# Supplementary material for: Ligand recognition and G protein coupling of the human itch receptor MRGPRX1
Source: Nat Commun. 2023 Aug 17;14:5004. doi: 10.1038/s41467-023-40705-z (PMC10435460; doi:10.1038/s41467-023-40705-z)
Supplement: Supplementary file 4 — Source Data [file 41467_2023_40705_MOESM4_ESM.zip]

Archive with 9 entries (9 files):
- molecular dynamics simulations trajectories/Raw_data-simulation-input-CNF-Tx2_MRGPRX1_model1.pdb
- molecular dynamics simulations trajectories/Raw_data-simulation-input-CNF-Tx2_MRGPRX1_model2.pdb
- molecular dynamics simulations trajectories/Raw_data-simulation-output-model1-1.pdb
- molecular dynamics simulations trajectories/Raw_data-simulation-output-model1-2.pdb
- molecular dynamics simulations trajectories/Raw_data-simulation-output-model1-3.pdb
- molecular dynamics simulations trajectories/Raw_data-simulation-output-model2-1.pdb
- molecular dynamics simulations trajectories/Raw_data-simulation-output-model2-2.pdb
- molecular dynamics simulations trajectories/Raw_data-simulation-output-model2-3.pdb
- Source Data.xlsx
