# Supplementary material for: Ligand recognition and G protein coupling of the human itch receptor MRGPRX1
Source: Nat Commun. 2023 Aug 17;14:5004. doi: 10.1038/s41467-023-40705-z (PMC10435460; doi:10.1038/s41467-023-40705-z)
Supplement: Supplementary file 4 — Source Data [file 41467_2023_40705_MOESM4_ESM.zip › molecular dynamics simulations trajectories/Raw_data-simulation-input-CNF-Tx2_MRGPRX1_model1.pdb]

CRYST1  276.480  276.480  276.480  90.00  90.00  90.00 P 1           1          
ATOM      1  N   ARG L  14     136.196 149.559 179.881  1.00 95.92           N  
ATOM      2  CA  ARG L  14     137.238 149.916 180.832  1.00 95.38           C  
ATOM      3  C   ARG L  14     138.597 149.977 180.150  1.00 95.98           C  
ATOM      4  O   ARG L  14     139.618 149.626 180.741  1.00 93.82           O  
ATOM      5  CB  ARG L  14     137.266 148.923 181.988  1.00 30.00           C  
ATOM      6  N   PHE L  15     138.606 150.429 178.902  1.00 99.58           N  
ATOM      7  CA  PHE L  15     139.842 150.545 178.141  1.00 99.76           C  
ATOM      8  C   PHE L  15     139.885 151.820 177.327  1.00 99.17           C  
ATOM      9  O   PHE L  15     140.686 151.921 176.412  1.00100.14           O  
ATOM     10  CB  PHE L  15     139.996 149.357 177.194  1.00 30.00           C  
ATOM     11  CG  PHE L  15     141.326 149.306 176.477  1.00 30.00           C  
ATOM     12  CD1 PHE L  15     142.515 149.445 177.168  1.00 30.00           C  
ATOM     13  CD2 PHE L  15     141.379 149.128 175.109  1.00 30.00           C  
ATOM     14  CE1 PHE L  15     143.720 149.394 176.509  1.00 30.00           C  
ATOM     15  CE2 PHE L  15     142.585 149.086 174.449  1.00 30.00           C  
ATOM     16  CZ  PHE L  15     143.752 149.224 175.151  1.00 30.00           C  
ATOM     17  N   VAL L  16     139.095 152.812 177.708  1.00 99.25           N  
ATOM     18  CA  VAL L  16     139.006 154.015 176.899  1.00 99.09           C  
ATOM     19  C   VAL L  16     139.010 153.475 175.494  1.00 98.56           C  
ATOM     20  O   VAL L  16     139.681 153.981 174.604  1.00 97.19           O  
ATOM     21  CB  VAL L  16     140.102 155.060 177.184  1.00 30.00           C  
ATOM     22  CG1 VAL L  16     139.971 155.580 178.606  1.00 30.00           C  
ATOM     23  CG2 VAL L  16     141.502 154.523 176.932  1.00 30.00           C  
ATOM     24  N   ARG L  17     138.267 152.403 175.310  1.00101.29           N  
ATOM     25  CA  ARG L  17     138.147 151.861 173.998  1.00101.55           C  
ATOM     26  C   ARG L  17     137.281 152.791 173.245  1.00102.66           C  
ATOM     27  O   ARG L  17     136.110 152.496 173.027  1.00103.97           O  
ATOM     28  CB  ARG L  17     137.467 150.504 174.051  1.00 30.00           C  
ATOM     29  N   ILE L  18     137.780 153.960 172.922  1.00104.77           N  
ATOM     30  CA  ILE L  18     136.949 154.894 172.230  1.00105.12           C  
ATOM     31  C   ILE L  18     137.552 155.358 170.943  1.00104.61           C  
ATOM     32  O   ILE L  18     137.216 156.425 170.461  1.00103.59           O  
ATOM     33  CB  ILE L  18     136.707 156.106 173.098  1.00 30.00           C  
ATOM     34  CG1 ILE L  18     138.038 156.725 173.513  1.00 30.00           C  
ATOM     35  CG2 ILE L  18     135.926 155.708 174.332  1.00 30.00           C  
ATOM     36  CD1 ILE L  18     138.740 157.493 172.418  1.00 30.00           C  
TER      37      ILE L  18                                                      
ATOM     38  N   LEU R  28     156.282 147.247 174.279  1.00 30.00      F    N  
ATOM     39  CA  LEU R  28     156.536 145.891 173.885  1.00 30.00      F    C  
ATOM     40  C   LEU R  28     157.974 145.667 173.792  1.00 30.00      F    C  
ATOM     41  O   LEU R  28     158.767 146.455 174.292  1.00 30.00      F    O  
ATOM     42  CB  LEU R  28     155.978 145.695 172.491  1.00 30.00      F    C  
ATOM     43  N   SER R  29     158.343 144.494 173.315  1.00 87.20      F    N  
ATOM     44  CA  SER R  29     159.691 144.263 172.871  1.00 89.44      F    C  
ATOM     45  C   SER R  29     159.690 144.500 171.400  1.00 88.56      F    C  
ATOM     46  O   SER R  29     160.308 145.429 170.912  1.00 86.58      F    O  
ATOM     47  CB  SER R  29     160.087 142.835 173.146  1.00 88.22      F    C  
ATOM     48  OG  SER R  29     159.154 141.937 172.576  1.00 88.45      F    O  
ATOM     49  N   LEU R  30     158.953 143.674 170.677  1.00 88.32      F    N  
ATOM     50  CA  LEU R  30     158.941 143.865 169.237  1.00 88.41      F    C  
ATOM     51  C   LEU R  30     157.603 144.016 168.606  1.00 90.76      F    C  
ATOM     52  O   LEU R  30     157.110 143.094 167.969  1.00 88.51      F    O  
ATOM     53  CB  LEU R  30     159.618 142.669 168.571  1.00 87.53      F    C  
ATOM     54  N   THR R  31     156.992 145.172 168.789  1.00 93.46      F    N  
ATOM     55  CA  THR R  31     155.751 145.419 168.083  1.00 91.05      F    C  
ATOM     56  C   THR R  31     156.087 145.600 166.688  1.00 91.10      F    C  
ATOM     57  O   THR R  31     155.253 145.776 165.854  1.00 89.49      F    O  
ATOM     58  CB  THR R  31     155.092 146.691 168.579  1.00 91.65      F    C  
ATOM     59  N   VAL R  32     157.369 145.542 166.453  1.00 90.12      F    N  
ATOM     60  CA  VAL R  32     157.924 145.675 165.135  1.00 90.06      F    C  
ATOM     61  C   VAL R  32     157.623 144.376 164.440  1.00 91.56      F    C  
ATOM     62  O   VAL R  32     157.794 144.267 163.234  1.00 90.52      F    O  
ATOM     63  CB  VAL R  32     159.432 145.866 165.193  1.00 89.38      F    C  
ATOM     64  N   LEU R  33     157.188 143.378 165.202  1.00 92.04      F    N  
ATOM     65  CA  LEU R  33     156.807 142.116 164.633  1.00 91.73      F    C  
ATOM     66  C   LEU R  33     155.778 142.395 163.606  1.00 91.56      F    C  
ATOM     67  O   LEU R  33     155.902 141.996 162.452  1.00 91.81      F    O  
ATOM     68  CB  LEU R  33     156.177 141.279 165.726  1.00 91.18      F    C  
ATOM     69  N   THR R  34     154.748 143.102 164.012  1.00 90.46      F    N  
ATOM     70  CA  THR R  34     153.677 143.408 163.098  1.00 90.63      F    C  
ATOM     71  C   THR R  34     154.099 144.340 161.988  1.00 91.10      F    C  
ATOM     72  O   THR R  34     153.490 144.339 160.929  1.00 90.55      F    O  
ATOM     73  CB  THR R  34     152.485 144.020 163.851  1.00 87.19      F    C  
ATOM     74  N   CYS R  35     155.147 145.122 162.191  1.00 91.61      F    N  
ATOM     75  CA  CYS R  35     155.502 146.105 161.203  1.00 91.36      F    C  
ATOM     76  C   CYS R  35     156.190 145.390 160.135  1.00 91.32      F    C  
ATOM     77  O   CYS R  35     156.093 145.738 158.968  1.00 91.34      F    O  
ATOM     78  CB  CYS R  35     156.441 147.119 161.820  1.00 30.00      F    C  
ATOM     79  N   ILE R  36     156.859 144.332 160.534  1.00 91.02      F    N  
ATOM     80  CA  ILE R  36     157.584 143.528 159.571  1.00 93.40      F    C  
ATOM     81  C   ILE R  36     156.715 142.454 158.921  1.00 93.58      F    C  
ATOM     82  O   ILE R  36     157.244 141.575 158.242  1.00 92.36      F    O  
ATOM     83  CB  ILE R  36     158.777 142.839 160.254  1.00 89.92      F    C  
ATOM     84  N   VAL R  37     155.399 142.501 159.108  1.00 86.06      F    N  
ATOM     85  CA  VAL R  37     154.560 141.443 158.589  1.00 85.06      F    C  
ATOM     86  C   VAL R  37     153.459 142.065 157.794  1.00 84.85      F    C  
ATOM     87  O   VAL R  37     152.790 141.423 156.998  1.00 84.18      F    O  
ATOM     88  CB  VAL R  37     154.078 140.514 159.710  1.00 86.88      F    C  
ATOM     89  N   SER R  38     153.320 143.354 157.951  1.00 83.81      F    N  
ATOM     90  CA  SER R  38     152.315 144.048 157.218  1.00 84.76      F    C  
ATOM     91  C   SER R  38     153.110 144.747 156.202  1.00 86.03      F    C  
ATOM     92  O   SER R  38     152.595 145.559 155.454  1.00 85.27      F    O  
ATOM     93  CB  SER R  38     151.692 145.080 158.112  1.00 30.00      F    C  
ATOM     94  OG  SER R  38     151.190 144.485 159.294  1.00 30.00      F    O  
ATOM     95  N   LEU R  39     154.402 144.485 156.202  1.00 88.07      F    N  
ATOM     96  CA  LEU R  39     155.246 145.044 155.203  1.00 86.31      F    C  
ATOM     97  C   LEU R  39     154.875 144.236 154.006  1.00 86.38      F    C  
ATOM     98  O   LEU R  39     154.425 144.778 152.997  1.00 83.82      F    O  
ATOM     99  CB  LEU R  39     156.691 144.777 155.574  1.00 85.28      F    C  
ATOM    100  N   VAL R  40     155.062 142.930 154.103  1.00 86.53      F    N  
ATOM    101  CA  VAL R  40     154.679 142.066 153.013  1.00 86.40      F    C  
ATOM    102  C   VAL R  40     153.260 142.316 152.707  1.00 86.20      F    C  
ATOM    103  O   VAL R  40     152.920 142.684 151.588  1.00 85.15      F    O  
ATOM    104  CB  VAL R  40     154.743 140.612 153.428  1.00 84.88      F    C  
ATOM    105  CG2 VAL R  40     156.035 140.328 154.173  1.00 84.32      F    C  
ATOM    106  CG1 VAL R  40     154.588 139.709 152.216  1.00 83.60      F    C  
ATOM    107  N   GLY R  41     152.424 142.164 153.717  1.00 83.15      F    N  
ATOM    108  CA  GLY R  41     151.009 142.272 153.510  1.00 82.24      F    C  
ATOM    109  C   GLY R  41     150.396 143.486 152.878  1.00 84.71      F    C  
ATOM    110  O   GLY R  41     149.383 143.356 152.200  1.00 84.64      F    O  
ATOM    111  N   LEU R  42     150.971 144.664 153.060  1.00 82.47      F    N  
ATOM    112  CA  LEU R  42     150.321 145.848 152.550  1.00 81.34      F    C  
ATOM    113  C   LEU R  42     150.409 145.790 151.100  1.00 82.29      F    C  
ATOM    114  O   LEU R  42     149.528 146.265 150.397  1.00 83.54      F    O  
ATOM    115  CB  LEU R  42     151.063 147.072 153.009  1.00 83.31      F    C  
ATOM    116  CG  LEU R  42     150.275 148.067 153.853  1.00 84.12      F    C  
ATOM    117  CD1 LEU R  42     149.741 147.371 155.086  1.00 81.88      F    C  
ATOM    118  CD2 LEU R  42     151.158 149.238 154.248  1.00 81.97      F    C  
ATOM    119  N   THR R  43     151.489 145.197 150.636  1.00 84.96      F    N  
ATOM    120  CA  THR R  43     151.728 145.097 149.222  1.00 86.05      F    C  
ATOM    121  C   THR R  43     151.220 143.799 148.665  1.00 85.80      F    C  
ATOM    122  O   THR R  43     150.994 143.681 147.468  1.00 86.59      F    O  
ATOM    123  CB  THR R  43     153.233 145.134 148.979  1.00 86.21      F    C  
ATOM    124  N   GLY R  44     151.060 142.813 149.526  1.00 86.77      F    N  
ATOM    125  CA  GLY R  44     150.589 141.528 149.090  1.00 87.73      F    C  
ATOM    126  C   GLY R  44     149.246 141.695 148.470  1.00 87.83      F    C  
ATOM    127  O   GLY R  44     148.954 141.074 147.461  1.00 88.72      F    O  
ATOM    128  N   ASN R  45     148.424 142.544 149.052  1.00 83.27      F    N  
ATOM    129  CA  ASN R  45     147.134 142.787 148.451  1.00 83.92      F    C  
ATOM    130  C   ASN R  45     147.185 143.827 147.372  1.00 84.64      F    C  
ATOM    131  O   ASN R  45     146.333 143.820 146.509  1.00 83.31      F    O  
ATOM    132  CB  ASN R  45     146.141 143.237 149.495  1.00 84.70      F    C  
ATOM    133  CG  ASN R  45     145.901 142.199 150.561  1.00 87.12      F    C  
ATOM    134  ND2 ASN R  45     146.596 142.331 151.681  1.00 86.68      F    N  
ATOM    135  OD1 ASN R  45     145.088 141.297 150.387  1.00 86.76      F    O  
ATOM    136  N   ALA R  46     148.211 144.693 147.381  1.00 87.84      F    N  
ATOM    137  CA  ALA R  46     148.184 145.782 146.409  1.00 86.70      F    C  
ATOM    138  C   ALA R  46     148.261 145.262 144.980  1.00 88.21      F    C  
ATOM    139  O   ALA R  46     147.523 145.726 144.103  1.00 88.84      F    O  
ATOM    140  CB  ALA R  46     149.328 146.758 146.683  1.00 85.52      F    C  
ATOM    141  N   VAL R  47     149.154 144.306 144.723  1.00 86.62      F    N  
ATOM    142  CA  VAL R  47     149.290 143.754 143.377  1.00 88.45      F    C  
ATOM    143  C   VAL R  47     148.028 142.994 142.985  1.00 87.42      F    C  
ATOM    144  O   VAL R  47     147.527 143.119 141.861  1.00 84.87      F    O  
ATOM    145  CB  VAL R  47     150.544 142.867 143.283  1.00 87.79      F    C  
ATOM    146  CG1 VAL R  47     150.627 141.925 144.471  1.00 86.20      F    C  
ATOM    147  CG2 VAL R  47     150.548 142.087 141.978  1.00 87.67      F    C  
ATOM    148  N   VAL R  48     147.488 142.205 143.916  1.00 85.84      F    N  
ATOM    149  CA  VAL R  48     146.262 141.458 143.651  1.00 85.65      F    C  
ATOM    150  C   VAL R  48     145.092 142.412 143.449  1.00 84.22      F    C  
ATOM    151  O   VAL R  48     144.187 142.151 142.647  1.00 86.45      F    O  
ATOM    152  CB  VAL R  48     145.999 140.458 144.793  1.00 86.34      F    C  
ATOM    153  CG1 VAL R  48     144.724 139.668 144.538  1.00 85.92      F    C  
ATOM    154  CG2 VAL R  48     147.189 139.529 144.945  1.00 84.80      F    C  
ATOM    155  N   LEU R  49     145.095 143.535 144.171  1.00 79.72      F    N  
ATOM    156  CA  LEU R  49     144.060 144.545 143.987  1.00 81.41      F    C  
ATOM    157  C   LEU R  49     144.034 145.094 142.567  1.00 83.85      F    C  
ATOM    158  O   LEU R  49     142.981 145.550 142.108  1.00 81.89      F    O  
ATOM    159  CB  LEU R  49     144.264 145.689 144.983  1.00 82.31      F    C  
ATOM    160  CG  LEU R  49     143.228 145.813 146.100  1.00 82.34      F    C  
ATOM    161  CD1 LEU R  49     143.640 146.883 147.094  1.00 79.33      F    C  
ATOM    162  CD2 LEU R  49     141.856 146.120 145.523  1.00 82.40      F    C  
ATOM    163  N   TRP R  50     145.175 144.972 141.883  1.00 87.89      F    N  
ATOM    164  CA  TRP R  50     145.282 145.479 140.519  1.00 87.26      F    C  
ATOM    165  C   TRP R  50     145.348 144.395 139.460  1.00 87.45      F    C  
ATOM    166  O   TRP R  50     144.826 144.578 138.383  1.00 88.95      F    O  
ATOM    167  CB  TRP R  50     146.502 146.367 140.395  1.00 85.14      F    C  
ATOM    168  N   LEU R  51     145.998 143.278 139.744  1.00 86.73      F    N  
ATOM    169  CA  LEU R  51     146.046 142.194 138.800  1.00 85.75      F    C  
ATOM    170  C   LEU R  51     144.639 141.794 138.473  1.00 85.25      F    C  
ATOM    171  O   LEU R  51     144.216 141.861 137.329  1.00 84.70      F    O  
ATOM    172  CB  LEU R  51     146.765 141.011 139.392  1.00 30.00      F    C  
ATOM    173  CG  LEU R  51     148.235 140.805 139.056  1.00 30.00      F    C  
ATOM    174  CD1 LEU R  51     148.664 139.424 139.520  1.00 30.00      F    C  
ATOM    175  CD2 LEU R  51     148.476 140.974 137.565  1.00 30.00      F    C  
ATOM    176  N   LEU R  52     143.893 141.387 139.492  1.00 30.00      F    N  
ATOM    177  CA  LEU R  52     142.506 141.001 139.280  1.00 30.00      F    C  
ATOM    178  C   LEU R  52     141.683 142.216 138.972  1.00 30.00      F    C  
ATOM    179  O   LEU R  52     140.772 142.165 138.183  1.00 30.00      F    O  
ATOM    180  CB  LEU R  52     141.928 140.287 140.498  1.00 30.00      F    C  
ATOM    181  CG  LEU R  52     140.650 139.490 140.245  1.00 30.00      F    C  
ATOM    182  CD1 LEU R  52     140.858 138.447 139.158  1.00 30.00      F    C  
ATOM    183  CD2 LEU R  52     140.134 138.861 141.527  1.00 30.00      F    C  
ATOM    184  N   GLY R  53     142.032 143.331 139.574  1.00 30.00      F    N  
ATOM    185  CA  GLY R  53     141.267 144.534 139.374  1.00 30.00      F    C  
ATOM    186  C   GLY R  53     141.385 145.047 137.968  1.00 30.00      F    C  
ATOM    187  O   GLY R  53     140.704 146.000 137.603  1.00 30.00      F    O  
ATOM    188  N   CYS R  54     142.247 144.439 137.166  1.00 30.00      F    N  
ATOM    189  CA  CYS R  54     142.345 144.834 135.765  1.00 30.00      F    C  
ATOM    190  C   CYS R  54     141.911 143.729 134.817  1.00 30.00      F    C  
ATOM    191  O   CYS R  54     141.277 144.001 133.801  1.00 30.00      F    O  
ATOM    192  CB  CYS R  54     143.756 145.291 135.416  1.00 30.00      F    C  
ATOM    193  SG  CYS R  54     144.138 146.982 135.927  1.00 30.00      F    S  
ATOM    194  N   ARG R  55     142.268 142.486 135.138  1.00 30.00      F    N  
ATOM    195  CA  ARG R  55     141.972 141.366 134.243  1.00 30.00      F    C  
ATOM    196  C   ARG R  55     141.075 140.309 134.854  1.00 30.00      F    C  
ATOM    197  O   ARG R  55     140.756 140.389 136.028  1.00 30.00      F    O  
ATOM    198  CB  ARG R  55     143.274 140.696 133.793  1.00 30.00      F    C  
ATOM    199  N   MET R  56     140.674 139.321 134.054  1.00 30.00      F    N  
ATOM    200  CA  MET R  56     139.816 138.239 134.531  1.00 30.00      F    C  
ATOM    201  C   MET R  56     138.596 138.766 135.257  1.00 30.00      F    C  
ATOM    202  O   MET R  56     137.772 139.445 134.639  1.00 30.00      F    O  
ATOM    203  CB  MET R  56     140.585 137.232 135.389  1.00 30.00      F    C  
ATOM    204  N   ARG R  57     138.463 138.436 136.542  1.00 30.00      F    N  
ATOM    205  CA  ARG R  57     137.329 138.893 137.356  1.00 30.00      F    C  
ATOM    206  C   ARG R  57     136.006 138.575 136.712  1.00 30.00      F    C  
ATOM    207  O   ARG R  57     135.063 139.357 136.775  1.00 30.00      F    O  
ATOM    208  CB  ARG R  57     137.430 140.389 137.656  1.00 30.00      F    C  
ATOM    209  N   ARG R  58     135.933 137.423 136.083  1.00 30.00      F    N  
ATOM    210  CA  ARG R  58     134.705 137.040 135.453  1.00 30.00      F    C  
ATOM    211  C   ARG R  58     134.023 136.110 136.410  1.00 30.00      F    C  
ATOM    212  O   ARG R  58     132.799 136.102 136.520  1.00 30.00      F    O  
ATOM    213  CB  ARG R  58     134.982 136.329 134.129  1.00 30.00      F    C  
ATOM    214  N   ASN R  59     134.825 135.337 137.119  1.00 80.56      F    N  
ATOM    215  CA  ASN R  59     134.263 134.393 138.024  1.00 81.40      F    C  
ATOM    216  C   ASN R  59     133.548 135.114 139.123  1.00 81.41      F    C  
ATOM    217  O   ASN R  59     134.000 136.151 139.590  1.00 80.87      F    O  
ATOM    218  CB  ASN R  59     135.346 133.505 138.546  1.00 79.66      F    C  
ATOM    219  N   ALA R  60     132.400 134.591 139.514  1.00 79.64      F    N  
ATOM    220  CA  ALA R  60     131.656 135.198 140.577  1.00 79.11      F    C  
ATOM    221  C   ALA R  60     132.430 135.007 141.823  1.00 79.04      F    C  
ATOM    222  O   ALA R  60     132.302 135.788 142.760  1.00 78.70      F    O  
ATOM    223  CB  ALA R  60     130.315 134.541 140.701  1.00 30.00      F    C  
ATOM    224  N   PHE R  61     133.244 133.972 141.869  1.00 69.81      F    N  
ATOM    225  CA  PHE R  61     134.098 133.784 143.005  1.00 69.39      F    C  
ATOM    226  C   PHE R  61     135.054 134.954 143.173  1.00 70.78      F    C  
ATOM    227  O   PHE R  61     135.322 135.371 144.298  1.00 72.33      F    O  
ATOM    228  CB  PHE R  61     134.813 132.458 142.864  1.00 69.10      F    C  
ATOM    229  CG  PHE R  61     136.063 132.307 143.681  1.00 70.97      F    C  
ATOM    230  CD1 PHE R  61     135.995 131.902 144.999  1.00 70.82      F    C  
ATOM    231  CD2 PHE R  61     137.313 132.476 143.102  1.00 70.07      F    C  
ATOM    232  CE1 PHE R  61     137.144 131.727 145.746  1.00 70.62      F    C  
ATOM    233  CE2 PHE R  61     138.465 132.309 143.844  1.00 70.64      F    C  
ATOM    234  CZ  PHE R  61     138.381 131.930 145.169  1.00 72.56      F    C  
ATOM    235  N   SER R  62     135.543 135.518 142.080  1.00 73.94      F    N  
ATOM    236  CA  SER R  62     136.499 136.611 142.158  1.00 72.18      F    C  
ATOM    237  C   SER R  62     135.999 137.887 142.758  1.00 70.75      F    C  
ATOM    238  O   SER R  62     136.775 138.604 143.344  1.00 70.48      F    O  
ATOM    239  CB  SER R  62     137.068 136.884 140.801  1.00 71.87      F    C  
ATOM    240  OG  SER R  62     137.530 135.693 140.208  1.00 72.43      F    O  
ATOM    241  N   ILE R  63     134.726 138.194 142.628  1.00 67.80      F    N  
ATOM    242  CA  ILE R  63     134.193 139.365 143.293  1.00 66.21      F    C  
ATOM    243  C   ILE R  63     134.489 139.305 144.782  1.00 65.67      F    C  
ATOM    244  O   ILE R  63     135.078 140.206 145.319  1.00 65.76      F    O  
ATOM    245  CB  ILE R  63     132.708 139.536 143.059  1.00 64.99      F    C  
ATOM    246  CG1 ILE R  63     132.394 139.296 141.589  1.00 66.07      F    C  
ATOM    247  CG2 ILE R  63     132.251 140.918 143.470  1.00 63.73      F    C  
ATOM    248  CD1 ILE R  63     132.559 140.529 140.734  1.00 66.97      F    C  
ATOM    249  N   TYR R  64     134.100 138.238 145.451  1.00 61.28      F    N  
ATOM    250  CA  TYR R  64     134.350 138.122 146.884  1.00 59.44      F    C  
ATOM    251  C   TYR R  64     135.816 138.367 147.216  1.00 61.06      F    C  
ATOM    252  O   TYR R  64     136.134 139.024 148.212  1.00 63.55      F    O  
ATOM    253  CB  TYR R  64     133.914 136.746 147.382  1.00 59.40      F    C  
ATOM    254  CG  TYR R  64     132.449 136.448 147.185  1.00 60.11      F    C  
ATOM    255  CD1 TYR R  64     131.481 137.184 147.847  1.00 61.35      F    C  
ATOM    256  CD2 TYR R  64     132.033 135.434 146.339  1.00 61.52      F    C  
ATOM    257  CE1 TYR R  64     130.143 136.916 147.676  1.00 61.71      F    C  
ATOM    258  CE2 TYR R  64     130.696 135.159 146.162  1.00 59.68      F    C  
ATOM    259  CZ  TYR R  64     129.756 135.904 146.832  1.00 58.71      F    C  
ATOM    260  OH  TYR R  64     128.421 135.636 146.658  1.00 60.89      F    O  
ATOM    261  N   ILE R  65     136.726 137.837 146.397  1.00 65.29      F    N  
ATOM    262  CA  ILE R  65     138.151 138.028 146.656  1.00 64.61      F    C  
ATOM    263  C   ILE R  65     138.547 139.483 146.439  1.00 63.44      F    C  
ATOM    264  O   ILE R  65     139.386 140.027 147.166  1.00 64.93      F    O  
ATOM    265  CB  ILE R  65     138.988 137.075 145.785  1.00 63.99      F    C  
ATOM    266  CG1 ILE R  65     138.454 135.650 145.908  1.00 64.85      F    C  
ATOM    267  CG2 ILE R  65     140.452 137.137 146.179  1.00 62.59      F    C  
ATOM    268  CD1 ILE R  65     138.417 135.135 147.327  1.00 63.00      F    C  
ATOM    269  N   LEU R  66     137.957 140.133 145.434  1.00 63.66      F    N  
ATOM    270  CA  LEU R  66     138.250 141.540 145.186  1.00 64.51      F    C  
ATOM    271  C   LEU R  66     137.849 142.401 146.379  1.00 67.14      F    C  
ATOM    272  O   LEU R  66     138.600 143.283 146.808  1.00 66.83      F    O  
ATOM    273  CB  LEU R  66     137.536 142.005 143.915  1.00 62.52      F    C  
ATOM    274  N   ASN R  67     136.659 142.149 146.932  1.00 63.10      F    N  
ATOM    275  CA  ASN R  67     136.231 142.868 148.127  1.00 58.77      F    C  
ATOM    276  C   ASN R  67     137.015 142.429 149.356  1.00 57.37      F    C  
ATOM    277  O   ASN R  67     137.233 143.229 150.271  1.00 59.97      F    O  
ATOM    278  CB  ASN R  67     134.735 142.667 148.355  1.00 56.94      F    C  
ATOM    279  CG  ASN R  67     133.900 143.155 147.197  1.00 60.65      F    C  
ATOM    280  ND2 ASN R  67     132.758 143.753 147.503  1.00 62.31      F    N  
ATOM    281  OD1 ASN R  67     134.273 142.994 146.038  1.00 60.62      F    O  
ATOM    282  N   LEU R  68     137.429 141.163 149.406  1.00 58.21      F    N  
ATOM    283  CA  LEU R  68     138.238 140.694 150.525  1.00 61.21      F    C  
ATOM    284  C   LEU R  68     139.578 141.417 150.574  1.00 65.35      F    C  
ATOM    285  O   LEU R  68     140.021 141.858 151.640  1.00 65.85      F    O  
ATOM    286  CB  LEU R  68     138.449 139.185 150.418  1.00 60.87      F    C  
ATOM    287  CG  LEU R  68     139.190 138.507 151.567  1.00 58.88      F    C  
ATOM    288  CD1 LEU R  68     138.481 138.757 152.876  1.00 60.50      F    C  
ATOM    289  CD2 LEU R  68     139.320 137.026 151.298  1.00 62.29      F    C  
ATOM    290  N   ALA R  69     140.238 141.548 149.422  1.00 66.23      F    N  
ATOM    291  CA  ALA R  69     141.529 142.226 149.380  1.00 64.34      F    C  
ATOM    292  C   ALA R  69     141.374 143.729 149.565  1.00 68.82      F    C  
ATOM    293  O   ALA R  69     142.225 144.374 150.189  1.00 69.65      F    O  
ATOM    294  CB  ALA R  69     142.240 141.916 148.064  1.00 65.38      F    C  
ATOM    295  N   ALA R  70     140.298 144.306 149.026  1.00 62.62      F    N  
ATOM    296  CA  ALA R  70     140.066 145.739 149.169  1.00 63.57      F    C  
ATOM    297  C   ALA R  70     139.871 146.119 150.632  1.00 64.64      F    C  
ATOM    298  O   ALA R  70     140.396 147.135 151.100  1.00 67.96      F    O  
ATOM    299  CB  ALA R  70     138.858 146.159 148.332  1.00 62.00      F    C  
ATOM    300  N   ALA R  71     139.115 145.311 151.371  1.00 64.55      F    N  
ATOM    301  CA  ALA R  71     138.880 145.547 152.789  1.00 62.96      F    C  
ATOM    302  C   ALA R  71     140.032 145.083 153.668  1.00 63.25      F    C  
ATOM    303  O   ALA R  71     140.088 145.469 154.839  1.00 64.48      F    O  
ATOM    304  CB  ALA R  71     137.592 144.853 153.234  1.00 65.81      F    C  
ATOM    305  N   ASP R  72     140.939 144.305 153.151  1.00 67.77      F    N  
ATOM    306  CA  ASP R  72     142.047 143.867 153.940  1.00 68.84      F    C  
ATOM    307  C   ASP R  72     143.030 144.982 154.070  1.00 73.54      F    C  
ATOM    308  O   ASP R  72     143.625 145.134 155.132  1.00 78.20      F    O  
ATOM    309  CB  ASP R  72     142.751 142.717 153.270  1.00 69.92      F    C  
ATOM    310  N   PHE R  73     143.247 145.738 152.993  1.00 73.01      F    N  
ATOM    311  CA  PHE R  73     144.223 146.833 152.999  1.00 72.00      F    C  
ATOM    312  C   PHE R  73     144.005 147.724 154.195  1.00 72.99      F    C  
ATOM    313  O   PHE R  73     144.865 147.802 155.063  1.00 72.10      F    O  
ATOM    314  CB  PHE R  73     144.119 147.647 151.710  1.00 30.00      F    C  
ATOM    315  N   LEU R  74     142.882 148.430 154.237  1.00 69.26      F    N  
ATOM    316  CA  LEU R  74     142.556 149.213 155.364  1.00 68.76      F    C  
ATOM    317  C   LEU R  74     142.806 148.727 156.761  1.00 70.85      F    C  
ATOM    318  O   LEU R  74     143.146 149.524 157.601  1.00 71.25      F    O  
ATOM    319  CB  LEU R  74     141.063 149.378 155.389  1.00 67.76      F    C  
ATOM    320  CG  LEU R  74     140.392 150.431 154.527  1.00 68.35      F    C  
ATOM    321  CD1 LEU R  74     139.821 149.802 153.271  1.00 67.13      F    C  
ATOM    322  CD2 LEU R  74     139.290 151.087 155.340  1.00 67.87      F    C  
ATOM    323  N   PHE R  75     142.614 147.456 157.053  1.00 70.66      F    N  
ATOM    324  CA  PHE R  75     142.953 146.954 158.374  1.00 72.75      F    C  
ATOM    325  C   PHE R  75     144.401 146.930 158.531  1.00 72.34      F    C  
ATOM    326  O   PHE R  75     144.930 147.393 159.541  1.00 72.59      F    O  
ATOM    327  CB  PHE R  75     142.454 145.541 158.607  1.00 69.18      F    C  
ATOM    328  CG  PHE R  75     142.795 144.976 159.957  1.00 68.47      F    C  
ATOM    329  CD1 PHE R  75     142.126 145.396 161.083  1.00 69.63      F    C  
ATOM    330  CD2 PHE R  75     143.767 144.008 160.093  1.00 70.26      F    C  
ATOM    331  CE1 PHE R  75     142.430 144.877 162.324  1.00 69.54      F    C  
ATOM    332  CE2 PHE R  75     144.079 143.487 161.329  1.00 69.63      F    C  
ATOM    333  CZ  PHE R  75     143.411 143.922 162.448  1.00 68.25      F    C  
ATOM    334  N   LEU R  76     145.093 146.423 157.535  1.00 71.59      F    N  
ATOM    335  CA  LEU R  76     146.504 146.242 157.685  1.00 74.32      F    C  
ATOM    336  C   LEU R  76     147.193 147.591 157.685  1.00 77.38      F    C  
ATOM    337  O   LEU R  76     148.194 147.764 158.370  1.00 76.24      F    O  
ATOM    338  CB  LEU R  76     146.985 145.308 156.595  1.00 73.82      F    C  
ATOM    339  CG  LEU R  76     147.052 143.832 156.922  1.00 73.13      F    C  
ATOM    340  CD1 LEU R  76     147.592 143.099 155.708  1.00 74.30      F    C  
ATOM    341  CD2 LEU R  76     147.970 143.643 158.112  1.00 71.23      F    C  
ATOM    342  N   SER R  77     146.650 148.565 156.959  1.00 76.68      F    N  
ATOM    343  CA  SER R  77     147.249 149.890 156.874  1.00 75.23      F    C  
ATOM    344  C   SER R  77     146.976 150.694 158.093  1.00 75.75      F    C  
ATOM    345  O   SER R  77     147.818 151.437 158.530  1.00 74.76      F    O  
ATOM    346  CB  SER R  77     146.717 150.637 155.668  1.00 73.46      F    C  
ATOM    347  OG  SER R  77     147.168 151.979 155.666  1.00 75.02      F    O  
ATOM    348  N   GLY R  78     145.794 150.584 158.647  1.00 73.31      F    N  
ATOM    349  CA  GLY R  78     145.535 151.250 159.881  1.00 72.61      F    C  
ATOM    350  C   GLY R  78     146.490 150.749 160.928  1.00 73.39      F    C  
ATOM    351  O   GLY R  78     146.957 151.518 161.747  1.00 74.01      F    O  
ATOM    352  N   ARG R  79     146.803 149.494 160.895  1.00 75.32      F    N  
ATOM    353  CA  ARG R  79     147.634 148.987 161.919  1.00 77.46      F    C  
ATOM    354  C   ARG R  79     149.060 149.322 161.598  1.00 78.07      F    C  
ATOM    355  O   ARG R  79     149.902 149.335 162.489  1.00 79.11      F    O  
ATOM    356  CB  ARG R  79     147.436 147.532 162.004  1.00 30.00      F    C  
ATOM    357  CG  ARG R  79     146.128 147.198 162.677  1.00 30.00      F    C  
ATOM    358  CD  ARG R  79     146.407 146.763 164.095  1.00 30.00      F    C  
ATOM    359  NE  ARG R  79     147.726 146.156 164.220  1.00 30.00      F    N  
ATOM    360  CZ  ARG R  79     148.021 144.914 163.847  1.00 30.00      F    C  
ATOM    361  NH1 ARG R  79     147.086 144.132 163.319  1.00 30.00      F    N1+
ATOM    362  NH2 ARG R  79     149.243 144.454 164.018  1.00 30.00      F    N  
ATOM    363  N   LEU R  80     149.353 149.613 160.342  1.00 75.95      F    N  
ATOM    364  CA  LEU R  80     150.691 150.066 159.990  1.00 77.46      F    C  
ATOM    365  C   LEU R  80     150.972 151.373 160.696  1.00 78.92      F    C  
ATOM    366  O   LEU R  80     152.121 151.696 160.953  1.00 78.68      F    O  
ATOM    367  CB  LEU R  80     150.830 150.259 158.488  1.00 75.13      F    C  
ATOM    368  N   ILE R  81     149.932 152.125 161.040  1.00 30.00      F    N  
ATOM    369  CA  ILE R  81     150.133 153.446 161.627  1.00 30.00      F    C  
ATOM    370  C   ILE R  81     150.368 153.355 163.081  1.00 30.00      F    C  
ATOM    371  O   ILE R  81     150.817 154.313 163.685  1.00 30.00      F    O  
ATOM    372  CB  ILE R  81     148.960 154.412 161.355  1.00 30.00      F    C  
ATOM    373  CG1 ILE R  81     148.408 154.215 159.958  1.00 30.00      F    C  
ATOM    374  CG2 ILE R  81     149.400 155.866 161.397  1.00 30.00      F    C  
ATOM    375  CD1 ILE R  81     147.090 154.917 159.723  1.00 30.00      F    C  
ATOM    376  N   TYR R  82     150.064 152.225 163.680  1.00 76.61      F    N  
ATOM    377  CA  TYR R  82     150.163 152.207 165.116  1.00 80.24      F    C  
ATOM    378  C   TYR R  82     151.594 152.403 165.511  1.00 81.07      F    C  
ATOM    379  O   TYR R  82     151.887 152.535 166.694  1.00 80.84      F    O  
ATOM    380  CB  TYR R  82     149.645 150.934 165.725  1.00 30.00      F    C  
ATOM    381  CG  TYR R  82     149.097 151.128 167.108  1.00 30.00      F    C  
ATOM    382  CD2 TYR R  82     147.742 151.356 167.311  1.00 30.00      F    C  
ATOM    383  CD1 TYR R  82     149.928 151.094 168.212  1.00 30.00      F    C  
ATOM    384  CE2 TYR R  82     147.230 151.539 168.581  1.00 30.00      F    C  
ATOM    385  CE1 TYR R  82     149.427 151.278 169.486  1.00 30.00      F    C  
ATOM    386  CZ  TYR R  82     148.079 151.499 169.663  1.00 30.00      F    C  
ATOM    387  OH  TYR R  82     147.583 151.684 170.929  1.00 30.00      F    O  
ATOM    388  N   SER R  83     152.504 152.423 164.551  1.00 83.07      F    N  
ATOM    389  CA  SER R  83     153.874 152.727 164.910  1.00 82.60      F    C  
ATOM    390  C   SER R  83     153.821 153.917 165.793  1.00 81.78      F    C  
ATOM    391  O   SER R  83     154.511 153.980 166.804  1.00 80.65      F    O  
ATOM    392  CB  SER R  83     154.685 153.085 163.684  1.00 81.56      F    C  
ATOM    393  OG  SER R  83     154.145 154.222 163.035  1.00 81.74      F    O  
ATOM    394  N   LEU R  84     152.983 154.875 165.417  1.00 30.00      F    N  
ATOM    395  CA  LEU R  84     152.865 156.078 166.174  1.00 30.00      F    C  
ATOM    396  C   LEU R  84     152.598 155.729 167.580  1.00 30.00      F    C  
ATOM    397  O   LEU R  84     153.304 156.171 168.479  1.00 30.00      F    O  
ATOM    398  CB  LEU R  84     151.670 156.857 165.654  1.00 30.00      F    C  
ATOM    399  CG  LEU R  84     151.592 157.073 164.146  1.00 30.00      F    C  
ATOM    400  CD1 LEU R  84     150.278 157.738 163.772  1.00 30.00      F    C  
ATOM    401  CD2 LEU R  84     152.779 157.885 163.651  1.00 30.00      F    C  
ATOM    402  N   LEU R  85     151.568 154.939 167.781  1.00 30.00      F    N  
ATOM    403  CA  LEU R  85     151.234 154.545 169.112  1.00 30.00      F    C  
ATOM    404  C   LEU R  85     150.844 155.778 169.886  1.00 30.00      F    C  
ATOM    405  O   LEU R  85     150.206 156.682 169.348  1.00 30.00      F    O  
ATOM    406  CB  LEU R  85     152.431 153.904 169.780  1.00 30.00      F    C  
ATOM    407  N   SER R  95     142.993 160.238 166.224  1.00 30.00      F    N  
ATOM    408  CA  SER R  95     142.389 159.597 167.371  1.00 30.00      F    C  
ATOM    409  C   SER R  95     140.976 159.260 167.034  1.00 30.00      F    C  
ATOM    410  O   SER R  95     140.445 158.267 167.432  1.00 30.00      F    O  
ATOM    411  CB  SER R  95     142.419 160.540 168.555  1.00 30.00      F    C  
ATOM    412  OG  SER R  95     143.725 161.022 168.765  1.00 30.00      F    O  
ATOM    413  N   LYS R  96     140.357 160.177 166.333  1.00 30.00      F    N  
ATOM    414  CA  LYS R  96     138.978 160.049 165.925  1.00 30.00      F    C  
ATOM    415  C   LYS R  96     138.661 158.976 164.908  1.00 30.00      F    C  
ATOM    416  O   LYS R  96     137.654 158.284 165.031  1.00 30.00      F    O  
ATOM    417  CB  LYS R  96     138.452 161.400 165.422  1.00 30.00      F    C  
ATOM    418  N   ILE R  97     139.495 158.833 163.900  1.00 30.00      F    N  
ATOM    419  CA  ILE R  97     139.183 157.876 162.872  1.00 30.00      F    C  
ATOM    420  C   ILE R  97     140.010 156.631 162.929  1.00 30.00      F    C  
ATOM    421  O   ILE R  97     139.693 155.649 162.265  1.00 30.00      F    O  
ATOM    422  CB  ILE R  97     139.341 158.487 161.480  1.00 30.00      F    C  
ATOM    423  CG1 ILE R  97     138.950 157.473 160.408  1.00 30.00      F    C  
ATOM    424  CG2 ILE R  97     140.772 158.939 161.258  1.00 30.00      F    C  
ATOM    425  CD1 ILE R  97     139.082 157.998 158.995  1.00 30.00      F    C  
ATOM    426  N   LEU R  98     141.080 156.659 163.707  1.00 30.00      F    N  
ATOM    427  CA  LEU R  98     141.940 155.474 163.802  1.00 30.00      F    C  
ATOM    428  C   LEU R  98     141.201 154.357 164.496  1.00 30.00      F    C  
ATOM    429  O   LEU R  98     141.378 153.211 164.119  1.00 30.00      F    O  
ATOM    430  CB  LEU R  98     143.234 155.753 164.530  1.00 30.00      F    C  
ATOM    431  N   TYR R  99     140.440 154.643 165.546  1.00 92.02      F    N  
ATOM    432  CA  TYR R  99     139.684 153.534 166.106  1.00 92.40      F    C  
ATOM    433  C   TYR R  99     138.486 152.908 165.383  1.00 92.38      F    C  
ATOM    434  O   TYR R  99     138.317 151.730 165.490  1.00 92.37      F    O  
ATOM    435  CB  TYR R  99     139.386 153.685 167.571  1.00 30.00      F    C  
ATOM    436  CG  TYR R  99     138.530 152.550 168.052  1.00 30.00      F    C  
ATOM    437  CD2 TYR R  99     139.080 151.436 168.644  1.00 30.00      F    C  
ATOM    438  CD1 TYR R  99     137.164 152.607 167.891  1.00 30.00      F    C  
ATOM    439  CE2 TYR R  99     138.275 150.430 169.096  1.00 30.00      F    C  
ATOM    440  CE1 TYR R  99     136.349 151.618 168.343  1.00 30.00      F    C  
ATOM    441  CZ  TYR R  99     136.909 150.521 168.934  1.00 30.00      F    C  
ATOM    442  OH  TYR R  99     136.083 149.525 169.375  1.00 30.00      F    O  
ATOM    443  N   PRO R 100     137.568 153.645 164.728  1.00 88.23      F    N  
ATOM    444  CA  PRO R 100     136.401 152.921 164.132  1.00 87.65      F    C  
ATOM    445  C   PRO R 100     136.705 152.259 162.795  1.00 84.51      F    C  
ATOM    446  O   PRO R 100     135.992 151.332 162.414  1.00 83.25      F    O  
ATOM    447  CB  PRO R 100     135.359 154.034 163.934  1.00 87.75      F    C  
ATOM    448  CG  PRO R 100     135.943 155.276 164.543  1.00 89.27      F    C  
ATOM    449  CD  PRO R 100     137.429 155.101 164.582  1.00 87.89      F    C  
ATOM    450  N   VAL R 101     137.726 152.701 162.106  1.00 82.63      F    N  
ATOM    451  CA  VAL R 101     138.193 152.247 160.801  1.00 84.19      F    C  
ATOM    452  C   VAL R 101     138.857 150.889 160.631  1.00 87.90      F    C  
ATOM    453  O   VAL R 101     138.789 150.283 159.556  1.00 87.84      F    O  
ATOM    454  CB  VAL R 101     139.085 153.383 160.264  1.00 85.77      F    C  
ATOM    455  CG1 VAL R 101     140.495 153.284 160.818  1.00 83.96      F    C  
ATOM    456  CG2 VAL R 101     139.094 153.372 158.745  1.00 84.34      F    C  
ATOM    457  N   MET R 102     139.508 150.403 161.690  1.00 84.57      F    N  
ATOM    458  CA  MET R 102     140.078 149.061 161.643  1.00 81.01      F    C  
ATOM    459  C   MET R 102     139.084 148.024 162.154  1.00 80.96      F    C  
ATOM    460  O   MET R 102     139.084 146.876 161.696  1.00 81.76      F    O  
ATOM    461  CB  MET R 102     141.399 149.028 162.419  1.00 78.24      F    C  
ATOM    462  CG  MET R 102     141.297 148.988 163.935  1.00 80.56      F    C  
ATOM    463  SD  MET R 102     142.611 147.977 164.654  1.00 89.98      F    S  
ATOM    464  CE  MET R 102     142.165 147.965 166.388  1.00 80.64      F    C  
ATOM    465  N   MET R 103     138.145 148.454 162.990  1.00 75.78      F    N  
ATOM    466  CA  MET R 103     137.144 147.563 163.500  1.00 72.27      F    C  
ATOM    467  C   MET R 103     136.096 147.392 162.467  1.00 72.23      F    C  
ATOM    468  O   MET R 103     135.516 146.343 162.358  1.00 75.36      F    O  
ATOM    469  CB  MET R 103     136.542 148.118 164.721  1.00 73.79      F    C  
ATOM    470  CG  MET R 103     137.438 148.022 165.927  1.00 76.17      F    C  
ATOM    471  SD  MET R 103     138.534 146.619 165.729  1.00 86.43      F    S  
ATOM    472  CE  MET R 103     137.764 145.404 166.792  1.00 75.82      F    C  
ATOM    473  N   PHE R 104     135.850 148.401 161.681  1.00 71.03      F    N  
ATOM    474  CA  PHE R 104     134.912 148.281 160.571  1.00 71.22      F    C  
ATOM    475  C   PHE R 104     135.451 147.327 159.513  1.00 71.30      F    C  
ATOM    476  O   PHE R 104     134.699 146.543 158.924  1.00 68.65      F    O  
ATOM    477  CB  PHE R 104     134.629 149.665 159.982  1.00 69.76      F    C  
ATOM    478  CG  PHE R 104     134.278 149.653 158.524  1.00 68.03      F    C  
ATOM    479  CD1 PHE R 104     132.972 149.451 158.118  1.00 69.25      F    C  
ATOM    480  CD2 PHE R 104     135.246 149.868 157.560  1.00 69.83      F    C  
ATOM    481  CE1 PHE R 104     132.640 149.448 156.779  1.00 70.98      F    C  
ATOM    482  CE2 PHE R 104     134.918 149.862 156.219  1.00 70.43      F    C  
ATOM    483  CZ  PHE R 104     133.613 149.654 155.829  1.00 69.26      F    C  
ATOM    484  N   SER R 105     136.761 147.384 159.257  1.00 70.50      F    N  
ATOM    485  CA  SER R 105     137.365 146.508 158.258  1.00 68.11      F    C  
ATOM    486  C   SER R 105     137.558 145.095 158.794  1.00 68.50      F    C  
ATOM    487  O   SER R 105     137.498 144.123 158.032  1.00 70.70      F    O  
ATOM    488  CB  SER R 105     138.698 147.088 157.792  1.00 66.83      F    C  
ATOM    489  OG  SER R 105     139.336 147.787 158.841  1.00 63.38      F    O  
ATOM    490  N   TYR R 106     137.813 144.959 160.097  1.00 64.84      F    N  
ATOM    491  CA  TYR R 106     137.996 143.636 160.683  1.00 59.43      F    C  
ATOM    492  C   TYR R 106     136.766 142.766 160.477  1.00 61.01      F    C  
ATOM    493  O   TYR R 106     136.866 141.629 160.010  1.00 66.33      F    O  
ATOM    494  CB  TYR R 106     138.313 143.759 162.174  1.00 61.14      F    C  
ATOM    495  CG  TYR R 106     138.491 142.431 162.873  1.00 61.46      F    C  
ATOM    496  CD1 TYR R 106     139.528 141.579 162.534  1.00 62.30      F    C  
ATOM    497  CD2 TYR R 106     137.610 142.026 163.864  1.00 63.85      F    C  
ATOM    498  CE1 TYR R 106     139.690 140.369 163.171  1.00 65.75      F    C  
ATOM    499  CE2 TYR R 106     137.761 140.819 164.505  1.00 62.54      F    C  
ATOM    500  CZ  TYR R 106     138.802 139.992 164.156  1.00 68.48      F    C  
ATOM    501  OH  TYR R 106     138.954 138.782 164.794  1.00 68.33      F    O  
ATOM    502  N   PHE R 107     135.588 143.293 160.814  1.00 58.70      F    N  
ATOM    503  CA  PHE R 107     134.357 142.529 160.655  1.00 55.19      F    C  
ATOM    504  C   PHE R 107     133.858 142.535 159.219  1.00 55.53      F    C  
ATOM    505  O   PHE R 107     133.002 141.719 158.864  1.00 55.09      F    O  
ATOM    506  CB  PHE R 107     133.285 143.069 161.597  1.00 52.57      F    C  
ATOM    507  CG  PHE R 107     133.607 142.869 163.045  1.00 55.70      F    C  
ATOM    508  CD1 PHE R 107     133.254 141.700 163.689  1.00 59.26      F    C  
ATOM    509  CD2 PHE R 107     134.289 143.838 163.756  1.00 57.14      F    C  
ATOM    510  CE1 PHE R 107     133.555 141.512 165.019  1.00 62.23      F    C  
ATOM    511  CE2 PHE R 107     134.597 143.654 165.085  1.00 57.53      F    C  
ATOM    512  CZ  PHE R 107     134.228 142.490 165.718  1.00 61.86      F    C  
ATOM    513  N   ALA R 108     134.360 143.445 158.387  1.00 57.11      F    N  
ATOM    514  CA  ALA R 108     134.061 143.379 156.963  1.00 55.98      F    C  
ATOM    515  C   ALA R 108     134.827 142.243 156.304  1.00 54.02      F    C  
ATOM    516  O   ALA R 108     134.269 141.480 155.510  1.00 53.66      F    O  
ATOM    517  CB  ALA R 108     134.390 144.711 156.290  1.00 56.47      F    C  
ATOM    518  N   GLY R 109     136.114 142.111 156.633  1.00 49.97      F    N  
ATOM    519  CA  GLY R 109     136.923 141.069 156.023  1.00 45.45      F    C  
ATOM    520  C   GLY R 109     136.496 139.675 156.434  1.00 50.37      F    C  
ATOM    521  O   GLY R 109     136.488 138.753 155.617  1.00 55.50      F    O  
ATOM    522  N   LEU R 110     136.133 139.502 157.706  1.00 53.59      F    N  
ATOM    523  CA  LEU R 110     135.710 138.192 158.188  1.00 45.25      F    C  
ATOM    524  C   LEU R 110     134.402 137.751 157.546  1.00 43.78      F    C  
ATOM    525  O   LEU R 110     134.105 136.554 157.485  1.00 48.22      F    O  
ATOM    526  CB  LEU R 110     135.569 138.213 159.708  1.00 42.55      F    C  
ATOM    527  CG  LEU R 110     136.862 138.241 160.514  1.00 42.07      F    C  
ATOM    528  CD1 LEU R 110     136.537 138.409 161.976  1.00 46.70      F    C  
ATOM    529  CD2 LEU R 110     137.663 136.980 160.285  1.00 50.59      F    C  
ATOM    530  N   SER R 111     133.599 138.705 157.076  1.00 46.49      F    N  
ATOM    531  CA  SER R 111     132.324 138.357 156.458  1.00 48.98      F    C  
ATOM    532  C   SER R 111     132.518 137.808 155.050  1.00 46.36      F    C  
ATOM    533  O   SER R 111     131.791 136.904 154.627  1.00 46.95      F    O  
ATOM    534  CB  SER R 111     131.402 139.574 156.439  1.00 49.02      F    C  
ATOM    535  OG  SER R 111     130.873 139.832 157.727  1.00 49.07      F    O  
ATOM    536  N   PHE R 112     133.371 138.370 154.245  1.00 45.24      F    N  
ATOM    537  CA  PHE R 112     133.563 137.940 152.913  1.00 44.86      F    C  
ATOM    538  C   PHE R 112     134.405 136.723 152.917  1.00 47.65      F    C  
ATOM    539  O   PHE R 112     134.635 136.158 151.892  1.00 50.87      F    O  
ATOM    540  CB  PHE R 112     134.271 138.953 152.078  1.00 47.48      F    C  
ATOM    541  CG  PHE R 112     133.598 140.235 151.894  1.00 45.75      F    C  
ATOM    542  CD1 PHE R 112     132.693 140.397 150.889  1.00 48.43      F    C  
ATOM    543  CD2 PHE R 112     133.968 141.313 152.643  1.00 47.55      F    C  
ATOM    544  CE1 PHE R 112     132.086 141.603 150.697  1.00 50.10      F    C  
ATOM    545  CE2 PHE R 112     133.372 142.524 152.466  1.00 50.04      F    C  
ATOM    546  CZ  PHE R 112     132.427 142.669 151.491  1.00 52.89      F    C  
ATOM    547  N   LEU R 113     134.928 136.292 154.027  1.00 41.77      F    N  
ATOM    548  CA  LEU R 113     135.618 135.020 154.070  1.00 44.71      F    C  
ATOM    549  C   LEU R 113     134.632 133.859 154.214  1.00 43.49      F    C  
ATOM    550  O   LEU R 113     134.736 132.951 153.469  1.00 48.91      F    O  
ATOM    551  CB  LEU R 113     136.695 134.991 155.147  1.00 45.21      F    C  
ATOM    552  CG  LEU R 113     138.128 135.348 154.821  1.00 43.40      F    C  
ATOM    553  CD1 LEU R 113     138.981 135.058 156.036  1.00 42.83      F    C  
ATOM    554  CD2 LEU R 113     138.624 134.583 153.624  1.00 42.76      F    C  
ATOM    555  N   SER R 114     133.674 133.868 155.136  1.00 43.08      F    N  
ATOM    556  CA  SER R 114     132.648 132.840 155.251  1.00 38.44      F    C  
ATOM    557  C   SER R 114     131.603 132.929 154.153  1.00 40.13      F    C  
ATOM    558  O   SER R 114     130.830 131.985 153.977  1.00 45.68      F    O  
ATOM    559  CB  SER R 114     131.963 132.923 156.613  1.00 38.18      F    C  
ATOM    560  OG  SER R 114     131.760 134.270 156.990  1.00 45.92      F    O  
ATOM    561  N   ALA R 115     131.549 134.044 153.425  1.00 41.65      F    N  
ATOM    562  CA  ALA R 115     130.680 134.130 152.260  1.00 34.18      F    C  
ATOM    563  C   ALA R 115     131.265 133.392 151.068  1.00 33.28      F    C  
ATOM    564  O   ALA R 115     130.518 132.855 150.248  1.00 42.27      F    O  
ATOM    565  CB  ALA R 115     130.425 135.591 151.896  1.00 37.56      F    C  
ATOM    566  N   VAL R 116     132.592 133.367 150.950  1.00 43.12      F    N  
ATOM    567  CA  VAL R 116     133.234 132.607 149.886  1.00 45.00      F    C  
ATOM    568  C   VAL R 116     133.302 131.123 150.219  1.00 39.83      F    C  
ATOM    569  O   VAL R 116     133.403 130.295 149.307  1.00 45.56      F    O  
ATOM    570  CB  VAL R 116     134.635 133.179 149.599  1.00 46.35      F    C  
ATOM    571  CG1 VAL R 116     135.380 132.333 148.579  1.00 46.61      F    C  
ATOM    572  CG2 VAL R 116     134.533 134.611 149.131  1.00 47.61      F    C  
ATOM    573  N   SER R 117     133.241 130.763 151.501  1.00 36.92      F    N  
ATOM    574  CA  SER R 117     133.233 129.359 151.888  1.00 39.15      F    C  
ATOM    575  C   SER R 117     131.877 128.707 151.654  1.00 44.37      F    C  
ATOM    576  O   SER R 117     131.814 127.517 151.331  1.00 48.36      F    O  
ATOM    577  CB  SER R 117     133.638 129.220 153.355  1.00 39.63      F    C  
ATOM    578  OG  SER R 117     133.594 127.868 153.769  1.00 43.80      F    O  
ATOM    579  N   THR R 118     130.788 129.452 151.815  1.00 43.58      F    N  
ATOM    580  CA  THR R 118     129.459 128.913 151.575  1.00 39.51      F    C  
ATOM    581  C   THR R 118     129.042 128.994 150.116  1.00 42.38      F    C  
ATOM    582  O   THR R 118     127.998 128.444 149.758  1.00 49.67      F    O  
ATOM    583  CB  THR R 118     128.421 129.639 152.434  1.00 37.02      F    C  
ATOM    584  CG2 THR R 118     128.391 131.104 152.092  1.00 44.31      F    C  
ATOM    585  OG1 THR R 118     127.125 129.086 152.183  1.00 40.97      F    O  
ATOM    586  N   GLU R 119     129.818 129.671 149.273  1.00 41.17      F    N  
ATOM    587  CA  GLU R 119     129.507 129.713 147.852  1.00 39.96      F    C  
ATOM    588  C   GLU R 119     130.090 128.520 147.109  1.00 44.82      F    C  
ATOM    589  O   GLU R 119     129.515 128.078 146.111  1.00 51.58      F    O  
ATOM    590  CB  GLU R 119     130.019 131.016 147.239  1.00 45.68      F    C  
ATOM    591  N   ARG R 120     131.225 127.995 147.570  1.00 50.04      F    N  
ATOM    592  CA  ARG R 120     131.792 126.800 146.955  1.00 50.53      F    C  
ATOM    593  C   ARG R 120     131.040 125.543 147.372  1.00 51.09      F    C  
ATOM    594  O   ARG R 120     131.002 124.568 146.616  1.00 56.51      F    O  
ATOM    595  CB  ARG R 120     133.270 126.681 147.313  1.00 42.26      F    C  
ATOM    596  CG  ARG R 120     133.556 126.969 148.758  1.00 48.06      F    C  
ATOM    597  CD  ARG R 120     134.997 126.694 149.103  1.00 53.12      F    C  
ATOM    598  NE  ARG R 120     135.913 127.452 148.261  1.00 56.09      F    N  
ATOM    599  CZ  ARG R 120     137.129 127.824 148.634  1.00 56.56      F    C  
ATOM    600  NH1 ARG R 120     137.602 127.533 149.835  1.00 54.14      F    N1+
ATOM    601  NH2 ARG R 120     137.889 128.504 147.782  1.00 52.05      F    N  
ATOM    602  N   CYS R 121     130.450 125.540 148.567  1.00 45.46      F    N  
ATOM    603  CA  CYS R 121     129.626 124.411 148.984  1.00 42.15      F    C  
ATOM    604  C   CYS R 121     128.387 124.282 148.111  1.00 46.27      F    C  
ATOM    605  O   CYS R 121     127.964 123.169 147.786  1.00 54.47      F    O  
ATOM    606  CB  CYS R 121     129.232 124.564 150.451  1.00 48.26      F    C  
ATOM    607  SG  CYS R 121     128.500 123.093 151.185  1.00 62.33      F    S  
ATOM    608  N   LEU R 122     127.783 125.409 147.731  1.00 46.65      F    N  
ATOM    609  CA  LEU R 122     126.606 125.377 146.873  1.00 47.04      F    C  
ATOM    610  C   LEU R 122     126.938 124.973 145.444  1.00 45.41      F    C  
ATOM    611  O   LEU R 122     126.060 124.469 144.738  1.00 46.50      F    O  
ATOM    612  CB  LEU R 122     125.919 126.740 146.872  1.00 44.69      F    C  
ATOM    613  CG  LEU R 122     125.377 127.226 148.213  1.00 44.14      F    C  
ATOM    614  CD1 LEU R 122     125.008 128.690 148.122  1.00 46.48      F    C  
ATOM    615  CD2 LEU R 122     124.186 126.394 148.639  1.00 45.45      F    C  
ATOM    616  N   SER R 123     128.177 125.186 145.000  1.00 43.30      F    N  
ATOM    617  CA  SER R 123     128.552 124.812 143.644  1.00 44.99      F    C  
ATOM    618  C   SER R 123     128.629 123.303 143.457  1.00 49.05      F    C  
ATOM    619  O   SER R 123     128.622 122.835 142.314  1.00 51.66      F    O  
ATOM    620  CB  SER R 123     129.889 125.454 143.273  1.00 44.46      F    C  
ATOM    621  OG  SER R 123     130.894 125.136 144.215  1.00 43.46      F    O  
ATOM    622  N   VAL R 124     128.704 122.532 144.541  1.00 42.57      F    N  
ATOM    623  CA  VAL R 124     128.736 121.084 144.444  1.00 42.23      F    C  
ATOM    624  C   VAL R 124     127.461 120.434 144.974  1.00 43.14      F    C  
ATOM    625  O   VAL R 124     127.115 119.334 144.531  1.00 48.39      F    O  
ATOM    626  CB  VAL R 124     129.977 120.508 145.156  1.00 38.66      F    C  
ATOM    627  CG1 VAL R 124     131.228 121.246 144.720  1.00 39.33      F    C  
ATOM    628  CG2 VAL R 124     129.809 120.578 146.654  1.00 43.47      F    C  
ATOM    629  N   LEU R 125     126.752 121.076 145.901  1.00 46.24      F    N  
ATOM    630  CA  LEU R 125     125.494 120.517 146.379  1.00 45.41      F    C  
ATOM    631  C   LEU R 125     124.406 120.636 145.323  1.00 50.46      F    C  
ATOM    632  O   LEU R 125     123.637 119.693 145.107  1.00 57.44      F    O  
ATOM    633  CB  LEU R 125     125.069 121.215 147.668  1.00 46.26      F    C  
ATOM    634  CG  LEU R 125     125.337 120.467 148.973  1.00 50.61      F    C  
ATOM    635  CD1 LEU R 125     126.784 120.024 149.044  1.00 49.55      F    C  
ATOM    636  CD2 LEU R 125     124.991 121.341 150.161  1.00 52.67      F    C  
ATOM    637  N   TRP R 126     124.337 121.788 144.690  1.00 50.78      F    N  
ATOM    638  CA  TRP R 126     123.354 122.038 143.686  1.00 48.78      F    C  
ATOM    639  C   TRP R 126     124.154 122.485 142.435  1.00 51.41      F    C  
ATOM    640  O   TRP R 126     124.127 123.665 142.153  1.00 59.61      F    O  
ATOM    641  CB  TRP R 126     122.459 123.106 144.222  1.00 53.43      F    C  
ATOM    642  CG  TRP R 126     121.530 122.534 145.204  1.00 53.77      F    C  
ATOM    643  CD1 TRP R 126     120.538 121.639 144.953  1.00 52.84      F    C  
ATOM    644  CD2 TRP R 126     121.521 122.758 146.609  1.00 57.09      F    C  
ATOM    645  CE2 TRP R 126     120.489 121.980 147.148  1.00 58.33      F    C  
ATOM    646  CE3 TRP R 126     122.283 123.544 147.462  1.00 56.24      F    C  
ATOM    647  NE1 TRP R 126     119.898 121.307 146.114  1.00 54.40      F    N  
ATOM    648  CZ2 TRP R 126     120.193 121.972 148.503  1.00 58.31      F    C  
ATOM    649  CZ3 TRP R 126     121.993 123.532 148.805  1.00 54.55      F    C  
ATOM    650  CH2 TRP R 126     120.957 122.755 149.314  1.00 56.53      F    C  
ATOM    651  N   PRO R 127     124.874 121.601 141.668  1.00 48.08      F    N  
ATOM    652  CA  PRO R 127     125.723 122.040 140.552  1.00 47.22      F    C  
ATOM    653  C   PRO R 127     124.936 122.536 139.356  1.00 47.78      F    C  
ATOM    654  O   PRO R 127     125.404 123.440 138.654  1.00 45.51      F    O  
ATOM    655  CB  PRO R 127     126.526 120.781 140.215  1.00 43.82      F    C  
ATOM    656  CG  PRO R 127     125.631 119.667 140.603  1.00 46.04      F    C  
ATOM    657  CD  PRO R 127     124.844 120.135 141.795  1.00 46.61      F    C  
ATOM    658  N   ILE R 128     123.762 121.965 139.090  1.00 54.88      F    N  
ATOM    659  CA  ILE R 128     122.951 122.431 137.972  1.00 50.39      F    C  
ATOM    660  C   ILE R 128     122.361 123.801 138.275  1.00 55.14      F    C  
ATOM    661  O   ILE R 128     122.312 124.673 137.402  1.00 64.48      F    O  
ATOM    662  CB  ILE R 128     121.859 121.402 137.634  1.00 51.93      F    C  
ATOM    663  CG1 ILE R 128     122.468 120.006 137.514  1.00 51.64      F    C  
ATOM    664  CG2 ILE R 128     121.151 121.782 136.350  1.00 53.46      F    C  
ATOM    665  CD1 ILE R 128     123.471 119.879 136.398  1.00 51.34      F    C  
ATOM    666  N   TRP R 129     121.899 124.014 139.509  1.00 53.63      F    N  
ATOM    667  CA  TRP R 129     121.365 125.324 139.871  1.00 53.59      F    C  
ATOM    668  C   TRP R 129     122.441 126.396 139.791  1.00 51.50      F    C  
ATOM    669  O   TRP R 129     122.185 127.509 139.320  1.00 54.27      F    O  
ATOM    670  CB  TRP R 129     120.761 125.289 141.275  1.00 54.24      F    C  
ATOM    671  CG  TRP R 129     120.378 126.651 141.777  1.00 54.51      F    C  
ATOM    672  CD1 TRP R 129     119.176 127.270 141.621  1.00 54.64      F    C  
ATOM    673  CD2 TRP R 129     121.205 127.563 142.508  1.00 56.29      F    C  
ATOM    674  CE2 TRP R 129     120.438 128.714 142.758  1.00 52.64      F    C  
ATOM    675  CE3 TRP R 129     122.523 127.519 142.972  1.00 57.17      F    C  
ATOM    676  NE1 TRP R 129     119.202 128.511 142.208  1.00 54.36      F    N  
ATOM    677  CZ2 TRP R 129     120.941 129.806 143.453  1.00 51.36      F    C  
ATOM    678  CZ3 TRP R 129     123.020 128.604 143.657  1.00 55.95      F    C  
ATOM    679  CH2 TRP R 129     122.232 129.732 143.893  1.00 55.59      F    C  
ATOM    680  N   TYR R 130     123.648 126.068 140.244  1.00 50.22      F    N  
ATOM    681  CA  TYR R 130     124.741 127.042 140.247  1.00 51.17      F    C  
ATOM    682  C   TYR R 130     125.099 127.485 138.841  1.00 52.80      F    C  
ATOM    683  O   TYR R 130     125.531 128.618 138.633  1.00 57.35      F    O  
ATOM    684  CB  TYR R 130     125.972 126.454 140.934  1.00 49.19      F    C  
ATOM    685  CG  TYR R 130     126.792 127.474 141.686  1.00 50.88      F    C  
ATOM    686  CD1 TYR R 130     126.413 127.899 142.951  1.00 51.46      F    C  
ATOM    687  CD2 TYR R 130     127.945 128.012 141.132  1.00 53.31      F    C  
ATOM    688  CE1 TYR R 130     127.157 128.832 143.644  1.00 54.24      F    C  
ATOM    689  CE2 TYR R 130     128.697 128.946 141.818  1.00 54.10      F    C  
ATOM    690  CZ  TYR R 130     128.299 129.352 143.073  1.00 58.04      F    C  
ATOM    691  OH  TYR R 130     129.045 130.282 143.760  1.00 59.94      F    O  
ATOM    692  N   ARG R 131     124.925 126.593 137.876  1.00 56.25      F    N  
ATOM    693  CA  ARG R 131     125.267 126.912 136.486  1.00 54.83      F    C  
ATOM    694  C   ARG R 131     124.174 127.654 135.821  1.00 53.10      F    C  
ATOM    695  O   ARG R 131     124.288 128.854 135.601  1.00 59.59      F    O  
ATOM    696  CB  ARG R 131     125.524 125.685 135.661  1.00 53.92      F    C  
ATOM    697  CG  ARG R 131     125.993 125.964 134.261  1.00 54.87      F    C  
ATOM    698  CD  ARG R 131     126.312 124.667 133.560  1.00 54.31      F    C  
ATOM    699  NE  ARG R 131     126.746 124.911 132.196  1.00 55.53      F    N  
ATOM    700  CZ  ARG R 131     127.985 125.236 131.863  1.00 55.80      F    C  
ATOM    701  NH1 ARG R 131     128.910 125.351 132.800  1.00 55.62      F    N1+
ATOM    702  NH2 ARG R 131     128.298 125.445 130.597  1.00 56.23      F    N  
ATOM    703  N   CYS R 132     123.108 126.979 135.484  1.00 57.39      F    N  
ATOM    704  CA  CYS R 132     122.060 127.650 134.713  1.00 61.39      F    C  
ATOM    705  C   CYS R 132     120.941 128.265 135.553  1.00 64.13      F    C  
ATOM    706  O   CYS R 132     120.097 128.983 135.019  1.00 68.57      F    O  
ATOM    707  CB  CYS R 132     121.453 126.668 133.706  1.00 63.36      F    C  
ATOM    708  SG  CYS R 132     120.732 125.192 134.460  1.00 72.84      F    S  
ATOM    709  N   HIS R 133     120.825 128.155 136.836  1.00 66.62      F    N  
ATOM    710  CA  HIS R 133     119.716 128.970 137.323  1.00 66.39      F    C  
ATOM    711  C   HIS R 133     120.155 130.068 138.248  1.00 63.22      F    C  
ATOM    712  O   HIS R 133     119.364 130.871 138.678  1.00 64.39      F    O  
ATOM    713  CB  HIS R 133     118.655 128.117 137.981  1.00 30.00      F    C  
ATOM    714  N   ARG R 134     121.430 130.131 138.536  1.00 61.32      F    N  
ATOM    715  CA  ARG R 134     121.891 131.161 139.464  1.00 60.54      F    C  
ATOM    716  C   ARG R 134     121.803 132.540 138.820  1.00 64.32      F    C  
ATOM    717  O   ARG R 134     122.332 132.751 137.729  1.00 67.95      F    O  
ATOM    718  CB  ARG R 134     123.322 130.887 139.923  1.00 59.11      F    C  
ATOM    719  CG  ARG R 134     123.806 131.857 140.989  1.00 59.56      F    C  
ATOM    720  CD  ARG R 134     125.309 131.771 141.191  1.00 58.54      F    C  
ATOM    721  NE  ARG R 134     125.768 132.695 142.224  1.00 62.55      F    N  
ATOM    722  CZ  ARG R 134     126.048 133.977 142.010  1.00 64.57      F    C  
ATOM    723  NH1 ARG R 134     125.911 134.496 140.798  1.00 64.07      F    N1+
ATOM    724  NH2 ARG R 134     126.462 134.743 143.011  1.00 63.44      F    N  
ATOM    725  N   PRO R 135     121.133 133.489 139.492  1.00 70.05      F    N  
ATOM    726  CA  PRO R 135     120.953 134.819 138.903  1.00 69.97      F    C  
ATOM    727  C   PRO R 135     122.257 135.593 138.832  1.00 68.46      F    C  
ATOM    728  O   PRO R 135     123.099 135.529 139.729  1.00 69.46      F    O  
ATOM    729  CB  PRO R 135     119.957 135.494 139.853  1.00 71.13      F    C  
ATOM    730  CG  PRO R 135     120.144 134.791 141.146  1.00 68.25      F    C  
ATOM    731  CD  PRO R 135     120.445 133.364 140.787  1.00 70.93      F    C  
ATOM    732  N   THR R 136     122.396 136.355 137.790  1.00 71.98      F    N  
ATOM    733  CA  THR R 136     123.591 137.112 137.661  1.00 73.01      F    C  
ATOM    734  C   THR R 136     123.631 138.251 138.633  1.00 71.84      F    C  
ATOM    735  O   THR R 136     122.597 138.673 139.145  1.00 71.54      F    O  
ATOM    736  CB  THR R 136     123.802 137.604 136.239  1.00 74.00      F    C  
ATOM    737  CG2 THR R 136     123.861 136.432 135.280  1.00 73.10      F    C  
ATOM    738  OG1 THR R 136     122.715 138.461 135.868  1.00 73.80      F    O  
ATOM    739  N   HIS R 137     124.808 138.751 138.894  1.00 73.26      F    N  
ATOM    740  CA  HIS R 137     125.065 139.822 139.848  1.00 74.96      F    C  
ATOM    741  C   HIS R 137     124.550 139.504 141.245  1.00 75.07      F    C  
ATOM    742  O   HIS R 137     124.294 140.434 142.018  1.00 75.39      F    O  
ATOM    743  CB  HIS R 137     124.475 141.166 139.394  1.00 73.97      F    C  
ATOM    744  N   LEU R 138     124.370 138.228 141.593  1.00 69.75      F    N  
ATOM    745  CA  LEU R 138     124.024 137.874 142.964  1.00 66.18      F    C  
ATOM    746  C   LEU R 138     125.155 138.238 143.917  1.00 68.79      F    C  
ATOM    747  O   LEU R 138     124.922 138.769 145.007  1.00 73.31      F    O  
ATOM    748  CB  LEU R 138     123.696 136.382 143.060  1.00 66.85      F    C  
ATOM    749  CG  LEU R 138     123.072 135.881 144.367  1.00 68.86      F    C  
ATOM    750  CD1 LEU R 138     122.140 134.721 144.101  1.00 69.83      F    C  
ATOM    751  CD2 LEU R 138     124.135 135.461 145.368  1.00 67.86      F    C  
ATOM    752  N   SER R 139     126.394 137.949 143.518  1.00 66.35      F    N  
ATOM    753  CA  SER R 139     127.536 138.232 144.380  1.00 66.69      F    C  
ATOM    754  C   SER R 139     127.664 139.726 144.640  1.00 69.56      F    C  
ATOM    755  O   SER R 139     127.957 140.151 145.762  1.00 70.80      F    O  
ATOM    756  CB  SER R 139     128.814 137.677 143.753  1.00 67.96      F    C  
ATOM    757  OG  SER R 139     129.126 138.352 142.549  1.00 70.68      F    O  
ATOM    758  N   ALA R 140     127.440 140.541 143.608  1.00 71.71      F    N  
ATOM    759  CA  ALA R 140     127.494 141.988 143.784  1.00 70.53      F    C  
ATOM    760  C   ALA R 140     126.424 142.465 144.758  1.00 70.79      F    C  
ATOM    761  O   ALA R 140     126.657 143.392 145.541  1.00 70.98      F    O  
ATOM    762  CB  ALA R 140     127.342 142.685 142.433  1.00 70.45      F    C  
ATOM    763  N   VAL R 141     125.242 141.848 144.716  1.00 66.98      F    N  
ATOM    764  CA  VAL R 141     124.179 142.209 145.650  1.00 68.62      F    C  
ATOM    765  C   VAL R 141     124.581 141.869 147.079  1.00 69.29      F    C  
ATOM    766  O   VAL R 141     124.388 142.670 148.001  1.00 70.75      F    O  
ATOM    767  CB  VAL R 141     122.864 141.516 145.250  1.00 69.79      F    C  
ATOM    768  CG1 VAL R 141     121.894 141.487 146.420  1.00 68.17      F    C  
ATOM    769  CG2 VAL R 141     122.244 142.216 144.056  1.00 69.31      F    C  
ATOM    770  N   VAL R 142     125.151 140.681 147.289  1.00 68.19      F    N  
ATOM    771  CA  VAL R 142     125.499 140.269 148.644  1.00 68.04      F    C  
ATOM    772  C   VAL R 142     126.815 140.871 149.113  1.00 68.14      F    C  
ATOM    773  O   VAL R 142     127.084 140.882 150.319  1.00 71.17      F    O  
ATOM    774  CB  VAL R 142     125.557 138.737 148.765  1.00 67.08      F    C  
ATOM    775  CG1 VAL R 142     124.381 138.102 148.039  1.00 67.26      F    C  
ATOM    776  CG2 VAL R 142     126.872 138.205 148.231  1.00 64.82      F    C  
ATOM    777  N   CYS R 143     127.650 141.369 148.199  1.00 67.73      F    N  
ATOM    778  CA  CYS R 143     128.888 142.016 148.623  1.00 69.71      F    C  
ATOM    779  C   CYS R 143     128.616 143.399 149.200  1.00 70.87      F    C  
ATOM    780  O   CYS R 143     129.214 143.784 150.211  1.00 68.71      F    O  
ATOM    781  CB  CYS R 143     129.867 142.098 147.454  1.00 68.70      F    C  
ATOM    782  SG  CYS R 143     130.734 140.552 147.114  1.00 72.53      F    S  
ATOM    783  N   VAL R 144     127.716 144.162 148.574  1.00 76.18      F    N  
ATOM    784  CA  VAL R 144     127.335 145.456 149.123  1.00 74.35      F    C  
ATOM    785  C   VAL R 144     126.416 145.300 150.324  1.00 71.68      F    C  
ATOM    786  O   VAL R 144     126.265 146.241 151.111  1.00 72.65      F    O  
ATOM    787  CB  VAL R 144     126.677 146.336 148.044  1.00 73.61      F    C  
ATOM    788  CG1 VAL R 144     127.567 146.418 146.815  1.00 72.48      F    C  
ATOM    789  CG2 VAL R 144     125.301 145.800 147.678  1.00 70.06      F    C  
ATOM    790  N   LEU R 145     125.790 144.133 150.485  1.00 69.75      F    N  
ATOM    791  CA  LEU R 145     124.978 143.890 151.671  1.00 70.78      F    C  
ATOM    792  C   LEU R 145     125.852 143.640 152.892  1.00 70.03      F    C  
ATOM    793  O   LEU R 145     125.511 144.059 154.003  1.00 71.29      F    O  
ATOM    794  CB  LEU R 145     124.039 142.711 151.431  1.00 69.29      F    C  
ATOM    795  CG  LEU R 145     122.849 142.614 152.381  1.00 69.54      F    C  
ATOM    796  CD1 LEU R 145     121.721 143.503 151.889  1.00 71.44      F    C  
ATOM    797  CD2 LEU R 145     122.383 141.177 152.521  1.00 69.92      F    C  
ATOM    798  N   LEU R 146     126.986 142.982 152.684  1.00 65.87      F    N  
ATOM    799  CA  LEU R 146     127.912 142.752 153.779  1.00 68.14      F    C  
ATOM    800  C   LEU R 146     128.479 144.076 154.241  1.00 68.40      F    C  
ATOM    801  O   LEU R 146     128.658 144.296 155.439  1.00 66.26      F    O  
ATOM    802  CB  LEU R 146     129.050 141.843 153.324  1.00 69.19      F    C  
ATOM    803  CG  LEU R 146     128.947 140.361 153.682  1.00 64.62      F    C  
ATOM    804  CD1 LEU R 146     127.557 139.826 153.377  1.00 62.89      F    C  
ATOM    805  CD2 LEU R 146     130.009 139.557 152.948  1.00 63.75      F    C  
ATOM    806  N   TRP R 147     128.756 144.967 153.296  1.00 70.19      F    N  
ATOM    807  CA  TRP R 147     129.361 146.253 153.629  1.00 67.59      F    C  
ATOM    808  C   TRP R 147     128.490 147.036 154.601  1.00 66.82      F    C  
ATOM    809  O   TRP R 147     129.000 147.674 155.529  1.00 65.76      F    O  
ATOM    810  CB  TRP R 147     129.593 147.067 152.360  1.00 64.21      F    C  
ATOM    811  CG  TRP R 147     130.837 146.716 151.618  1.00 62.91      F    C  
ATOM    812  CD1 TRP R 147     130.919 146.236 150.347  1.00 64.22      F    C  
ATOM    813  CD2 TRP R 147     132.182 146.836 152.091  1.00 64.95      F    C  
ATOM    814  CE2 TRP R 147     133.027 146.402 151.053  1.00 64.79      F    C  
ATOM    815  CE3 TRP R 147     132.753 147.261 153.291  1.00 65.03      F    C  
ATOM    816  NE1 TRP R 147     132.232 146.040 149.999  1.00 65.38      F    N  
ATOM    817  CZ2 TRP R 147     134.410 146.383 151.180  1.00 62.39      F    C  
ATOM    818  CZ3 TRP R 147     134.125 147.242 153.413  1.00 64.57      F    C  
ATOM    819  CH2 TRP R 147     134.938 146.810 152.364  1.00 63.83      F    C  
ATOM    820  N   ALA R 148     127.173 147.012 154.393  1.00 70.33      F    N  
ATOM    821  CA  ALA R 148     126.269 147.729 155.284  1.00 71.46      F    C  
ATOM    822  C   ALA R 148     126.288 147.139 156.688  1.00 70.89      F    C  
ATOM    823  O   ALA R 148     126.368 147.880 157.674  1.00 73.29      F    O  
ATOM    824  CB  ALA R 148     124.851 147.715 154.715  1.00 69.13      F    C  
ATOM    825  N   LEU R 149     126.027 145.867 156.799  1.00 66.02      F    N  
ATOM    826  CA  LEU R 149     125.914 145.370 158.138  1.00 67.22      F    C  
ATOM    827  C   LEU R 149     127.105 145.831 158.945  1.00 67.77      F    C  
ATOM    828  O   LEU R 149     126.942 146.392 160.018  1.00 67.20      F    O  
ATOM    829  CB  LEU R 149     125.714 143.871 158.158  1.00 70.03      F    C  
ATOM    830  CG  LEU R 149     124.502 143.392 157.369  1.00 69.01      F    C  
ATOM    831  CD1 LEU R 149     124.251 141.922 157.650  1.00 67.91      F    C  
ATOM    832  CD2 LEU R 149     123.281 144.220 157.736  1.00 66.40      F    C  
ATOM    833  N   SER R 150     128.285 145.698 158.397  1.00 71.62      F    N  
ATOM    834  CA  SER R 150     129.486 146.102 159.091  1.00 72.22      F    C  
ATOM    835  C   SER R 150     129.476 147.544 159.566  1.00 73.68      F    C  
ATOM    836  O   SER R 150     129.830 147.797 160.714  1.00 72.18      F    O  
ATOM    837  CB  SER R 150     130.705 145.867 158.228  1.00 69.87      F    C  
ATOM    838  OG  SER R 150     131.884 146.181 158.939  1.00 70.95      F    O  
ATOM    839  N   LEU R 151     129.040 148.486 158.725  1.00 30.00      F    N  
ATOM    840  CA  LEU R 151     128.948 149.894 159.134  1.00 30.00      F    C  
ATOM    841  C   LEU R 151     128.001 150.027 160.250  1.00 30.00      F    C  
ATOM    842  O   LEU R 151     128.348 150.549 161.281  1.00 30.00      F    O  
ATOM    843  CB  LEU R 151     128.449 150.780 158.009  1.00 30.00      F    C  
ATOM    844  N   LEU R 152     126.823 149.457 160.095  1.00 75.86      F    N  
ATOM    845  CA  LEU R 152     125.830 149.673 161.092  1.00 77.39      F    C  
ATOM    846  C   LEU R 152     126.353 149.242 162.428  1.00 79.97      F    C  
ATOM    847  O   LEU R 152     126.327 150.026 163.344  1.00 81.71      F    O  
ATOM    848  CB  LEU R 152     124.536 148.941 160.760  1.00 72.99      F    C  
ATOM    849  N   ARG R 153     126.953 148.093 162.567  1.00 78.45      F    N  
ATOM    850  CA  ARG R 153     127.371 147.727 163.889  1.00 76.19      F    C  
ATOM    851  C   ARG R 153     128.443 148.622 164.362  1.00 77.99      F    C  
ATOM    852  O   ARG R 153     128.647 148.722 165.568  1.00 78.55      F    O  
ATOM    853  CB  ARG R 153     127.881 146.298 163.982  1.00 76.48      F    C  
ATOM    854  CG  ARG R 153     129.265 146.064 163.405  1.00 76.45      F    C  
ATOM    855  CD  ARG R 153     130.090 145.144 164.279  1.00 76.58      F    C  
ATOM    856  NE  ARG R 153     130.513 145.788 165.513  1.00 73.25      F    N  
ATOM    857  CZ  ARG R 153     131.583 146.564 165.619  1.00 75.95      F    C  
ATOM    858  NH1 ARG R 153     132.343 146.801 164.561  1.00 74.22      F    N1+
ATOM    859  NH2 ARG R 153     131.891 147.107 166.783  1.00 77.59      F    N  
ATOM    860  N   SER R 154     129.165 149.284 163.457  1.00 82.90      F    N  
ATOM    861  CA  SER R 154     130.237 150.080 164.048  1.00 83.52      F    C  
ATOM    862  C   SER R 154     129.692 151.313 164.757  1.00 83.86      F    C  
ATOM    863  O   SER R 154     130.225 151.723 165.795  1.00 84.89      F    O  
ATOM    864  CB  SER R 154     131.248 150.480 162.974  1.00 80.83      F    C  
ATOM    865  OG  SER R 154     132.272 151.291 163.520  1.00 78.20      F    O  
ATOM    866  N   ILE R 155     128.609 151.876 164.206  1.00 87.98      F    N  
ATOM    867  CA  ILE R 155     127.976 153.070 164.750  1.00 89.17      F    C  
ATOM    868  C   ILE R 155     127.357 152.818 166.062  1.00 88.52      F    C  
ATOM    869  O   ILE R 155     127.381 153.657 166.912  1.00 89.44      F    O  
ATOM    870  CB  ILE R 155     126.773 153.445 163.879  1.00 89.54      F    C  
ATOM    871  CG1 ILE R 155     127.104 153.265 162.405  1.00 87.40      F    C  
ATOM    872  CG2 ILE R 155     126.363 154.894 164.093  1.00 87.56      F    C  
ATOM    873  CD1 ILE R 155     127.911 154.403 161.817  1.00 87.22      F    C  
ATOM    874  N   LEU R 156     126.721 151.696 166.212  1.00 88.96      F    N  
ATOM    875  CA  LEU R 156     126.005 151.382 167.447  1.00 89.68      F    C  
ATOM    876  C   LEU R 156     126.956 151.234 168.626  1.00 92.62      F    C  
ATOM    877  O   LEU R 156     126.572 151.517 169.766  1.00 93.68      F    O  
ATOM    878  CB  LEU R 156     125.153 150.121 167.293  1.00 88.65      F    C  
ATOM    879  CG  LEU R 156     123.892 150.099 166.418  1.00 91.92      F    C  
ATOM    880  CD1 LEU R 156     122.763 150.833 167.129  1.00 92.30      F    C  
ATOM    881  CD2 LEU R 156     124.080 150.653 165.023  1.00 90.22      F    C  
ATOM    882  N   GLU R 157     128.223 150.958 168.337  1.00 96.16      F    N  
ATOM    883  CA  GLU R 157     129.209 150.890 169.397  1.00 95.90      F    C  
ATOM    884  C   GLU R 157     129.597 152.335 169.686  1.00 97.15      F    C  
ATOM    885  O   GLU R 157     130.119 152.643 170.751  1.00 95.76      F    O  
ATOM    886  CB  GLU R 157     130.383 150.061 168.947  1.00 95.42      F    C  
ATOM    887  N   TRP R 158     129.357 153.232 168.741  1.00 98.26      F    N  
ATOM    888  CA  TRP R 158     129.592 154.663 168.970  1.00 98.85      F    C  
ATOM    889  C   TRP R 158     128.356 155.322 169.545  1.00100.00      F    C  
ATOM    890  O   TRP R 158     128.430 156.345 170.173  1.00 99.63      F    O  
ATOM    891  CB  TRP R 158     130.049 155.340 167.679  1.00 98.62      F    C  
ATOM    892  CG  TRP R 158     130.016 156.833 167.687  1.00100.04      F    C  
ATOM    893  CD1 TRP R 158     130.987 157.669 168.141  1.00 99.12      F    C  
ATOM    894  CD2 TRP R 158     128.950 157.668 167.225  1.00100.81      F    C  
ATOM    895  CE2 TRP R 158     129.345 158.999 167.435  1.00101.29      F    C  
ATOM    896  CE3 TRP R 158     127.696 157.416 166.666  1.00 99.17      F    C  
ATOM    897  NE1 TRP R 158     130.595 158.973 167.993  1.00 99.78      F    N  
ATOM    898  CZ2 TRP R 158     128.535 160.076 167.096  1.00 99.63      F    C  
ATOM    899  CZ3 TRP R 158     126.895 158.481 166.334  1.00100.36      F    C  
ATOM    900  CH2 TRP R 158     127.316 159.796 166.546  1.00 99.21      F    C  
ATOM    901  N   MET R 159     127.202 154.682 169.392  1.00 99.25      F    N  
ATOM    902  CA  MET R 159     125.982 155.203 170.003  1.00 98.09      F    C  
ATOM    903  C   MET R 159     126.000 154.738 171.445  1.00 99.66      F    C  
ATOM    904  O   MET R 159     125.388 155.364 172.310  1.00100.81      F    O  
ATOM    905  CB  MET R 159     124.744 154.676 169.282  1.00 30.00      F    C  
ATOM    906  N   LEU R 160     126.702 153.640 171.710  1.00102.06      F    N  
ATOM    907  CA  LEU R 160     126.835 153.138 173.074  1.00101.71      F    C  
ATOM    908  C   LEU R 160     127.624 154.166 173.841  1.00102.88      F    C  
ATOM    909  O   LEU R 160     127.625 154.166 175.072  1.00102.83      F    O  
ATOM    910  CB  LEU R 160     127.635 151.842 173.053  1.00101.82      F    C  
ATOM    911  N   CYS R 161     128.307 155.054 173.135  1.00101.07      F    N  
ATOM    912  CA  CYS R 161     129.181 156.017 173.805  1.00102.15      F    C  
ATOM    913  C   CYS R 161     128.684 157.462 173.951  1.00101.01      F    C  
ATOM    914  O   CYS R 161     128.255 157.854 175.030  1.00 99.33      F    O  
ATOM    915  CB  CYS R 161     130.515 156.051 173.061  1.00102.78      F    C  
ATOM    916  N   GLY R 162     128.797 158.258 172.895  1.00 92.40      F    N  
ATOM    917  CA  GLY R 162     128.400 159.655 172.951  1.00 91.19      F    C  
ATOM    918  C   GLY R 162     127.265 159.901 173.905  1.00 92.16      F    C  
ATOM    919  O   GLY R 162     127.466 160.404 175.004  1.00 91.92      F    O  
ATOM    920  N   GLN R 174     125.211 150.348 175.078  1.00 98.32      F    N  
ATOM    921  CA  GLN R 174     125.461 149.828 176.403  1.00 98.28      F    C  
ATOM    922  C   GLN R 174     126.014 148.429 176.241  1.00 99.41      F    C  
ATOM    923  O   GLN R 174     127.079 148.264 175.665  1.00100.52      F    O  
ATOM    924  CB  GLN R 174     124.189 149.854 177.241  1.00 99.05      F    C  
ATOM    925  N   THR R 175     125.324 147.410 176.725  1.00 98.30      F    N  
ATOM    926  CA  THR R 175     125.791 146.072 176.457  1.00 96.03      F    C  
ATOM    927  C   THR R 175     125.386 145.756 175.056  1.00 94.38      F    C  
ATOM    928  O   THR R 175     124.257 145.373 174.797  1.00 93.28      F    O  
ATOM    929  CB  THR R 175     125.179 145.047 177.395  1.00 93.97      F    C  
ATOM    930  N   SER R 176     126.306 145.936 174.134  1.00 92.96      F    N  
ATOM    931  CA  SER R 176     126.030 145.668 172.758  1.00 93.71      F    C  
ATOM    932  C   SER R 176     127.018 144.655 172.386  1.00 93.47      F    C  
ATOM    933  O   SER R 176     126.925 144.027 171.342  1.00 92.89      F    O  
ATOM    934  CB  SER R 176     126.307 146.889 171.913  1.00 30.00      F    C  
ATOM    935  OG  SER R 176     127.691 147.019 171.668  1.00 30.00      F    O  
ATOM    936  N   ASP R 177     127.997 144.492 173.228  1.00 84.70      F    N  
ATOM    937  CA  ASP R 177     129.050 143.584 172.906  1.00 84.63      F    C  
ATOM    938  C   ASP R 177     128.538 142.170 172.807  1.00 83.73      F    C  
ATOM    939  O   ASP R 177     128.955 141.435 171.925  1.00 81.75      F    O  
ATOM    940  CB  ASP R 177     130.158 143.691 173.949  1.00 85.78      F    C  
ATOM    941  CG  ASP R 177     130.930 144.976 173.835  1.00 86.25      F    C  
ATOM    942  OD1 ASP R 177     130.650 145.752 172.900  1.00 87.64      F    O  
ATOM    943  OD2 ASP R 177     131.822 145.210 174.676  1.00 84.70      F    O1-
ATOM    944  N   PHE R 178     127.660 141.764 173.701  1.00 77.19      F    N  
ATOM    945  CA  PHE R 178     127.086 140.455 173.558  1.00 74.07      F    C  
ATOM    946  C   PHE R 178     126.733 140.252 172.104  1.00 74.98      F    C  
ATOM    947  O   PHE R 178     127.244 139.338 171.469  1.00 78.74      F    O  
ATOM    948  CB  PHE R 178     125.832 140.337 174.387  1.00 71.60      F    C  
ATOM    949  N   ILE R 179     125.880 141.089 171.558  1.00 69.90      F    N  
ATOM    950  CA  ILE R 179     125.580 141.019 170.160  1.00 65.76      F    C  
ATOM    951  C   ILE R 179     126.821 140.861 169.321  1.00 66.46      F    C  
ATOM    952  O   ILE R 179     126.816 140.075 168.390  1.00 65.94      F    O  
ATOM    953  CB  ILE R 179     124.924 142.303 169.675  1.00 67.48      F    C  
ATOM    954  CG1 ILE R 179     123.937 142.818 170.719  1.00 68.28      F    C  
ATOM    955  CG2 ILE R 179     124.235 142.076 168.339  1.00 68.83      F    C  
ATOM    956  CD1 ILE R 179     123.405 144.198 170.412  1.00 67.54      F    C  
ATOM    957  N   THR R 180     127.897 141.585 169.606  1.00 65.84      F    N  
ATOM    958  CA  THR R 180     129.043 141.509 168.705  1.00 66.72      F    C  
ATOM    959  C   THR R 180     129.725 140.183 168.852  1.00 63.55      F    C  
ATOM    960  O   THR R 180     129.914 139.495 167.890  1.00 66.36      F    O  
ATOM    961  CB  THR R 180     129.978 142.715 168.798  1.00 30.00      F    C  
ATOM    962  CG2 THR R 180     131.370 142.337 168.376  1.00 30.00      F    C  
ATOM    963  OG1 THR R 180     129.522 143.728 167.897  1.00 30.00      F    O  
ATOM    964  N   VAL R 181     130.132 139.852 170.047  1.00 55.35      F    N  
ATOM    965  CA  VAL R 181     130.658 138.545 170.417  1.00 54.01      F    C  
ATOM    966  C   VAL R 181     129.793 137.438 169.831  1.00 59.85      F    C  
ATOM    967  O   VAL R 181     130.307 136.448 169.300  1.00 65.04      F    O  
ATOM    968  CB  VAL R 181     130.762 138.433 171.947  1.00 57.41      F    C  
ATOM    969  CG1 VAL R 181     130.680 136.982 172.389  1.00 52.98      F    C  
ATOM    970  CG2 VAL R 181     132.044 139.090 172.437  1.00 62.98      F    C  
ATOM    971  N   ALA R 182     128.467 137.590 169.909  1.00 62.07      F    N  
ATOM    972  CA  ALA R 182     127.565 136.546 169.432  1.00 55.86      F    C  
ATOM    973  C   ALA R 182     127.535 136.468 167.911  1.00 55.05      F    C  
ATOM    974  O   ALA R 182     127.384 135.378 167.352  1.00 60.30      F    O  
ATOM    975  CB  ALA R 182     126.160 136.778 169.980  1.00 53.06      F    C  
ATOM    976  N   TRP R 183     127.664 137.601 167.224  1.00 55.87      F    N  
ATOM    977  CA  TRP R 183     127.728 137.583 165.768  1.00 59.31      F    C  
ATOM    978  C   TRP R 183     129.075 137.088 165.255  1.00 57.41      F    C  
ATOM    979  O   TRP R 183     129.153 136.608 164.121  1.00 57.91      F    O  
ATOM    980  CB  TRP R 183     127.414 138.981 165.222  1.00 57.76      F    C  
ATOM    981  CG  TRP R 183     127.864 139.251 163.815  1.00 58.95      F    C  
ATOM    982  CD1 TRP R 183     129.053 139.792 163.425  1.00 58.05      F    C  
ATOM    983  CD2 TRP R 183     127.124 139.000 162.613  1.00 60.78      F    C  
ATOM    984  CE2 TRP R 183     127.928 139.413 161.534  1.00 59.22      F    C  
ATOM    985  CE3 TRP R 183     125.860 138.464 162.346  1.00 60.30      F    C  
ATOM    986  NE1 TRP R 183     129.100 139.893 162.056  1.00 59.07      F    N  
ATOM    987  CZ2 TRP R 183     127.511 139.308 160.208  1.00 56.94      F    C  
ATOM    988  CZ3 TRP R 183     125.449 138.359 161.028  1.00 61.90      F    C  
ATOM    989  CH2 TRP R 183     126.272 138.778 159.977  1.00 59.05      F    C  
ATOM    990  N   LEU R 184     130.128 137.182 166.068  1.00 59.22      F    N  
ATOM    991  CA  LEU R 184     131.428 136.653 165.673  1.00 55.24      F    C  
ATOM    992  C   LEU R 184     131.429 135.131 165.659  1.00 59.57      F    C  
ATOM    993  O   LEU R 184     132.019 134.516 164.765  1.00 61.73      F    O  
ATOM    994  CB  LEU R 184     132.514 137.175 166.611  1.00 56.41      F    C  
ATOM    995  CG  LEU R 184     133.906 137.388 166.021  1.00 59.72      F    C  
ATOM    996  CD1 LEU R 184     133.825 137.972 164.623  1.00 60.86      F    C  
ATOM    997  CD2 LEU R 184     134.714 138.290 166.925  1.00 60.41      F    C  
ATOM    998  N   ILE R 185     130.790 134.503 166.650  1.00 61.39      F    N  
ATOM    999  CA  ILE R 185     130.743 133.046 166.680  1.00 63.41      F    C  
ATOM   1000  C   ILE R 185     129.719 132.500 165.695  1.00 64.04      F    C  
ATOM   1001  O   ILE R 185     129.712 131.296 165.418  1.00 62.95      F    O  
ATOM   1002  CB  ILE R 185     130.460 132.531 168.102  1.00 59.85      F    C  
ATOM   1003  CG1 ILE R 185     129.503 133.467 168.837  1.00 59.54      F    C  
ATOM   1004  CG2 ILE R 185     131.756 132.369 168.875  1.00 60.51      F    C  
ATOM   1005  CD1 ILE R 185     129.099 132.975 170.212  1.00 60.18      F    C  
ATOM   1006  N   PHE R 186     128.841 133.351 165.164  1.00 61.62      F    N  
ATOM   1007  CA  PHE R 186     127.964 132.921 164.082  1.00 57.28      F    C  
ATOM   1008  C   PHE R 186     128.767 132.599 162.830  1.00 57.59      F    C  
ATOM   1009  O   PHE R 186     128.555 131.563 162.193  1.00 63.64      F    O  
ATOM   1010  CB  PHE R 186     126.923 133.999 163.792  1.00 59.64      F    C  
ATOM   1011  CG  PHE R 186     126.086 133.723 162.578  1.00 61.75      F    C  
ATOM   1012  CD1 PHE R 186     125.281 132.599 162.517  1.00 62.65      F    C  
ATOM   1013  CD2 PHE R 186     126.098 134.590 161.500  1.00 59.77      F    C  
ATOM   1014  CE1 PHE R 186     124.507 132.346 161.405  1.00 63.12      F    C  
ATOM   1015  CE2 PHE R 186     125.327 134.341 160.383  1.00 58.58      F    C  
ATOM   1016  CZ  PHE R 186     124.531 133.220 160.335  1.00 62.85      F    C  
ATOM   1017  N   LEU R 187     129.705 133.477 162.464  1.00 54.58      F    N  
ATOM   1018  CA  LEU R 187     130.541 133.229 161.296  1.00 53.42      F    C  
ATOM   1019  C   LEU R 187     131.507 132.077 161.515  1.00 54.28      F    C  
ATOM   1020  O   LEU R 187     131.977 131.488 160.539  1.00 57.03      F    O  
ATOM   1021  CB  LEU R 187     131.326 134.485 160.920  1.00 52.19      F    C  
ATOM   1022  CG  LEU R 187     130.605 135.831 160.920  1.00 55.84      F    C  
ATOM   1023  CD1 LEU R 187     131.617 136.960 160.915  1.00 57.95      F    C  
ATOM   1024  CD2 LEU R 187     129.680 135.947 159.727  1.00 57.73      F    C  
ATOM   1025  N   CYS R 188     131.826 131.754 162.768  1.00 54.81      F    N  
ATOM   1026  CA  CYS R 188     132.717 130.630 163.031  1.00 59.68      F    C  
ATOM   1027  C   CYS R 188     132.061 129.307 162.656  1.00 62.55      F    C  
ATOM   1028  O   CYS R 188     132.703 128.440 162.054  1.00 61.58      F    O  
ATOM   1029  CB  CYS R 188     133.140 130.627 164.499  1.00 61.79      F    C  
ATOM   1030  SG  CYS R 188     133.725 129.035 165.111  1.00 67.05      F    S  
ATOM   1031  N   VAL R 189     130.781 129.136 162.999  1.00 63.82      F    N  
ATOM   1032  CA  VAL R 189     130.075 127.908 162.648  1.00 58.44      F    C  
ATOM   1033  C   VAL R 189     129.475 127.964 161.251  1.00 57.95      F    C  
ATOM   1034  O   VAL R 189     129.153 126.916 160.685  1.00 64.33      F    O  
ATOM   1035  CB  VAL R 189     128.971 127.588 163.669  1.00 56.11      F    C  
ATOM   1036  CG1 VAL R 189     129.557 127.460 165.062  1.00 58.84      F    C  
ATOM   1037  CG2 VAL R 189     127.899 128.653 163.635  1.00 58.53      F    C  
ATOM   1038  N   VAL R 190     129.300 129.154 160.679  1.00 55.96      F    N  
ATOM   1039  CA  VAL R 190     128.896 129.241 159.280  1.00 54.69      F    C  
ATOM   1040  C   VAL R 190     130.037 128.805 158.372  1.00 54.02      F    C  
ATOM   1041  O   VAL R 190     129.821 128.133 157.359  1.00 62.60      F    O  
ATOM   1042  CB  VAL R 190     128.416 130.665 158.948  1.00 58.43      F    C  
ATOM   1043  CG1 VAL R 190     128.511 130.936 157.455  1.00 55.00      F    C  
ATOM   1044  CG2 VAL R 190     126.997 130.858 159.425  1.00 58.47      F    C  
ATOM   1045  N   LEU R 191     131.269 129.174 158.720  1.00 52.29      F    N  
ATOM   1046  CA  LEU R 191     132.412 128.829 157.882  1.00 55.35      F    C  
ATOM   1047  C   LEU R 191     132.736 127.344 157.975  1.00 59.47      F    C  
ATOM   1048  O   LEU R 191     132.620 126.606 156.991  1.00 59.87      F    O  
ATOM   1049  CB  LEU R 191     133.622 129.671 158.283  1.00 58.11      F    C  
ATOM   1050  CG  LEU R 191     134.840 129.615 157.365  1.00 57.57      F    C  
ATOM   1051  CD1 LEU R 191     135.331 131.014 157.069  1.00 56.30      F    C  
ATOM   1052  CD2 LEU R 191     135.937 128.788 158.000  1.00 56.02      F    C  
ATOM   1053  N   CYS R 192     133.142 126.884 159.160  1.00 64.15      F    N  
ATOM   1054  CA  CYS R 192     133.555 125.493 159.303  1.00 63.96      F    C  
ATOM   1055  C   CYS R 192     132.370 124.540 159.249  1.00 65.95      F    C  
ATOM   1056  O   CYS R 192     132.529 123.386 158.839  1.00 66.77      F    O  
ATOM   1057  CB  CYS R 192     134.330 125.296 160.607  1.00 65.26      F    C  
ATOM   1058  SG  CYS R 192     133.333 125.386 162.108  1.00 72.89      F    S  
ATOM   1059  N   GLY R 193     131.185 124.998 159.647  1.00 64.26      F    N  
ATOM   1060  CA  GLY R 193     129.998 124.170 159.556  1.00 63.03      F    C  
ATOM   1061  C   GLY R 193     129.454 124.016 158.155  1.00 63.26      F    C  
ATOM   1062  O   GLY R 193     128.521 123.232 157.955  1.00 67.35      F    O  
ATOM   1063  N   SER R 194     130.001 124.752 157.190  1.00 58.37      F    N  
ATOM   1064  CA  SER R 194     129.672 124.570 155.786  1.00 58.74      F    C  
ATOM   1065  C   SER R 194     130.894 124.259 154.937  1.00 57.11      F    C  
ATOM   1066  O   SER R 194     130.762 124.123 153.717  1.00 59.61      F    O  
ATOM   1067  CB  SER R 194     128.963 125.812 155.233  1.00 55.24      F    C  
ATOM   1068  OG  SER R 194     129.819 126.938 155.264  1.00 52.89      F    O  
ATOM   1069  N   SER R 195     132.078 124.162 155.541  1.00 59.65      F    N  
ATOM   1070  CA  SER R 195     133.283 123.743 154.841  1.00 61.47      F    C  
ATOM   1071  C   SER R 195     133.716 122.333 155.209  1.00 62.23      F    C  
ATOM   1072  O   SER R 195     134.748 121.870 154.717  1.00 63.21      F    O  
ATOM   1073  CB  SER R 195     134.430 124.722 155.110  1.00 62.39      F    C  
ATOM   1074  OG  SER R 195     135.617 124.292 154.467  1.00 61.02      F    O  
ATOM   1075  N   LEU R 196     132.971 121.648 156.079  1.00 67.06      F    N  
ATOM   1076  CA  LEU R 196     133.121 120.210 156.248  1.00 67.60      F    C  
ATOM   1077  C   LEU R 196     132.078 119.423 155.471  1.00 69.77      F    C  
ATOM   1078  O   LEU R 196     132.315 118.252 155.157  1.00 71.80      F    O  
ATOM   1079  CB  LEU R 196     133.054 119.820 157.732  1.00 65.48      F    C  
ATOM   1080  CG  LEU R 196     131.776 120.029 158.546  1.00 66.78      F    C  
ATOM   1081  CD1 LEU R 196     130.902 118.790 158.534  1.00 67.80      F    C  
ATOM   1082  CD2 LEU R 196     132.136 120.393 159.972  1.00 67.93      F    C  
ATOM   1083  N   VAL R 197     130.936 120.038 155.156  1.00 67.87      F    N  
ATOM   1084  CA  VAL R 197     129.992 119.424 154.229  1.00 64.90      F    C  
ATOM   1085  C   VAL R 197     130.645 119.237 152.868  1.00 64.22      F    C  
ATOM   1086  O   VAL R 197     130.412 118.237 152.182  1.00 67.60      F    O  
ATOM   1087  CB  VAL R 197     128.711 120.272 154.130  1.00 64.65      F    C  
ATOM   1088  CG1 VAL R 197     127.639 119.526 153.359  1.00 62.71      F    C  
ATOM   1089  CG2 VAL R 197     128.217 120.647 155.518  1.00 63.78      F    C  
ATOM   1090  N   LEU R 198     131.482 120.192 152.464  1.00 62.24      F    N  
ATOM   1091  CA  LEU R 198     132.206 120.082 151.205  1.00 62.81      F    C  
ATOM   1092  C   LEU R 198     133.150 118.885 151.183  1.00 66.08      F    C  
ATOM   1093  O   LEU R 198     133.530 118.430 150.100  1.00 65.33      F    O  
ATOM   1094  CB  LEU R 198     132.976 121.380 150.953  1.00 63.27      F    C  
ATOM   1095  CG  LEU R 198     133.708 121.583 149.628  1.00 62.32      F    C  
ATOM   1096  CD1 LEU R 198     132.840 121.166 148.464  1.00 61.43      F    C  
ATOM   1097  CD2 LEU R 198     134.110 123.031 149.492  1.00 63.34      F    C  
ATOM   1098  N   LEU R 199     133.538 118.368 152.348  1.00 73.23      F    N  
ATOM   1099  CA  LEU R 199     134.368 117.171 152.421  1.00 71.63      F    C  
ATOM   1100  C   LEU R 199     133.537 115.893 152.389  1.00 73.20      F    C  
ATOM   1101  O   LEU R 199     133.834 114.977 151.617  1.00 74.55      F    O  
ATOM   1102  CB  LEU R 199     135.230 117.199 153.684  1.00 70.48      F    C  
ATOM   1103  CG  LEU R 199     136.551 117.961 153.598  1.00 72.91      F    C  
ATOM   1104  CD1 LEU R 199     137.472 117.538 154.730  1.00 72.45      F    C  
ATOM   1105  CD2 LEU R 199     137.214 117.727 152.253  1.00 72.40      F    C  
ATOM   1106  N   ILE R 200     132.431 115.839 153.130  1.00 73.98      F    N  
ATOM   1107  CA  ILE R 200     131.539 114.682 153.079  1.00 74.43      F    C  
ATOM   1108  C   ILE R 200     130.610 114.611 151.873  1.00 74.32      F    C  
ATOM   1109  O   ILE R 200     129.736 113.769 151.840  1.00 76.57      F    O  
ATOM   1110  CB  ILE R 200     130.660 114.626 154.330  1.00 73.63      F    C  
ATOM   1111  CG1 ILE R 200     129.708 115.812 154.373  1.00 73.77      F    C  
ATOM   1112  CG2 ILE R 200     131.526 114.613 155.576  1.00 72.54      F    C  
ATOM   1113  CD1 ILE R 200     128.890 115.860 155.641  1.00 72.96      F    C  
ATOM   1114  N   ARG R 201     130.754 115.494 150.902  1.00 70.38      F    N  
ATOM   1115  CA  ARG R 201     129.943 115.439 149.716  1.00 69.63      F    C  
ATOM   1116  C   ARG R 201     130.921 115.279 148.657  1.00 70.85      F    C  
ATOM   1117  O   ARG R 201     130.636 115.541 147.508  1.00 72.88      F    O  
ATOM   1118  CB  ARG R 201     129.204 116.724 149.485  1.00 72.13      F    C  
ATOM   1119  CG  ARG R 201     128.156 116.662 148.395  1.00 72.11      F    C  
ATOM   1120  CD  ARG R 201     127.198 115.512 148.629  1.00 72.78      F    C  
ATOM   1121  NE  ARG R 201     126.195 115.435 147.574  1.00 74.43      F    N  
ATOM   1122  CZ  ARG R 201     126.371 114.787 146.428  1.00 75.35      F    C  
ATOM   1123  NH1 ARG R 201     127.514 114.161 146.187  1.00 75.02      F    N1+
ATOM   1124  NH2 ARG R 201     125.405 114.767 145.520  1.00 73.02      F    N  
ATOM   1125  N   ILE R 202     132.116 114.858 149.023  1.00 81.25      F    N  
ATOM   1126  CA  ILE R 202     133.155 114.620 148.046  1.00 82.90      F    C  
ATOM   1127  C   ILE R 202     133.849 113.356 148.440  1.00 85.35      F    C  
ATOM   1128  O   ILE R 202     133.989 112.442 147.633  1.00 87.29      F    O  
ATOM   1129  CB  ILE R 202     134.180 115.730 148.012  1.00 81.70      F    C  
ATOM   1130  CG1 ILE R 202     133.693 116.875 147.131  1.00 81.02      F    C  
ATOM   1131  CG2 ILE R 202     135.498 115.218 147.467  1.00 81.76      F    C  
ATOM   1132  CD1 ILE R 202     133.594 116.510 145.668  1.00 82.07      F    C  
ATOM   1133  N   LEU R 203     134.325 113.306 149.664  1.00 90.84      F    N  
ATOM   1134  CA  LEU R 203     134.936 112.091 150.153  1.00 92.73      F    C  
ATOM   1135  C   LEU R 203     133.926 110.980 150.239  1.00 92.06      F    C  
ATOM   1136  O   LEU R 203     134.278 109.845 150.508  1.00 93.15      F    O  
ATOM   1137  CB  LEU R 203     135.857 112.361 151.342  1.00 92.12      F    C  
ATOM   1138  CG  LEU R 203     136.873 113.493 151.183  1.00 90.25      F    C  
ATOM   1139  CD1 LEU R 203     137.579 113.776 152.499  1.00 90.55      F    C  
ATOM   1140  CD2 LEU R 203     137.874 113.191 150.082  1.00 89.97      F    C  
ATOM   1141  N   CYS R 204     132.655 111.320 150.041  1.00 30.00      F    N  
ATOM   1142  CA  CYS R 204     131.587 110.328 150.110  1.00 30.00      F    C  
ATOM   1143  C   CYS R 204     130.489 110.679 149.113  1.00 30.00      F    C  
ATOM   1144  O   CYS R 204     130.460 111.786 148.574  1.00 30.00      F    O  
ATOM   1145  CB  CYS R 204     131.009 110.262 151.525  1.00 30.00      F    C  
ATOM   1146  N   LEU R 211     141.984 114.596 143.930  1.00 91.20      F    N  
ATOM   1147  CA  LEU R 211     141.006 114.649 144.996  1.00 92.42      F    C  
ATOM   1148  C   LEU R 211     141.698 114.877 146.343  1.00 93.81      F    C  
ATOM   1149  O   LEU R 211     141.168 115.578 147.205  1.00 92.33      F    O  
ATOM   1150  CB  LEU R 211     140.176 113.373 144.995  1.00 92.55      F    C  
ATOM   1151  CG  LEU R 211     139.164 113.149 146.115  1.00 93.49      F    C  
ATOM   1152  CD1 LEU R 211     139.811 112.541 147.350  1.00 93.12      F    C  
ATOM   1153  CD2 LEU R 211     138.430 114.438 146.442  1.00 91.37      F    C  
ATOM   1154  N   THR R 212     142.890 114.319 146.522  1.00 94.58      F    N  
ATOM   1155  CA  THR R 212     143.606 114.461 147.786  1.00 93.67      F    C  
ATOM   1156  C   THR R 212     144.432 115.724 147.830  1.00 93.72      F    C  
ATOM   1157  O   THR R 212     144.992 116.047 148.871  1.00 93.32      F    O  
ATOM   1158  CB  THR R 212     144.536 113.268 148.043  1.00 93.90      F    C  
ATOM   1159  N   ARG R 213     144.532 116.441 146.719  1.00 92.18      F    N  
ATOM   1160  CA  ARG R 213     145.221 117.727 146.732  1.00 92.78      F    C  
ATOM   1161  C   ARG R 213     144.168 118.778 146.879  1.00 92.47      F    C  
ATOM   1162  O   ARG R 213     144.355 119.918 146.473  1.00 91.71      F    O  
ATOM   1163  CB  ARG R 213     145.984 117.956 145.451  1.00 91.60      F    C  
ATOM   1164  N   LEU R 214     143.047 118.393 147.448  1.00 85.47      F    N  
ATOM   1165  CA  LEU R 214     141.961 119.298 147.612  1.00 84.26      F    C  
ATOM   1166  C   LEU R 214     141.716 119.195 149.050  1.00 85.08      F    C  
ATOM   1167  O   LEU R 214     141.818 120.190 149.753  1.00 86.24      F    O  
ATOM   1168  CB  LEU R 214     140.756 118.815 146.820  1.00 86.10      F    C  
ATOM   1169  CG  LEU R 214     139.385 119.472 146.958  1.00 85.37      F    C  
ATOM   1170  CD1 LEU R 214     138.562 119.165 145.719  1.00 83.75      F    C  
ATOM   1171  CD2 LEU R 214     138.650 118.989 148.199  1.00 84.17      F    C  
ATOM   1172  N   TYR R 215     141.475 117.982 149.544  1.00 82.75      F    N  
ATOM   1173  CA  TYR R 215     141.226 117.764 150.970  1.00 82.55      F    C  
ATOM   1174  C   TYR R 215     142.119 118.620 151.864  1.00 84.75      F    C  
ATOM   1175  O   TYR R 215     141.653 119.179 152.858  1.00 84.37      F    O  
ATOM   1176  CB  TYR R 215     141.400 116.284 151.317  1.00 81.32      F    C  
ATOM   1177  N   VAL R 216     143.397 118.729 151.514  1.00 82.62      F    N  
ATOM   1178  CA  VAL R 216     144.329 119.532 152.304  1.00 83.07      F    C  
ATOM   1179  C   VAL R 216     143.960 121.012 152.330  1.00 82.69      F    C  
ATOM   1180  O   VAL R 216     144.051 121.652 153.375  1.00 83.36      F    O  
ATOM   1181  CB  VAL R 216     145.769 119.392 151.777  1.00 84.53      F    C  
ATOM   1182  N   THR R 217     143.545 121.555 151.189  1.00 77.90      F    N  
ATOM   1183  CA  THR R 217     143.154 122.963 151.115  1.00 77.13      F    C  
ATOM   1184  C   THR R 217     142.052 123.295 152.112  1.00 76.08      F    C  
ATOM   1185  O   THR R 217     142.175 124.252 152.869  1.00 74.74      F    O  
ATOM   1186  CB  THR R 217     142.690 123.354 149.698  1.00 76.41      F    C  
ATOM   1187  N   ILE R 218     140.970 122.521 152.119  1.00 73.63      F    N  
ATOM   1188  CA  ILE R 218     139.936 122.753 153.110  1.00 72.73      F    C  
ATOM   1189  C   ILE R 218     140.461 122.709 154.548  1.00 75.23      F    C  
ATOM   1190  O   ILE R 218     139.944 123.431 155.377  1.00 74.28      F    O  
ATOM   1191  CB  ILE R 218     138.672 121.876 152.954  1.00 73.71      F    C  
ATOM   1192  N   LEU R 219     141.487 121.983 154.971  1.00 78.23      F    N  
ATOM   1193  CA  LEU R 219     141.923 122.078 156.405  1.00 78.52      F    C  
ATOM   1194  C   LEU R 219     142.943 123.183 156.573  1.00 77.87      F    C  
ATOM   1195  O   LEU R 219     143.232 123.599 157.681  1.00 78.69      F    O  
ATOM   1196  CB  LEU R 219     142.411 120.764 156.972  1.00 30.00      F    C  
ATOM   1197  N   LEU R 220     143.502 123.648 155.488  1.00 75.21      F    N  
ATOM   1198  CA  LEU R 220     144.423 124.779 155.462  1.00 74.56      F    C  
ATOM   1199  C   LEU R 220     143.698 126.092 155.741  1.00 77.03      F    C  
ATOM   1200  O   LEU R 220     144.113 126.871 156.604  1.00 78.43      F    O  
ATOM   1201  CB  LEU R 220     145.145 124.833 154.116  1.00 75.28      F    C  
ATOM   1202  N   THR R 221     142.607 126.356 155.014  1.00 73.10      F    N  
ATOM   1203  CA  THR R 221     141.931 127.646 155.146  1.00 71.13      F    C  
ATOM   1204  C   THR R 221     141.114 127.727 156.430  1.00 69.08      F    C  
ATOM   1205  O   THR R 221     141.021 128.793 157.047  1.00 72.38      F    O  
ATOM   1206  CB  THR R 221     141.046 127.921 153.927  1.00 71.22      F    C  
ATOM   1207  CG2 THR R 221     141.732 127.493 152.644  1.00 71.51      F    C  
ATOM   1208  OG1 THR R 221     139.793 127.242 154.068  1.00 70.73      F    O  
ATOM   1209  N   VAL R 222     140.495 126.619 156.840  1.00 65.44      F    N  
ATOM   1210  CA  VAL R 222     139.683 126.637 158.055  1.00 66.94      F    C  
ATOM   1211  C   VAL R 222     140.552 126.943 159.267  1.00 70.12      F    C  
ATOM   1212  O   VAL R 222     140.174 127.729 160.143  1.00 74.27      F    O  
ATOM   1213  CB  VAL R 222     138.926 125.307 158.223  1.00 68.34      F    C  
ATOM   1214  CG1 VAL R 222     138.619 125.049 159.690  1.00 65.44      F    C  
ATOM   1215  CG2 VAL R 222     137.641 125.322 157.408  1.00 69.52      F    C  
ATOM   1216  N   LEU R 223     141.732 126.326 159.333  1.00 72.00      F    N  
ATOM   1217  CA  LEU R 223     142.623 126.561 160.464  1.00 70.98      F    C  
ATOM   1218  C   LEU R 223     143.114 128.002 160.497  1.00 71.19      F    C  
ATOM   1219  O   LEU R 223     143.201 128.609 161.570  1.00 71.65      F    O  
ATOM   1220  CB  LEU R 223     143.802 125.591 160.409  1.00 69.25      F    C  
ATOM   1221  CG  LEU R 223     144.318 125.068 161.747  1.00 70.13      F    C  
ATOM   1222  CD1 LEU R 223     143.195 124.984 162.765  1.00 71.07      F    C  
ATOM   1223  CD2 LEU R 223     144.971 123.710 161.561  1.00 71.01      F    C  
ATOM   1224  N   VAL R 224     143.438 128.569 159.334  1.00 70.00      F    N  
ATOM   1225  CA  VAL R 224     143.948 129.937 159.295  1.00 67.45      F    C  
ATOM   1226  C   VAL R 224     142.895 130.917 159.794  1.00 72.15      F    C  
ATOM   1227  O   VAL R 224     143.198 131.834 160.565  1.00 77.43      F    O  
ATOM   1228  CB  VAL R 224     144.430 130.292 157.877  1.00 72.42      F    C  
ATOM   1229  CG1 VAL R 224     144.704 131.782 157.766  1.00 71.62      F    C  
ATOM   1230  CG2 VAL R 224     145.681 129.502 157.533  1.00 71.25      F    C  
ATOM   1231  N   PHE R 225     141.641 130.740 159.372  1.00 67.46      F    N  
ATOM   1232  CA  PHE R 225     140.590 131.654 159.807  1.00 65.85      F    C  
ATOM   1233  C   PHE R 225     140.281 131.497 161.288  1.00 66.24      F    C  
ATOM   1234  O   PHE R 225     139.770 132.438 161.904  1.00 68.30      F    O  
ATOM   1235  CB  PHE R 225     139.330 131.448 158.946  1.00 65.47      F    C  
ATOM   1236  CG  PHE R 225     138.044 131.978 159.559  1.00 70.07      F    C  
ATOM   1237  CD1 PHE R 225     137.359 131.272 160.540  1.00 67.81      F    C  
ATOM   1238  CD2 PHE R 225     137.471 133.141 159.071  1.00 68.44      F    C  
ATOM   1239  CE1 PHE R 225     136.182 131.763 161.073  1.00 65.65      F    C  
ATOM   1240  CE2 PHE R 225     136.294 133.629 159.600  1.00 64.13      F    C  
ATOM   1241  CZ  PHE R 225     135.650 132.938 160.598  1.00 64.60      F    C  
ATOM   1242  N   LEU R 226     140.623 130.351 161.869  1.00 67.63      F    N  
ATOM   1243  CA  LEU R 226     140.285 130.097 163.270  1.00 71.52      F    C  
ATOM   1244  C   LEU R 226     141.441 130.233 164.255  1.00 70.95      F    C  
ATOM   1245  O   LEU R 226     141.296 130.882 165.279  1.00 71.98      F    O  
ATOM   1246  CB  LEU R 226     139.639 128.721 163.412  1.00 30.00      F    C  
ATOM   1247  CG  LEU R 226     138.290 128.599 162.706  1.00 30.00      F    C  
ATOM   1248  CD1 LEU R 226     137.767 127.172 162.758  1.00 30.00      F    C  
ATOM   1249  CD2 LEU R 226     137.290 129.568 163.312  1.00 30.00      F    C  
ATOM   1250  N   LEU R 227     142.574 129.608 163.967  1.00 73.05      F    N  
ATOM   1251  CA  LEU R 227     143.705 129.642 164.892  1.00 72.81      F    C  
ATOM   1252  C   LEU R 227     144.322 131.032 165.006  1.00 75.34      F    C  
ATOM   1253  O   LEU R 227     144.812 131.402 166.073  1.00 76.53      F    O  
ATOM   1254  CB  LEU R 227     144.776 128.625 164.490  1.00 73.85      F    C  
ATOM   1255  N   CYS R 228     144.309 131.799 163.919  1.00 74.76      F    N  
ATOM   1256  CA  CYS R 228     144.829 133.160 163.977  1.00 74.64      F    C  
ATOM   1257  C   CYS R 228     143.819 134.190 163.485  1.00 74.78      F    C  
ATOM   1258  O   CYS R 228     144.209 135.261 163.013  1.00 77.08      F    O  
ATOM   1259  CB  CYS R 228     146.131 133.265 163.180  1.00 75.95      F    C  
ATOM   1260  SG  CYS R 228     145.973 132.970 161.407  1.00 84.00      F    S  
ATOM   1261  N   GLY R 229     142.530 133.889 163.592  1.00 71.16      F    N  
ATOM   1262  CA  GLY R 229     141.478 134.798 163.185  1.00 71.92      F    C  
ATOM   1263  C   GLY R 229     140.723 135.370 164.366  1.00 72.59      F    C  
ATOM   1264  O   GLY R 229     141.130 136.378 164.951  1.00 70.61      F    O  
ATOM   1265  N   LEU R 230     139.604 134.730 164.709  1.00 70.88      F    N  
ATOM   1266  CA  LEU R 230     138.721 135.084 165.816  1.00 72.21      F    C  
ATOM   1267  C   LEU R 230     139.412 135.453 167.130  1.00 75.31      F    C  
ATOM   1268  O   LEU R 230     138.865 136.280 167.871  1.00 76.81      F    O  
ATOM   1269  CB  LEU R 230     137.735 133.946 166.085  1.00 69.60      F    C  
ATOM   1270  CG  LEU R 230     136.321 134.152 165.540  1.00 70.47      F    C  
ATOM   1271  CD1 LEU R 230     136.240 133.837 164.058  1.00 69.07      F    C  
ATOM   1272  CD2 LEU R 230     135.324 133.327 166.330  1.00 71.54      F    C  
ATOM   1273  N   PRO R 231     140.573 134.845 167.499  1.00 78.07      F    N  
ATOM   1274  CA  PRO R 231     141.253 135.248 168.741  1.00 76.93      F    C  
ATOM   1275  C   PRO R 231     141.273 136.745 169.021  1.00 77.14      F    C  
ATOM   1276  O   PRO R 231     141.037 137.155 170.160  1.00 76.56      F    O  
ATOM   1277  CB  PRO R 231     142.677 134.714 168.540  1.00 73.84      F    C  
ATOM   1278  CG  PRO R 231     142.568 133.654 167.468  1.00 72.40      F    C  
ATOM   1279  CD  PRO R 231     141.140 133.577 167.011  1.00 74.68      F    C  
ATOM   1280  N   PHE R 232     141.543 137.568 168.004  1.00 72.20      F    N  
ATOM   1281  CA  PHE R 232     141.595 139.010 168.223  1.00 71.56      F    C  
ATOM   1282  C   PHE R 232     140.233 139.566 168.619  1.00 72.06      F    C  
ATOM   1283  O   PHE R 232     140.137 140.426 169.501  1.00 76.89      F    O  
ATOM   1284  CB  PHE R 232     142.123 139.723 166.979  1.00 73.98      F    C  
ATOM   1285  CG  PHE R 232     142.090 141.218 167.086  1.00 72.61      F    C  
ATOM   1286  CD1 PHE R 232     142.596 141.856 168.204  1.00 70.54      F    C  
ATOM   1287  CD2 PHE R 232     141.537 141.983 166.081  1.00 71.40      F    C  
ATOM   1288  CE1 PHE R 232     142.560 143.225 168.314  1.00 67.24      F    C  
ATOM   1289  CE2 PHE R 232     141.498 143.352 166.187  1.00 71.87      F    C  
ATOM   1290  CZ  PHE R 232     142.009 143.974 167.304  1.00 70.53      F    C  
ATOM   1291  N   GLY R 233     139.176 139.215 167.978  1.00 72.97      F    N  
ATOM   1292  CA  GLY R 233     137.938 139.863 168.349  1.00 76.30      F    C  
ATOM   1293  C   GLY R 233     137.136 139.160 169.412  1.00 78.94      F    C  
ATOM   1294  O   GLY R 233     136.164 139.703 169.918  1.00 79.26      F    O  
ATOM   1295  N   ILE R 234     137.495 137.931 169.712  1.00 77.10      F    N  
ATOM   1296  CA  ILE R 234     136.813 137.199 170.716  1.00 76.49      F    C  
ATOM   1297  C   ILE R 234     137.498 137.607 171.942  1.00 78.55      F    C  
ATOM   1298  O   ILE R 234     137.070 137.270 173.037  1.00 80.94      F    O  
ATOM   1299  CB  ILE R 234     137.034 135.723 170.545  1.00 78.16      F    C  
ATOM   1300  N   GLN R 235     138.524 138.447 171.824  1.00 83.26      F    N  
ATOM   1301  CA  GLN R 235     139.328 138.861 172.995  1.00 81.39      F    C  
ATOM   1302  C   GLN R 235     139.132 140.263 173.472  1.00 80.26      F    C  
ATOM   1303  O   GLN R 235     139.137 140.514 174.660  1.00 81.12      F    O  
ATOM   1304  CB  GLN R 235     140.817 138.724 172.728  1.00 81.80      F    C  
ATOM   1305  CG  GLN R 235     141.699 139.451 173.726  1.00 81.29      F    C  
ATOM   1306  CD  GLN R 235     141.401 139.071 175.159  1.00 83.17      F    C  
ATOM   1307  NE2 GLN R 235     141.855 139.895 176.094  1.00 79.09      F    N  
ATOM   1308  OE1 GLN R 235     140.769 138.050 175.426  1.00 86.80      F    O  
ATOM   1309  N   PHE R 236     138.959 141.192 172.574  1.00 83.76      F    N  
ATOM   1310  CA  PHE R 236     138.898 142.571 172.954  1.00 86.59      F    C  
ATOM   1311  C   PHE R 236     137.680 142.718 173.732  1.00 89.56      F    C  
ATOM   1312  O   PHE R 236     137.709 143.066 174.909  1.00 91.97      F    O  
ATOM   1313  CB  PHE R 236     138.687 143.409 171.720  1.00 85.92      F    C  
ATOM   1314  CG  PHE R 236     138.534 144.871 171.983  1.00 84.48      F    C  
ATOM   1315  CD2 PHE R 236     137.275 145.439 172.008  1.00 85.97      F    C  
ATOM   1316  CD1 PHE R 236     139.631 145.677 172.208  1.00 85.83      F    C  
ATOM   1317  CE2 PHE R 236     137.111 146.782 172.253  1.00 87.42      F    C  
ATOM   1318  CE1 PHE R 236     139.475 147.026 172.456  1.00 88.84      F    C  
ATOM   1319  CZ  PHE R 236     138.211 147.577 172.477  1.00 88.73      F    C  
ATOM   1320  N   PHE R 237     136.567 142.455 173.076  1.00 83.02      F    N  
ATOM   1321  CA  PHE R 237     135.283 142.614 173.687  1.00 79.36      F    C  
ATOM   1322  C   PHE R 237     135.169 141.657 174.815  1.00 77.90      F    C  
ATOM   1323  O   PHE R 237     134.351 141.844 175.655  1.00 83.46      F    O  
ATOM   1324  CB  PHE R 237     134.219 142.391 172.706  1.00 79.85      F    C  
ATOM   1325  CG  PHE R 237     134.302 143.278 171.552  1.00 79.99      F    C  
ATOM   1326  CD2 PHE R 237     133.563 144.383 171.501  1.00 77.20      F    C  
ATOM   1327  CD1 PHE R 237     135.086 142.964 170.510  1.00 83.18      F    C  
ATOM   1328  CE2 PHE R 237     133.603 145.200 170.412  1.00 80.65      F    C  
ATOM   1329  CE1 PHE R 237     135.143 143.744 169.412  1.00 81.11      F    C  
ATOM   1330  CZ  PHE R 237     134.405 144.882 169.359  1.00 80.98      F    C  
ATOM   1331  N   LEU R 238     136.006 140.669 174.882  1.00 80.65      F    N  
ATOM   1332  CA  LEU R 238     135.798 139.774 175.960  1.00 84.89      F    C  
ATOM   1333  C   LEU R 238     135.981 140.564 177.176  1.00 86.14      F    C  
ATOM   1334  O   LEU R 238     135.263 140.410 178.148  1.00 86.85      F    O  
ATOM   1335  CB  LEU R 238     136.792 138.627 175.989  1.00 30.00      F    C  
ATOM   1336  N   PHE R 239     136.982 141.387 177.167  1.00 88.82      F    N  
ATOM   1337  CA  PHE R 239     137.425 141.884 178.442  1.00 89.24      F    C  
ATOM   1338  C   PHE R 239     137.026 143.269 178.766  1.00 94.58      F    C  
ATOM   1339  O   PHE R 239     137.526 143.864 179.662  1.00 94.96      F    O  
ATOM   1340  CB  PHE R 239     138.934 141.670 178.602  1.00 87.71      F    C  
ATOM   1341  CG  PHE R 239     139.299 140.260 178.982  1.00 89.84      F    C  
ATOM   1342  CD2 PHE R 239     139.614 139.941 180.288  1.00 89.83      F    C  
ATOM   1343  CD1 PHE R 239     139.295 139.255 178.042  1.00 90.96      F    C  
ATOM   1344  CE2 PHE R 239     139.930 138.644 180.640  1.00 90.06      F    C  
ATOM   1345  CE1 PHE R 239     139.585 137.966 178.378  1.00 90.05      F    C  
ATOM   1346  CZ  PHE R 239     139.917 137.653 179.680  1.00 90.76      F    C  
ATOM   1347  N   LEU R 240     136.129 143.807 177.986  1.00 90.42      F    N  
ATOM   1348  CA  LEU R 240     135.624 145.115 178.330  1.00 86.64      F    C  
ATOM   1349  C   LEU R 240     134.529 144.946 179.359  1.00 85.79      F    C  
ATOM   1350  O   LEU R 240     134.365 145.796 180.232  1.00 84.94      F    O  
ATOM   1351  CB  LEU R 240     135.112 145.862 177.122  1.00 88.48      F    C  
ATOM   1352  CG  LEU R 240     136.177 146.198 176.115  1.00 89.62      F    C  
ATOM   1353  CD2 LEU R 240     137.126 147.177 176.729  1.00 85.67      F    C  
ATOM   1354  CD1 LEU R 240     135.504 146.803 174.908  1.00 87.97      F    C  
ATOM   1355  N   TRP R 241     133.794 143.847 179.251  1.00 30.00      F    N  
ATOM   1356  CA  TRP R 241     132.737 143.537 180.186  1.00 30.00      F    C  
ATOM   1357  C   TRP R 241     131.757 144.707 180.439  1.00 30.00      F    C  
ATOM   1358  O   TRP R 241     130.852 145.020 179.633  1.00 30.00      F    O  
ATOM   1359  CB  TRP R 241     133.367 143.010 181.478  1.00 30.00      F    C  
ATOM   1360  N   PHE R 250     148.238 138.003 182.387  1.00 30.00      F    N  
ATOM   1361  CA  PHE R 250     147.091 138.838 182.647  1.00 30.00      F    C  
ATOM   1362  C   PHE R 250     146.683 139.488 181.355  1.00 30.00      F    C  
ATOM   1363  O   PHE R 250     145.504 139.477 181.027  1.00 30.00      F    O  
ATOM   1364  CB  PHE R 250     147.378 139.874 183.746  1.00 30.00      F    C  
ATOM   1365  CG  PHE R 250     147.853 141.198 183.233  1.00 30.00      F    C  
ATOM   1366  CD2 PHE R 250     146.972 142.252 183.078  1.00 30.00      F    C  
ATOM   1367  CD1 PHE R 250     149.181 141.391 182.911  1.00 30.00      F    C  
ATOM   1368  CE2 PHE R 250     147.407 143.473 182.605  1.00 30.00      F    C  
ATOM   1369  CE1 PHE R 250     149.622 142.606 182.436  1.00 30.00      F    C  
ATOM   1370  CZ  PHE R 250     148.735 143.649 182.284  1.00 30.00      F    C  
ATOM   1371  N   CYS R 251     147.604 140.053 180.572  1.00 30.00      F    N  
ATOM   1372  CA  CYS R 251     147.147 140.777 179.366  1.00 30.00      F    C  
ATOM   1373  C   CYS R 251     148.106 140.925 178.180  1.00 30.00      F    C  
ATOM   1374  O   CYS R 251     147.820 141.711 177.276  1.00 30.00      F    O  
ATOM   1375  CB  CYS R 251     146.763 142.215 179.737  1.00 30.00      F    C  
ATOM   1376  SG  CYS R 251     146.104 143.190 178.366  1.00 30.00      F    S  
ATOM   1377  N   HIS R 252     149.235 140.225 178.168  1.00 30.00      F    N  
ATOM   1378  CA  HIS R 252     150.097 140.288 176.988  1.00 30.00      F    C  
ATOM   1379  C   HIS R 252     149.248 139.644 175.920  1.00 30.00      F    C  
ATOM   1380  O   HIS R 252     149.580 139.688 174.736  1.00 30.00      F    O  
ATOM   1381  CB  HIS R 252     151.379 139.498 177.211  1.00 30.00      F    C  
ATOM   1382  N   VAL R 253     148.138 139.052 176.337  1.00 99.78      F    N  
ATOM   1383  CA  VAL R 253     147.231 138.388 175.426  1.00 98.67      F    C  
ATOM   1384  C   VAL R 253     146.837 139.364 174.361  1.00 96.07      F    C  
ATOM   1385  O   VAL R 253     146.617 138.949 173.233  1.00 94.46      F    O  
ATOM   1386  CB  VAL R 253     145.989 137.859 176.137  1.00 97.90      F    C  
ATOM   1387  CG1 VAL R 253     145.420 136.658 175.403  1.00 97.80      F    C  
ATOM   1388  CG2 VAL R 253     146.330 137.477 177.565  1.00 95.30      F    C  
ATOM   1389  N   HIS R 254     146.765 140.653 174.668  1.00 90.76      F    N  
ATOM   1390  CA  HIS R 254     146.452 141.576 173.604  1.00 88.98      F    C  
ATOM   1391  C   HIS R 254     147.527 141.560 172.606  1.00 89.87      F    C  
ATOM   1392  O   HIS R 254     147.273 141.333 171.437  1.00 85.75      F    O  
ATOM   1393  CB  HIS R 254     146.382 142.978 174.144  1.00 89.13      F    C  
ATOM   1394  CG  HIS R 254     145.767 143.967 173.206  1.00 90.02      F    C  
ATOM   1395  CD2 HIS R 254     145.886 145.313 173.128  1.00 90.56      F    C  
ATOM   1396  ND1 HIS R 254     144.902 143.602 172.199  1.00 90.72      F    N  
ATOM   1397  CE1 HIS R 254     144.514 144.680 171.541  1.00 89.88      F    C  
ATOM   1398  NE2 HIS R 254     145.099 145.731 172.084  1.00 90.84      F    N  
ATOM   1399  N   LEU R 255     148.754 141.856 173.034  1.00 90.91      F    N  
ATOM   1400  CA  LEU R 255     149.884 141.964 172.107  1.00 89.17      F    C  
ATOM   1401  C   LEU R 255     150.039 140.800 171.144  1.00 87.05      F    C  
ATOM   1402  O   LEU R 255     150.208 141.003 169.942  1.00 85.33      F    O  
ATOM   1403  CB  LEU R 255     151.185 142.157 172.890  1.00 87.00      F    C  
ATOM   1404  N   VAL R 256     149.985 139.582 171.665  1.00 30.00      F    N  
ATOM   1405  CA  VAL R 256     150.156 138.407 170.821  1.00 30.00      F    C  
ATOM   1406  C   VAL R 256     149.053 138.331 169.784  1.00 30.00      F    C  
ATOM   1407  O   VAL R 256     149.296 137.956 168.637  1.00 30.00      F    O  
ATOM   1408  CB  VAL R 256     150.148 137.113 171.654  1.00 30.00      F    C  
ATOM   1409  N   SER R 257     147.838 138.683 170.179  1.00 80.14      F    N  
ATOM   1410  CA  SER R 257     146.706 138.567 169.267  1.00 80.67      F    C  
ATOM   1411  C   SER R 257     146.653 139.534 168.091  1.00 79.39      F    C  
ATOM   1412  O   SER R 257     146.135 139.163 167.039  1.00 79.55      F    O  
ATOM   1413  CB  SER R 257     145.393 138.640 170.044  1.00 81.11      F    C  
ATOM   1414  N   ILE R 258     147.163 140.760 168.229  1.00 73.89      F    N  
ATOM   1415  CA  ILE R 258     147.014 141.663 167.126  1.00 73.37      F    C  
ATOM   1416  C   ILE R 258     148.019 141.284 166.078  1.00 76.51      F    C  
ATOM   1417  O   ILE R 258     147.871 141.637 164.920  1.00 76.48      F    O  
ATOM   1418  CB  ILE R 258     147.233 143.157 167.481  1.00 75.76      F    C  
ATOM   1419  CG1 ILE R 258     148.649 143.397 168.005  1.00 77.55      F    C  
ATOM   1420  CG2 ILE R 258     146.185 143.626 168.477  1.00 73.35      F    C  
ATOM   1421  CD1 ILE R 258     148.993 144.858 168.164  1.00 75.25      F    C  
ATOM   1422  N   PHE R 259     149.071 140.570 166.453  1.00 77.15      F    N  
ATOM   1423  CA  PHE R 259     150.052 140.115 165.487  1.00 75.68      F    C  
ATOM   1424  C   PHE R 259     149.319 139.136 164.624  1.00 75.58      F    C  
ATOM   1425  O   PHE R 259     149.118 139.331 163.432  1.00 73.75      F    O  
ATOM   1426  CB  PHE R 259     151.201 139.455 166.218  1.00 73.83      F    C  
ATOM   1427  CG  PHE R 259     152.109 138.659 165.335  1.00 76.32      F    C  
ATOM   1428  CD1 PHE R 259     152.328 139.025 164.018  1.00 76.51      F    C  
ATOM   1429  CD2 PHE R 259     152.747 137.540 165.824  1.00 75.94      F    C  
ATOM   1430  CE1 PHE R 259     153.162 138.285 163.208  1.00 72.54      F    C  
ATOM   1431  CE2 PHE R 259     153.567 136.792 165.017  1.00 75.48      F    C  
ATOM   1432  CZ  PHE R 259     153.776 137.165 163.710  1.00 74.69      F    C  
ATOM   1433  N   LEU R 260     148.821 138.100 165.260  1.00 75.25      F    N  
ATOM   1434  CA  LEU R 260     148.095 137.063 164.533  1.00 75.24      F    C  
ATOM   1435  C   LEU R 260     147.017 137.667 163.643  1.00 75.94      F    C  
ATOM   1436  O   LEU R 260     146.831 137.236 162.500  1.00 76.82      F    O  
ATOM   1437  CB  LEU R 260     147.488 136.061 165.513  1.00 74.51      F    C  
ATOM   1438  CG  LEU R 260     148.457 135.041 166.113  1.00 74.72      F    C  
ATOM   1439  CD1 LEU R 260     147.739 134.093 167.057  1.00 72.94      F    C  
ATOM   1440  CD2 LEU R 260     149.153 134.268 165.012  1.00 75.38      F    C  
ATOM   1441  N   SER R 261     146.297 138.672 164.149  1.00 72.79      F    N  
ATOM   1442  CA  SER R 261     145.276 139.328 163.339  1.00 69.73      F    C  
ATOM   1443  C   SER R 261     145.887 140.058 162.151  1.00 71.95      F    C  
ATOM   1444  O   SER R 261     145.224 140.229 161.122  1.00 70.64      F    O  
ATOM   1445  CB  SER R 261     144.466 140.295 164.195  1.00 71.51      F    C  
ATOM   1446  N   ALA R 262     147.136 140.510 162.279  1.00 78.77      F    N  
ATOM   1447  CA  ALA R 262     147.864 141.075 161.151  1.00 78.30      F    C  
ATOM   1448  C   ALA R 262     148.478 140.007 160.261  1.00 77.94      F    C  
ATOM   1449  O   ALA R 262     148.905 140.322 159.145  1.00 75.71      F    O  
ATOM   1450  CB  ALA R 262     148.960 142.019 161.645  1.00 76.32      F    C  
ATOM   1451  N   LEU R 263     148.534 138.762 160.731  1.00 79.44      F    N  
ATOM   1452  CA  LEU R 263     149.029 137.639 159.946  1.00 80.06      F    C  
ATOM   1453  C   LEU R 263     147.913 136.956 159.167  1.00 79.17      F    C  
ATOM   1454  O   LEU R 263     148.127 136.515 158.033  1.00 78.42      F    O  
ATOM   1455  CB  LEU R 263     149.727 136.633 160.866  1.00 76.60      F    C  
ATOM   1456  CG  LEU R 263     150.323 135.376 160.236  1.00 77.75      F    C  
ATOM   1457  CD1 LEU R 263     151.303 135.738 159.141  1.00 77.43      F    C  
ATOM   1458  CD2 LEU R 263     150.998 134.529 161.298  1.00 78.16      F    C  
ATOM   1459  N   ASN R 264     146.719 136.930 159.688  1.00 79.65      F    N  
ATOM   1460  CA  ASN R 264     145.644 136.303 158.968  1.00 80.64      F    C  
ATOM   1461  C   ASN R 264     145.379 137.171 157.775  1.00 80.00      F    C  
ATOM   1462  O   ASN R 264     145.353 136.699 156.644  1.00 79.96      F    O  
ATOM   1463  CB  ASN R 264     144.402 136.203 159.863  1.00 30.00      F    C  
ATOM   1464  CG  ASN R 264     143.200 135.628 159.157  1.00 30.00      F    C  
ATOM   1465  ND2 ASN R 264     142.023 136.094 159.542  1.00 30.00      F    N  
ATOM   1466  OD1 ASN R 264     143.319 134.768 158.290  1.00 30.00      F    O  
ATOM   1467  N   SER R 265     145.177 138.439 158.022  1.00 79.43      F    N  
ATOM   1468  CA  SER R 265     144.806 139.329 156.932  1.00 80.37      F    C  
ATOM   1469  C   SER R 265     145.926 139.525 155.922  1.00 83.32      F    C  
ATOM   1470  O   SER R 265     145.683 140.105 154.859  1.00 81.20      F    O  
ATOM   1471  CB  SER R 265     144.376 140.687 157.487  1.00 80.00      F    C  
ATOM   1472  OG  SER R 265     143.655 141.425 156.516  1.00 79.30      F    O  
ATOM   1473  N   SER R 266     147.140 139.065 156.224  1.00 85.38      F    N  
ATOM   1474  CA  SER R 266     148.249 139.231 155.292  1.00 83.06      F    C  
ATOM   1475  C   SER R 266     148.225 138.163 154.207  1.00 81.04      F    C  
ATOM   1476  O   SER R 266     148.244 138.482 153.013  1.00 80.79      F    O  
ATOM   1477  CB  SER R 266     149.580 139.194 156.044  1.00 82.91      F    C  
ATOM   1478  OG  SER R 266     149.926 137.867 156.395  1.00 82.43      F    O  
ATOM   1479  N   ALA R 267     148.175 136.894 154.599  1.00 82.95      F    N  
ATOM   1480  CA  ALA R 267     148.231 135.794 153.639  1.00 84.91      F    C  
ATOM   1481  C   ALA R 267     146.841 135.378 153.169  1.00 83.91      F    C  
ATOM   1482  O   ALA R 267     146.487 134.201 153.170  1.00 83.70      F    O  
ATOM   1483  CB  ALA R 267     148.975 134.614 154.250  1.00 84.32      F    C  
ATOM   1484  N   ASN R 268     146.038 136.357 152.765  1.00 86.74      F    N  
ATOM   1485  CA  ASN R 268     144.776 136.081 152.088  1.00 86.71      F    C  
ATOM   1486  C   ASN R 268     145.000 135.785 150.607  1.00 85.32      F    C  
ATOM   1487  O   ASN R 268     144.574 134.724 150.133  1.00 85.67      F    O  
ATOM   1488  CB  ASN R 268     143.787 137.236 152.266  1.00 83.25      F    C  
ATOM   1489  CG  ASN R 268     143.008 137.138 153.557  1.00 82.40      F    C  
ATOM   1490  ND2 ASN R 268     142.535 138.273 154.050  1.00 83.84      F    N  
ATOM   1491  OD1 ASN R 268     142.822 136.050 154.102  1.00 81.82      F    O  
ATOM   1492  N   PRO R 269     145.657 136.665 149.835  1.00 85.44      F    N  
ATOM   1493  CA  PRO R 269     145.828 136.364 148.405  1.00 85.87      F    C  
ATOM   1494  C   PRO R 269     146.772 135.209 148.143  1.00 85.60      F    C  
ATOM   1495  O   PRO R 269     146.700 134.607 147.065  1.00 86.50      F    O  
ATOM   1496  CB  PRO R 269     146.373 137.674 147.816  1.00 86.36      F    C  
ATOM   1497  CG  PRO R 269     146.572 138.609 148.950  1.00 85.34      F    C  
ATOM   1498  CD  PRO R 269     146.413 137.868 150.224  1.00 85.56      F    C  
ATOM   1499  N   ILE R 270     147.641 134.907 149.102  1.00 85.05      F    N  
ATOM   1500  CA  ILE R 270     148.579 133.807 148.954  1.00 85.64      F    C  
ATOM   1501  C   ILE R 270     147.814 132.528 148.696  1.00 88.56      F    C  
ATOM   1502  O   ILE R 270     148.336 131.602 148.085  1.00 89.23      F    O  
ATOM   1503  CB  ILE R 270     149.438 133.629 150.216  1.00 86.88      F    C  
ATOM   1504  N   ILE R 271     146.571 132.475 149.165  1.00 30.00      F    N  
ATOM   1505  CA  ILE R 271     145.775 131.270 148.988  1.00 30.00      F    C  
ATOM   1506  C   ILE R 271     144.485 131.454 148.213  1.00 30.00      F    C  
ATOM   1507  O   ILE R 271     144.162 130.624 147.366  1.00 30.00      F    O  
ATOM   1508  CB  ILE R 271     145.419 130.587 150.324  1.00 30.00      F    C  
ATOM   1509  CG1 ILE R 271     144.594 131.509 151.213  1.00 30.00      F    C  
ATOM   1510  CG2 ILE R 271     146.680 130.145 151.048  1.00 30.00      F    C  
ATOM   1511  CD1 ILE R 271     144.038 130.816 152.436  1.00 30.00      F    C  
ATOM   1512  N   TYR R 272     143.729 132.516 148.485  1.00 78.60      F    N  
ATOM   1513  CA  TYR R 272     142.460 132.619 147.824  1.00 79.70      F    C  
ATOM   1514  C   TYR R 272     142.782 133.061 146.442  1.00 80.08      F    C  
ATOM   1515  O   TYR R 272     141.947 132.973 145.554  1.00 81.38      F    O  
ATOM   1516  CB  TYR R 272     141.521 133.527 148.615  1.00 77.29      F    C  
ATOM   1517  CG  TYR R 272     141.132 132.925 149.931  1.00 77.38      F    C  
ATOM   1518  CD1 TYR R 272     140.122 131.992 150.007  1.00 77.13      F    C  
ATOM   1519  CD2 TYR R 272     141.797 133.263 151.091  1.00 76.92      F    C  
ATOM   1520  CE1 TYR R 272     139.773 131.420 151.207  1.00 76.77      F    C  
ATOM   1521  CE2 TYR R 272     141.463 132.691 152.294  1.00 77.35      F    C  
ATOM   1522  CZ  TYR R 272     140.446 131.771 152.343  1.00 77.10      F    C  
ATOM   1523  OH  TYR R 272     140.098 131.212 153.545  1.00 75.72      F    O  
ATOM   1524  N   PHE R 273     144.034 133.408 146.148  1.00 83.26      F    N  
ATOM   1525  CA  PHE R 273     144.375 133.925 144.802  1.00 83.73      F    C  
ATOM   1526  C   PHE R 273     145.633 133.463 144.126  1.00 85.53      F    C  
ATOM   1527  O   PHE R 273     145.630 133.200 142.933  1.00 84.79      F    O  
ATOM   1528  CB  PHE R 273     144.473 135.422 144.825  1.00 83.60      F    C  
ATOM   1529  CG  PHE R 273     144.540 136.054 143.465  1.00 84.19      F    C  
ATOM   1530  CD1 PHE R 273     143.414 136.134 142.673  1.00 85.09      F    C  
ATOM   1531  CD2 PHE R 273     145.725 136.582 142.984  1.00 85.17      F    C  
ATOM   1532  CE1 PHE R 273     143.471 136.718 141.425  1.00 85.41      F    C  
ATOM   1533  CE2 PHE R 273     145.790 137.166 141.738  1.00 86.06      F    C  
ATOM   1534  CZ  PHE R 273     144.659 137.237 140.957  1.00 84.67      F    C  
ATOM   1535  N   PHE R 274     146.715 133.344 144.858  1.00 86.98      F    N  
ATOM   1536  CA  PHE R 274     147.975 133.053 144.243  1.00 84.84      F    C  
ATOM   1537  C   PHE R 274     148.240 131.603 144.126  1.00 85.86      F    C  
ATOM   1538  O   PHE R 274     148.894 131.179 143.182  1.00 85.31      F    O  
ATOM   1539  CB  PHE R 274     149.090 133.676 145.039  1.00 30.00      F    C  
ATOM   1540  CG  PHE R 274     149.405 135.081 144.645  1.00 30.00      F    C  
ATOM   1541  CD1 PHE R 274     149.168 135.522 143.358  1.00 30.00      F    C  
ATOM   1542  CD2 PHE R 274     149.956 135.957 145.559  1.00 30.00      F    C  
ATOM   1543  CE1 PHE R 274     149.467 136.816 142.988  1.00 30.00      F    C  
ATOM   1544  CE2 PHE R 274     150.260 137.253 145.197  1.00 30.00      F    C  
ATOM   1545  CZ  PHE R 274     150.019 137.682 143.908  1.00 30.00      F    C  
ATOM   1546  N   VAL R 275     147.824 130.836 145.103  1.00 88.41      F    N  
ATOM   1547  CA  VAL R 275     148.128 129.442 145.044  1.00 88.96      F    C  
ATOM   1548  C   VAL R 275     147.320 128.951 143.877  1.00 91.04      F    C  
ATOM   1549  O   VAL R 275     147.479 127.826 143.416  1.00 90.92      F    O  
ATOM   1550  CB  VAL R 275     147.836 128.730 146.376  1.00 87.70      F    C  
ATOM   1551  CG1 VAL R 275     146.379 128.317 146.498  1.00 88.03      F    C  
ATOM   1552  CG2 VAL R 275     148.773 127.553 146.584  1.00 86.29      F    C  
ATOM   1553  N   GLY R 276     146.490 129.822 143.345  1.00 87.63      F    N  
ATOM   1554  CA  GLY R 276     145.636 129.435 142.251  1.00 84.43      F    C  
ATOM   1555  C   GLY R 276     145.980 130.235 141.029  1.00 85.23      F    C  
ATOM   1556  O   GLY R 276     145.400 130.039 139.966  1.00 85.10      F    O  
ATOM   1557  N   SER R 277     146.934 131.142 141.170  1.00 30.00      F    N  
ATOM   1558  CA  SER R 277     147.375 131.921 140.022  1.00 30.00      F    C  
ATOM   1559  C   SER R 277     148.126 130.996 139.095  1.00 30.00      F    C  
ATOM   1560  O   SER R 277     148.006 131.097 137.875  1.00 30.00      F    O  
ATOM   1561  CB  SER R 277     148.281 133.070 140.459  1.00 30.00      F    C  
ATOM   1562  N   PHE R 278     148.902 130.083 139.669  1.00 30.00      F    N  
ATOM   1563  CA  PHE R 278     149.633 129.118 138.864  1.00 30.00      F    C  
ATOM   1564  C   PHE R 278     148.675 128.085 138.288  1.00 30.00      F    C  
ATOM   1565  O   PHE R 278     147.731 127.662 138.955  1.00 30.00      F    O  
ATOM   1566  CB  PHE R 278     150.709 128.432 139.707  1.00 30.00      F    C  
TER    1567      PHE R 278                                                      
END
