# Supplementary material for: Ligand recognition and G protein coupling of the human itch receptor MRGPRX1
Source: Nat Commun. 2023 Aug 17;14:5004. doi: 10.1038/s41467-023-40705-z (PMC10435460; doi:10.1038/s41467-023-40705-z)
Supplement: Supplementary file 4 — Source Data [file 41467_2023_40705_MOESM4_ESM.zip › molecular dynamics simulations trajectories/Raw_data-simulation-output-model1-1.pdb]

TITLE     Title t=  10.00000 step= 5000                                         
REMARK    GENERATED BY TRJCONV                                                  
REMARK    THIS IS A SIMULATION BOX                                              
CRYST1  276.480  276.480  276.480  90.00  90.00  90.00 P 1           1          
ATOM      1  N   SER R  29     159.077 145.507 170.763  1.00  0.00           N  
ATOM      2  HT1 SER R  29     158.311 145.995 170.256  1.00  0.00           H  
ATOM      3  HT2 SER R  29     159.880 146.158 170.791  1.00  0.00           H  
ATOM      4  HT3 SER R  29     158.896 145.202 171.738  1.00  0.00           H  
ATOM      5  CA  SER R  29     159.762 144.315 170.119  1.00  0.00           C  
ATOM      6  HA  SER R  29     160.444 144.785 169.424  1.00  0.00           H  
ATOM      7  CB  SER R  29     160.663 143.546 171.152  1.00  0.00           C  
ATOM      8  HB1 SER R  29     161.434 144.207 171.601  1.00  0.00           H  
ATOM      9  HB2 SER R  29     161.199 142.733 170.622  1.00  0.00           H  
ATOM     10  OG  SER R  29     159.767 142.925 172.155  1.00  0.00           O  
ATOM     11  HG1 SER R  29     160.348 142.531 172.814  1.00  0.00           H  
ATOM     12  C   SER R  29     158.635 143.569 169.381  1.00  0.00           C  
ATOM     13  O   SER R  29     158.775 143.278 168.204  1.00  0.00           O  
ATOM     14  N   LEU R  30     157.566 143.149 170.075  1.00  0.00           N  
ATOM     15  HN  LEU R  30     157.333 143.425 171.005  1.00  0.00           H  
ATOM     16  CA  LEU R  30     156.498 142.416 169.467  1.00  0.00           C  
ATOM     17  HA  LEU R  30     156.888 141.515 169.023  1.00  0.00           H  
ATOM     18  CB  LEU R  30     155.493 141.954 170.604  1.00  0.00           C  
ATOM     19  HB1 LEU R  30     154.575 142.585 170.683  1.00  0.00           H  
ATOM     20  HB2 LEU R  30     156.142 141.834 171.495  1.00  0.00           H  
ATOM     21  CG  LEU R  30     154.996 140.478 170.321  1.00  0.00           C  
ATOM     22  HG  LEU R  30     155.829 139.747 170.404  1.00  0.00           H  
ATOM     23  CD1 LEU R  30     153.928 140.016 171.395  1.00  0.00           C  
ATOM     24 HD11 LEU R  30     152.971 140.571 171.432  1.00  0.00           H  
ATOM     25 HD12 LEU R  30     154.316 140.027 172.432  1.00  0.00           H  
ATOM     26 HD13 LEU R  30     153.678 138.962 171.139  1.00  0.00           H  
ATOM     27  CD2 LEU R  30     154.328 140.237 168.950  1.00  0.00           C  
ATOM     28 HD21 LEU R  30     155.000 140.295 168.059  1.00  0.00           H  
ATOM     29 HD22 LEU R  30     153.633 141.086 168.770  1.00  0.00           H  
ATOM     30 HD23 LEU R  30     153.682 139.332 168.977  1.00  0.00           H  
ATOM     31  C   LEU R  30     155.754 143.319 168.506  1.00  0.00           C  
ATOM     32  O   LEU R  30     155.346 142.968 167.360  1.00  0.00           O  
ATOM     33  N   THR R  31     155.678 144.636 168.937  1.00  0.00           N  
ATOM     34  HN  THR R  31     155.982 144.853 169.857  1.00  0.00           H  
ATOM     35  CA  THR R  31     155.344 145.772 168.040  1.00  0.00           C  
ATOM     36  HA  THR R  31     154.263 145.744 168.024  1.00  0.00           H  
ATOM     37  CB  THR R  31     155.763 147.102 168.722  1.00  0.00           C  
ATOM     38  HB  THR R  31     155.941 147.951 168.032  1.00  0.00           H  
ATOM     39  OG1 THR R  31     156.949 146.980 169.456  1.00  0.00           O  
ATOM     40  HG1 THR R  31     156.966 147.779 170.007  1.00  0.00           H  
ATOM     41  CG2 THR R  31     154.650 147.518 169.692  1.00  0.00           C  
ATOM     42 HG21 THR R  31     154.413 146.747 170.456  1.00  0.00           H  
ATOM     43 HG22 THR R  31     153.802 147.761 169.032  1.00  0.00           H  
ATOM     44 HG23 THR R  31     154.884 148.526 170.113  1.00  0.00           H  
ATOM     45  C   THR R  31     155.983 145.740 166.586  1.00  0.00           C  
ATOM     46  O   THR R  31     155.291 145.707 165.573  1.00  0.00           O  
ATOM     47  N   VAL R  32     157.269 145.782 166.449  1.00  0.00           N  
ATOM     48  HN  VAL R  32     157.835 145.867 167.260  1.00  0.00           H  
ATOM     49  CA  VAL R  32     158.044 145.741 165.191  1.00  0.00           C  
ATOM     50  HA  VAL R  32     157.596 146.382 164.446  1.00  0.00           H  
ATOM     51  CB  VAL R  32     159.493 146.199 165.238  1.00  0.00           C  
ATOM     52  HB  VAL R  32     160.041 145.848 164.337  1.00  0.00           H  
ATOM     53  CG1 VAL R  32     159.379 147.729 165.445  1.00  0.00           C  
ATOM     54 HG11 VAL R  32     158.839 147.956 166.394  1.00  0.00           H  
ATOM     55 HG12 VAL R  32     158.860 148.140 164.550  1.00  0.00           H  
ATOM     56 HG13 VAL R  32     160.394 148.131 165.629  1.00  0.00           H  
ATOM     57  CG2 VAL R  32     160.350 145.615 166.432  1.00  0.00           C  
ATOM     58 HG21 VAL R  32     160.552 144.521 166.503  1.00  0.00           H  
ATOM     59 HG22 VAL R  32     159.854 145.987 167.351  1.00  0.00           H  
ATOM     60 HG23 VAL R  32     161.410 145.921 166.480  1.00  0.00           H  
ATOM     61  C   VAL R  32     157.924 144.396 164.450  1.00  0.00           C  
ATOM     62  O   VAL R  32     157.735 144.349 163.221  1.00  0.00           O  
ATOM     63  N   LEU R  33     157.656 143.276 165.125  1.00  0.00           N  
ATOM     64  HN  LEU R  33     157.816 143.338 166.105  1.00  0.00           H  
ATOM     65  CA  LEU R  33     157.245 141.986 164.502  1.00  0.00           C  
ATOM     66  HA  LEU R  33     158.025 141.642 163.834  1.00  0.00           H  
ATOM     67  CB  LEU R  33     157.101 140.976 165.694  1.00  0.00           C  
ATOM     68  HB1 LEU R  33     156.078 140.922 166.123  1.00  0.00           H  
ATOM     69  HB2 LEU R  33     157.784 141.294 166.517  1.00  0.00           H  
ATOM     70  CG  LEU R  33     157.606 139.556 165.406  1.00  0.00           C  
ATOM     71  HG  LEU R  33     158.602 139.470 164.926  1.00  0.00           H  
ATOM     72  CD1 LEU R  33     157.694 138.770 166.772  1.00  0.00           C  
ATOM     73 HD11 LEU R  33     156.663 138.750 167.180  1.00  0.00           H  
ATOM     74 HD12 LEU R  33     158.427 139.252 167.453  1.00  0.00           H  
ATOM     75 HD13 LEU R  33     158.023 137.723 166.639  1.00  0.00           H  
ATOM     76  CD2 LEU R  33     156.643 138.796 164.488  1.00  0.00           C  
ATOM     77 HD21 LEU R  33     156.507 139.190 163.451  1.00  0.00           H  
ATOM     78 HD22 LEU R  33     155.656 138.989 164.967  1.00  0.00           H  
ATOM     79 HD23 LEU R  33     156.827 137.706 164.402  1.00  0.00           H  
ATOM     80  C   LEU R  33     155.836 141.999 163.781  1.00  0.00           C  
ATOM     81  O   LEU R  33     155.617 141.401 162.719  1.00  0.00           O  
ATOM     82  N   THR R  34     154.876 142.729 164.269  1.00  0.00           N  
ATOM     83  HN  THR R  34     155.039 143.286 165.087  1.00  0.00           H  
ATOM     84  CA  THR R  34     153.616 143.000 163.587  1.00  0.00           C  
ATOM     85  HA  THR R  34     153.261 142.071 163.163  1.00  0.00           H  
ATOM     86  CB  THR R  34     152.579 143.546 164.561  1.00  0.00           C  
ATOM     87  HB  THR R  34     153.041 144.373 165.150  1.00  0.00           H  
ATOM     88  OG1 THR R  34     152.267 142.615 165.633  1.00  0.00           O  
ATOM     89  HG1 THR R  34     153.002 142.646 166.256  1.00  0.00           H  
ATOM     90  CG2 THR R  34     151.385 144.010 163.778  1.00  0.00           C  
ATOM     91 HG21 THR R  34     151.551 144.910 163.142  1.00  0.00           H  
ATOM     92 HG22 THR R  34     150.699 144.456 164.535  1.00  0.00           H  
ATOM     93 HG23 THR R  34     150.834 143.184 163.270  1.00  0.00           H  
ATOM     94  C   THR R  34     153.827 143.910 162.311  1.00  0.00           C  
ATOM     95  O   THR R  34     153.225 143.786 161.263  1.00  0.00           O  
ATOM     96  N   CYS R  35     154.707 144.939 162.512  1.00  0.00           N  
ATOM     97  HN  CYS R  35     155.234 144.929 163.355  1.00  0.00           H  
ATOM     98  CA  CYS R  35     155.090 145.869 161.479  1.00  0.00           C  
ATOM     99  HA  CYS R  35     154.173 146.227 161.052  1.00  0.00           H  
ATOM    100  CB  CYS R  35     156.036 147.037 161.930  1.00  0.00           C  
ATOM    101  HB1 CYS R  35     156.261 147.643 161.026  1.00  0.00           H  
ATOM    102  HB2 CYS R  35     157.089 146.799 162.191  1.00  0.00           H  
ATOM    103  SG  CYS R  35     155.157 148.248 162.899  1.00  0.00           S  
ATOM    104  HG1 CYS R  35     154.787 147.400 163.838  1.00  0.00           H  
ATOM    105  C   CYS R  35     155.758 145.245 160.263  1.00  0.00           C  
ATOM    106  O   CYS R  35     155.331 145.480 159.137  1.00  0.00           O  
ATOM    107  N   ILE R  36     156.712 144.295 160.394  1.00  0.00           N  
ATOM    108  HN  ILE R  36     157.074 144.206 161.320  1.00  0.00           H  
ATOM    109  CA  ILE R  36     157.334 143.448 159.381  1.00  0.00           C  
ATOM    110  HA  ILE R  36     157.851 144.063 158.666  1.00  0.00           H  
ATOM    111  CB  ILE R  36     158.527 142.592 159.907  1.00  0.00           C  
ATOM    112  HB  ILE R  36     158.197 141.889 160.708  1.00  0.00           H  
ATOM    113  CG2 ILE R  36     159.153 141.510 158.832  1.00  0.00           C  
ATOM    114 HG21 ILE R  36     159.233 142.157 157.941  1.00  0.00           H  
ATOM    115 HG22 ILE R  36     158.444 140.672 158.629  1.00  0.00           H  
ATOM    116 HG23 ILE R  36     160.099 141.060 159.199  1.00  0.00           H  
ATOM    117  CG1 ILE R  36     159.610 143.445 160.566  1.00  0.00           C  
ATOM    118 HG11 ILE R  36     159.101 144.192 161.198  1.00  0.00           H  
ATOM    119 HG12 ILE R  36     160.300 143.914 159.834  1.00  0.00           H  
ATOM    120  CD  ILE R  36     160.438 142.655 161.597  1.00  0.00           C  
ATOM    121  HD1 ILE R  36     161.335 143.216 161.930  1.00  0.00           H  
ATOM    122  HD2 ILE R  36     160.942 141.758 161.188  1.00  0.00           H  
ATOM    123  HD3 ILE R  36     159.782 142.377 162.451  1.00  0.00           H  
ATOM    124  C   ILE R  36     156.254 142.577 158.587  1.00  0.00           C  
ATOM    125  O   ILE R  36     156.299 142.644 157.375  1.00  0.00           O  
ATOM    126  N   VAL R  37     155.442 141.740 159.230  1.00  0.00           N  
ATOM    127  HN  VAL R  37     155.539 141.495 160.196  1.00  0.00           H  
ATOM    128  CA  VAL R  37     154.416 140.981 158.537  1.00  0.00           C  
ATOM    129  HA  VAL R  37     154.862 140.342 157.790  1.00  0.00           H  
ATOM    130  CB  VAL R  37     153.740 139.964 159.516  1.00  0.00           C  
ATOM    131  HB  VAL R  37     153.156 140.380 160.366  1.00  0.00           H  
ATOM    132  CG1 VAL R  37     152.807 139.062 158.714  1.00  0.00           C  
ATOM    133 HG11 VAL R  37     153.311 138.554 157.862  1.00  0.00           H  
ATOM    134 HG12 VAL R  37     151.958 139.671 158.339  1.00  0.00           H  
ATOM    135 HG13 VAL R  37     152.407 138.305 159.426  1.00  0.00           H  
ATOM    136  CG2 VAL R  37     154.915 139.017 160.104  1.00  0.00           C  
ATOM    137 HG21 VAL R  37     155.638 138.866 159.266  1.00  0.00           H  
ATOM    138 HG22 VAL R  37     154.486 138.041 160.422  1.00  0.00           H  
ATOM    139 HG23 VAL R  37     155.429 139.435 160.988  1.00  0.00           H  
ATOM    140  C   VAL R  37     153.421 141.844 157.863  1.00  0.00           C  
ATOM    141  O   VAL R  37     152.985 141.522 156.737  1.00  0.00           O  
ATOM    142  N   SER R  38     152.983 142.890 158.516  1.00  0.00           N  
ATOM    143  HN  SER R  38     153.251 142.930 159.475  1.00  0.00           H  
ATOM    144  CA  SER R  38     152.164 143.914 157.848  1.00  0.00           C  
ATOM    145  HA  SER R  38     151.263 143.410 157.525  1.00  0.00           H  
ATOM    146  CB  SER R  38     151.823 145.082 158.795  1.00  0.00           C  
ATOM    147  HB1 SER R  38     151.275 145.796 158.146  1.00  0.00           H  
ATOM    148  HB2 SER R  38     152.738 145.585 159.189  1.00  0.00           H  
ATOM    149  OG  SER R  38     151.016 144.693 159.898  1.00  0.00           O  
ATOM    150  HG1 SER R  38     151.640 144.258 160.485  1.00  0.00           H  
ATOM    151  C   SER R  38     152.750 144.458 156.591  1.00  0.00           C  
ATOM    152  O   SER R  38     152.083 144.654 155.579  1.00  0.00           O  
ATOM    153  N   LEU R  39     154.073 144.812 156.544  1.00  0.00           N  
ATOM    154  HN  LEU R  39     154.710 144.720 157.296  1.00  0.00           H  
ATOM    155  CA  LEU R  39     154.707 145.330 155.325  1.00  0.00           C  
ATOM    156  HA  LEU R  39     154.192 146.262 155.143  1.00  0.00           H  
ATOM    157  CB  LEU R  39     156.214 145.467 155.620  1.00  0.00           C  
ATOM    158  HB1 LEU R  39     156.529 144.467 156.002  1.00  0.00           H  
ATOM    159  HB2 LEU R  39     156.352 146.146 156.490  1.00  0.00           H  
ATOM    160  CG  LEU R  39     157.185 145.892 154.498  1.00  0.00           C  
ATOM    161  HG  LEU R  39     156.830 146.887 154.158  1.00  0.00           H  
ATOM    162  CD1 LEU R  39     158.565 146.238 155.102  1.00  0.00           C  
ATOM    163 HD11 LEU R  39     159.072 145.336 155.506  1.00  0.00           H  
ATOM    164 HD12 LEU R  39     158.384 146.961 155.931  1.00  0.00           H  
ATOM    165 HD13 LEU R  39     159.281 146.661 154.361  1.00  0.00           H  
ATOM    166  CD2 LEU R  39     157.412 145.012 153.248  1.00  0.00           C  
ATOM    167 HD21 LEU R  39     156.631 144.996 152.463  1.00  0.00           H  
ATOM    168 HD22 LEU R  39     157.499 143.955 153.574  1.00  0.00           H  
ATOM    169 HD23 LEU R  39     158.297 145.359 152.660  1.00  0.00           H  
ATOM    170  C   LEU R  39     154.578 144.409 154.083  1.00  0.00           C  
ATOM    171  O   LEU R  39     154.163 144.919 153.025  1.00  0.00           O  
ATOM    172  N   VAL R  40     154.781 143.100 154.214  1.00  0.00           N  
ATOM    173  HN  VAL R  40     155.228 142.797 155.045  1.00  0.00           H  
ATOM    174  CA  VAL R  40     154.397 142.049 153.196  1.00  0.00           C  
ATOM    175  HA  VAL R  40     154.862 142.279 152.251  1.00  0.00           H  
ATOM    176  CB  VAL R  40     154.923 140.633 153.631  1.00  0.00           C  
ATOM    177  HB  VAL R  40     154.251 140.223 154.417  1.00  0.00           H  
ATOM    178  CG1 VAL R  40     154.804 139.711 152.388  1.00  0.00           C  
ATOM    179 HG11 VAL R  40     154.953 140.279 151.444  1.00  0.00           H  
ATOM    180 HG12 VAL R  40     153.772 139.294 152.325  1.00  0.00           H  
ATOM    181 HG13 VAL R  40     155.489 138.857 152.582  1.00  0.00           H  
ATOM    182  CG2 VAL R  40     156.356 140.667 154.317  1.00  0.00           C  
ATOM    183 HG21 VAL R  40     156.273 141.366 155.174  1.00  0.00           H  
ATOM    184 HG22 VAL R  40     157.126 140.940 153.574  1.00  0.00           H  
ATOM    185 HG23 VAL R  40     156.541 139.662 154.767  1.00  0.00           H  
ATOM    186  C   VAL R  40     152.945 142.056 152.908  1.00  0.00           C  
ATOM    187  O   VAL R  40     152.533 141.957 151.739  1.00  0.00           O  
ATOM    188  N   GLY R  41     151.996 142.188 153.907  1.00  0.00           N  
ATOM    189  HN  GLY R  41     152.311 142.306 154.845  1.00  0.00           H  
ATOM    190  CA  GLY R  41     150.570 142.157 153.581  1.00  0.00           C  
ATOM    191  HA1 GLY R  41     149.963 142.141 154.470  1.00  0.00           H  
ATOM    192  HA2 GLY R  41     150.425 141.313 152.931  1.00  0.00           H  
ATOM    193  C   GLY R  41     150.064 143.338 152.770  1.00  0.00           C  
ATOM    194  O   GLY R  41     149.264 143.193 151.846  1.00  0.00           O  
ATOM    195  N   LEU R  42     150.546 144.534 153.171  1.00  0.00           N  
ATOM    196  HN  LEU R  42     151.250 144.618 153.869  1.00  0.00           H  
ATOM    197  CA  LEU R  42     150.109 145.817 152.551  1.00  0.00           C  
ATOM    198  HA  LEU R  42     149.045 145.863 152.700  1.00  0.00           H  
ATOM    199  CB  LEU R  42     150.766 147.160 153.099  1.00  0.00           C  
ATOM    200  HB1 LEU R  42     150.784 147.956 152.330  1.00  0.00           H  
ATOM    201  HB2 LEU R  42     151.853 147.088 153.290  1.00  0.00           H  
ATOM    202  CG  LEU R  42     149.963 147.899 154.205  1.00  0.00           C  
ATOM    203  HG  LEU R  42     148.880 147.821 153.992  1.00  0.00           H  
ATOM    204  CD1 LEU R  42     150.263 147.385 155.618  1.00  0.00           C  
ATOM    205 HD11 LEU R  42     151.362 147.435 155.775  1.00  0.00           H  
ATOM    206 HD12 LEU R  42     149.982 146.308 155.625  1.00  0.00           H  
ATOM    207 HD13 LEU R  42     149.648 147.934 156.358  1.00  0.00           H  
ATOM    208  CD2 LEU R  42     150.243 149.383 154.083  1.00  0.00           C  
ATOM    209 HD21 LEU R  42     149.427 149.752 153.431  1.00  0.00           H  
ATOM    210 HD22 LEU R  42     151.213 149.698 153.653  1.00  0.00           H  
ATOM    211 HD23 LEU R  42     150.055 150.005 154.993  1.00  0.00           H  
ATOM    212  C   LEU R  42     150.377 145.790 151.098  1.00  0.00           C  
ATOM    213  O   LEU R  42     149.531 146.045 150.259  1.00  0.00           O  
ATOM    214  N   THR R  43     151.555 145.394 150.698  1.00  0.00           N  
ATOM    215  HN  THR R  43     152.287 145.378 151.377  1.00  0.00           H  
ATOM    216  CA  THR R  43     151.887 145.300 149.296  1.00  0.00           C  
ATOM    217  HA  THR R  43     151.499 146.155 148.765  1.00  0.00           H  
ATOM    218  CB  THR R  43     153.379 145.224 149.081  1.00  0.00           C  
ATOM    219  HB  THR R  43     153.620 145.078 148.003  1.00  0.00           H  
ATOM    220  OG1 THR R  43     154.068 144.263 149.845  1.00  0.00           O  
ATOM    221  HG1 THR R  43     153.884 144.432 150.768  1.00  0.00           H  
ATOM    222  CG2 THR R  43     153.991 146.601 149.442  1.00  0.00           C  
ATOM    223 HG21 THR R  43     154.293 146.544 150.513  1.00  0.00           H  
ATOM    224 HG22 THR R  43     153.381 147.463 149.113  1.00  0.00           H  
ATOM    225 HG23 THR R  43     155.000 146.629 148.971  1.00  0.00           H  
ATOM    226  C   THR R  43     151.251 144.140 148.539  1.00  0.00           C  
ATOM    227  O   THR R  43     150.918 144.159 147.304  1.00  0.00           O  
ATOM    228  N   GLY R  44     151.011 143.064 149.265  1.00  0.00           N  
ATOM    229  HN  GLY R  44     151.288 143.008 150.228  1.00  0.00           H  
ATOM    230  CA  GLY R  44     150.739 141.740 148.733  1.00  0.00           C  
ATOM    231  HA1 GLY R  44     150.923 141.037 149.537  1.00  0.00           H  
ATOM    232  HA2 GLY R  44     151.328 141.577 147.845  1.00  0.00           H  
ATOM    233  C   GLY R  44     149.245 141.621 148.414  1.00  0.00           C  
ATOM    234  O   GLY R  44     148.906 140.997 147.408  1.00  0.00           O  
ATOM    235  N   ASN R  45     148.363 142.299 149.207  1.00  0.00           N  
ATOM    236  HN  ASN R  45     148.681 142.814 149.999  1.00  0.00           H  
ATOM    237  CA  ASN R  45     147.068 142.712 148.748  1.00  0.00           C  
ATOM    238  HA  ASN R  45     146.597 141.783 148.470  1.00  0.00           H  
ATOM    239  CB  ASN R  45     146.338 143.337 149.923  1.00  0.00           C  
ATOM    240  HB1 ASN R  45     145.408 143.929 149.801  1.00  0.00           H  
ATOM    241  HB2 ASN R  45     146.998 144.021 150.503  1.00  0.00           H  
ATOM    242  CG  ASN R  45     145.906 142.192 150.828  1.00  0.00           C  
ATOM    243  OD1 ASN R  45     145.214 141.310 150.422  1.00  0.00           O  
ATOM    244  ND2 ASN R  45     146.298 142.232 152.123  1.00  0.00           N  
ATOM    245 HD21 ASN R  45     145.933 141.545 152.748  1.00  0.00           H  
ATOM    246 HD22 ASN R  45     146.684 143.074 152.494  1.00  0.00           H  
ATOM    247  C   ASN R  45     147.078 143.601 147.544  1.00  0.00           C  
ATOM    248  O   ASN R  45     146.336 143.343 146.603  1.00  0.00           O  
ATOM    249  N   ALA R  46     148.041 144.559 147.542  1.00  0.00           N  
ATOM    250  HN  ALA R  46     148.760 144.499 148.228  1.00  0.00           H  
ATOM    251  CA  ALA R  46     148.037 145.612 146.544  1.00  0.00           C  
ATOM    252  HA  ALA R  46     147.171 146.257 146.630  1.00  0.00           H  
ATOM    253  CB  ALA R  46     149.107 146.662 146.901  1.00  0.00           C  
ATOM    254  HB1 ALA R  46     150.119 146.208 146.949  1.00  0.00           H  
ATOM    255  HB2 ALA R  46     148.922 147.075 147.917  1.00  0.00           H  
ATOM    256  HB3 ALA R  46     149.061 147.567 146.250  1.00  0.00           H  
ATOM    257  C   ALA R  46     148.194 145.087 145.149  1.00  0.00           C  
ATOM    258  O   ALA R  46     147.345 145.474 144.379  1.00  0.00           O  
ATOM    259  N   VAL R  47     149.163 144.268 144.851  1.00  0.00           N  
ATOM    260  HN  VAL R  47     149.917 144.098 145.485  1.00  0.00           H  
ATOM    261  CA  VAL R  47     149.274 143.664 143.514  1.00  0.00           C  
ATOM    262  HA  VAL R  47     149.274 144.527 142.860  1.00  0.00           H  
ATOM    263  CB  VAL R  47     150.638 143.028 143.316  1.00  0.00           C  
ATOM    264  HB  VAL R  47     151.420 143.785 143.517  1.00  0.00           H  
ATOM    265  CG1 VAL R  47     150.807 141.884 144.394  1.00  0.00           C  
ATOM    266 HG11 VAL R  47     150.723 142.263 145.442  1.00  0.00           H  
ATOM    267 HG12 VAL R  47     151.812 141.416 144.280  1.00  0.00           H  
ATOM    268 HG13 VAL R  47     149.921 141.242 144.246  1.00  0.00           H  
ATOM    269  CG2 VAL R  47     150.738 142.531 141.920  1.00  0.00           C  
ATOM    270 HG21 VAL R  47     150.613 143.377 141.209  1.00  0.00           H  
ATOM    271 HG22 VAL R  47     150.133 141.615 141.756  1.00  0.00           H  
ATOM    272 HG23 VAL R  47     151.796 142.219 141.791  1.00  0.00           H  
ATOM    273  C   VAL R  47     148.038 142.906 143.049  1.00  0.00           C  
ATOM    274  O   VAL R  47     147.575 143.096 141.908  1.00  0.00           O  
ATOM    275  N   VAL R  48     147.411 142.131 143.908  1.00  0.00           N  
ATOM    276  HN  VAL R  48     147.791 142.100 144.830  1.00  0.00           H  
ATOM    277  CA  VAL R  48     146.118 141.437 143.818  1.00  0.00           C  
ATOM    278  HA  VAL R  48     146.168 140.958 142.853  1.00  0.00           H  
ATOM    279  CB  VAL R  48     145.856 140.322 144.840  1.00  0.00           C  
ATOM    280  HB  VAL R  48     145.957 140.776 145.855  1.00  0.00           H  
ATOM    281  CG1 VAL R  48     144.465 139.699 144.859  1.00  0.00           C  
ATOM    282 HG11 VAL R  48     144.277 139.277 143.845  1.00  0.00           H  
ATOM    283 HG12 VAL R  48     143.593 140.376 144.975  1.00  0.00           H  
ATOM    284 HG13 VAL R  48     144.431 138.808 145.524  1.00  0.00           H  
ATOM    285  CG2 VAL R  48     146.989 139.311 144.581  1.00  0.00           C  
ATOM    286 HG21 VAL R  48     147.170 139.085 143.503  1.00  0.00           H  
ATOM    287 HG22 VAL R  48     146.711 138.361 145.094  1.00  0.00           H  
ATOM    288 HG23 VAL R  48     147.898 139.727 145.059  1.00  0.00           H  
ATOM    289  C   VAL R  48     145.002 142.421 143.574  1.00  0.00           C  
ATOM    290  O   VAL R  48     144.164 142.186 142.675  1.00  0.00           O  
ATOM    291  N   LEU R  49     144.957 143.572 144.209  1.00  0.00           N  
ATOM    292  HN  LEU R  49     145.381 143.806 145.081  1.00  0.00           H  
ATOM    293  CA  LEU R  49     143.972 144.596 143.862  1.00  0.00           C  
ATOM    294  HA  LEU R  49     143.004 144.120 143.806  1.00  0.00           H  
ATOM    295  CB  LEU R  49     144.013 145.757 144.843  1.00  0.00           C  
ATOM    296  HB1 LEU R  49     143.554 146.714 144.505  1.00  0.00           H  
ATOM    297  HB2 LEU R  49     145.052 146.022 145.165  1.00  0.00           H  
ATOM    298  CG  LEU R  49     143.234 145.449 146.155  1.00  0.00           C  
ATOM    299  HG  LEU R  49     143.185 144.375 146.459  1.00  0.00           H  
ATOM    300  CD1 LEU R  49     143.843 146.166 147.346  1.00  0.00           C  
ATOM    301 HD11 LEU R  49     143.850 147.239 147.072  1.00  0.00           H  
ATOM    302 HD12 LEU R  49     144.902 145.852 147.462  1.00  0.00           H  
ATOM    303 HD13 LEU R  49     143.175 145.964 148.223  1.00  0.00           H  
ATOM    304  CD2 LEU R  49     141.747 145.853 145.930  1.00  0.00           C  
ATOM    305 HD21 LEU R  49     141.420 145.448 144.943  1.00  0.00           H  
ATOM    306 HD22 LEU R  49     141.686 146.957 145.835  1.00  0.00           H  
ATOM    307 HD23 LEU R  49     140.967 145.595 146.675  1.00  0.00           H  
ATOM    308  C   LEU R  49     144.085 145.126 142.427  1.00  0.00           C  
ATOM    309  O   LEU R  49     143.074 145.585 141.942  1.00  0.00           O  
ATOM    310  N   TRP R  50     145.273 145.031 141.739  1.00  0.00           N  
ATOM    311  HN  TRP R  50     146.074 144.620 142.167  1.00  0.00           H  
ATOM    312  CA  TRP R  50     145.385 145.524 140.377  1.00  0.00           C  
ATOM    313  HA  TRP R  50     144.370 145.819 140.148  1.00  0.00           H  
ATOM    314  CB  TRP R  50     146.278 146.773 140.333  1.00  0.00           C  
ATOM    315  HB1 TRP R  50     147.352 146.527 140.158  1.00  0.00           H  
ATOM    316  HB2 TRP R  50     146.319 147.228 141.343  1.00  0.00           H  
ATOM    317  CG  TRP R  50     145.791 147.829 139.338  1.00  0.00           C  
ATOM    318  CD1 TRP R  50     146.120 147.953 138.043  1.00  0.00           C  
ATOM    319  HD1 TRP R  50     146.726 147.225 137.520  1.00  0.00           H  
ATOM    320  NE1 TRP R  50     145.452 149.032 137.490  1.00  0.00           N  
ATOM    321  HE1 TRP R  50     145.147 149.083 136.571  1.00  0.00           H  
ATOM    322  CE2 TRP R  50     144.690 149.632 138.431  1.00  0.00           C  
ATOM    323  CD2 TRP R  50     144.911 148.924 139.657  1.00  0.00           C  
ATOM    324  CE3 TRP R  50     144.200 149.329 140.833  1.00  0.00           C  
ATOM    325  HE3 TRP R  50     144.190 148.679 141.695  1.00  0.00           H  
ATOM    326  CZ3 TRP R  50     143.395 150.467 140.691  1.00  0.00           C  
ATOM    327  HZ3 TRP R  50     142.766 150.534 141.576  1.00  0.00           H  
ATOM    328  CZ2 TRP R  50     143.929 150.731 138.431  1.00  0.00           C  
ATOM    329  HZ2 TRP R  50     143.707 151.365 137.593  1.00  0.00           H  
ATOM    330  CH2 TRP R  50     143.267 151.164 139.546  1.00  0.00           C  
ATOM    331  HH2 TRP R  50     142.763 152.114 139.570  1.00  0.00           H  
ATOM    332  C   TRP R  50     145.844 144.506 139.448  1.00  0.00           C  
ATOM    333  O   TRP R  50     146.226 144.842 138.382  1.00  0.00           O  
ATOM    334  N   LEU R  51     145.685 143.196 139.839  1.00  0.00           N  
ATOM    335  HN  LEU R  51     145.629 143.122 140.829  1.00  0.00           H  
ATOM    336  CA  LEU R  51     145.788 142.024 138.983  1.00  0.00           C  
ATOM    337  HA  LEU R  51     145.388 141.274 139.654  1.00  0.00           H  
ATOM    338  CB  LEU R  51     145.026 142.037 137.619  1.00  0.00           C  
ATOM    339  HB1 LEU R  51     145.125 141.059 137.104  1.00  0.00           H  
ATOM    340  HB2 LEU R  51     145.322 142.847 136.919  1.00  0.00           H  
ATOM    341  CG  LEU R  51     143.478 142.319 137.883  1.00  0.00           C  
ATOM    342  HG  LEU R  51     143.438 143.264 138.449  1.00  0.00           H  
ATOM    343  CD1 LEU R  51     142.738 142.555 136.513  1.00  0.00           C  
ATOM    344 HD11 LEU R  51     142.988 143.572 136.127  1.00  0.00           H  
ATOM    345 HD12 LEU R  51     141.658 142.439 136.688  1.00  0.00           H  
ATOM    346 HD13 LEU R  51     143.007 141.759 135.783  1.00  0.00           H  
ATOM    347  CD2 LEU R  51     142.812 141.171 138.742  1.00  0.00           C  
ATOM    348 HD21 LEU R  51     143.272 141.208 139.755  1.00  0.00           H  
ATOM    349 HD22 LEU R  51     143.012 140.203 138.233  1.00  0.00           H  
ATOM    350 HD23 LEU R  51     141.791 141.485 139.057  1.00  0.00           H  
ATOM    351  C   LEU R  51     147.223 141.530 138.681  1.00  0.00           C  
ATOM    352  OT1 LEU R  51     148.272 142.208 138.724  1.00  0.00           O  
ATOM    353  OT2 LEU R  51     147.360 140.341 138.375  1.00  0.00           O  
ATOM    354  N   ASN R  59     134.731 137.255 136.938  1.00  0.00           N  
ATOM    355  HT1 ASN R  59     134.327 138.141 137.321  1.00  0.00           H  
ATOM    356  HT2 ASN R  59     134.797 137.436 135.913  1.00  0.00           H  
ATOM    357  HT3 ASN R  59     135.691 137.216 137.341  1.00  0.00           H  
ATOM    358  CA  ASN R  59     133.711 136.139 137.199  1.00  0.00           C  
ATOM    359  HA  ASN R  59     132.846 136.462 136.655  1.00  0.00           H  
ATOM    360  CB  ASN R  59     134.295 134.890 136.460  1.00  0.00           C  
ATOM    361  HB1 ASN R  59     134.571 135.256 135.445  1.00  0.00           H  
ATOM    362  HB2 ASN R  59     133.454 134.160 136.453  1.00  0.00           H  
ATOM    363  CG  ASN R  59     135.437 134.260 137.154  1.00  0.00           C  
ATOM    364  OD1 ASN R  59     135.349 133.181 137.697  1.00  0.00           O  
ATOM    365  ND2 ASN R  59     136.676 134.846 137.189  1.00  0.00           N  
ATOM    366 HD21 ASN R  59     137.366 134.452 137.788  1.00  0.00           H  
ATOM    367 HD22 ASN R  59     137.102 135.373 136.461  1.00  0.00           H  
ATOM    368  C   ASN R  59     133.216 135.910 138.607  1.00  0.00           C  
ATOM    369  O   ASN R  59     133.747 136.621 139.424  1.00  0.00           O  
ATOM    370  N   ALA R  60     132.243 135.032 138.921  1.00  0.00           N  
ATOM    371  HN  ALA R  60     131.763 134.608 138.158  1.00  0.00           H  
ATOM    372  CA  ALA R  60     131.799 134.677 140.202  1.00  0.00           C  
ATOM    373  HA  ALA R  60     131.488 135.506 140.817  1.00  0.00           H  
ATOM    374  CB  ALA R  60     130.625 133.654 140.176  1.00  0.00           C  
ATOM    375  HB1 ALA R  60     130.877 132.745 139.597  1.00  0.00           H  
ATOM    376  HB2 ALA R  60     129.748 134.207 139.769  1.00  0.00           H  
ATOM    377  HB3 ALA R  60     130.378 133.447 141.249  1.00  0.00           H  
ATOM    378  C   ALA R  60     132.898 133.987 141.001  1.00  0.00           C  
ATOM    379  O   ALA R  60     133.683 133.282 140.334  1.00  0.00           O  
ATOM    380  N   PHE R  61     132.919 134.099 142.377  1.00  0.00           N  
ATOM    381  HN  PHE R  61     132.114 134.373 142.888  1.00  0.00           H  
ATOM    382  CA  PHE R  61     134.013 133.715 143.213  1.00  0.00           C  
ATOM    383  HA  PHE R  61     133.537 133.868 144.169  1.00  0.00           H  
ATOM    384  CB  PHE R  61     134.601 132.189 143.012  1.00  0.00           C  
ATOM    385  HB1 PHE R  61     135.010 132.101 141.984  1.00  0.00           H  
ATOM    386  HB2 PHE R  61     133.690 131.563 142.991  1.00  0.00           H  
ATOM    387  CG  PHE R  61     135.580 131.866 144.086  1.00  0.00           C  
ATOM    388  CD1 PHE R  61     136.899 132.066 143.864  1.00  0.00           C  
ATOM    389  HD1 PHE R  61     137.216 132.499 142.932  1.00  0.00           H  
ATOM    390  CE1 PHE R  61     137.832 131.633 144.825  1.00  0.00           C  
ATOM    391  HE1 PHE R  61     138.862 131.857 144.607  1.00  0.00           H  
ATOM    392  CZ  PHE R  61     137.402 131.049 146.039  1.00  0.00           C  
ATOM    393  HZ  PHE R  61     138.096 130.723 146.810  1.00  0.00           H  
ATOM    394  CD2 PHE R  61     135.167 131.192 145.204  1.00  0.00           C  
ATOM    395  HD2 PHE R  61     134.097 131.030 145.313  1.00  0.00           H  
ATOM    396  CE2 PHE R  61     136.083 130.707 146.141  1.00  0.00           C  
ATOM    397  HE2 PHE R  61     135.717 130.209 147.025  1.00  0.00           H  
ATOM    398  C   PHE R  61     135.047 134.821 143.296  1.00  0.00           C  
ATOM    399  O   PHE R  61     135.427 135.211 144.408  1.00  0.00           O  
ATOM    400  N   SER R  62     135.512 135.416 142.155  1.00  0.00           N  
ATOM    401  HN  SER R  62     135.303 135.039 141.257  1.00  0.00           H  
ATOM    402  CA  SER R  62     136.605 136.352 142.152  1.00  0.00           C  
ATOM    403  HA  SER R  62     137.418 135.903 142.702  1.00  0.00           H  
ATOM    404  CB  SER R  62     137.122 136.319 140.700  1.00  0.00           C  
ATOM    405  HB1 SER R  62     138.099 136.837 140.641  1.00  0.00           H  
ATOM    406  HB2 SER R  62     136.423 136.915 140.075  1.00  0.00           H  
ATOM    407  OG  SER R  62     137.156 135.017 140.179  1.00  0.00           O  
ATOM    408  HG1 SER R  62     137.887 134.600 140.644  1.00  0.00           H  
ATOM    409  C   SER R  62     136.218 137.710 142.734  1.00  0.00           C  
ATOM    410  O   SER R  62     137.017 138.375 143.370  1.00  0.00           O  
ATOM    411  N   ILE R  63     134.860 138.075 142.606  1.00  0.00           N  
ATOM    412  HN  ILE R  63     134.202 137.600 142.032  1.00  0.00           H  
ATOM    413  CA  ILE R  63     134.274 139.295 143.122  1.00  0.00           C  
ATOM    414  HA  ILE R  63     134.680 140.242 142.778  1.00  0.00           H  
ATOM    415  CB  ILE R  63     132.791 139.346 142.892  1.00  0.00           C  
ATOM    416  HB  ILE R  63     132.356 138.441 143.369  1.00  0.00           H  
ATOM    417  CG2 ILE R  63     132.162 140.745 143.403  1.00  0.00           C  
ATOM    418 HG21 ILE R  63     132.659 141.586 142.877  1.00  0.00           H  
ATOM    419 HG22 ILE R  63     132.264 140.869 144.505  1.00  0.00           H  
ATOM    420 HG23 ILE R  63     131.099 140.810 143.080  1.00  0.00           H  
ATOM    421  CG1 ILE R  63     132.465 139.395 141.311  1.00  0.00           C  
ATOM    422 HG11 ILE R  63     131.377 139.204 141.284  1.00  0.00           H  
ATOM    423 HG12 ILE R  63     132.905 138.486 140.844  1.00  0.00           H  
ATOM    424  CD  ILE R  63     132.749 140.697 140.549  1.00  0.00           C  
ATOM    425  HD1 ILE R  63     132.236 141.580 141.005  1.00  0.00           H  
ATOM    426  HD2 ILE R  63     132.345 140.534 139.518  1.00  0.00           H  
ATOM    427  HD3 ILE R  63     133.823 140.855 140.345  1.00  0.00           H  
ATOM    428  C   ILE R  63     134.510 139.385 144.633  1.00  0.00           C  
ATOM    429  O   ILE R  63     134.982 140.403 145.202  1.00  0.00           O  
ATOM    430  N   TYR R  64     134.275 138.324 145.434  1.00  0.00           N  
ATOM    431  HN  TYR R  64     134.075 137.397 145.136  1.00  0.00           H  
ATOM    432  CA  TYR R  64     134.480 138.352 146.869  1.00  0.00           C  
ATOM    433  HA  TYR R  64     133.920 139.196 147.248  1.00  0.00           H  
ATOM    434  CB  TYR R  64     134.024 137.003 147.453  1.00  0.00           C  
ATOM    435  HB1 TYR R  64     134.079 136.988 148.559  1.00  0.00           H  
ATOM    436  HB2 TYR R  64     134.602 136.122 147.096  1.00  0.00           H  
ATOM    437  CG  TYR R  64     132.565 136.848 147.140  1.00  0.00           C  
ATOM    438  CD1 TYR R  64     131.586 137.336 148.000  1.00  0.00           C  
ATOM    439  HD1 TYR R  64     131.777 137.938 148.868  1.00  0.00           H  
ATOM    440  CE1 TYR R  64     130.232 137.002 147.736  1.00  0.00           C  
ATOM    441  HE1 TYR R  64     129.480 137.098 148.506  1.00  0.00           H  
ATOM    442  CZ  TYR R  64     129.912 136.195 146.693  1.00  0.00           C  
ATOM    443  OH  TYR R  64     128.607 135.597 146.564  1.00  0.00           O  
ATOM    444  HH  TYR R  64     128.673 134.649 146.408  1.00  0.00           H  
ATOM    445  CD2 TYR R  64     132.159 136.129 145.987  1.00  0.00           C  
ATOM    446  HD2 TYR R  64     132.912 135.700 145.331  1.00  0.00           H  
ATOM    447  CE2 TYR R  64     130.826 135.798 145.731  1.00  0.00           C  
ATOM    448  HE2 TYR R  64     130.660 135.119 144.911  1.00  0.00           H  
ATOM    449  C   TYR R  64     135.919 138.508 147.182  1.00  0.00           C  
ATOM    450  O   TYR R  64     136.207 139.145 148.150  1.00  0.00           O  
ATOM    451  N   ILE R  65     136.799 137.921 146.399  1.00  0.00           N  
ATOM    452  HN  ILE R  65     136.446 137.332 145.673  1.00  0.00           H  
ATOM    453  CA  ILE R  65     138.279 138.128 146.578  1.00  0.00           C  
ATOM    454  HA  ILE R  65     138.528 137.967 147.615  1.00  0.00           H  
ATOM    455  CB  ILE R  65     139.005 137.123 145.769  1.00  0.00           C  
ATOM    456  HB  ILE R  65     138.930 137.346 144.683  1.00  0.00           H  
ATOM    457  CG2 ILE R  65     140.541 137.354 146.081  1.00  0.00           C  
ATOM    458 HG21 ILE R  65     140.692 137.469 147.173  1.00  0.00           H  
ATOM    459 HG22 ILE R  65     140.782 138.270 145.511  1.00  0.00           H  
ATOM    460 HG23 ILE R  65     141.162 136.531 145.668  1.00  0.00           H  
ATOM    461  CG1 ILE R  65     138.596 135.749 146.146  1.00  0.00           C  
ATOM    462 HG11 ILE R  65     139.274 135.014 145.655  1.00  0.00           H  
ATOM    463 HG12 ILE R  65     137.616 135.506 145.682  1.00  0.00           H  
ATOM    464  CD  ILE R  65     138.531 135.373 147.616  1.00  0.00           C  
ATOM    465  HD1 ILE R  65     137.837 135.997 148.207  1.00  0.00           H  
ATOM    466  HD2 ILE R  65     139.523 135.526 148.091  1.00  0.00           H  
ATOM    467  HD3 ILE R  65     138.151 134.328 147.623  1.00  0.00           H  
ATOM    468  C   ILE R  65     138.737 139.510 146.433  1.00  0.00           C  
ATOM    469  O   ILE R  65     139.455 139.955 147.323  1.00  0.00           O  
ATOM    470  N   LEU R  66     138.311 140.213 145.390  1.00  0.00           N  
ATOM    471  HN  LEU R  66     137.779 139.715 144.707  1.00  0.00           H  
ATOM    472  CA  LEU R  66     138.651 141.661 145.383  1.00  0.00           C  
ATOM    473  HA  LEU R  66     139.724 141.800 145.399  1.00  0.00           H  
ATOM    474  CB  LEU R  66     138.038 142.225 144.043  1.00  0.00           C  
ATOM    475  HB1 LEU R  66     138.204 143.326 144.059  1.00  0.00           H  
ATOM    476  HB2 LEU R  66     136.941 142.099 144.095  1.00  0.00           H  
ATOM    477  CG  LEU R  66     138.687 141.647 142.749  1.00  0.00           C  
ATOM    478  HG  LEU R  66     138.487 140.573 142.538  1.00  0.00           H  
ATOM    479  CD1 LEU R  66     138.161 142.385 141.585  1.00  0.00           C  
ATOM    480 HD11 LEU R  66     138.297 143.488 141.653  1.00  0.00           H  
ATOM    481 HD12 LEU R  66     137.149 142.093 141.244  1.00  0.00           H  
ATOM    482 HD13 LEU R  66     138.749 142.140 140.667  1.00  0.00           H  
ATOM    483  CD2 LEU R  66     140.242 141.788 142.768  1.00  0.00           C  
ATOM    484 HD21 LEU R  66     140.667 141.172 143.583  1.00  0.00           H  
ATOM    485 HD22 LEU R  66     140.473 142.860 142.979  1.00  0.00           H  
ATOM    486 HD23 LEU R  66     140.592 141.609 141.724  1.00  0.00           H  
ATOM    487  C   LEU R  66     138.180 142.543 146.537  1.00  0.00           C  
ATOM    488  O   LEU R  66     138.953 143.275 147.071  1.00  0.00           O  
ATOM    489  N   ASN R  67     136.872 142.372 146.945  1.00  0.00           N  
ATOM    490  HN  ASN R  67     136.211 141.864 146.393  1.00  0.00           H  
ATOM    491  CA  ASN R  67     136.287 142.926 148.139  1.00  0.00           C  
ATOM    492  HA  ASN R  67     136.544 143.980 148.079  1.00  0.00           H  
ATOM    493  CB  ASN R  67     134.785 142.732 148.330  1.00  0.00           C  
ATOM    494  HB1 ASN R  67     134.472 143.083 149.329  1.00  0.00           H  
ATOM    495  HB2 ASN R  67     134.494 141.655 148.374  1.00  0.00           H  
ATOM    496  CG  ASN R  67     133.938 143.309 147.130  1.00  0.00           C  
ATOM    497  OD1 ASN R  67     134.162 143.158 145.936  1.00  0.00           O  
ATOM    498  ND2 ASN R  67     132.882 144.027 147.553  1.00  0.00           N  
ATOM    499 HD21 ASN R  67     132.381 144.459 146.799  1.00  0.00           H  
ATOM    500 HD22 ASN R  67     132.489 144.012 148.467  1.00  0.00           H  
ATOM    501  C   ASN R  67     137.112 142.526 149.369  1.00  0.00           C  
ATOM    502  O   ASN R  67     137.525 143.350 150.159  1.00  0.00           O  
ATOM    503  N   LEU R  68     137.512 141.262 149.532  1.00  0.00           N  
ATOM    504  HN  LEU R  68     137.227 140.478 148.990  1.00  0.00           H  
ATOM    505  CA  LEU R  68     138.419 140.741 150.555  1.00  0.00           C  
ATOM    506  HA  LEU R  68     137.971 140.977 151.512  1.00  0.00           H  
ATOM    507  CB  LEU R  68     138.407 139.193 150.508  1.00  0.00           C  
ATOM    508  HB1 LEU R  68     138.588 138.959 149.433  1.00  0.00           H  
ATOM    509  HB2 LEU R  68     137.400 138.857 150.811  1.00  0.00           H  
ATOM    510  CG  LEU R  68     139.474 138.531 151.378  1.00  0.00           C  
ATOM    511  HG  LEU R  68     140.503 138.872 151.116  1.00  0.00           H  
ATOM    512  CD1 LEU R  68     139.004 138.813 152.862  1.00  0.00           C  
ATOM    513 HD11 LEU R  68     138.015 138.295 152.899  1.00  0.00           H  
ATOM    514 HD12 LEU R  68     138.936 139.878 153.171  1.00  0.00           H  
ATOM    515 HD13 LEU R  68     139.718 138.325 153.557  1.00  0.00           H  
ATOM    516  CD2 LEU R  68     139.452 137.021 151.221  1.00  0.00           C  
ATOM    517 HD21 LEU R  68     139.666 136.818 150.147  1.00  0.00           H  
ATOM    518 HD22 LEU R  68     138.438 136.654 151.462  1.00  0.00           H  
ATOM    519 HD23 LEU R  68     140.198 136.484 151.849  1.00  0.00           H  
ATOM    520  C   LEU R  68     139.769 141.410 150.618  1.00  0.00           C  
ATOM    521  O   LEU R  68     140.009 142.045 151.629  1.00  0.00           O  
ATOM    522  N   ALA R  69     140.598 141.345 149.490  1.00  0.00           N  
ATOM    523  HN  ALA R  69     140.328 140.809 148.708  1.00  0.00           H  
ATOM    524  CA  ALA R  69     141.785 142.085 149.319  1.00  0.00           C  
ATOM    525  HA  ALA R  69     142.562 141.727 149.981  1.00  0.00           H  
ATOM    526  CB  ALA R  69     142.282 141.863 147.851  1.00  0.00           C  
ATOM    527  HB1 ALA R  69     141.445 141.950 147.124  1.00  0.00           H  
ATOM    528  HB2 ALA R  69     142.598 140.811 147.676  1.00  0.00           H  
ATOM    529  HB3 ALA R  69     143.139 142.541 147.660  1.00  0.00           H  
ATOM    530  C   ALA R  69     141.710 143.674 149.614  1.00  0.00           C  
ATOM    531  O   ALA R  69     142.559 144.177 150.354  1.00  0.00           O  
ATOM    532  N   ALA R  70     140.611 144.268 149.085  1.00  0.00           N  
ATOM    533  HN  ALA R  70     140.080 143.787 148.391  1.00  0.00           H  
ATOM    534  CA  ALA R  70     140.233 145.662 149.328  1.00  0.00           C  
ATOM    535  HA  ALA R  70     141.105 146.229 149.029  1.00  0.00           H  
ATOM    536  CB  ALA R  70     138.892 146.042 148.583  1.00  0.00           C  
ATOM    537  HB1 ALA R  70     138.056 145.400 148.938  1.00  0.00           H  
ATOM    538  HB2 ALA R  70     139.127 145.850 147.510  1.00  0.00           H  
ATOM    539  HB3 ALA R  70     138.626 147.115 148.725  1.00  0.00           H  
ATOM    540  C   ALA R  70     140.026 146.056 150.793  1.00  0.00           C  
ATOM    541  O   ALA R  70     140.626 147.007 151.259  1.00  0.00           O  
ATOM    542  N   ALA R  71     139.233 145.216 151.484  1.00  0.00           N  
ATOM    543  HN  ALA R  71     138.787 144.556 150.876  1.00  0.00           H  
ATOM    544  CA  ALA R  71     138.894 145.322 152.902  1.00  0.00           C  
ATOM    545  HA  ALA R  71     138.534 146.324 153.105  1.00  0.00           H  
ATOM    546  CB  ALA R  71     137.746 144.435 153.362  1.00  0.00           C  
ATOM    547  HB1 ALA R  71     137.938 143.355 153.185  1.00  0.00           H  
ATOM    548  HB2 ALA R  71     136.830 144.678 152.782  1.00  0.00           H  
ATOM    549  HB3 ALA R  71     137.538 144.614 154.440  1.00  0.00           H  
ATOM    550  C   ALA R  71     140.161 145.124 153.836  1.00  0.00           C  
ATOM    551  O   ALA R  71     140.400 145.865 154.789  1.00  0.00           O  
ATOM    552  N   ASP R  72     140.956 144.089 153.523  1.00  0.00           N  
ATOM    553  HN  ASP R  72     140.671 143.489 152.772  1.00  0.00           H  
ATOM    554  CA  ASP R  72     142.199 143.709 154.098  1.00  0.00           C  
ATOM    555  HA  ASP R  72     142.094 143.340 155.110  1.00  0.00           H  
ATOM    556  CB  ASP R  72     142.753 142.470 153.333  1.00  0.00           C  
ATOM    557  HB1 ASP R  72     143.771 142.234 153.703  1.00  0.00           H  
ATOM    558  HB2 ASP R  72     142.688 142.594 152.227  1.00  0.00           H  
ATOM    559  CG  ASP R  72     142.064 141.178 153.747  1.00  0.00           C  
ATOM    560  OD1 ASP R  72     142.193 140.209 153.016  1.00  0.00           O  
ATOM    561  OD2 ASP R  72     141.440 141.102 154.849  1.00  0.00           O  
ATOM    562  C   ASP R  72     143.224 144.843 154.129  1.00  0.00           C  
ATOM    563  O   ASP R  72     144.064 144.977 155.057  1.00  0.00           O  
ATOM    564  N   PHE R  73     143.311 145.636 153.077  1.00  0.00           N  
ATOM    565  HN  PHE R  73     142.827 145.396 152.228  1.00  0.00           H  
ATOM    566  CA  PHE R  73     144.297 146.792 153.085  1.00  0.00           C  
ATOM    567  HA  PHE R  73     145.310 146.440 153.157  1.00  0.00           H  
ATOM    568  CB  PHE R  73     144.202 147.525 151.695  1.00  0.00           C  
ATOM    569  HB1 PHE R  73     143.163 147.924 151.615  1.00  0.00           H  
ATOM    570  HB2 PHE R  73     144.384 146.809 150.859  1.00  0.00           H  
ATOM    571  CG  PHE R  73     145.271 148.658 151.622  1.00  0.00           C  
ATOM    572  CD1 PHE R  73     146.618 148.376 151.321  1.00  0.00           C  
ATOM    573  HD1 PHE R  73     146.915 147.409 150.945  1.00  0.00           H  
ATOM    574  CE1 PHE R  73     147.596 149.401 151.259  1.00  0.00           C  
ATOM    575  HE1 PHE R  73     148.620 149.193 150.993  1.00  0.00           H  
ATOM    576  CZ  PHE R  73     147.253 150.657 151.711  1.00  0.00           C  
ATOM    577  HZ  PHE R  73     147.968 151.472 151.615  1.00  0.00           H  
ATOM    578  CD2 PHE R  73     144.988 149.972 151.919  1.00  0.00           C  
ATOM    579  HD2 PHE R  73     143.938 150.173 152.084  1.00  0.00           H  
ATOM    580  CE2 PHE R  73     145.931 151.010 151.962  1.00  0.00           C  
ATOM    581  HE2 PHE R  73     145.643 152.023 152.172  1.00  0.00           H  
ATOM    582  C   PHE R  73     144.049 147.828 154.207  1.00  0.00           C  
ATOM    583  O   PHE R  73     144.965 148.193 154.947  1.00  0.00           O  
ATOM    584  N   LEU R  74     142.773 148.167 154.351  1.00  0.00           N  
ATOM    585  HN  LEU R  74     142.046 147.802 153.772  1.00  0.00           H  
ATOM    586  CA  LEU R  74     142.259 149.000 155.375  1.00  0.00           C  
ATOM    587  HA  LEU R  74     142.797 149.916 155.159  1.00  0.00           H  
ATOM    588  CB  LEU R  74     140.709 149.264 155.435  1.00  0.00           C  
ATOM    589  HB1 LEU R  74     140.515 149.694 156.437  1.00  0.00           H  
ATOM    590  HB2 LEU R  74     140.327 148.214 155.383  1.00  0.00           H  
ATOM    591  CG  LEU R  74     140.037 150.201 154.407  1.00  0.00           C  
ATOM    592  HG  LEU R  74     140.771 150.990 154.132  1.00  0.00           H  
ATOM    593  CD1 LEU R  74     139.687 149.489 153.146  1.00  0.00           C  
ATOM    594 HD11 LEU R  74     138.859 148.779 153.366  1.00  0.00           H  
ATOM    595 HD12 LEU R  74     140.558 148.819 153.002  1.00  0.00           H  
ATOM    596 HD13 LEU R  74     139.529 150.240 152.344  1.00  0.00           H  
ATOM    597  CD2 LEU R  74     138.844 150.824 155.103  1.00  0.00           C  
ATOM    598 HD21 LEU R  74     139.086 151.774 155.635  1.00  0.00           H  
ATOM    599 HD22 LEU R  74     138.441 150.050 155.790  1.00  0.00           H  
ATOM    600 HD23 LEU R  74     138.213 151.043 154.215  1.00  0.00           H  
ATOM    601  C   LEU R  74     142.666 148.550 156.770  1.00  0.00           C  
ATOM    602  O   LEU R  74     143.238 149.393 157.518  1.00  0.00           O  
ATOM    603  N   PHE R  75     142.521 147.202 157.124  1.00  0.00           N  
ATOM    604  HN  PHE R  75     142.131 146.487 156.548  1.00  0.00           H  
ATOM    605  CA  PHE R  75     143.000 146.742 158.371  1.00  0.00           C  
ATOM    606  HA  PHE R  75     142.522 147.357 159.113  1.00  0.00           H  
ATOM    607  CB  PHE R  75     142.526 145.253 158.410  1.00  0.00           C  
ATOM    608  HB1 PHE R  75     143.172 144.696 157.682  1.00  0.00           H  
ATOM    609  HB2 PHE R  75     141.549 144.925 158.002  1.00  0.00           H  
ATOM    610  CG  PHE R  75     142.677 144.670 159.778  1.00  0.00           C  
ATOM    611  CD1 PHE R  75     141.967 145.246 160.850  1.00  0.00           C  
ATOM    612  HD1 PHE R  75     141.456 146.196 160.729  1.00  0.00           H  
ATOM    613  CE1 PHE R  75     142.071 144.673 162.084  1.00  0.00           C  
ATOM    614  HE1 PHE R  75     141.619 145.081 162.973  1.00  0.00           H  
ATOM    615  CZ  PHE R  75     142.674 143.424 162.238  1.00  0.00           C  
ATOM    616  HZ  PHE R  75     142.522 142.840 163.144  1.00  0.00           H  
ATOM    617  CD2 PHE R  75     143.252 143.444 159.981  1.00  0.00           C  
ATOM    618  HD2 PHE R  75     143.627 142.834 159.162  1.00  0.00           H  
ATOM    619  CE2 PHE R  75     143.308 142.794 161.186  1.00  0.00           C  
ATOM    620  HE2 PHE R  75     143.685 141.792 161.358  1.00  0.00           H  
ATOM    621  C   PHE R  75     144.472 146.841 158.660  1.00  0.00           C  
ATOM    622  O   PHE R  75     144.914 147.241 159.757  1.00  0.00           O  
ATOM    623  N   LEU R  76     145.247 146.381 157.659  1.00  0.00           N  
ATOM    624  HN  LEU R  76     144.850 145.999 156.822  1.00  0.00           H  
ATOM    625  CA  LEU R  76     146.670 146.383 157.763  1.00  0.00           C  
ATOM    626  HA  LEU R  76     146.990 145.963 158.711  1.00  0.00           H  
ATOM    627  CB  LEU R  76     147.214 145.403 156.630  1.00  0.00           C  
ATOM    628  HB1 LEU R  76     148.332 145.418 156.615  1.00  0.00           H  
ATOM    629  HB2 LEU R  76     146.842 145.716 155.626  1.00  0.00           H  
ATOM    630  CG  LEU R  76     146.791 143.954 156.841  1.00  0.00           C  
ATOM    631  HG  LEU R  76     145.708 143.886 157.070  1.00  0.00           H  
ATOM    632  CD1 LEU R  76     147.019 143.085 155.573  1.00  0.00           C  
ATOM    633 HD11 LEU R  76     148.083 142.867 155.332  1.00  0.00           H  
ATOM    634 HD12 LEU R  76     146.601 143.599 154.680  1.00  0.00           H  
ATOM    635 HD13 LEU R  76     146.512 142.104 155.732  1.00  0.00           H  
ATOM    636  CD2 LEU R  76     147.601 143.332 157.956  1.00  0.00           C  
ATOM    637 HD21 LEU R  76     147.483 143.943 158.877  1.00  0.00           H  
ATOM    638 HD22 LEU R  76     148.676 143.235 157.682  1.00  0.00           H  
ATOM    639 HD23 LEU R  76     147.195 142.333 158.189  1.00  0.00           H  
ATOM    640  C   LEU R  76     147.268 147.816 157.688  1.00  0.00           C  
ATOM    641  O   LEU R  76     148.186 148.086 158.469  1.00  0.00           O  
ATOM    642  N   SER R  77     146.789 148.714 156.800  1.00  0.00           N  
ATOM    643  HN  SER R  77     146.075 148.382 156.183  1.00  0.00           H  
ATOM    644  CA  SER R  77     147.185 150.141 156.715  1.00  0.00           C  
ATOM    645  HA  SER R  77     148.255 150.225 156.599  1.00  0.00           H  
ATOM    646  CB  SER R  77     146.582 150.962 155.468  1.00  0.00           C  
ATOM    647  HB1 SER R  77     145.549 151.272 155.740  1.00  0.00           H  
ATOM    648  HB2 SER R  77     146.506 150.308 154.572  1.00  0.00           H  
ATOM    649  OG  SER R  77     147.387 152.125 155.237  1.00  0.00           O  
ATOM    650  HG1 SER R  77     147.473 152.626 156.052  1.00  0.00           H  
ATOM    651  C   SER R  77     146.845 150.809 157.962  1.00  0.00           C  
ATOM    652  O   SER R  77     147.603 151.619 158.433  1.00  0.00           O  
ATOM    653  N   GLY R  78     145.628 150.635 158.603  1.00  0.00           N  
ATOM    654  HN  GLY R  78     144.873 150.131 158.192  1.00  0.00           H  
ATOM    655  CA  GLY R  78     145.350 151.186 159.935  1.00  0.00           C  
ATOM    656  HA1 GLY R  78     144.315 150.935 160.112  1.00  0.00           H  
ATOM    657  HA2 GLY R  78     145.446 152.259 159.832  1.00  0.00           H  
ATOM    658  C   GLY R  78     146.194 150.696 161.089  1.00  0.00           C  
ATOM    659  O   GLY R  78     146.302 151.422 162.076  1.00  0.00           O  
ATOM    660  N   ARG R  79     146.789 149.510 160.924  1.00  0.00           N  
ATOM    661  HN  ARG R  79     146.555 148.942 160.134  1.00  0.00           H  
ATOM    662  CA  ARG R  79     147.795 148.960 161.774  1.00  0.00           C  
ATOM    663  HA  ARG R  79     147.613 149.419 162.732  1.00  0.00           H  
ATOM    664  CB  ARG R  79     147.743 147.427 161.903  1.00  0.00           C  
ATOM    665  HB1 ARG R  79     148.664 147.074 162.412  1.00  0.00           H  
ATOM    666  HB2 ARG R  79     147.678 147.047 160.857  1.00  0.00           H  
ATOM    667  CG  ARG R  79     146.568 146.901 162.764  1.00  0.00           C  
ATOM    668  HG1 ARG R  79     145.612 147.344 162.404  1.00  0.00           H  
ATOM    669  HG2 ARG R  79     146.747 147.341 163.767  1.00  0.00           H  
ATOM    670  CD  ARG R  79     146.355 145.441 162.947  1.00  0.00           C  
ATOM    671  HD1 ARG R  79     147.250 144.894 163.310  1.00  0.00           H  
ATOM    672  HD2 ARG R  79     146.133 145.089 161.926  1.00  0.00           H  
ATOM    673  NE  ARG R  79     145.247 145.310 163.934  1.00  0.00           N  
ATOM    674  HE  ARG R  79     144.846 146.152 164.273  1.00  0.00           H  
ATOM    675  CZ  ARG R  79     144.853 144.112 164.410  1.00  0.00           C  
ATOM    676  NH1 ARG R  79     143.797 144.099 165.168  1.00  0.00           N  
ATOM    677 HH11 ARG R  79     143.395 143.268 165.541  1.00  0.00           H  
ATOM    678 HH12 ARG R  79     143.247 144.931 165.117  1.00  0.00           H  
ATOM    679  NH2 ARG R  79     145.340 142.918 164.117  1.00  0.00           N  
ATOM    680 HH21 ARG R  79     144.618 142.239 163.966  1.00  0.00           H  
ATOM    681 HH22 ARG R  79     145.983 143.035 163.361  1.00  0.00           H  
ATOM    682  C   ARG R  79     149.190 149.356 161.421  1.00  0.00           C  
ATOM    683  O   ARG R  79     150.043 149.363 162.290  1.00  0.00           O  
ATOM    684  N   LEU R  80     149.570 149.581 160.138  1.00  0.00           N  
ATOM    685  HN  LEU R  80     148.891 149.338 159.458  1.00  0.00           H  
ATOM    686  CA  LEU R  80     150.868 150.132 159.754  1.00  0.00           C  
ATOM    687  HA  LEU R  80     151.592 149.409 160.087  1.00  0.00           H  
ATOM    688  CB  LEU R  80     150.898 150.213 158.184  1.00  0.00           C  
ATOM    689  HB1 LEU R  80     149.978 150.714 157.805  1.00  0.00           H  
ATOM    690  HB2 LEU R  80     151.067 149.165 157.840  1.00  0.00           H  
ATOM    691  CG  LEU R  80     152.029 151.175 157.602  1.00  0.00           C  
ATOM    692  HG  LEU R  80     152.956 151.032 158.187  1.00  0.00           H  
ATOM    693  CD1 LEU R  80     152.364 150.740 156.162  1.00  0.00           C  
ATOM    694 HD11 LEU R  80     152.427 149.640 156.049  1.00  0.00           H  
ATOM    695 HD12 LEU R  80     153.390 151.114 155.952  1.00  0.00           H  
ATOM    696 HD13 LEU R  80     151.637 151.123 155.417  1.00  0.00           H  
ATOM    697  CD2 LEU R  80     151.805 152.691 157.383  1.00  0.00           C  
ATOM    698 HD21 LEU R  80     151.789 153.323 158.291  1.00  0.00           H  
ATOM    699 HD22 LEU R  80     150.775 152.732 156.975  1.00  0.00           H  
ATOM    700 HD23 LEU R  80     152.466 153.176 156.619  1.00  0.00           H  
ATOM    701  C   LEU R  80     151.169 151.438 160.331  1.00  0.00           C  
ATOM    702  O   LEU R  80     152.325 151.700 160.594  1.00  0.00           O  
ATOM    703  N   ILE R  81     150.088 152.235 160.425  1.00  0.00           N  
ATOM    704  HN  ILE R  81     149.156 151.963 160.229  1.00  0.00           H  
ATOM    705  CA  ILE R  81     150.229 153.567 160.954  1.00  0.00           C  
ATOM    706  HA  ILE R  81     151.157 153.952 160.554  1.00  0.00           H  
ATOM    707  CB  ILE R  81     149.082 154.475 160.436  1.00  0.00           C  
ATOM    708  HB  ILE R  81     149.286 155.470 160.906  1.00  0.00           H  
ATOM    709  CG2 ILE R  81     149.085 154.655 158.886  1.00  0.00           C  
ATOM    710 HG21 ILE R  81     148.823 153.649 158.503  1.00  0.00           H  
ATOM    711 HG22 ILE R  81     150.094 155.070 158.663  1.00  0.00           H  
ATOM    712 HG23 ILE R  81     148.316 155.359 158.500  1.00  0.00           H  
ATOM    713  CG1 ILE R  81     147.664 154.011 160.848  1.00  0.00           C  
ATOM    714 HG11 ILE R  81     147.705 153.286 161.693  1.00  0.00           H  
ATOM    715 HG12 ILE R  81     147.347 153.345 160.013  1.00  0.00           H  
ATOM    716  CD  ILE R  81     146.624 155.122 161.139  1.00  0.00           C  
ATOM    717  HD1 ILE R  81     146.501 155.840 160.293  1.00  0.00           H  
ATOM    718  HD2 ILE R  81     146.977 155.755 161.980  1.00  0.00           H  
ATOM    719  HD3 ILE R  81     145.628 154.723 161.422  1.00  0.00           H  
ATOM    720  C   ILE R  81     150.363 153.550 162.475  1.00  0.00           C  
ATOM    721  O   ILE R  81     150.785 154.602 162.980  1.00  0.00           O  
ATOM    722  N   TYR R  82     150.128 152.430 163.207  1.00  0.00           N  
ATOM    723  HN  TYR R  82     150.017 151.551 162.758  1.00  0.00           H  
ATOM    724  CA  TYR R  82     150.341 152.256 164.595  1.00  0.00           C  
ATOM    725  HA  TYR R  82     150.128 153.178 165.125  1.00  0.00           H  
ATOM    726  CB  TYR R  82     149.488 151.074 165.135  1.00  0.00           C  
ATOM    727  HB1 TYR R  82     149.959 150.119 164.817  1.00  0.00           H  
ATOM    728  HB2 TYR R  82     148.487 151.042 164.640  1.00  0.00           H  
ATOM    729  CG  TYR R  82     149.320 151.170 166.627  1.00  0.00           C  
ATOM    730  CD1 TYR R  82     148.232 151.881 167.215  1.00  0.00           C  
ATOM    731  HD1 TYR R  82     147.461 152.278 166.575  1.00  0.00           H  
ATOM    732  CE1 TYR R  82     148.256 152.093 168.632  1.00  0.00           C  
ATOM    733  HE1 TYR R  82     147.434 152.606 169.118  1.00  0.00           H  
ATOM    734  CZ  TYR R  82     149.299 151.463 169.386  1.00  0.00           C  
ATOM    735  OH  TYR R  82     149.370 151.657 170.784  1.00  0.00           O  
ATOM    736  HH  TYR R  82     150.190 151.280 171.103  1.00  0.00           H  
ATOM    737  CD2 TYR R  82     150.336 150.530 167.452  1.00  0.00           C  
ATOM    738  HD2 TYR R  82     151.117 150.050 166.887  1.00  0.00           H  
ATOM    739  CE2 TYR R  82     150.324 150.705 168.811  1.00  0.00           C  
ATOM    740  HE2 TYR R  82     151.112 150.284 169.417  1.00  0.00           H  
ATOM    741  C   TYR R  82     151.840 151.913 164.717  1.00  0.00           C  
ATOM    742  O   TYR R  82     152.363 150.834 164.488  1.00  0.00           O  
ATOM    743  N   SER R  83     152.561 152.909 165.261  1.00  0.00           N  
ATOM    744  HN  SER R  83     152.118 153.684 165.710  1.00  0.00           H  
ATOM    745  CA  SER R  83     153.936 152.857 165.298  1.00  0.00           C  
ATOM    746  HA  SER R  83     154.208 151.861 165.610  1.00  0.00           H  
ATOM    747  CB  SER R  83     154.697 153.266 164.006  1.00  0.00           C  
ATOM    748  HB1 SER R  83     154.224 154.208 163.630  1.00  0.00           H  
ATOM    749  HB2 SER R  83     154.572 152.487 163.223  1.00  0.00           H  
ATOM    750  OG  SER R  83     156.142 153.354 164.169  1.00  0.00           O  
ATOM    751  HG1 SER R  83     156.199 153.858 164.986  1.00  0.00           H  
ATOM    752  C   SER R  83     154.406 153.791 166.506  1.00  0.00           C  
ATOM    753  OT1 SER R  83     153.605 154.387 167.259  1.00  0.00           O  
ATOM    754  OT2 SER R  83     155.677 153.850 166.661  1.00  0.00           O  
ATOM    755  N   LEU R  98     143.554 155.484 164.665  1.00  0.00           N  
ATOM    756  HT1 LEU R  98     143.575 155.266 165.682  1.00  0.00           H  
ATOM    757  HT2 LEU R  98     144.121 156.352 164.540  1.00  0.00           H  
ATOM    758  HT3 LEU R  98     144.078 154.686 164.261  1.00  0.00           H  
ATOM    759  CA  LEU R  98     142.199 155.492 164.281  1.00  0.00           C  
ATOM    760  HA  LEU R  98     141.736 156.367 164.714  1.00  0.00           H  
ATOM    761  CB  LEU R  98     142.071 155.581 162.723  1.00  0.00           C  
ATOM    762  HB1 LEU R  98     141.035 155.544 162.344  1.00  0.00           H  
ATOM    763  HB2 LEU R  98     142.649 154.753 162.246  1.00  0.00           H  
ATOM    764  CG  LEU R  98     142.714 156.881 162.139  1.00  0.00           C  
ATOM    765  HG  LEU R  98     143.803 156.740 162.317  1.00  0.00           H  
ATOM    766  CD1 LEU R  98     142.264 156.963 160.646  1.00  0.00           C  
ATOM    767 HD11 LEU R  98     141.164 157.111 160.671  1.00  0.00           H  
ATOM    768 HD12 LEU R  98     142.484 156.002 160.130  1.00  0.00           H  
ATOM    769 HD13 LEU R  98     142.860 157.814 160.249  1.00  0.00           H  
ATOM    770  CD2 LEU R  98     142.187 158.109 162.837  1.00  0.00           C  
ATOM    771 HD21 LEU R  98     142.588 158.151 163.865  1.00  0.00           H  
ATOM    772 HD22 LEU R  98     141.077 158.015 162.772  1.00  0.00           H  
ATOM    773 HD23 LEU R  98     142.616 159.044 162.402  1.00  0.00           H  
ATOM    774  C   LEU R  98     141.410 154.296 164.716  1.00  0.00           C  
ATOM    775  O   LEU R  98     141.909 153.185 164.705  1.00  0.00           O  
ATOM    776  N   TYR R  99     140.170 154.480 165.155  1.00  0.00           N  
ATOM    777  HN  TYR R  99     139.762 155.384 165.173  1.00  0.00           H  
ATOM    778  CA  TYR R  99     139.336 153.437 165.793  1.00  0.00           C  
ATOM    779  HA  TYR R  99     140.047 152.649 165.977  1.00  0.00           H  
ATOM    780  CB  TYR R  99     138.817 153.880 167.188  1.00  0.00           C  
ATOM    781  HB1 TYR R  99     138.037 154.658 167.285  1.00  0.00           H  
ATOM    782  HB2 TYR R  99     139.692 154.203 167.793  1.00  0.00           H  
ATOM    783  CG  TYR R  99     138.055 152.763 167.795  1.00  0.00           C  
ATOM    784  CD1 TYR R  99     138.831 151.601 168.078  1.00  0.00           C  
ATOM    785  HD1 TYR R  99     139.881 151.621 167.849  1.00  0.00           H  
ATOM    786  CE1 TYR R  99     138.187 150.438 168.509  1.00  0.00           C  
ATOM    787  HE1 TYR R  99     138.719 149.509 168.590  1.00  0.00           H  
ATOM    788  CZ  TYR R  99     136.815 150.477 168.808  1.00  0.00           C  
ATOM    789  OH  TYR R  99     136.234 149.308 169.344  1.00  0.00           O  
ATOM    790  HH  TYR R  99     135.386 149.623 169.676  1.00  0.00           H  
ATOM    791  CD2 TYR R  99     136.610 152.735 167.990  1.00  0.00           C  
ATOM    792  HD2 TYR R  99     135.943 153.511 167.652  1.00  0.00           H  
ATOM    793  CE2 TYR R  99     136.027 151.618 168.564  1.00  0.00           C  
ATOM    794  HE2 TYR R  99     134.977 151.667 168.807  1.00  0.00           H  
ATOM    795  C   TYR R  99     138.320 152.794 164.791  1.00  0.00           C  
ATOM    796  O   TYR R  99     138.445 151.622 164.453  1.00  0.00           O  
ATOM    797  N   PRO R 100     137.242 153.404 164.235  1.00  0.00           N  
ATOM    798  CD  PRO R 100     136.832 154.776 164.497  1.00  0.00           C  
ATOM    799  HD1 PRO R 100     137.638 155.486 164.220  1.00  0.00           H  
ATOM    800  HD2 PRO R 100     136.640 154.910 165.580  1.00  0.00           H  
ATOM    801  CA  PRO R 100     136.153 152.634 163.680  1.00  0.00           C  
ATOM    802  HA  PRO R 100     136.083 151.726 164.262  1.00  0.00           H  
ATOM    803  CB  PRO R 100     134.906 153.474 163.799  1.00  0.00           C  
ATOM    804  HB1 PRO R 100     134.390 153.330 164.778  1.00  0.00           H  
ATOM    805  HB2 PRO R 100     134.127 153.257 163.041  1.00  0.00           H  
ATOM    806  CG  PRO R 100     135.426 154.885 163.845  1.00  0.00           C  
ATOM    807  HG1 PRO R 100     135.437 155.398 162.857  1.00  0.00           H  
ATOM    808  HG2 PRO R 100     134.755 155.529 164.467  1.00  0.00           H  
ATOM    809  C   PRO R 100     136.615 152.250 162.275  1.00  0.00           C  
ATOM    810  O   PRO R 100     136.036 151.381 161.667  1.00  0.00           O  
ATOM    811  N   VAL R 101     137.590 152.880 161.669  1.00  0.00           N  
ATOM    812  HN  VAL R 101     138.056 153.561 162.223  1.00  0.00           H  
ATOM    813  CA  VAL R 101     138.223 152.415 160.433  1.00  0.00           C  
ATOM    814  HA  VAL R 101     137.462 152.561 159.694  1.00  0.00           H  
ATOM    815  CB  VAL R 101     139.259 153.418 159.884  1.00  0.00           C  
ATOM    816  HB  VAL R 101     138.689 154.340 160.090  1.00  0.00           H  
ATOM    817  CG1 VAL R 101     140.620 153.333 160.599  1.00  0.00           C  
ATOM    818 HG11 VAL R 101     141.051 152.320 160.457  1.00  0.00           H  
ATOM    819 HG12 VAL R 101     140.485 153.515 161.690  1.00  0.00           H  
ATOM    820 HG13 VAL R 101     141.311 154.133 160.248  1.00  0.00           H  
ATOM    821  CG2 VAL R 101     139.477 153.264 158.328  1.00  0.00           C  
ATOM    822 HG21 VAL R 101     138.440 153.112 157.956  1.00  0.00           H  
ATOM    823 HG22 VAL R 101     140.165 152.417 158.119  1.00  0.00           H  
ATOM    824 HG23 VAL R 101     139.880 154.212 157.911  1.00  0.00           H  
ATOM    825  C   VAL R 101     138.714 151.019 160.483  1.00  0.00           C  
ATOM    826  O   VAL R 101     138.577 150.289 159.522  1.00  0.00           O  
ATOM    827  N   MET R 102     139.319 150.578 161.557  1.00  0.00           N  
ATOM    828  HN  MET R 102     139.489 151.228 162.299  1.00  0.00           H  
ATOM    829  CA  MET R 102     139.912 149.218 161.546  1.00  0.00           C  
ATOM    830  HA  MET R 102     140.150 148.930 160.527  1.00  0.00           H  
ATOM    831  CB  MET R 102     141.223 149.185 162.353  1.00  0.00           C  
ATOM    832  HB1 MET R 102     141.921 149.962 162.004  1.00  0.00           H  
ATOM    833  HB2 MET R 102     141.866 148.335 162.064  1.00  0.00           H  
ATOM    834  CG  MET R 102     141.224 149.447 163.859  1.00  0.00           C  
ATOM    835  HG1 MET R 102     140.184 149.671 164.164  1.00  0.00           H  
ATOM    836  HG2 MET R 102     141.640 150.414 164.202  1.00  0.00           H  
ATOM    837  SD  MET R 102     142.133 148.115 164.797  1.00  0.00           S  
ATOM    838  CE  MET R 102     141.911 148.794 166.410  1.00  0.00           C  
ATOM    839  HE1 MET R 102     140.863 149.075 166.655  1.00  0.00           H  
ATOM    840  HE2 MET R 102     142.512 149.722 166.468  1.00  0.00           H  
ATOM    841  HE3 MET R 102     142.249 148.047 167.166  1.00  0.00           H  
ATOM    842  C   MET R 102     138.985 148.190 162.088  1.00  0.00           C  
ATOM    843  O   MET R 102     138.964 147.035 161.583  1.00  0.00           O  
ATOM    844  N   MET R 103     138.020 148.522 162.954  1.00  0.00           N  
ATOM    845  HN  MET R 103     137.858 149.491 163.168  1.00  0.00           H  
ATOM    846  CA  MET R 103     137.161 147.512 163.440  1.00  0.00           C  
ATOM    847  HA  MET R 103     137.635 146.542 163.421  1.00  0.00           H  
ATOM    848  CB  MET R 103     136.719 147.863 164.925  1.00  0.00           C  
ATOM    849  HB1 MET R 103     136.174 146.945 165.226  1.00  0.00           H  
ATOM    850  HB2 MET R 103     136.116 148.793 165.031  1.00  0.00           H  
ATOM    851  CG  MET R 103     137.832 148.000 165.903  1.00  0.00           C  
ATOM    852  HG1 MET R 103     137.445 148.105 166.942  1.00  0.00           H  
ATOM    853  HG2 MET R 103     138.318 148.983 165.709  1.00  0.00           H  
ATOM    854  SD  MET R 103     139.059 146.669 165.827  1.00  0.00           S  
ATOM    855  CE  MET R 103     138.182 145.801 167.162  1.00  0.00           C  
ATOM    856  HE1 MET R 103     138.385 146.160 168.193  1.00  0.00           H  
ATOM    857  HE2 MET R 103     138.512 144.741 167.101  1.00  0.00           H  
ATOM    858  HE3 MET R 103     137.088 145.963 167.068  1.00  0.00           H  
ATOM    859  C   MET R 103     135.898 147.379 162.449  1.00  0.00           C  
ATOM    860  O   MET R 103     135.253 146.280 162.511  1.00  0.00           O  
ATOM    861  N   PHE R 104     135.573 148.386 161.615  1.00  0.00           N  
ATOM    862  HN  PHE R 104     135.965 149.292 161.760  1.00  0.00           H  
ATOM    863  CA  PHE R 104     134.687 148.196 160.439  1.00  0.00           C  
ATOM    864  HA  PHE R 104     133.716 147.821 160.727  1.00  0.00           H  
ATOM    865  CB  PHE R 104     134.619 149.636 159.841  1.00  0.00           C  
ATOM    866  HB1 PHE R 104     135.603 150.149 159.953  1.00  0.00           H  
ATOM    867  HB2 PHE R 104     133.843 150.132 160.466  1.00  0.00           H  
ATOM    868  CG  PHE R 104     134.253 149.806 158.412  1.00  0.00           C  
ATOM    869  CD1 PHE R 104     132.994 149.423 157.892  1.00  0.00           C  
ATOM    870  HD1 PHE R 104     132.214 149.097 158.574  1.00  0.00           H  
ATOM    871  CE1 PHE R 104     132.756 149.547 156.516  1.00  0.00           C  
ATOM    872  HE1 PHE R 104     131.817 149.221 156.079  1.00  0.00           H  
ATOM    873  CZ  PHE R 104     133.763 149.939 155.619  1.00  0.00           C  
ATOM    874  HZ  PHE R 104     133.580 149.967 154.555  1.00  0.00           H  
ATOM    875  CD2 PHE R 104     135.243 150.336 157.484  1.00  0.00           C  
ATOM    876  HD2 PHE R 104     136.203 150.473 157.950  1.00  0.00           H  
ATOM    877  CE2 PHE R 104     135.033 150.321 156.138  1.00  0.00           C  
ATOM    878  HE2 PHE R 104     135.860 150.603 155.504  1.00  0.00           H  
ATOM    879  C   PHE R 104     135.378 147.223 159.441  1.00  0.00           C  
ATOM    880  O   PHE R 104     134.783 146.247 158.941  1.00  0.00           O  
ATOM    881  N   SER R 105     136.654 147.407 159.174  1.00  0.00           N  
ATOM    882  HN  SER R 105     137.141 148.122 159.654  1.00  0.00           H  
ATOM    883  CA  SER R 105     137.368 146.525 158.259  1.00  0.00           C  
ATOM    884  HA  SER R 105     136.664 146.269 157.468  1.00  0.00           H  
ATOM    885  CB  SER R 105     138.754 147.026 157.667  1.00  0.00           C  
ATOM    886  HB1 SER R 105     138.433 147.754 156.887  1.00  0.00           H  
ATOM    887  HB2 SER R 105     139.334 146.242 157.148  1.00  0.00           H  
ATOM    888  OG  SER R 105     139.532 147.852 158.574  1.00  0.00           O  
ATOM    889  HG1 SER R 105     139.141 148.732 158.595  1.00  0.00           H  
ATOM    890  C   SER R 105     137.565 145.126 158.717  1.00  0.00           C  
ATOM    891  O   SER R 105     137.352 144.150 157.956  1.00  0.00           O  
ATOM    892  N   TYR R 106     137.879 144.885 160.017  1.00  0.00           N  
ATOM    893  HN  TYR R 106     137.975 145.631 160.680  1.00  0.00           H  
ATOM    894  CA  TYR R 106     138.017 143.543 160.591  1.00  0.00           C  
ATOM    895  HA  TYR R 106     138.735 143.075 159.928  1.00  0.00           H  
ATOM    896  CB  TYR R 106     138.278 143.793 162.088  1.00  0.00           C  
ATOM    897  HB1 TYR R 106     137.519 144.419 162.587  1.00  0.00           H  
ATOM    898  HB2 TYR R 106     139.219 144.377 162.193  1.00  0.00           H  
ATOM    899  CG  TYR R 106     138.500 142.583 162.900  1.00  0.00           C  
ATOM    900  CD1 TYR R 106     139.401 141.606 162.559  1.00  0.00           C  
ATOM    901  HD1 TYR R 106     139.943 141.694 161.628  1.00  0.00           H  
ATOM    902  CE1 TYR R 106     139.552 140.416 163.319  1.00  0.00           C  
ATOM    903  HE1 TYR R 106     140.135 139.643 162.853  1.00  0.00           H  
ATOM    904  CZ  TYR R 106     138.701 140.124 164.348  1.00  0.00           C  
ATOM    905  OH  TYR R 106     138.712 138.881 165.016  1.00  0.00           O  
ATOM    906  HH  TYR R 106     139.356 138.243 164.681  1.00  0.00           H  
ATOM    907  CD2 TYR R 106     137.590 142.269 164.013  1.00  0.00           C  
ATOM    908  HD2 TYR R 106     136.773 142.927 164.267  1.00  0.00           H  
ATOM    909  CE2 TYR R 106     137.648 141.071 164.715  1.00  0.00           C  
ATOM    910  HE2 TYR R 106     136.930 140.912 165.508  1.00  0.00           H  
ATOM    911  C   TYR R 106     136.724 142.653 160.512  1.00  0.00           C  
ATOM    912  O   TYR R 106     136.827 141.472 160.144  1.00  0.00           O  
ATOM    913  N   PHE R 107     135.595 143.196 160.831  1.00  0.00           N  
ATOM    914  HN  PHE R 107     135.697 144.087 161.261  1.00  0.00           H  
ATOM    915  CA  PHE R 107     134.300 142.537 160.596  1.00  0.00           C  
ATOM    916  HA  PHE R 107     134.478 141.478 160.732  1.00  0.00           H  
ATOM    917  CB  PHE R 107     133.186 143.149 161.533  1.00  0.00           C  
ATOM    918  HB1 PHE R 107     132.280 142.595 161.209  1.00  0.00           H  
ATOM    919  HB2 PHE R 107     133.083 144.216 161.239  1.00  0.00           H  
ATOM    920  CG  PHE R 107     133.455 142.819 162.947  1.00  0.00           C  
ATOM    921  CD1 PHE R 107     133.193 141.598 163.545  1.00  0.00           C  
ATOM    922  HD1 PHE R 107     132.781 140.753 163.009  1.00  0.00           H  
ATOM    923  CE1 PHE R 107     133.451 141.469 164.933  1.00  0.00           C  
ATOM    924  HE1 PHE R 107     133.347 140.475 165.349  1.00  0.00           H  
ATOM    925  CZ  PHE R 107     134.066 142.433 165.668  1.00  0.00           C  
ATOM    926  HZ  PHE R 107     134.270 142.134 166.694  1.00  0.00           H  
ATOM    927  CD2 PHE R 107     133.853 143.874 163.828  1.00  0.00           C  
ATOM    928  HD2 PHE R 107     133.813 144.895 163.471  1.00  0.00           H  
ATOM    929  CE2 PHE R 107     134.197 143.707 165.184  1.00  0.00           C  
ATOM    930  HE2 PHE R 107     134.778 144.426 165.736  1.00  0.00           H  
ATOM    931  C   PHE R 107     133.794 142.452 159.101  1.00  0.00           C  
ATOM    932  O   PHE R 107     133.165 141.497 158.713  1.00  0.00           O  
ATOM    933  N   ALA R 108     134.021 143.535 158.275  1.00  0.00           N  
ATOM    934  HN  ALA R 108     134.424 144.415 158.507  1.00  0.00           H  
ATOM    935  CA  ALA R 108     133.929 143.337 156.869  1.00  0.00           C  
ATOM    936  HA  ALA R 108     132.920 142.965 156.748  1.00  0.00           H  
ATOM    937  CB  ALA R 108     134.261 144.717 156.121  1.00  0.00           C  
ATOM    938  HB1 ALA R 108     135.301 145.058 156.308  1.00  0.00           H  
ATOM    939  HB2 ALA R 108     133.684 145.556 156.578  1.00  0.00           H  
ATOM    940  HB3 ALA R 108     134.055 144.636 155.036  1.00  0.00           H  
ATOM    941  C   ALA R 108     134.751 142.189 156.288  1.00  0.00           C  
ATOM    942  O   ALA R 108     134.215 141.273 155.634  1.00  0.00           O  
ATOM    943  N   GLY R 109     136.054 142.119 156.541  1.00  0.00           N  
ATOM    944  HN  GLY R 109     136.384 142.826 157.153  1.00  0.00           H  
ATOM    945  CA  GLY R 109     137.017 141.114 156.078  1.00  0.00           C  
ATOM    946  HA1 GLY R 109     137.997 141.401 156.428  1.00  0.00           H  
ATOM    947  HA2 GLY R 109     137.012 141.141 154.995  1.00  0.00           H  
ATOM    948  C   GLY R 109     136.614 139.723 156.395  1.00  0.00           C  
ATOM    949  O   GLY R 109     136.590 138.865 155.559  1.00  0.00           O  
ATOM    950  N   LEU R 110     136.246 139.541 157.635  1.00  0.00           N  
ATOM    951  HN  LEU R 110     136.139 140.256 158.317  1.00  0.00           H  
ATOM    952  CA  LEU R 110     135.824 138.208 158.034  1.00  0.00           C  
ATOM    953  HA  LEU R 110     136.483 137.459 157.629  1.00  0.00           H  
ATOM    954  CB  LEU R 110     135.775 138.016 159.670  1.00  0.00           C  
ATOM    955  HB1 LEU R 110     135.374 136.991 159.848  1.00  0.00           H  
ATOM    956  HB2 LEU R 110     135.020 138.726 160.077  1.00  0.00           H  
ATOM    957  CG  LEU R 110     137.186 138.175 160.288  1.00  0.00           C  
ATOM    958  HG  LEU R 110     137.538 139.181 159.970  1.00  0.00           H  
ATOM    959  CD1 LEU R 110     137.077 138.231 161.799  1.00  0.00           C  
ATOM    960 HD11 LEU R 110     136.679 137.257 162.161  1.00  0.00           H  
ATOM    961 HD12 LEU R 110     136.443 139.069 162.143  1.00  0.00           H  
ATOM    962 HD13 LEU R 110     138.153 138.307 162.099  1.00  0.00           H  
ATOM    963  CD2 LEU R 110     138.178 137.145 159.863  1.00  0.00           C  
ATOM    964 HD21 LEU R 110     138.333 137.258 158.765  1.00  0.00           H  
ATOM    965 HD22 LEU R 110     137.919 136.090 160.118  1.00  0.00           H  
ATOM    966 HD23 LEU R 110     139.200 137.211 160.285  1.00  0.00           H  
ATOM    967  C   LEU R 110     134.475 137.759 157.460  1.00  0.00           C  
ATOM    968  O   LEU R 110     134.189 136.540 157.259  1.00  0.00           O  
ATOM    969  N   SER R 111     133.548 138.712 157.032  1.00  0.00           N  
ATOM    970  HN  SER R 111     133.727 139.685 157.217  1.00  0.00           H  
ATOM    971  CA  SER R 111     132.280 138.480 156.412  1.00  0.00           C  
ATOM    972  HA  SER R 111     131.861 137.675 157.002  1.00  0.00           H  
ATOM    973  CB  SER R 111     131.258 139.567 156.474  1.00  0.00           C  
ATOM    974  HB1 SER R 111     130.336 139.356 155.885  1.00  0.00           H  
ATOM    975  HB2 SER R 111     131.646 140.491 156.003  1.00  0.00           H  
ATOM    976  OG  SER R 111     130.876 139.861 157.844  1.00  0.00           O  
ATOM    977  HG1 SER R 111     131.678 140.329 158.082  1.00  0.00           H  
ATOM    978  C   SER R 111     132.555 137.917 155.028  1.00  0.00           C  
ATOM    979  O   SER R 111     131.950 136.927 154.577  1.00  0.00           O  
ATOM    980  N   PHE R 112     133.444 138.556 154.281  1.00  0.00           N  
ATOM    981  HN  PHE R 112     133.777 139.471 154.451  1.00  0.00           H  
ATOM    982  CA  PHE R 112     133.745 138.025 152.982  1.00  0.00           C  
ATOM    983  HA  PHE R 112     132.789 137.840 152.500  1.00  0.00           H  
ATOM    984  CB  PHE R 112     134.578 139.081 152.276  1.00  0.00           C  
ATOM    985  HB1 PHE R 112     135.111 138.657 151.410  1.00  0.00           H  
ATOM    986  HB2 PHE R 112     135.337 139.388 153.024  1.00  0.00           H  
ATOM    987  CG  PHE R 112     133.721 140.310 151.835  1.00  0.00           C  
ATOM    988  CD1 PHE R 112     132.698 140.143 150.925  1.00  0.00           C  
ATOM    989  HD1 PHE R 112     132.401 139.237 150.417  1.00  0.00           H  
ATOM    990  CE1 PHE R 112     131.811 141.219 150.665  1.00  0.00           C  
ATOM    991  HE1 PHE R 112     130.981 141.048 150.002  1.00  0.00           H  
ATOM    992  CZ  PHE R 112     132.016 142.502 151.146  1.00  0.00           C  
ATOM    993  HZ  PHE R 112     131.463 143.344 150.775  1.00  0.00           H  
ATOM    994  CD2 PHE R 112     133.921 141.564 152.326  1.00  0.00           C  
ATOM    995  HD2 PHE R 112     134.756 141.673 153.005  1.00  0.00           H  
ATOM    996  CE2 PHE R 112     133.125 142.663 152.002  1.00  0.00           C  
ATOM    997  HE2 PHE R 112     133.264 143.691 152.299  1.00  0.00           H  
ATOM    998  C   PHE R 112     134.513 136.714 152.942  1.00  0.00           C  
ATOM    999  O   PHE R 112     134.325 135.948 152.026  1.00  0.00           O  
ATOM   1000  N   LEU R 113     135.237 136.290 153.944  1.00  0.00           N  
ATOM   1001  HN  LEU R 113     135.509 136.991 154.592  1.00  0.00           H  
ATOM   1002  CA  LEU R 113     135.680 134.874 154.084  1.00  0.00           C  
ATOM   1003  HA  LEU R 113     136.196 134.697 153.153  1.00  0.00           H  
ATOM   1004  CB  LEU R 113     136.680 134.807 155.251  1.00  0.00           C  
ATOM   1005  HB1 LEU R 113     136.893 133.787 155.646  1.00  0.00           H  
ATOM   1006  HB2 LEU R 113     136.371 135.451 156.112  1.00  0.00           H  
ATOM   1007  CG  LEU R 113     138.144 135.229 154.839  1.00  0.00           C  
ATOM   1008  HG  LEU R 113     137.981 136.259 154.430  1.00  0.00           H  
ATOM   1009  CD1 LEU R 113     138.991 135.382 156.115  1.00  0.00           C  
ATOM   1010 HD11 LEU R 113     139.394 134.390 156.411  1.00  0.00           H  
ATOM   1011 HD12 LEU R 113     138.470 135.815 156.997  1.00  0.00           H  
ATOM   1012 HD13 LEU R 113     139.832 136.046 155.829  1.00  0.00           H  
ATOM   1013  CD2 LEU R 113     138.701 134.323 153.799  1.00  0.00           C  
ATOM   1014 HD21 LEU R 113     138.244 134.514 152.802  1.00  0.00           H  
ATOM   1015 HD22 LEU R 113     138.739 133.277 154.172  1.00  0.00           H  
ATOM   1016 HD23 LEU R 113     139.772 134.607 153.693  1.00  0.00           H  
ATOM   1017  C   LEU R 113     134.623 133.786 154.330  1.00  0.00           C  
ATOM   1018  O   LEU R 113     134.591 132.825 153.576  1.00  0.00           O  
ATOM   1019  N   SER R 114     133.635 133.963 155.266  1.00  0.00           N  
ATOM   1020  HN  SER R 114     133.621 134.724 155.919  1.00  0.00           H  
ATOM   1021  CA  SER R 114     132.513 132.995 155.378  1.00  0.00           C  
ATOM   1022  HA  SER R 114     132.768 131.970 155.591  1.00  0.00           H  
ATOM   1023  CB  SER R 114     131.551 133.222 156.568  1.00  0.00           C  
ATOM   1024  HB1 SER R 114     131.791 132.702 157.521  1.00  0.00           H  
ATOM   1025  HB2 SER R 114     130.536 132.834 156.351  1.00  0.00           H  
ATOM   1026  OG  SER R 114     131.481 134.640 156.882  1.00  0.00           O  
ATOM   1027  HG1 SER R 114     131.032 135.160 156.208  1.00  0.00           H  
ATOM   1028  C   SER R 114     131.667 132.954 154.050  1.00  0.00           C  
ATOM   1029  O   SER R 114     131.258 131.895 153.645  1.00  0.00           O  
ATOM   1030  N   ALA R 115     131.503 134.092 153.375  1.00  0.00           N  
ATOM   1031  HN  ALA R 115     132.031 134.866 153.714  1.00  0.00           H  
ATOM   1032  CA  ALA R 115     130.763 134.284 152.095  1.00  0.00           C  
ATOM   1033  HA  ALA R 115     129.726 134.082 152.311  1.00  0.00           H  
ATOM   1034  CB  ALA R 115     130.812 135.712 151.636  1.00  0.00           C  
ATOM   1035  HB1 ALA R 115     131.796 136.224 151.568  1.00  0.00           H  
ATOM   1036  HB2 ALA R 115     130.129 136.371 152.227  1.00  0.00           H  
ATOM   1037  HB3 ALA R 115     130.425 135.823 150.600  1.00  0.00           H  
ATOM   1038  C   ALA R 115     131.374 133.424 151.043  1.00  0.00           C  
ATOM   1039  O   ALA R 115     130.683 132.724 150.260  1.00  0.00           O  
ATOM   1040  N   VAL R 116     132.774 133.404 150.898  1.00  0.00           N  
ATOM   1041  HN  VAL R 116     133.373 134.013 151.413  1.00  0.00           H  
ATOM   1042  CA  VAL R 116     133.549 132.543 149.949  1.00  0.00           C  
ATOM   1043  HA  VAL R 116     133.206 132.666 148.937  1.00  0.00           H  
ATOM   1044  CB  VAL R 116     135.024 133.097 149.908  1.00  0.00           C  
ATOM   1045  HB  VAL R 116     135.078 134.087 150.408  1.00  0.00           H  
ATOM   1046  CG1 VAL R 116     136.114 132.200 150.472  1.00  0.00           C  
ATOM   1047 HG11 VAL R 116     136.295 131.330 149.802  1.00  0.00           H  
ATOM   1048 HG12 VAL R 116     136.004 131.873 151.528  1.00  0.00           H  
ATOM   1049 HG13 VAL R 116     137.027 132.834 150.559  1.00  0.00           H  
ATOM   1050  CG2 VAL R 116     135.303 133.320 148.381  1.00  0.00           C  
ATOM   1051 HG21 VAL R 116     134.791 134.243 148.060  1.00  0.00           H  
ATOM   1052 HG22 VAL R 116     134.991 132.336 147.952  1.00  0.00           H  
ATOM   1053 HG23 VAL R 116     136.382 133.518 148.200  1.00  0.00           H  
ATOM   1054  C   VAL R 116     133.459 130.966 150.221  1.00  0.00           C  
ATOM   1055  O   VAL R 116     133.622 130.071 149.389  1.00  0.00           O  
ATOM   1056  N   SER R 117     133.387 130.600 151.529  1.00  0.00           N  
ATOM   1057  HN  SER R 117     133.168 131.329 152.164  1.00  0.00           H  
ATOM   1058  CA  SER R 117     133.151 129.261 152.081  1.00  0.00           C  
ATOM   1059  HA  SER R 117     133.901 128.627 151.624  1.00  0.00           H  
ATOM   1060  CB  SER R 117     133.362 129.113 153.597  1.00  0.00           C  
ATOM   1061  HB1 SER R 117     133.780 130.062 154.002  1.00  0.00           H  
ATOM   1062  HB2 SER R 117     134.181 128.427 153.905  1.00  0.00           H  
ATOM   1063  OG  SER R 117     132.355 128.706 154.529  1.00  0.00           O  
ATOM   1064  HG1 SER R 117     132.235 127.754 154.504  1.00  0.00           H  
ATOM   1065  C   SER R 117     131.773 128.678 151.611  1.00  0.00           C  
ATOM   1066  O   SER R 117     131.710 127.577 151.161  1.00  0.00           O  
ATOM   1067  N   THR R 118     130.673 129.457 151.780  1.00  0.00           N  
ATOM   1068  HN  THR R 118     130.643 130.321 152.280  1.00  0.00           H  
ATOM   1069  CA  THR R 118     129.385 128.942 151.365  1.00  0.00           C  
ATOM   1070  HA  THR R 118     129.365 127.880 151.584  1.00  0.00           H  
ATOM   1071  CB  THR R 118     128.161 129.527 152.162  1.00  0.00           C  
ATOM   1072  HB  THR R 118     128.353 129.564 153.253  1.00  0.00           H  
ATOM   1073  OG1 THR R 118     126.974 128.796 152.062  1.00  0.00           O  
ATOM   1074  HG1 THR R 118     126.734 128.703 151.135  1.00  0.00           H  
ATOM   1075  CG2 THR R 118     127.875 131.028 151.718  1.00  0.00           C  
ATOM   1076 HG21 THR R 118     127.151 131.003 150.873  1.00  0.00           H  
ATOM   1077 HG22 THR R 118     128.764 131.688 151.609  1.00  0.00           H  
ATOM   1078 HG23 THR R 118     127.282 131.603 152.463  1.00  0.00           H  
ATOM   1079  C   THR R 118     129.060 129.129 149.932  1.00  0.00           C  
ATOM   1080  O   THR R 118     128.077 128.566 149.478  1.00  0.00           O  
ATOM   1081  N   GLU R 119     129.844 129.945 149.149  1.00  0.00           N  
ATOM   1082  HN  GLU R 119     130.576 130.550 149.459  1.00  0.00           H  
ATOM   1083  CA  GLU R 119     129.619 129.829 147.692  1.00  0.00           C  
ATOM   1084  HA  GLU R 119     128.560 129.892 147.489  1.00  0.00           H  
ATOM   1085  CB  GLU R 119     130.112 130.989 146.796  1.00  0.00           C  
ATOM   1086  HB1 GLU R 119     129.394 131.840 146.775  1.00  0.00           H  
ATOM   1087  HB2 GLU R 119     130.079 130.721 145.720  1.00  0.00           H  
ATOM   1088  CG  GLU R 119     131.562 131.446 147.110  1.00  0.00           C  
ATOM   1089  HG1 GLU R 119     132.257 130.575 147.097  1.00  0.00           H  
ATOM   1090  HG2 GLU R 119     131.683 131.901 148.110  1.00  0.00           H  
ATOM   1091  CD  GLU R 119     131.970 132.511 146.083  1.00  0.00           C  
ATOM   1092  OE1 GLU R 119     132.932 133.232 146.372  1.00  0.00           O  
ATOM   1093  OE2 GLU R 119     131.370 132.516 144.973  1.00  0.00           O  
ATOM   1094  C   GLU R 119     130.045 128.455 147.091  1.00  0.00           C  
ATOM   1095  O   GLU R 119     129.258 127.826 146.453  1.00  0.00           O  
ATOM   1096  N   ARG R 120     131.303 128.054 147.351  1.00  0.00           N  
ATOM   1097  HN  ARG R 120     131.784 128.663 147.977  1.00  0.00           H  
ATOM   1098  CA  ARG R 120     131.811 126.755 146.848  1.00  0.00           C  
ATOM   1099  HA  ARG R 120     131.609 126.712 145.787  1.00  0.00           H  
ATOM   1100  CB  ARG R 120     133.324 126.583 147.156  1.00  0.00           C  
ATOM   1101  HB1 ARG R 120     133.859 127.332 146.532  1.00  0.00           H  
ATOM   1102  HB2 ARG R 120     133.679 125.610 146.742  1.00  0.00           H  
ATOM   1103  CG  ARG R 120     133.764 126.720 148.613  1.00  0.00           C  
ATOM   1104  HG1 ARG R 120     133.155 126.087 149.289  1.00  0.00           H  
ATOM   1105  HG2 ARG R 120     133.565 127.761 148.964  1.00  0.00           H  
ATOM   1106  CD  ARG R 120     135.244 126.378 148.965  1.00  0.00           C  
ATOM   1107  HD1 ARG R 120     135.567 125.358 148.659  1.00  0.00           H  
ATOM   1108  HD2 ARG R 120     135.409 126.536 150.052  1.00  0.00           H  
ATOM   1109  NE  ARG R 120     136.138 127.345 148.239  1.00  0.00           N  
ATOM   1110  HE  ARG R 120     135.951 127.760 147.351  1.00  0.00           H  
ATOM   1111  CZ  ARG R 120     137.367 127.703 148.562  1.00  0.00           C  
ATOM   1112  NH1 ARG R 120     137.831 127.608 149.771  1.00  0.00           N  
ATOM   1113 HH11 ARG R 120     137.107 127.522 150.456  1.00  0.00           H  
ATOM   1114 HH12 ARG R 120     138.708 128.071 149.870  1.00  0.00           H  
ATOM   1115  NH2 ARG R 120     138.142 128.315 147.603  1.00  0.00           N  
ATOM   1116 HH21 ARG R 120     137.727 128.170 146.706  1.00  0.00           H  
ATOM   1117 HH22 ARG R 120     139.029 128.730 147.792  1.00  0.00           H  
ATOM   1118  C   ARG R 120     131.054 125.557 147.377  1.00  0.00           C  
ATOM   1119  O   ARG R 120     130.932 124.600 146.581  1.00  0.00           O  
ATOM   1120  N   CYS R 121     130.484 125.479 148.535  1.00  0.00           N  
ATOM   1121  HN  CYS R 121     130.550 126.258 149.153  1.00  0.00           H  
ATOM   1122  CA  CYS R 121     129.684 124.374 148.980  1.00  0.00           C  
ATOM   1123  HA  CYS R 121     130.291 123.490 148.852  1.00  0.00           H  
ATOM   1124  CB  CYS R 121     129.229 124.497 150.499  1.00  0.00           C  
ATOM   1125  HB1 CYS R 121     128.605 125.394 150.680  1.00  0.00           H  
ATOM   1126  HB2 CYS R 121     130.150 124.686 151.090  1.00  0.00           H  
ATOM   1127  SG  CYS R 121     128.333 122.993 151.042  1.00  0.00           S  
ATOM   1128  HG1 CYS R 121     129.253 122.849 151.979  1.00  0.00           H  
ATOM   1129  C   CYS R 121     128.451 124.296 148.107  1.00  0.00           C  
ATOM   1130  O   CYS R 121     127.959 123.249 147.620  1.00  0.00           O  
ATOM   1131  N   LEU R 122     127.936 125.459 147.624  1.00  0.00           N  
ATOM   1132  HN  LEU R 122     128.368 126.291 147.949  1.00  0.00           H  
ATOM   1133  CA  LEU R 122     126.711 125.532 146.832  1.00  0.00           C  
ATOM   1134  HA  LEU R 122     126.011 124.814 147.234  1.00  0.00           H  
ATOM   1135  CB  LEU R 122     126.080 126.949 146.977  1.00  0.00           C  
ATOM   1136  HB1 LEU R 122     125.265 127.061 146.231  1.00  0.00           H  
ATOM   1137  HB2 LEU R 122     126.768 127.780 146.705  1.00  0.00           H  
ATOM   1138  CG  LEU R 122     125.347 127.254 148.357  1.00  0.00           C  
ATOM   1139  HG  LEU R 122     126.058 127.257 149.205  1.00  0.00           H  
ATOM   1140  CD1 LEU R 122     124.657 128.650 148.161  1.00  0.00           C  
ATOM   1141 HD11 LEU R 122     123.698 128.462 147.620  1.00  0.00           H  
ATOM   1142 HD12 LEU R 122     125.444 129.197 147.608  1.00  0.00           H  
ATOM   1143 HD13 LEU R 122     124.377 129.133 149.126  1.00  0.00           H  
ATOM   1144  CD2 LEU R 122     124.308 126.215 148.713  1.00  0.00           C  
ATOM   1145 HD21 LEU R 122     123.737 125.930 147.807  1.00  0.00           H  
ATOM   1146 HD22 LEU R 122     123.518 126.543 149.428  1.00  0.00           H  
ATOM   1147 HD23 LEU R 122     124.760 125.325 149.199  1.00  0.00           H  
ATOM   1148  C   LEU R 122     126.951 125.123 145.420  1.00  0.00           C  
ATOM   1149  O   LEU R 122     126.037 124.644 144.744  1.00  0.00           O  
ATOM   1150  N   SER R 123     128.217 125.200 144.959  1.00  0.00           N  
ATOM   1151  HN  SER R 123     128.872 125.639 145.570  1.00  0.00           H  
ATOM   1152  CA  SER R 123     128.591 124.795 143.641  1.00  0.00           C  
ATOM   1153  HA  SER R 123     127.825 125.169 142.967  1.00  0.00           H  
ATOM   1154  CB  SER R 123     129.986 125.247 143.191  1.00  0.00           C  
ATOM   1155  HB1 SER R 123     130.193 126.328 143.288  1.00  0.00           H  
ATOM   1156  HB2 SER R 123     130.105 125.096 142.093  1.00  0.00           H  
ATOM   1157  OG  SER R 123     131.111 124.578 143.792  1.00  0.00           O  
ATOM   1158  HG1 SER R 123     131.095 124.814 144.725  1.00  0.00           H  
ATOM   1159  C   SER R 123     128.614 123.311 143.546  1.00  0.00           C  
ATOM   1160  O   SER R 123     128.312 122.783 142.472  1.00  0.00           O  
ATOM   1161  N   VAL R 124     128.841 122.584 144.711  1.00  0.00           N  
ATOM   1162  HN  VAL R 124     129.310 122.992 145.485  1.00  0.00           H  
ATOM   1163  CA  VAL R 124     128.865 121.094 144.645  1.00  0.00           C  
ATOM   1164  HA  VAL R 124     128.971 120.813 143.600  1.00  0.00           H  
ATOM   1165  CB  VAL R 124     130.121 120.512 145.295  1.00  0.00           C  
ATOM   1166  HB  VAL R 124     129.959 119.411 145.352  1.00  0.00           H  
ATOM   1167  CG1 VAL R 124     131.422 120.888 144.460  1.00  0.00           C  
ATOM   1168 HG11 VAL R 124     131.505 122.001 144.428  1.00  0.00           H  
ATOM   1169 HG12 VAL R 124     131.483 120.438 143.448  1.00  0.00           H  
ATOM   1170 HG13 VAL R 124     132.316 120.543 145.028  1.00  0.00           H  
ATOM   1171  CG2 VAL R 124     130.234 121.029 146.690  1.00  0.00           C  
ATOM   1172 HG21 VAL R 124     129.415 120.552 147.272  1.00  0.00           H  
ATOM   1173 HG22 VAL R 124     130.267 122.118 146.922  1.00  0.00           H  
ATOM   1174 HG23 VAL R 124     131.064 120.547 147.247  1.00  0.00           H  
ATOM   1175  C   VAL R 124     127.576 120.402 145.124  1.00  0.00           C  
ATOM   1176  O   VAL R 124     127.204 119.318 144.685  1.00  0.00           O  
ATOM   1177  N   LEU R 125     126.838 121.052 146.017  1.00  0.00           N  
ATOM   1178  HN  LEU R 125     127.217 121.760 146.599  1.00  0.00           H  
ATOM   1179  CA  LEU R 125     125.489 120.618 146.352  1.00  0.00           C  
ATOM   1180  HA  LEU R 125     125.506 119.549 146.513  1.00  0.00           H  
ATOM   1181  CB  LEU R 125     125.069 121.226 147.770  1.00  0.00           C  
ATOM   1182  HB1 LEU R 125     123.970 121.134 147.907  1.00  0.00           H  
ATOM   1183  HB2 LEU R 125     125.306 122.312 147.861  1.00  0.00           H  
ATOM   1184  CG  LEU R 125     125.677 120.454 149.018  1.00  0.00           C  
ATOM   1185  HG  LEU R 125     125.185 119.466 149.062  1.00  0.00           H  
ATOM   1186  CD1 LEU R 125     127.228 120.304 148.946  1.00  0.00           C  
ATOM   1187 HD11 LEU R 125     127.679 121.312 149.051  1.00  0.00           H  
ATOM   1188 HD12 LEU R 125     127.653 119.827 148.044  1.00  0.00           H  
ATOM   1189 HD13 LEU R 125     127.554 119.613 149.748  1.00  0.00           H  
ATOM   1190  CD2 LEU R 125     125.319 121.245 150.247  1.00  0.00           C  
ATOM   1191 HD21 LEU R 125     124.329 121.008 150.700  1.00  0.00           H  
ATOM   1192 HD22 LEU R 125     125.437 122.307 149.967  1.00  0.00           H  
ATOM   1193 HD23 LEU R 125     126.100 121.082 151.018  1.00  0.00           H  
ATOM   1194  C   LEU R 125     124.444 120.799 145.259  1.00  0.00           C  
ATOM   1195  O   LEU R 125     123.660 119.872 144.955  1.00  0.00           O  
ATOM   1196  N   TRP R 126     124.542 121.958 144.516  1.00  0.00           N  
ATOM   1197  HN  TRP R 126     125.161 122.713 144.714  1.00  0.00           H  
ATOM   1198  CA  TRP R 126     123.505 122.268 143.542  1.00  0.00           C  
ATOM   1199  HA  TRP R 126     122.930 121.387 143.291  1.00  0.00           H  
ATOM   1200  CB  TRP R 126     122.549 123.411 144.067  1.00  0.00           C  
ATOM   1201  HB1 TRP R 126     121.693 123.417 143.360  1.00  0.00           H  
ATOM   1202  HB2 TRP R 126     123.033 124.410 144.019  1.00  0.00           H  
ATOM   1203  CG  TRP R 126     122.028 123.330 145.475  1.00  0.00           C  
ATOM   1204  CD1 TRP R 126     121.799 122.238 146.285  1.00  0.00           C  
ATOM   1205  HD1 TRP R 126     121.931 121.195 146.015  1.00  0.00           H  
ATOM   1206  NE1 TRP R 126     121.365 122.695 147.479  1.00  0.00           N  
ATOM   1207  HE1 TRP R 126     121.226 122.255 148.347  1.00  0.00           H  
ATOM   1208  CE2 TRP R 126     121.058 124.047 147.402  1.00  0.00           C  
ATOM   1209  CD2 TRP R 126     121.495 124.503 146.162  1.00  0.00           C  
ATOM   1210  CE3 TRP R 126     121.336 125.913 145.863  1.00  0.00           C  
ATOM   1211  HE3 TRP R 126     121.804 126.410 145.027  1.00  0.00           H  
ATOM   1212  CZ3 TRP R 126     120.729 126.755 146.804  1.00  0.00           C  
ATOM   1213  HZ3 TRP R 126     120.801 127.814 146.640  1.00  0.00           H  
ATOM   1214  CZ2 TRP R 126     120.491 124.879 148.348  1.00  0.00           C  
ATOM   1215  HZ2 TRP R 126     120.169 124.567 149.332  1.00  0.00           H  
ATOM   1216  CH2 TRP R 126     120.416 126.219 148.047  1.00  0.00           C  
ATOM   1217  HH2 TRP R 126     120.166 126.866 148.864  1.00  0.00           H  
ATOM   1218  C   TRP R 126     124.155 122.685 142.231  1.00  0.00           C  
ATOM   1219  O   TRP R 126     124.296 123.845 141.992  1.00  0.00           O  
ATOM   1220  N   PRO R 127     124.771 121.764 141.463  1.00  0.00           N  
ATOM   1221  CD  PRO R 127     124.789 120.343 141.763  1.00  0.00           C  
ATOM   1222  HD1 PRO R 127     123.771 119.900 141.872  1.00  0.00           H  
ATOM   1223  HD2 PRO R 127     125.355 120.174 142.697  1.00  0.00           H  
ATOM   1224  CA  PRO R 127     125.720 122.144 140.397  1.00  0.00           C  
ATOM   1225  HA  PRO R 127     126.361 122.932 140.751  1.00  0.00           H  
ATOM   1226  CB  PRO R 127     126.433 120.831 139.989  1.00  0.00           C  
ATOM   1227  HB1 PRO R 127     127.296 120.810 140.694  1.00  0.00           H  
ATOM   1228  HB2 PRO R 127     126.825 120.674 138.962  1.00  0.00           H  
ATOM   1229  CG  PRO R 127     125.494 119.715 140.508  1.00  0.00           C  
ATOM   1230  HG1 PRO R 127     124.707 119.616 139.743  1.00  0.00           H  
ATOM   1231  HG2 PRO R 127     126.035 118.748 140.661  1.00  0.00           H  
ATOM   1232  C   PRO R 127     124.972 122.596 139.234  1.00  0.00           C  
ATOM   1233  O   PRO R 127     125.515 123.510 138.678  1.00  0.00           O  
ATOM   1234  N   ILE R 128     123.893 121.980 138.802  1.00  0.00           N  
ATOM   1235  HN  ILE R 128     123.789 121.086 139.221  1.00  0.00           H  
ATOM   1236  CA  ILE R 128     122.994 122.390 137.720  1.00  0.00           C  
ATOM   1237  HA  ILE R 128     123.586 122.557 136.837  1.00  0.00           H  
ATOM   1238  CB  ILE R 128     121.863 121.385 137.457  1.00  0.00           C  
ATOM   1239  HB  ILE R 128     121.098 121.441 138.257  1.00  0.00           H  
ATOM   1240  CG2 ILE R 128     121.078 121.736 136.196  1.00  0.00           C  
ATOM   1241 HG21 ILE R 128     121.747 121.759 135.306  1.00  0.00           H  
ATOM   1242 HG22 ILE R 128     120.443 122.634 136.343  1.00  0.00           H  
ATOM   1243 HG23 ILE R 128     120.518 120.835 135.862  1.00  0.00           H  
ATOM   1244  CG1 ILE R 128     122.290 119.891 137.446  1.00  0.00           C  
ATOM   1245 HG11 ILE R 128     121.410 119.224 137.280  1.00  0.00           H  
ATOM   1246 HG12 ILE R 128     122.613 119.575 138.458  1.00  0.00           H  
ATOM   1247  CD  ILE R 128     123.431 119.539 136.501  1.00  0.00           C  
ATOM   1248  HD1 ILE R 128     124.336 120.063 136.869  1.00  0.00           H  
ATOM   1249  HD2 ILE R 128     123.164 119.833 135.462  1.00  0.00           H  
ATOM   1250  HD3 ILE R 128     123.720 118.471 136.424  1.00  0.00           H  
ATOM   1251  C   ILE R 128     122.394 123.756 138.042  1.00  0.00           C  
ATOM   1252  O   ILE R 128     122.507 124.688 137.270  1.00  0.00           O  
ATOM   1253  N   TRP R 129     121.854 123.960 139.262  1.00  0.00           N  
ATOM   1254  HN  TRP R 129     121.862 123.247 139.958  1.00  0.00           H  
ATOM   1255  CA  TRP R 129     121.518 125.313 139.647  1.00  0.00           C  
ATOM   1256  HA  TRP R 129     120.861 125.701 138.881  1.00  0.00           H  
ATOM   1257  CB  TRP R 129     120.906 125.352 140.973  1.00  0.00           C  
ATOM   1258  HB1 TRP R 129     121.704 125.083 141.695  1.00  0.00           H  
ATOM   1259  HB2 TRP R 129     120.103 124.580 141.015  1.00  0.00           H  
ATOM   1260  CG  TRP R 129     120.544 126.722 141.449  1.00  0.00           C  
ATOM   1261  CD1 TRP R 129     119.284 127.225 141.375  1.00  0.00           C  
ATOM   1262  HD1 TRP R 129     118.376 126.763 141.025  1.00  0.00           H  
ATOM   1263  NE1 TRP R 129     119.262 128.454 142.075  1.00  0.00           N  
ATOM   1264  HE1 TRP R 129     118.396 128.817 142.352  1.00  0.00           H  
ATOM   1265  CE2 TRP R 129     120.503 128.707 142.491  1.00  0.00           C  
ATOM   1266  CD2 TRP R 129     121.390 127.689 142.144  1.00  0.00           C  
ATOM   1267  CE3 TRP R 129     122.686 127.625 142.742  1.00  0.00           C  
ATOM   1268  HE3 TRP R 129     123.316 126.743 142.670  1.00  0.00           H  
ATOM   1269  CZ3 TRP R 129     123.111 128.671 143.539  1.00  0.00           C  
ATOM   1270  HZ3 TRP R 129     124.035 128.623 144.085  1.00  0.00           H  
ATOM   1271  CZ2 TRP R 129     120.990 129.809 143.219  1.00  0.00           C  
ATOM   1272  HZ2 TRP R 129     120.409 130.668 143.543  1.00  0.00           H  
ATOM   1273  CH2 TRP R 129     122.290 129.826 143.668  1.00  0.00           C  
ATOM   1274  HH2 TRP R 129     122.662 130.648 144.258  1.00  0.00           H  
ATOM   1275  C   TRP R 129     122.664 126.316 139.570  1.00  0.00           C  
ATOM   1276  O   TRP R 129     122.499 127.438 139.101  1.00  0.00           O  
ATOM   1277  N   TYR R 130     123.831 125.994 140.078  1.00  0.00           N  
ATOM   1278  HN  TYR R 130     124.110 125.121 140.465  1.00  0.00           H  
ATOM   1279  CA  TYR R 130     124.845 127.084 140.223  1.00  0.00           C  
ATOM   1280  HA  TYR R 130     124.242 127.900 140.590  1.00  0.00           H  
ATOM   1281  CB  TYR R 130     126.041 126.586 141.151  1.00  0.00           C  
ATOM   1282  HB1 TYR R 130     126.432 125.763 140.521  1.00  0.00           H  
ATOM   1283  HB2 TYR R 130     125.690 126.184 142.125  1.00  0.00           H  
ATOM   1284  CG  TYR R 130     127.160 127.587 141.356  1.00  0.00           C  
ATOM   1285  CD1 TYR R 130     128.297 127.814 140.566  1.00  0.00           C  
ATOM   1286  HD1 TYR R 130     128.456 127.196 139.693  1.00  0.00           H  
ATOM   1287  CE1 TYR R 130     129.207 128.807 140.860  1.00  0.00           C  
ATOM   1288  HE1 TYR R 130     130.062 128.972 140.217  1.00  0.00           H  
ATOM   1289  CZ  TYR R 130     129.085 129.555 142.053  1.00  0.00           C  
ATOM   1290  OH  TYR R 130     130.056 130.554 142.324  1.00  0.00           O  
ATOM   1291  HH  TYR R 130     130.817 130.242 141.843  1.00  0.00           H  
ATOM   1292  CD2 TYR R 130     127.007 128.320 142.574  1.00  0.00           C  
ATOM   1293  HD2 TYR R 130     126.088 128.250 143.136  1.00  0.00           H  
ATOM   1294  CE2 TYR R 130     128.027 129.258 142.941  1.00  0.00           C  
ATOM   1295  HE2 TYR R 130     128.005 129.848 143.842  1.00  0.00           H  
ATOM   1296  C   TYR R 130     125.404 127.514 138.831  1.00  0.00           C  
ATOM   1297  O   TYR R 130     125.805 128.658 138.633  1.00  0.00           O  
ATOM   1298  N   ARG R 131     125.235 126.580 137.868  1.00  0.00           N  
ATOM   1299  HN  ARG R 131     124.829 125.692 138.051  1.00  0.00           H  
ATOM   1300  CA  ARG R 131     125.453 126.823 136.506  1.00  0.00           C  
ATOM   1301  HA  ARG R 131     126.307 127.459 136.356  1.00  0.00           H  
ATOM   1302  CB  ARG R 131     125.809 125.562 135.655  1.00  0.00           C  
ATOM   1303  HB1 ARG R 131     124.929 124.885 135.774  1.00  0.00           H  
ATOM   1304  HB2 ARG R 131     126.709 125.058 136.062  1.00  0.00           H  
ATOM   1305  CG  ARG R 131     125.962 125.728 134.170  1.00  0.00           C  
ATOM   1306  HG1 ARG R 131     126.694 126.547 134.009  1.00  0.00           H  
ATOM   1307  HG2 ARG R 131     124.983 126.044 133.778  1.00  0.00           H  
ATOM   1308  CD  ARG R 131     126.444 124.469 133.425  1.00  0.00           C  
ATOM   1309  HD1 ARG R 131     125.660 123.673 133.505  1.00  0.00           H  
ATOM   1310  HD2 ARG R 131     127.400 124.169 133.907  1.00  0.00           H  
ATOM   1311  NE  ARG R 131     126.790 124.890 132.050  1.00  0.00           N  
ATOM   1312  HE  ARG R 131     126.599 125.851 131.837  1.00  0.00           H  
ATOM   1313  CZ  ARG R 131     127.499 124.190 131.242  1.00  0.00           C  
ATOM   1314  NH1 ARG R 131     127.727 122.892 131.497  1.00  0.00           N  
ATOM   1315 HH11 ARG R 131     127.564 122.499 132.397  1.00  0.00           H  
ATOM   1316 HH12 ARG R 131     128.292 122.404 130.842  1.00  0.00           H  
ATOM   1317  NH2 ARG R 131     128.089 124.632 130.105  1.00  0.00           N  
ATOM   1318 HH21 ARG R 131     128.127 125.596 129.851  1.00  0.00           H  
ATOM   1319 HH22 ARG R 131     128.645 124.023 129.555  1.00  0.00           H  
ATOM   1320  C   ARG R 131     124.310 127.661 135.780  1.00  0.00           C  
ATOM   1321  O   ARG R 131     124.388 128.847 135.446  1.00  0.00           O  
ATOM   1322  N   CYS R 132     123.215 127.022 135.487  1.00  0.00           N  
ATOM   1323  HN  CYS R 132     122.980 126.098 135.759  1.00  0.00           H  
ATOM   1324  CA  CYS R 132     122.224 127.646 134.586  1.00  0.00           C  
ATOM   1325  HA  CYS R 132     122.725 128.369 133.959  1.00  0.00           H  
ATOM   1326  CB  CYS R 132     121.585 126.616 133.644  1.00  0.00           C  
ATOM   1327  HB1 CYS R 132     122.349 126.231 132.933  1.00  0.00           H  
ATOM   1328  HB2 CYS R 132     120.805 127.046 132.983  1.00  0.00           H  
ATOM   1329  SG  CYS R 132     120.986 125.032 134.316  1.00  0.00           S  
ATOM   1330  HG1 CYS R 132     120.621 124.384 133.220  1.00  0.00           H  
ATOM   1331  C   CYS R 132     121.098 128.295 135.365  1.00  0.00           C  
ATOM   1332  O   CYS R 132     120.243 128.941 134.761  1.00  0.00           O  
ATOM   1333  N   ARG R 133     121.004 128.089 136.725  1.00  0.00           N  
ATOM   1334  HN  ARG R 133     121.671 127.590 137.276  1.00  0.00           H  
ATOM   1335  CA  ARG R 133     119.838 128.659 137.454  1.00  0.00           C  
ATOM   1336  HA  ARG R 133     119.125 129.220 136.866  1.00  0.00           H  
ATOM   1337  CB  ARG R 133     118.965 127.500 138.006  1.00  0.00           C  
ATOM   1338  HB1 ARG R 133     117.975 127.944 138.230  1.00  0.00           H  
ATOM   1339  HB2 ARG R 133     119.500 127.211 138.938  1.00  0.00           H  
ATOM   1340  CG  ARG R 133     118.726 126.215 137.178  1.00  0.00           C  
ATOM   1341  HG1 ARG R 133     119.635 125.730 136.760  1.00  0.00           H  
ATOM   1342  HG2 ARG R 133     118.119 126.461 136.281  1.00  0.00           H  
ATOM   1343  CD  ARG R 133     118.011 125.162 138.028  1.00  0.00           C  
ATOM   1344  HD1 ARG R 133     116.949 125.423 138.226  1.00  0.00           H  
ATOM   1345  HD2 ARG R 133     118.473 125.025 139.035  1.00  0.00           H  
ATOM   1346  NE  ARG R 133     117.961 123.974 137.186  1.00  0.00           N  
ATOM   1347  HE  ARG R 133     117.945 124.036 136.190  1.00  0.00           H  
ATOM   1348  CZ  ARG R 133     117.564 122.759 137.637  1.00  0.00           C  
ATOM   1349  NH1 ARG R 133     117.369 121.863 136.675  1.00  0.00           N  
ATOM   1350 HH11 ARG R 133     117.573 122.096 135.722  1.00  0.00           H  
ATOM   1351 HH12 ARG R 133     117.481 120.900 136.910  1.00  0.00           H  
ATOM   1352  NH2 ARG R 133     117.508 122.467 138.893  1.00  0.00           N  
ATOM   1353 HH21 ARG R 133     117.552 123.191 139.587  1.00  0.00           H  
ATOM   1354 HH22 ARG R 133     117.196 121.526 139.063  1.00  0.00           H  
ATOM   1355  C   ARG R 133     120.220 129.670 138.534  1.00  0.00           C  
ATOM   1356  O   ARG R 133     119.390 130.198 139.254  1.00  0.00           O  
ATOM   1357  N   ARG R 134     121.490 130.067 138.560  1.00  0.00           N  
ATOM   1358  HN  ARG R 134     122.109 129.605 137.930  1.00  0.00           H  
ATOM   1359  CA  ARG R 134     122.030 131.128 139.430  1.00  0.00           C  
ATOM   1360  HA  ARG R 134     121.405 131.146 140.313  1.00  0.00           H  
ATOM   1361  CB  ARG R 134     123.479 130.939 139.916  1.00  0.00           C  
ATOM   1362  HB1 ARG R 134     124.107 130.863 139.001  1.00  0.00           H  
ATOM   1363  HB2 ARG R 134     123.647 129.936 140.365  1.00  0.00           H  
ATOM   1364  CG  ARG R 134     124.045 132.005 140.866  1.00  0.00           C  
ATOM   1365  HG1 ARG R 134     123.548 131.859 141.843  1.00  0.00           H  
ATOM   1366  HG2 ARG R 134     123.818 133.054 140.585  1.00  0.00           H  
ATOM   1367  CD  ARG R 134     125.518 131.782 141.054  1.00  0.00           C  
ATOM   1368  HD1 ARG R 134     125.919 131.899 140.023  1.00  0.00           H  
ATOM   1369  HD2 ARG R 134     125.748 130.753 141.383  1.00  0.00           H  
ATOM   1370  NE  ARG R 134     126.133 132.770 141.967  1.00  0.00           N  
ATOM   1371  HE  ARG R 134     126.531 132.548 142.858  1.00  0.00           H  
ATOM   1372  CZ  ARG R 134     126.432 134.046 141.631  1.00  0.00           C  
ATOM   1373  NH1 ARG R 134     125.991 134.639 140.495  1.00  0.00           N  
ATOM   1374 HH11 ARG R 134     125.613 134.128 139.720  1.00  0.00           H  
ATOM   1375 HH12 ARG R 134     126.491 135.472 140.278  1.00  0.00           H  
ATOM   1376  NH2 ARG R 134     127.412 134.579 142.324  1.00  0.00           N  
ATOM   1377 HH21 ARG R 134     127.818 133.877 142.920  1.00  0.00           H  
ATOM   1378 HH22 ARG R 134     127.919 135.236 141.777  1.00  0.00           H  
ATOM   1379  C   ARG R 134     121.914 132.442 138.730  1.00  0.00           C  
ATOM   1380  O   ARG R 134     122.634 132.637 137.706  1.00  0.00           O  
ATOM   1381  N   PRO R 135     121.076 133.397 139.186  1.00  0.00           N  
ATOM   1382  CD  PRO R 135     120.302 133.355 140.464  1.00  0.00           C  
ATOM   1383  HD1 PRO R 135     120.881 132.874 141.280  1.00  0.00           H  
ATOM   1384  HD2 PRO R 135     119.368 132.796 140.220  1.00  0.00           H  
ATOM   1385  CA  PRO R 135     121.052 134.748 138.657  1.00  0.00           C  
ATOM   1386  HA  PRO R 135     120.658 134.851 137.663  1.00  0.00           H  
ATOM   1387  CB  PRO R 135     119.903 135.474 139.422  1.00  0.00           C  
ATOM   1388  HB1 PRO R 135     118.897 135.107 139.130  1.00  0.00           H  
ATOM   1389  HB2 PRO R 135     119.882 136.583 139.322  1.00  0.00           H  
ATOM   1390  CG  PRO R 135     120.047 134.826 140.836  1.00  0.00           C  
ATOM   1391  HG1 PRO R 135     120.975 135.106 141.366  1.00  0.00           H  
ATOM   1392  HG2 PRO R 135     119.182 134.920 141.522  1.00  0.00           H  
ATOM   1393  C   PRO R 135     122.410 135.516 138.652  1.00  0.00           C  
ATOM   1394  O   PRO R 135     123.159 135.472 139.577  1.00  0.00           O  
ATOM   1395  N   THR R 136     122.644 136.197 137.561  1.00  0.00           N  
ATOM   1396  HN  THR R 136     121.968 136.288 136.838  1.00  0.00           H  
ATOM   1397  CA  THR R 136     123.762 137.076 137.353  1.00  0.00           C  
ATOM   1398  HA  THR R 136     124.712 136.569 137.478  1.00  0.00           H  
ATOM   1399  CB  THR R 136     123.923 137.733 135.986  1.00  0.00           C  
ATOM   1400  HB  THR R 136     123.307 138.649 135.875  1.00  0.00           H  
ATOM   1401  OG1 THR R 136     123.590 136.821 134.930  1.00  0.00           O  
ATOM   1402  HG1 THR R 136     122.645 136.771 134.791  1.00  0.00           H  
ATOM   1403  CG2 THR R 136     125.413 138.149 135.743  1.00  0.00           C  
ATOM   1404 HG21 THR R 136     126.094 137.363 136.123  1.00  0.00           H  
ATOM   1405 HG22 THR R 136     125.557 139.115 136.288  1.00  0.00           H  
ATOM   1406 HG23 THR R 136     125.593 138.294 134.657  1.00  0.00           H  
ATOM   1407  C   THR R 136     123.792 138.192 138.390  1.00  0.00           C  
ATOM   1408  O   THR R 136     122.802 138.906 138.688  1.00  0.00           O  
ATOM   1409  N   HSD R 137     125.028 138.420 138.981  1.00  0.00           N  
ATOM   1410  HN  HSD R 137     125.827 137.856 138.775  1.00  0.00           H  
ATOM   1411  CA  HSD R 137     125.305 139.705 139.743  1.00  0.00           C  
ATOM   1412  HA  HSD R 137     126.377 139.607 139.858  1.00  0.00           H  
ATOM   1413  CB  HSD R 137     124.849 141.136 139.268  1.00  0.00           C  
ATOM   1414  HB1 HSD R 137     125.453 141.863 139.849  1.00  0.00           H  
ATOM   1415  HB2 HSD R 137     123.802 141.406 139.532  1.00  0.00           H  
ATOM   1416  ND1 HSD R 137     123.861 141.293 136.987  1.00  0.00           N  
ATOM   1417  HD1 HSD R 137     122.956 140.916 137.208  1.00  0.00           H  
ATOM   1418  CG  HSD R 137     124.965 141.306 137.822  1.00  0.00           C  
ATOM   1419  CE1 HSD R 137     124.269 141.764 135.764  1.00  0.00           C  
ATOM   1420  HE1 HSD R 137     123.529 141.944 134.989  1.00  0.00           H  
ATOM   1421  NE2 HSD R 137     125.564 142.020 135.749  1.00  0.00           N  
ATOM   1422  CD2 HSD R 137     125.969 141.790 137.056  1.00  0.00           C  
ATOM   1423  HD2 HSD R 137     126.972 142.021 137.380  1.00  0.00           H  
ATOM   1424  C   HSD R 137     124.771 139.498 141.142  1.00  0.00           C  
ATOM   1425  O   HSD R 137     124.981 140.390 141.995  1.00  0.00           O  
ATOM   1426  N   LEU R 138     124.440 138.280 141.526  1.00  0.00           N  
ATOM   1427  HN  LEU R 138     124.455 137.537 140.863  1.00  0.00           H  
ATOM   1428  CA  LEU R 138     124.110 137.907 142.916  1.00  0.00           C  
ATOM   1429  HA  LEU R 138     123.267 138.539 143.095  1.00  0.00           H  
ATOM   1430  CB  LEU R 138     123.662 136.385 142.949  1.00  0.00           C  
ATOM   1431  HB1 LEU R 138     124.299 135.690 142.353  1.00  0.00           H  
ATOM   1432  HB2 LEU R 138     122.785 136.462 142.271  1.00  0.00           H  
ATOM   1433  CG  LEU R 138     123.397 135.854 144.364  1.00  0.00           C  
ATOM   1434  HG  LEU R 138     123.144 136.751 144.977  1.00  0.00           H  
ATOM   1435  CD1 LEU R 138     122.176 134.921 144.428  1.00  0.00           C  
ATOM   1436 HD11 LEU R 138     122.274 133.958 143.880  1.00  0.00           H  
ATOM   1437 HD12 LEU R 138     121.298 135.525 144.097  1.00  0.00           H  
ATOM   1438 HD13 LEU R 138     121.946 134.509 145.435  1.00  0.00           H  
ATOM   1439  CD2 LEU R 138     124.631 135.172 144.976  1.00  0.00           C  
ATOM   1440 HD21 LEU R 138     125.359 135.961 145.269  1.00  0.00           H  
ATOM   1441 HD22 LEU R 138     125.058 134.464 144.229  1.00  0.00           H  
ATOM   1442 HD23 LEU R 138     124.250 134.548 145.813  1.00  0.00           H  
ATOM   1443  C   LEU R 138     125.235 138.132 143.957  1.00  0.00           C  
ATOM   1444  O   LEU R 138     125.022 138.537 145.064  1.00  0.00           O  
ATOM   1445  N   SER R 139     126.531 137.903 143.530  1.00  0.00           N  
ATOM   1446  HN  SER R 139     126.666 137.448 142.645  1.00  0.00           H  
ATOM   1447  CA  SER R 139     127.711 138.301 144.278  1.00  0.00           C  
ATOM   1448  HA  SER R 139     127.563 137.828 145.242  1.00  0.00           H  
ATOM   1449  CB  SER R 139     129.057 137.760 143.666  1.00  0.00           C  
ATOM   1450  HB1 SER R 139     129.001 136.642 143.639  1.00  0.00           H  
ATOM   1451  HB2 SER R 139     129.900 138.178 144.247  1.00  0.00           H  
ATOM   1452  OG  SER R 139     129.160 138.249 142.296  1.00  0.00           O  
ATOM   1453  HG1 SER R 139     129.642 139.074 142.402  1.00  0.00           H  
ATOM   1454  C   SER R 139     127.833 139.754 144.521  1.00  0.00           C  
ATOM   1455  O   SER R 139     128.112 140.140 145.635  1.00  0.00           O  
ATOM   1456  N   ALA R 140     127.587 140.534 143.504  1.00  0.00           N  
ATOM   1457  HN  ALA R 140     127.216 140.127 142.671  1.00  0.00           H  
ATOM   1458  CA  ALA R 140     127.584 141.975 143.697  1.00  0.00           C  
ATOM   1459  HA  ALA R 140     128.524 142.348 144.079  1.00  0.00           H  
ATOM   1460  CB  ALA R 140     127.379 142.639 142.282  1.00  0.00           C  
ATOM   1461  HB1 ALA R 140     126.686 142.040 141.648  1.00  0.00           H  
ATOM   1462  HB2 ALA R 140     128.324 142.672 141.704  1.00  0.00           H  
ATOM   1463  HB3 ALA R 140     127.026 143.698 142.286  1.00  0.00           H  
ATOM   1464  C   ALA R 140     126.464 142.509 144.699  1.00  0.00           C  
ATOM   1465  O   ALA R 140     126.704 143.410 145.530  1.00  0.00           O  
ATOM   1466  N   VAL R 141     125.267 141.895 144.557  1.00  0.00           N  
ATOM   1467  HN  VAL R 141     125.056 141.219 143.861  1.00  0.00           H  
ATOM   1468  CA  VAL R 141     124.217 142.118 145.554  1.00  0.00           C  
ATOM   1469  HA  VAL R 141     123.945 143.157 145.625  1.00  0.00           H  
ATOM   1470  CB  VAL R 141     122.959 141.487 145.201  1.00  0.00           C  
ATOM   1471  HB  VAL R 141     123.006 140.498 144.698  1.00  0.00           H  
ATOM   1472  CG1 VAL R 141     121.902 141.596 146.349  1.00  0.00           C  
ATOM   1473 HG11 VAL R 141     121.876 142.631 146.745  1.00  0.00           H  
ATOM   1474 HG12 VAL R 141     122.058 140.895 147.189  1.00  0.00           H  
ATOM   1475 HG13 VAL R 141     120.916 141.394 145.894  1.00  0.00           H  
ATOM   1476  CG2 VAL R 141     122.482 142.415 144.039  1.00  0.00           C  
ATOM   1477 HG21 VAL R 141     121.584 142.048 143.491  1.00  0.00           H  
ATOM   1478 HG22 VAL R 141     123.287 142.632 143.305  1.00  0.00           H  
ATOM   1479 HG23 VAL R 141     122.189 143.413 144.440  1.00  0.00           H  
ATOM   1480  C   VAL R 141     124.709 141.810 146.954  1.00  0.00           C  
ATOM   1481  O   VAL R 141     124.461 142.631 147.882  1.00  0.00           O  
ATOM   1482  N   VAL R 142     125.310 140.622 147.176  1.00  0.00           N  
ATOM   1483  HN  VAL R 142     125.527 139.877 146.551  1.00  0.00           H  
ATOM   1484  CA  VAL R 142     125.590 140.319 148.559  1.00  0.00           C  
ATOM   1485  HA  VAL R 142     124.739 140.593 149.172  1.00  0.00           H  
ATOM   1486  CB  VAL R 142     125.749 138.908 148.873  1.00  0.00           C  
ATOM   1487  HB  VAL R 142     125.893 138.685 149.950  1.00  0.00           H  
ATOM   1488  CG1 VAL R 142     124.430 138.157 148.534  1.00  0.00           C  
ATOM   1489 HG11 VAL R 142     124.239 138.150 147.435  1.00  0.00           H  
ATOM   1490 HG12 VAL R 142     123.551 138.464 149.140  1.00  0.00           H  
ATOM   1491 HG13 VAL R 142     124.531 137.083 148.785  1.00  0.00           H  
ATOM   1492  CG2 VAL R 142     126.943 138.329 148.098  1.00  0.00           C  
ATOM   1493 HG21 VAL R 142     127.904 138.869 148.304  1.00  0.00           H  
ATOM   1494 HG22 VAL R 142     126.743 138.400 147.007  1.00  0.00           H  
ATOM   1495 HG23 VAL R 142     127.158 137.269 148.363  1.00  0.00           H  
ATOM   1496  C   VAL R 142     126.732 141.120 149.113  1.00  0.00           C  
ATOM   1497  O   VAL R 142     126.763 141.509 150.276  1.00  0.00           O  
ATOM   1498  N   CYS R 143     127.675 141.431 148.265  1.00  0.00           N  
ATOM   1499  HN  CYS R 143     127.630 141.103 147.318  1.00  0.00           H  
ATOM   1500  CA  CYS R 143     128.910 142.178 148.519  1.00  0.00           C  
ATOM   1501  HA  CYS R 143     129.293 141.718 149.415  1.00  0.00           H  
ATOM   1502  CB  CYS R 143     129.866 142.216 147.272  1.00  0.00           C  
ATOM   1503  HB1 CYS R 143     130.462 143.153 147.181  1.00  0.00           H  
ATOM   1504  HB2 CYS R 143     129.362 142.142 146.289  1.00  0.00           H  
ATOM   1505  SG  CYS R 143     131.018 140.787 147.329  1.00  0.00           S  
ATOM   1506  HG1 CYS R 143     130.080 139.862 147.148  1.00  0.00           H  
ATOM   1507  C   CYS R 143     128.653 143.538 149.098  1.00  0.00           C  
ATOM   1508  O   CYS R 143     129.279 143.945 150.049  1.00  0.00           O  
ATOM   1509  N   VAL R 144     127.650 144.212 148.503  1.00  0.00           N  
ATOM   1510  HN  VAL R 144     127.262 143.937 147.631  1.00  0.00           H  
ATOM   1511  CA  VAL R 144     127.241 145.524 148.926  1.00  0.00           C  
ATOM   1512  HA  VAL R 144     128.126 146.108 149.148  1.00  0.00           H  
ATOM   1513  CB  VAL R 144     126.506 146.341 147.891  1.00  0.00           C  
ATOM   1514  HB  VAL R 144     126.327 147.348 148.335  1.00  0.00           H  
ATOM   1515  CG1 VAL R 144     127.375 146.505 146.678  1.00  0.00           C  
ATOM   1516 HG11 VAL R 144     127.254 145.564 146.102  1.00  0.00           H  
ATOM   1517 HG12 VAL R 144     128.466 146.550 146.863  1.00  0.00           H  
ATOM   1518 HG13 VAL R 144     127.072 147.287 145.944  1.00  0.00           H  
ATOM   1519  CG2 VAL R 144     125.178 145.770 147.408  1.00  0.00           C  
ATOM   1520 HG21 VAL R 144     124.414 145.737 148.218  1.00  0.00           H  
ATOM   1521 HG22 VAL R 144     125.215 144.734 147.012  1.00  0.00           H  
ATOM   1522 HG23 VAL R 144     124.743 146.458 146.644  1.00  0.00           H  
ATOM   1523  C   VAL R 144     126.411 145.441 150.189  1.00  0.00           C  
ATOM   1524  O   VAL R 144     126.474 146.260 151.060  1.00  0.00           O  
ATOM   1525  N   LEU R 145     125.649 144.316 150.379  1.00  0.00           N  
ATOM   1526  HN  LEU R 145     125.659 143.653 149.636  1.00  0.00           H  
ATOM   1527  CA  LEU R 145     124.916 144.008 151.625  1.00  0.00           C  
ATOM   1528  HA  LEU R 145     124.278 144.852 151.819  1.00  0.00           H  
ATOM   1529  CB  LEU R 145     124.011 142.800 151.498  1.00  0.00           C  
ATOM   1530  HB1 LEU R 145     124.728 141.969 151.674  1.00  0.00           H  
ATOM   1531  HB2 LEU R 145     123.578 142.826 150.476  1.00  0.00           H  
ATOM   1532  CG  LEU R 145     122.816 142.624 152.429  1.00  0.00           C  
ATOM   1533  HG  LEU R 145     123.111 142.802 153.487  1.00  0.00           H  
ATOM   1534  CD1 LEU R 145     121.643 143.508 152.051  1.00  0.00           C  
ATOM   1535 HD11 LEU R 145     121.253 143.274 151.042  1.00  0.00           H  
ATOM   1536 HD12 LEU R 145     122.068 144.530 151.995  1.00  0.00           H  
ATOM   1537 HD13 LEU R 145     120.758 143.427 152.726  1.00  0.00           H  
ATOM   1538  CD2 LEU R 145     122.385 141.135 152.329  1.00  0.00           C  
ATOM   1539 HD21 LEU R 145     123.154 140.619 152.954  1.00  0.00           H  
ATOM   1540 HD22 LEU R 145     122.485 140.664 151.328  1.00  0.00           H  
ATOM   1541 HD23 LEU R 145     121.385 140.843 152.700  1.00  0.00           H  
ATOM   1542  C   LEU R 145     125.812 143.858 152.908  1.00  0.00           C  
ATOM   1543  O   LEU R 145     125.506 144.465 153.926  1.00  0.00           O  
ATOM   1544  N   LEU R 146     126.912 143.079 152.739  1.00  0.00           N  
ATOM   1545  HN  LEU R 146     126.968 142.745 151.808  1.00  0.00           H  
ATOM   1546  CA  LEU R 146     127.921 142.821 153.681  1.00  0.00           C  
ATOM   1547  HA  LEU R 146     127.519 142.355 154.573  1.00  0.00           H  
ATOM   1548  CB  LEU R 146     128.974 141.831 153.176  1.00  0.00           C  
ATOM   1549  HB1 LEU R 146     129.962 142.027 153.645  1.00  0.00           H  
ATOM   1550  HB2 LEU R 146     129.081 142.138 152.110  1.00  0.00           H  
ATOM   1551  CG  LEU R 146     128.671 140.279 153.358  1.00  0.00           C  
ATOM   1552  HG  LEU R 146     128.863 140.024 154.427  1.00  0.00           H  
ATOM   1553  CD1 LEU R 146     127.260 139.781 153.114  1.00  0.00           C  
ATOM   1554 HD11 LEU R 146     126.923 140.228 152.150  1.00  0.00           H  
ATOM   1555 HD12 LEU R 146     126.727 140.184 154.003  1.00  0.00           H  
ATOM   1556 HD13 LEU R 146     127.139 138.679 153.155  1.00  0.00           H  
ATOM   1557  CD2 LEU R 146     129.700 139.363 152.587  1.00  0.00           C  
ATOM   1558 HD21 LEU R 146     130.747 139.716 152.703  1.00  0.00           H  
ATOM   1559 HD22 LEU R 146     129.457 139.593 151.527  1.00  0.00           H  
ATOM   1560 HD23 LEU R 146     129.717 138.308 152.943  1.00  0.00           H  
ATOM   1561  C   LEU R 146     128.644 144.144 154.187  1.00  0.00           C  
ATOM   1562  O   LEU R 146     128.857 144.347 155.381  1.00  0.00           O  
ATOM   1563  N   TRP R 147     128.920 145.060 153.249  1.00  0.00           N  
ATOM   1564  HN  TRP R 147     128.759 144.780 152.305  1.00  0.00           H  
ATOM   1565  CA  TRP R 147     129.390 146.361 153.556  1.00  0.00           C  
ATOM   1566  HA  TRP R 147     130.285 146.205 154.153  1.00  0.00           H  
ATOM   1567  CB  TRP R 147     129.835 147.204 152.296  1.00  0.00           C  
ATOM   1568  HB1 TRP R 147     129.987 148.229 152.680  1.00  0.00           H  
ATOM   1569  HB2 TRP R 147     129.012 147.343 151.557  1.00  0.00           H  
ATOM   1570  CG  TRP R 147     131.080 146.775 151.622  1.00  0.00           C  
ATOM   1571  CD1 TRP R 147     131.189 146.221 150.359  1.00  0.00           C  
ATOM   1572  HD1 TRP R 147     130.323 146.291 149.709  1.00  0.00           H  
ATOM   1573  NE1 TRP R 147     132.435 145.875 150.004  1.00  0.00           N  
ATOM   1574  HE1 TRP R 147     132.768 145.873 149.096  1.00  0.00           H  
ATOM   1575  CE2 TRP R 147     133.283 146.267 150.976  1.00  0.00           C  
ATOM   1576  CD2 TRP R 147     132.450 146.788 152.075  1.00  0.00           C  
ATOM   1577  CE3 TRP R 147     132.990 147.248 153.255  1.00  0.00           C  
ATOM   1578  HE3 TRP R 147     132.371 147.517 154.100  1.00  0.00           H  
ATOM   1579  CZ3 TRP R 147     134.405 147.281 153.315  1.00  0.00           C  
ATOM   1580  HZ3 TRP R 147     134.789 147.681 154.248  1.00  0.00           H  
ATOM   1581  CZ2 TRP R 147     134.606 146.253 151.115  1.00  0.00           C  
ATOM   1582  HZ2 TRP R 147     135.241 145.915 150.314  1.00  0.00           H  
ATOM   1583  CH2 TRP R 147     135.237 146.825 152.256  1.00  0.00           C  
ATOM   1584  HH2 TRP R 147     136.313 146.866 152.363  1.00  0.00           H  
ATOM   1585  C   TRP R 147     128.411 147.147 154.409  1.00  0.00           C  
ATOM   1586  O   TRP R 147     128.845 147.842 155.333  1.00  0.00           O  
ATOM   1587  N   ALA R 148     127.050 147.105 154.215  1.00  0.00           N  
ATOM   1588  HN  ALA R 148     126.718 146.392 153.595  1.00  0.00           H  
ATOM   1589  CA  ALA R 148     126.095 147.837 155.028  1.00  0.00           C  
ATOM   1590  HA  ALA R 148     126.318 148.886 155.133  1.00  0.00           H  
ATOM   1591  CB  ALA R 148     124.719 147.597 154.509  1.00  0.00           C  
ATOM   1592  HB1 ALA R 148     124.329 146.571 154.687  1.00  0.00           H  
ATOM   1593  HB2 ALA R 148     124.740 147.684 153.409  1.00  0.00           H  
ATOM   1594  HB3 ALA R 148     124.019 148.330 154.956  1.00  0.00           H  
ATOM   1595  C   ALA R 148     126.075 147.335 156.495  1.00  0.00           C  
ATOM   1596  O   ALA R 148     125.977 148.164 157.364  1.00  0.00           O  
ATOM   1597  N   LEU R 149     126.110 146.004 156.769  1.00  0.00           N  
ATOM   1598  HN  LEU R 149     125.985 145.409 155.973  1.00  0.00           H  
ATOM   1599  CA  LEU R 149     126.104 145.379 158.110  1.00  0.00           C  
ATOM   1600  HA  LEU R 149     125.179 145.665 158.591  1.00  0.00           H  
ATOM   1601  CB  LEU R 149     125.936 143.791 158.022  1.00  0.00           C  
ATOM   1602  HB1 LEU R 149     125.836 143.450 159.075  1.00  0.00           H  
ATOM   1603  HB2 LEU R 149     126.899 143.457 157.582  1.00  0.00           H  
ATOM   1604  CG  LEU R 149     124.696 143.303 157.279  1.00  0.00           C  
ATOM   1605  HG  LEU R 149     124.835 143.629 156.223  1.00  0.00           H  
ATOM   1606  CD1 LEU R 149     124.533 141.778 157.138  1.00  0.00           C  
ATOM   1607 HD11 LEU R 149     124.725 141.288 158.112  1.00  0.00           H  
ATOM   1608 HD12 LEU R 149     125.356 141.331 156.535  1.00  0.00           H  
ATOM   1609 HD13 LEU R 149     123.524 141.530 156.753  1.00  0.00           H  
ATOM   1610  CD2 LEU R 149     123.429 143.928 157.899  1.00  0.00           C  
ATOM   1611 HD21 LEU R 149     123.279 144.913 157.423  1.00  0.00           H  
ATOM   1612 HD22 LEU R 149     123.476 144.015 159.008  1.00  0.00           H  
ATOM   1613 HD23 LEU R 149     122.515 143.409 157.553  1.00  0.00           H  
ATOM   1614  C   LEU R 149     127.208 145.764 158.973  1.00  0.00           C  
ATOM   1615  O   LEU R 149     126.951 146.098 160.132  1.00  0.00           O  
ATOM   1616  N   SER R 150     128.434 145.878 158.420  1.00  0.00           N  
ATOM   1617  HN  SER R 150     128.611 145.769 157.442  1.00  0.00           H  
ATOM   1618  CA  SER R 150     129.589 146.097 159.242  1.00  0.00           C  
ATOM   1619  HA  SER R 150     129.624 145.272 159.938  1.00  0.00           H  
ATOM   1620  CB  SER R 150     130.859 146.006 158.374  1.00  0.00           C  
ATOM   1621  HB1 SER R 150     131.065 147.015 157.938  1.00  0.00           H  
ATOM   1622  HB2 SER R 150     130.826 145.246 157.557  1.00  0.00           H  
ATOM   1623  OG  SER R 150     131.997 145.835 159.243  1.00  0.00           O  
ATOM   1624  HG1 SER R 150     132.023 146.654 159.755  1.00  0.00           H  
ATOM   1625  C   SER R 150     129.700 147.393 160.125  1.00  0.00           C  
ATOM   1626  OT1 SER R 150     129.007 148.378 159.893  1.00  0.00           O  
ATOM   1627  OT2 SER R 150     130.486 147.396 161.051  1.00  0.00           O  
ATOM   1628  O   LEU R 151     128.166 150.871 160.702  1.00 30.00           O  
ATOM   1629  N   LEU R 151     128.436 149.293 157.451  1.00 30.00           N  
ATOM   1630  CA  LEU R 151     128.944 150.140 158.524  1.00 30.00           C  
ATOM   1631  C   LEU R 151     127.939 150.243 159.666  1.00 30.00           C  
ATOM   1632  CB  LEU R 151     129.282 151.535 157.992  1.00 30.00           C  
ATOM   1633  CG  LEU R 151     130.423 151.613 156.975  1.00 30.00           C  
ATOM   1634  CD1 LEU R 151     130.553 153.025 156.423  1.00 30.00           C  
ATOM   1635  CD2 LEU R 151     131.732 151.155 157.598  1.00 30.00           C  
ATOM   1636  N   LEU R 152     126.783 149.615 159.492  1.00  0.00           N  
ATOM   1637  HT1 LEU R 152     127.145 150.572 159.317  1.00  0.00           H  
ATOM   1638  HT2 LEU R 152     126.378 149.398 158.559  1.00  0.00           H  
ATOM   1639  HT3 LEU R 152     127.641 149.058 159.710  1.00  0.00           H  
ATOM   1640  CA  LEU R 152     125.714 149.637 160.531  1.00  0.00           C  
ATOM   1641  HA  LEU R 152     125.496 150.678 160.701  1.00  0.00           H  
ATOM   1642  CB  LEU R 152     124.436 148.864 160.057  1.00  0.00           C  
ATOM   1643  HB1 LEU R 152     124.678 147.875 159.629  1.00  0.00           H  
ATOM   1644  HB2 LEU R 152     123.943 149.332 159.179  1.00  0.00           H  
ATOM   1645  CG  LEU R 152     123.342 148.668 161.074  1.00  0.00           C  
ATOM   1646  HG  LEU R 152     123.450 149.345 161.938  1.00  0.00           H  
ATOM   1647  CD1 LEU R 152     121.901 149.054 160.542  1.00  0.00           C  
ATOM   1648 HD11 LEU R 152     121.658 148.449 159.645  1.00  0.00           H  
ATOM   1649 HD12 LEU R 152     121.909 150.127 160.267  1.00  0.00           H  
ATOM   1650 HD13 LEU R 152     121.134 148.901 161.338  1.00  0.00           H  
ATOM   1651  CD2 LEU R 152     123.399 147.156 161.565  1.00  0.00           C  
ATOM   1652 HD21 LEU R 152     124.416 146.715 161.492  1.00  0.00           H  
ATOM   1653 HD22 LEU R 152     122.762 146.537 160.891  1.00  0.00           H  
ATOM   1654 HD23 LEU R 152     123.083 147.153 162.631  1.00  0.00           H  
ATOM   1655  C   LEU R 152     126.185 149.252 161.886  1.00  0.00           C  
ATOM   1656  O   LEU R 152     125.855 149.915 162.895  1.00  0.00           O  
ATOM   1657  N   ARG R 153     126.999 148.166 162.125  1.00  0.00           N  
ATOM   1658  HN  ARG R 153     127.409 147.691 161.345  1.00  0.00           H  
ATOM   1659  CA  ARG R 153     127.402 147.627 163.422  1.00  0.00           C  
ATOM   1660  HA  ARG R 153     126.524 147.542 164.039  1.00  0.00           H  
ATOM   1661  CB  ARG R 153     128.101 146.263 163.294  1.00  0.00           C  
ATOM   1662  HB1 ARG R 153     129.045 146.473 162.743  1.00  0.00           H  
ATOM   1663  HB2 ARG R 153     127.527 145.566 162.652  1.00  0.00           H  
ATOM   1664  CG  ARG R 153     128.460 145.480 164.639  1.00  0.00           C  
ATOM   1665  HG1 ARG R 153     127.812 144.603 164.793  1.00  0.00           H  
ATOM   1666  HG2 ARG R 153     128.264 146.139 165.513  1.00  0.00           H  
ATOM   1667  CD  ARG R 153     129.843 144.759 164.603  1.00  0.00           C  
ATOM   1668  HD1 ARG R 153     129.844 144.063 163.741  1.00  0.00           H  
ATOM   1669  HD2 ARG R 153     129.928 144.284 165.605  1.00  0.00           H  
ATOM   1670  NE  ARG R 153     130.915 145.847 164.430  1.00  0.00           N  
ATOM   1671  HE  ARG R 153     131.212 146.182 163.529  1.00  0.00           H  
ATOM   1672  CZ  ARG R 153     131.576 146.399 165.400  1.00  0.00           C  
ATOM   1673  NH1 ARG R 153     131.400 146.099 166.687  1.00  0.00           N  
ATOM   1674 HH11 ARG R 153     130.765 145.379 166.965  1.00  0.00           H  
ATOM   1675 HH12 ARG R 153     131.639 146.737 167.417  1.00  0.00           H  
ATOM   1676  NH2 ARG R 153     132.361 147.410 165.066  1.00  0.00           N  
ATOM   1677 HH21 ARG R 153     132.232 147.802 164.152  1.00  0.00           H  
ATOM   1678 HH22 ARG R 153     132.810 147.825 165.850  1.00  0.00           H  
ATOM   1679  C   ARG R 153     128.396 148.564 164.157  1.00  0.00           C  
ATOM   1680  O   ARG R 153     128.215 148.860 165.321  1.00  0.00           O  
ATOM   1681  N   SER R 154     129.403 149.077 163.421  1.00  0.00           N  
ATOM   1682  HN  SER R 154     129.610 148.729 162.505  1.00  0.00           H  
ATOM   1683  CA  SER R 154     130.321 150.039 163.953  1.00  0.00           C  
ATOM   1684  HA  SER R 154     130.759 149.460 164.753  1.00  0.00           H  
ATOM   1685  CB  SER R 154     131.504 150.301 162.988  1.00  0.00           C  
ATOM   1686  HB1 SER R 154     132.316 150.833 163.520  1.00  0.00           H  
ATOM   1687  HB2 SER R 154     131.061 150.930 162.191  1.00  0.00           H  
ATOM   1688  OG  SER R 154     132.099 149.020 162.597  1.00  0.00           O  
ATOM   1689  HG1 SER R 154     131.622 148.595 161.885  1.00  0.00           H  
ATOM   1690  C   SER R 154     129.823 151.298 164.554  1.00  0.00           C  
ATOM   1691  O   SER R 154     130.379 151.787 165.530  1.00  0.00           O  
ATOM   1692  N   ILE R 155     128.741 151.841 164.043  1.00  0.00           N  
ATOM   1693  HN  ILE R 155     128.327 151.379 163.265  1.00  0.00           H  
ATOM   1694  CA  ILE R 155     128.158 153.133 164.488  1.00  0.00           C  
ATOM   1695  HA  ILE R 155     128.982 153.805 164.693  1.00  0.00           H  
ATOM   1696  CB  ILE R 155     127.363 153.785 163.365  1.00  0.00           C  
ATOM   1697  HB  ILE R 155     126.902 154.741 163.705  1.00  0.00           H  
ATOM   1698  CG2 ILE R 155     128.501 154.221 162.349  1.00  0.00           C  
ATOM   1699 HG21 ILE R 155     128.961 153.290 161.956  1.00  0.00           H  
ATOM   1700 HG22 ILE R 155     129.300 154.895 162.714  1.00  0.00           H  
ATOM   1701 HG23 ILE R 155     127.999 154.618 161.437  1.00  0.00           H  
ATOM   1702  CG1 ILE R 155     126.292 152.893 162.633  1.00  0.00           C  
ATOM   1703 HG11 ILE R 155     125.746 152.416 163.476  1.00  0.00           H  
ATOM   1704 HG12 ILE R 155     126.736 152.096 161.993  1.00  0.00           H  
ATOM   1705  CD  ILE R 155     125.287 153.653 161.753  1.00  0.00           C  
ATOM   1706  HD1 ILE R 155     125.912 154.387 161.210  1.00  0.00           H  
ATOM   1707  HD2 ILE R 155     124.687 154.283 162.435  1.00  0.00           H  
ATOM   1708  HD3 ILE R 155     124.716 153.018 161.044  1.00  0.00           H  
ATOM   1709  C   ILE R 155     127.319 153.078 165.685  1.00  0.00           C  
ATOM   1710  O   ILE R 155     127.258 154.025 166.412  1.00  0.00           O  
ATOM   1711  N   LEU R 156     126.829 151.893 166.028  1.00  0.00           N  
ATOM   1712  HN  LEU R 156     126.848 151.221 165.293  1.00  0.00           H  
ATOM   1713  CA  LEU R 156     126.046 151.488 167.273  1.00  0.00           C  
ATOM   1714  HA  LEU R 156     125.438 152.362 167.420  1.00  0.00           H  
ATOM   1715  CB  LEU R 156     125.172 150.176 167.190  1.00  0.00           C  
ATOM   1716  HB1 LEU R 156     125.013 149.853 168.247  1.00  0.00           H  
ATOM   1717  HB2 LEU R 156     125.697 149.303 166.749  1.00  0.00           H  
ATOM   1718  CG  LEU R 156     123.811 150.464 166.665  1.00  0.00           C  
ATOM   1719  HG  LEU R 156     123.227 149.562 166.950  1.00  0.00           H  
ATOM   1720  CD1 LEU R 156     123.122 151.549 167.453  1.00  0.00           C  
ATOM   1721 HD11 LEU R 156     123.462 152.583 167.264  1.00  0.00           H  
ATOM   1722 HD12 LEU R 156     123.271 151.460 168.549  1.00  0.00           H  
ATOM   1723 HD13 LEU R 156     122.031 151.618 167.203  1.00  0.00           H  
ATOM   1724  CD2 LEU R 156     123.745 150.550 165.163  1.00  0.00           C  
ATOM   1725 HD21 LEU R 156     124.141 149.587 164.771  1.00  0.00           H  
ATOM   1726 HD22 LEU R 156     124.245 151.413 164.671  1.00  0.00           H  
ATOM   1727 HD23 LEU R 156     122.677 150.657 164.883  1.00  0.00           H  
ATOM   1728  C   LEU R 156     126.970 151.468 168.429  1.00  0.00           C  
ATOM   1729  O   LEU R 156     126.626 151.866 169.545  1.00  0.00           O  
ATOM   1730  N   GLU R 157     128.211 151.031 168.171  1.00  0.00           N  
ATOM   1731  HN  GLU R 157     128.253 150.534 167.303  1.00  0.00           H  
ATOM   1732  CA  GLU R 157     129.193 151.124 169.233  1.00  0.00           C  
ATOM   1733  HA  GLU R 157     128.797 150.791 170.179  1.00  0.00           H  
ATOM   1734  CB  GLU R 157     130.266 150.063 168.894  1.00  0.00           C  
ATOM   1735  HB1 GLU R 157     130.628 150.297 167.872  1.00  0.00           H  
ATOM   1736  HB2 GLU R 157     129.765 149.081 168.750  1.00  0.00           H  
ATOM   1737  CG  GLU R 157     131.466 149.972 169.872  1.00  0.00           C  
ATOM   1738  HG1 GLU R 157     131.074 150.237 170.876  1.00  0.00           H  
ATOM   1739  HG2 GLU R 157     132.261 150.729 169.697  1.00  0.00           H  
ATOM   1740  CD  GLU R 157     132.079 148.575 169.931  1.00  0.00           C  
ATOM   1741  OE1 GLU R 157     132.064 147.745 169.015  1.00  0.00           O  
ATOM   1742  OE2 GLU R 157     132.498 148.339 171.108  1.00  0.00           O  
ATOM   1743  C   GLU R 157     129.719 152.511 169.475  1.00  0.00           C  
ATOM   1744  O   GLU R 157     130.050 152.900 170.616  1.00  0.00           O  
ATOM   1745  N   TRP R 158     129.626 153.425 168.423  1.00  0.00           N  
ATOM   1746  HN  TRP R 158     129.471 153.075 167.501  1.00  0.00           H  
ATOM   1747  CA  TRP R 158     129.598 154.819 168.614  1.00  0.00           C  
ATOM   1748  HA  TRP R 158     130.442 155.021 169.255  1.00  0.00           H  
ATOM   1749  CB  TRP R 158     129.865 155.458 167.197  1.00  0.00           C  
ATOM   1750  HB1 TRP R 158     129.196 154.921 166.496  1.00  0.00           H  
ATOM   1751  HB2 TRP R 158     130.946 155.289 166.996  1.00  0.00           H  
ATOM   1752  CG  TRP R 158     129.494 156.875 167.085  1.00  0.00           C  
ATOM   1753  CD1 TRP R 158     128.585 157.485 166.245  1.00  0.00           C  
ATOM   1754  HD1 TRP R 158     128.209 156.945 165.392  1.00  0.00           H  
ATOM   1755  NE1 TRP R 158     128.520 158.865 166.571  1.00  0.00           N  
ATOM   1756  HE1 TRP R 158     127.907 159.521 166.188  1.00  0.00           H  
ATOM   1757  CE2 TRP R 158     129.361 159.178 167.585  1.00  0.00           C  
ATOM   1758  CD2 TRP R 158     129.989 157.885 167.997  1.00  0.00           C  
ATOM   1759  CE3 TRP R 158     130.872 157.914 169.027  1.00  0.00           C  
ATOM   1760  HE3 TRP R 158     131.175 157.018 169.559  1.00  0.00           H  
ATOM   1761  CZ3 TRP R 158     131.114 159.109 169.649  1.00  0.00           C  
ATOM   1762  HZ3 TRP R 158     131.746 159.115 170.530  1.00  0.00           H  
ATOM   1763  CZ2 TRP R 158     129.735 160.413 168.176  1.00  0.00           C  
ATOM   1764  HZ2 TRP R 158     129.319 161.363 167.887  1.00  0.00           H  
ATOM   1765  CH2 TRP R 158     130.693 160.309 169.143  1.00  0.00           C  
ATOM   1766  HH2 TRP R 158     131.087 161.179 169.663  1.00  0.00           H  
ATOM   1767  C   TRP R 158     128.338 155.373 169.327  1.00  0.00           C  
ATOM   1768  O   TRP R 158     128.463 156.189 170.254  1.00  0.00           O  
ATOM   1769  N   MET R 159     127.140 154.914 169.021  1.00  0.00           N  
ATOM   1770  HN  MET R 159     127.113 154.299 168.240  1.00  0.00           H  
ATOM   1771  CA  MET R 159     125.917 155.355 169.661  1.00  0.00           C  
ATOM   1772  HA  MET R 159     126.008 156.436 169.675  1.00  0.00           H  
ATOM   1773  CB  MET R 159     124.675 154.881 168.849  1.00  0.00           C  
ATOM   1774  HB1 MET R 159     123.817 155.313 169.407  1.00  0.00           H  
ATOM   1775  HB2 MET R 159     124.611 153.776 168.874  1.00  0.00           H  
ATOM   1776  CG  MET R 159     124.663 155.377 167.403  1.00  0.00           C  
ATOM   1777  HG1 MET R 159     125.057 154.633 166.673  1.00  0.00           H  
ATOM   1778  HG2 MET R 159     125.401 156.204 167.345  1.00  0.00           H  
ATOM   1779  SD  MET R 159     123.006 155.920 166.632  1.00  0.00           S  
ATOM   1780  CE  MET R 159     122.579 157.270 167.733  1.00  0.00           C  
ATOM   1781  HE1 MET R 159     123.363 158.053 167.687  1.00  0.00           H  
ATOM   1782  HE2 MET R 159     122.238 157.040 168.763  1.00  0.00           H  
ATOM   1783  HE3 MET R 159     121.640 157.709 167.314  1.00  0.00           H  
ATOM   1784  C   MET R 159     125.792 154.794 171.155  1.00  0.00           C  
ATOM   1785  O   MET R 159     125.002 155.287 171.954  1.00  0.00           O  
ATOM   1786  N   LEU R 160     126.681 153.770 171.597  1.00  0.00           N  
ATOM   1787  HN  LEU R 160     127.243 153.373 170.882  1.00  0.00           H  
ATOM   1788  CA  LEU R 160     126.879 153.376 172.929  1.00  0.00           C  
ATOM   1789  HA  LEU R 160     125.890 153.192 173.298  1.00  0.00           H  
ATOM   1790  CB  LEU R 160     127.809 152.146 172.951  1.00  0.00           C  
ATOM   1791  HB1 LEU R 160     128.363 152.167 171.991  1.00  0.00           H  
ATOM   1792  HB2 LEU R 160     127.217 151.206 172.911  1.00  0.00           H  
ATOM   1793  CG  LEU R 160     128.834 151.869 174.061  1.00  0.00           C  
ATOM   1794  HG  LEU R 160     129.661 152.609 173.955  1.00  0.00           H  
ATOM   1795  CD1 LEU R 160     128.441 151.916 175.564  1.00  0.00           C  
ATOM   1796 HD11 LEU R 160     127.787 152.774 175.811  1.00  0.00           H  
ATOM   1797 HD12 LEU R 160     129.337 152.032 176.208  1.00  0.00           H  
ATOM   1798 HD13 LEU R 160     127.964 151.010 175.997  1.00  0.00           H  
ATOM   1799  CD2 LEU R 160     129.574 150.588 173.738  1.00  0.00           C  
ATOM   1800 HD21 LEU R 160     129.981 150.582 172.705  1.00  0.00           H  
ATOM   1801 HD22 LEU R 160     128.944 149.687 173.895  1.00  0.00           H  
ATOM   1802 HD23 LEU R 160     130.348 150.438 174.527  1.00  0.00           H  
ATOM   1803  C   LEU R 160     127.486 154.535 173.717  1.00  0.00           C  
ATOM   1804  O   LEU R 160     127.178 154.661 174.902  1.00  0.00           O  
ATOM   1805  N   CYS R 161     128.321 155.368 173.109  1.00  0.00           N  
ATOM   1806  HN  CYS R 161     128.343 155.228 172.124  1.00  0.00           H  
ATOM   1807  CA  CYS R 161     129.278 156.310 173.688  1.00  0.00           C  
ATOM   1808  HA  CYS R 161     129.677 155.746 174.506  1.00  0.00           H  
ATOM   1809  CB  CYS R 161     130.523 156.651 172.810  1.00  0.00           C  
ATOM   1810  HB1 CYS R 161     130.087 156.756 171.796  1.00  0.00           H  
ATOM   1811  HB2 CYS R 161     131.139 155.729 172.718  1.00  0.00           H  
ATOM   1812  SG  CYS R 161     131.671 157.988 173.353  1.00  0.00           S  
ATOM   1813  HG1 CYS R 161     132.099 157.470 174.489  1.00  0.00           H  
ATOM   1814  C   CYS R 161     128.634 157.522 174.277  1.00  0.00           C  
ATOM   1815  O   CYS R 161     128.199 157.588 175.432  1.00  0.00           O  
ATOM   1816  N   GLY R 162     128.306 158.506 173.409  1.00  0.00           N  
ATOM   1817  HN  GLY R 162     128.546 158.506 172.438  1.00  0.00           H  
ATOM   1818  CA  GLY R 162     127.747 159.793 173.708  1.00  0.00           C  
ATOM   1819  HA1 GLY R 162     128.450 160.258 174.394  1.00  0.00           H  
ATOM   1820  HA2 GLY R 162     126.787 159.733 174.209  1.00  0.00           H  
ATOM   1821  C   GLY R 162     127.582 160.726 172.531  1.00  0.00           C  
ATOM   1822  OT1 GLY R 162     127.829 160.413 171.333  1.00  0.00           O  
ATOM   1823  OT2 GLY R 162     127.021 161.814 172.769  1.00  0.00           O  
ATOM   1824  N   GLN R 174     124.078 149.720 172.971  1.00  0.00           N  
ATOM   1825  HT1 GLN R 174     123.724 150.250 172.144  1.00  0.00           H  
ATOM   1826  HT2 GLN R 174     123.260 149.170 173.300  1.00  0.00           H  
ATOM   1827  HT3 GLN R 174     124.866 149.062 172.767  1.00  0.00           H  
ATOM   1828  CA  GLN R 174     124.723 150.651 174.015  1.00  0.00           C  
ATOM   1829  HA  GLN R 174     125.552 151.171 173.570  1.00  0.00           H  
ATOM   1830  CB  GLN R 174     123.602 151.587 174.503  1.00  0.00           C  
ATOM   1831  HB1 GLN R 174     123.988 152.259 175.302  1.00  0.00           H  
ATOM   1832  HB2 GLN R 174     122.867 150.957 175.047  1.00  0.00           H  
ATOM   1833  CG  GLN R 174     122.902 152.474 173.417  1.00  0.00           C  
ATOM   1834  HG1 GLN R 174     122.576 151.815 172.590  1.00  0.00           H  
ATOM   1835  HG2 GLN R 174     123.554 153.334 173.164  1.00  0.00           H  
ATOM   1836  CD  GLN R 174     121.593 153.163 173.839  1.00  0.00           C  
ATOM   1837  OE1 GLN R 174     120.857 153.605 172.983  1.00  0.00           O  
ATOM   1838  NE2 GLN R 174     121.397 153.232 175.183  1.00  0.00           N  
ATOM   1839 HE21 GLN R 174     120.514 153.651 175.401  1.00  0.00           H  
ATOM   1840 HE22 GLN R 174     121.943 152.694 175.822  1.00  0.00           H  
ATOM   1841  C   GLN R 174     125.314 149.853 175.186  1.00  0.00           C  
ATOM   1842  O   GLN R 174     126.353 149.194 174.955  1.00  0.00           O  
ATOM   1843  N   THR R 175     124.765 149.963 176.409  1.00  0.00           N  
ATOM   1844  CA  THR R 175     125.237 149.427 177.684  1.00  0.00           C  
ATOM   1845  CB  THR R 175     124.234 149.387 178.780  1.00  0.00           C  
ATOM   1846  OG1 THR R 175     124.672 148.661 179.934  1.00  0.00           O  
ATOM   1847  CG2 THR R 175     122.973 148.754 178.356  1.00  0.00           C  
ATOM   1848  C   THR R 175     125.961 148.121 177.537  1.00  0.00           C  
ATOM   1849  O   THR R 175     127.123 147.986 177.945  1.00  0.00           O  
ATOM   1850  N   SER R 176     125.418 147.150 176.835  1.00  0.00           N  
ATOM   1851  HN  SER R 176     124.467 147.214 176.560  1.00  0.00           H  
ATOM   1852  CA  SER R 176     126.058 145.928 176.411  1.00  0.00           C  
ATOM   1853  HA  SER R 176     127.126 145.862 176.589  1.00  0.00           H  
ATOM   1854  CB  SER R 176     125.376 144.912 177.281  1.00  0.00           C  
ATOM   1855  HB1 SER R 176     124.315 144.662 177.084  1.00  0.00           H  
ATOM   1856  HB2 SER R 176     125.294 145.338 178.310  1.00  0.00           H  
ATOM   1857  OG  SER R 176     126.095 143.708 177.246  1.00  0.00           O  
ATOM   1858  HG1 SER R 176     125.510 143.043 177.614  1.00  0.00           H  
ATOM   1859  C   SER R 176     125.799 145.593 174.982  1.00  0.00           C  
ATOM   1860  O   SER R 176     124.726 145.098 174.601  1.00  0.00           O  
ATOM   1861  N   ASP R 177     126.846 145.741 174.137  1.00  0.00           N  
ATOM   1862  HN  ASP R 177     127.715 146.133 174.452  1.00  0.00           H  
ATOM   1863  CA  ASP R 177     126.762 145.314 172.738  1.00  0.00           C  
ATOM   1864  HA  ASP R 177     125.724 145.096 172.554  1.00  0.00           H  
ATOM   1865  CB  ASP R 177     127.345 146.330 171.710  1.00  0.00           C  
ATOM   1866  HB1 ASP R 177     127.235 145.891 170.698  1.00  0.00           H  
ATOM   1867  HB2 ASP R 177     128.421 146.405 171.973  1.00  0.00           H  
ATOM   1868  CG  ASP R 177     126.640 147.668 171.748  1.00  0.00           C  
ATOM   1869  OD1 ASP R 177     125.404 147.724 171.875  1.00  0.00           O  
ATOM   1870  OD2 ASP R 177     127.325 148.703 171.616  1.00  0.00           O  
ATOM   1871  C   ASP R 177     127.518 144.020 172.626  1.00  0.00           C  
ATOM   1872  O   ASP R 177     128.292 143.793 171.736  1.00  0.00           O  
ATOM   1873  N   PHE R 178     127.215 143.023 173.586  1.00  0.00           N  
ATOM   1874  HN  PHE R 178     126.497 143.095 174.272  1.00  0.00           H  
ATOM   1875  CA  PHE R 178     127.799 141.631 173.439  1.00  0.00           C  
ATOM   1876  HA  PHE R 178     128.873 141.741 173.341  1.00  0.00           H  
ATOM   1877  CB  PHE R 178     127.395 140.890 174.709  1.00  0.00           C  
ATOM   1878  HB1 PHE R 178     126.943 139.886 174.575  1.00  0.00           H  
ATOM   1879  HB2 PHE R 178     126.738 141.444 175.415  1.00  0.00           H  
ATOM   1880  CG  PHE R 178     128.671 140.551 175.472  1.00  0.00           C  
ATOM   1881  CD1 PHE R 178     129.162 141.233 176.579  1.00  0.00           C  
ATOM   1882  HD1 PHE R 178     128.698 142.127 176.987  1.00  0.00           H  
ATOM   1883  CE1 PHE R 178     130.257 140.727 177.293  1.00  0.00           C  
ATOM   1884  HE1 PHE R 178     130.547 141.081 178.269  1.00  0.00           H  
ATOM   1885  CZ  PHE R 178     130.985 139.659 176.887  1.00  0.00           C  
ATOM   1886  HZ  PHE R 178     131.901 139.369 177.380  1.00  0.00           H  
ATOM   1887  CD2 PHE R 178     129.299 139.380 175.136  1.00  0.00           C  
ATOM   1888  HD2 PHE R 178     128.911 138.780 174.323  1.00  0.00           H  
ATOM   1889  CE2 PHE R 178     130.481 138.956 175.783  1.00  0.00           C  
ATOM   1890  HE2 PHE R 178     130.978 138.089 175.366  1.00  0.00           H  
ATOM   1891  C   PHE R 178     127.307 140.890 172.226  1.00  0.00           C  
ATOM   1892  O   PHE R 178     127.728 139.857 171.857  1.00  0.00           O  
ATOM   1893  N   ILE R 179     126.372 141.493 171.479  1.00  0.00           N  
ATOM   1894  HN  ILE R 179     125.885 142.263 171.862  1.00  0.00           H  
ATOM   1895  CA  ILE R 179     125.877 141.049 170.186  1.00  0.00           C  
ATOM   1896  HA  ILE R 179     125.522 140.056 170.398  1.00  0.00           H  
ATOM   1897  CB  ILE R 179     124.654 141.635 169.580  1.00  0.00           C  
ATOM   1898  HB  ILE R 179     124.273 140.883 168.859  1.00  0.00           H  
ATOM   1899  CG2 ILE R 179     123.585 141.635 170.692  1.00  0.00           C  
ATOM   1900 HG21 ILE R 179     123.747 142.374 171.508  1.00  0.00           H  
ATOM   1901 HG22 ILE R 179     123.442 140.588 171.061  1.00  0.00           H  
ATOM   1902 HG23 ILE R 179     122.664 141.988 170.184  1.00  0.00           H  
ATOM   1903  CG1 ILE R 179     124.922 142.868 168.659  1.00  0.00           C  
ATOM   1904 HG11 ILE R 179     123.986 142.919 168.065  1.00  0.00           H  
ATOM   1905 HG12 ILE R 179     125.747 142.556 167.989  1.00  0.00           H  
ATOM   1906  CD  ILE R 179     125.275 144.265 169.290  1.00  0.00           C  
ATOM   1907  HD1 ILE R 179     126.232 144.238 169.853  1.00  0.00           H  
ATOM   1908  HD2 ILE R 179     124.424 144.510 169.948  1.00  0.00           H  
ATOM   1909  HD3 ILE R 179     125.380 145.030 168.484  1.00  0.00           H  
ATOM   1910  C   ILE R 179     127.048 140.913 169.190  1.00  0.00           C  
ATOM   1911  O   ILE R 179     126.907 140.133 168.278  1.00  0.00           O  
ATOM   1912  N   THR R 180     128.117 141.664 169.303  1.00  0.00           N  
ATOM   1913  HN  THR R 180     128.002 142.453 169.898  1.00  0.00           H  
ATOM   1914  CA  THR R 180     129.326 141.607 168.550  1.00  0.00           C  
ATOM   1915  HA  THR R 180     129.018 141.693 167.523  1.00  0.00           H  
ATOM   1916  CB  THR R 180     130.258 142.818 168.828  1.00  0.00           C  
ATOM   1917  HB  THR R 180     129.619 143.727 168.847  1.00  0.00           H  
ATOM   1918  OG1 THR R 180     131.203 143.055 167.801  1.00  0.00           O  
ATOM   1919  HG1 THR R 180     131.883 142.375 167.926  1.00  0.00           H  
ATOM   1920  CG2 THR R 180     131.093 142.948 170.124  1.00  0.00           C  
ATOM   1921 HG21 THR R 180     131.894 142.192 170.240  1.00  0.00           H  
ATOM   1922 HG22 THR R 180     130.407 142.965 171.001  1.00  0.00           H  
ATOM   1923 HG23 THR R 180     131.581 143.937 170.204  1.00  0.00           H  
ATOM   1924  C   THR R 180     130.051 140.277 168.722  1.00  0.00           C  
ATOM   1925  O   THR R 180     130.603 139.798 167.759  1.00  0.00           O  
ATOM   1926  N   VAL R 181     130.084 139.782 169.958  1.00  0.00           N  
ATOM   1927  HN  VAL R 181     129.680 140.341 170.681  1.00  0.00           H  
ATOM   1928  CA  VAL R 181     130.556 138.477 170.299  1.00  0.00           C  
ATOM   1929  HA  VAL R 181     131.572 138.424 169.941  1.00  0.00           H  
ATOM   1930  CB  VAL R 181     130.634 138.486 171.833  1.00  0.00           C  
ATOM   1931  HB  VAL R 181     129.690 138.913 172.234  1.00  0.00           H  
ATOM   1932  CG1 VAL R 181     130.778 137.048 172.301  1.00  0.00           C  
ATOM   1933 HG11 VAL R 181     131.680 136.644 171.805  1.00  0.00           H  
ATOM   1934 HG12 VAL R 181     129.880 136.395 172.188  1.00  0.00           H  
ATOM   1935 HG13 VAL R 181     131.051 137.108 173.379  1.00  0.00           H  
ATOM   1936  CG2 VAL R 181     131.922 139.396 172.225  1.00  0.00           C  
ATOM   1937 HG21 VAL R 181     131.866 140.485 172.020  1.00  0.00           H  
ATOM   1938 HG22 VAL R 181     132.785 139.029 171.636  1.00  0.00           H  
ATOM   1939 HG23 VAL R 181     132.067 139.359 173.324  1.00  0.00           H  
ATOM   1940  C   VAL R 181     129.718 137.337 169.673  1.00  0.00           C  
ATOM   1941  O   VAL R 181     130.298 136.393 169.079  1.00  0.00           O  
ATOM   1942  N   ALA R 182     128.348 137.481 169.789  1.00  0.00           N  
ATOM   1943  HN  ALA R 182     127.976 138.223 170.325  1.00  0.00           H  
ATOM   1944  CA  ALA R 182     127.330 136.619 169.250  1.00  0.00           C  
ATOM   1945  HA  ALA R 182     127.535 135.623 169.607  1.00  0.00           H  
ATOM   1946  CB  ALA R 182     125.971 137.206 169.698  1.00  0.00           C  
ATOM   1947  HB1 ALA R 182     125.737 138.213 169.301  1.00  0.00           H  
ATOM   1948  HB2 ALA R 182     126.073 137.237 170.804  1.00  0.00           H  
ATOM   1949  HB3 ALA R 182     125.155 136.579 169.293  1.00  0.00           H  
ATOM   1950  C   ALA R 182     127.435 136.513 167.736  1.00  0.00           C  
ATOM   1951  O   ALA R 182     127.433 135.479 167.124  1.00  0.00           O  
ATOM   1952  N   TRP R 183     127.618 137.679 167.101  1.00  0.00           N  
ATOM   1953  HN  TRP R 183     127.466 138.497 167.645  1.00  0.00           H  
ATOM   1954  CA  TRP R 183     127.811 137.811 165.659  1.00  0.00           C  
ATOM   1955  HA  TRP R 183     127.073 137.198 165.161  1.00  0.00           H  
ATOM   1956  CB  TRP R 183     127.625 139.266 165.088  1.00  0.00           C  
ATOM   1957  HB1 TRP R 183     128.327 139.827 165.756  1.00  0.00           H  
ATOM   1958  HB2 TRP R 183     126.631 139.633 165.412  1.00  0.00           H  
ATOM   1959  CG  TRP R 183     127.938 139.593 163.647  1.00  0.00           C  
ATOM   1960  CD1 TRP R 183     129.029 140.241 163.112  1.00  0.00           C  
ATOM   1961  HD1 TRP R 183     129.875 140.585 163.692  1.00  0.00           H  
ATOM   1962  NE1 TRP R 183     128.962 140.357 161.746  1.00  0.00           N  
ATOM   1963  HE1 TRP R 183     129.682 140.188 161.113  1.00  0.00           H  
ATOM   1964  CE2 TRP R 183     127.860 139.682 161.380  1.00  0.00           C  
ATOM   1965  CD2 TRP R 183     127.177 139.232 162.498  1.00  0.00           C  
ATOM   1966  CE3 TRP R 183     125.993 138.550 162.327  1.00  0.00           C  
ATOM   1967  HE3 TRP R 183     125.409 138.193 163.166  1.00  0.00           H  
ATOM   1968  CZ3 TRP R 183     125.631 138.227 161.013  1.00  0.00           C  
ATOM   1969  HZ3 TRP R 183     124.870 137.475 160.842  1.00  0.00           H  
ATOM   1970  CZ2 TRP R 183     127.464 139.406 160.097  1.00  0.00           C  
ATOM   1971  HZ2 TRP R 183     127.998 139.608 159.187  1.00  0.00           H  
ATOM   1972  CH2 TRP R 183     126.300 138.652 159.877  1.00  0.00           C  
ATOM   1973  HH2 TRP R 183     126.049 138.187 158.936  1.00  0.00           H  
ATOM   1974  C   TRP R 183     129.073 137.092 165.152  1.00  0.00           C  
ATOM   1975  O   TRP R 183     129.172 136.456 164.067  1.00  0.00           O  
ATOM   1976  N   LEU R 184     130.211 137.276 165.880  1.00  0.00           N  
ATOM   1977  HN  LEU R 184     130.333 137.811 166.717  1.00  0.00           H  
ATOM   1978  CA  LEU R 184     131.451 136.693 165.444  1.00  0.00           C  
ATOM   1979  HA  LEU R 184     131.765 137.032 164.465  1.00  0.00           H  
ATOM   1980  CB  LEU R 184     132.566 137.413 166.249  1.00  0.00           C  
ATOM   1981  HB1 LEU R 184     132.433 137.144 167.316  1.00  0.00           H  
ATOM   1982  HB2 LEU R 184     132.484 138.510 166.162  1.00  0.00           H  
ATOM   1983  CG  LEU R 184     133.977 137.010 165.900  1.00  0.00           C  
ATOM   1984  HG  LEU R 184     134.075 135.904 165.908  1.00  0.00           H  
ATOM   1985  CD1 LEU R 184     134.219 137.505 164.463  1.00  0.00           C  
ATOM   1986 HD11 LEU R 184     133.905 138.547 164.269  1.00  0.00           H  
ATOM   1987 HD12 LEU R 184     133.735 136.831 163.724  1.00  0.00           H  
ATOM   1988 HD13 LEU R 184     135.304 137.580 164.265  1.00  0.00           H  
ATOM   1989  CD2 LEU R 184     134.939 137.628 166.876  1.00  0.00           C  
ATOM   1990 HD21 LEU R 184     135.119 136.957 167.744  1.00  0.00           H  
ATOM   1991 HD22 LEU R 184     134.605 138.606 167.261  1.00  0.00           H  
ATOM   1992 HD23 LEU R 184     135.896 137.764 166.327  1.00  0.00           H  
ATOM   1993  C   LEU R 184     131.526 135.137 165.573  1.00  0.00           C  
ATOM   1994  O   LEU R 184     132.096 134.494 164.706  1.00  0.00           O  
ATOM   1995  N   ILE R 185     130.836 134.544 166.619  1.00  0.00           N  
ATOM   1996  HN  ILE R 185     130.532 135.062 167.418  1.00  0.00           H  
ATOM   1997  CA  ILE R 185     130.621 133.108 166.713  1.00  0.00           C  
ATOM   1998  HA  ILE R 185     131.561 132.683 166.421  1.00  0.00           H  
ATOM   1999  CB  ILE R 185     130.313 132.575 168.051  1.00  0.00           C  
ATOM   2000  HB  ILE R 185     130.226 131.468 168.018  1.00  0.00           H  
ATOM   2001  CG2 ILE R 185     131.622 132.814 168.916  1.00  0.00           C  
ATOM   2002 HG21 ILE R 185     131.782 133.897 169.101  1.00  0.00           H  
ATOM   2003 HG22 ILE R 185     132.512 132.382 168.415  1.00  0.00           H  
ATOM   2004 HG23 ILE R 185     131.608 132.275 169.886  1.00  0.00           H  
ATOM   2005  CG1 ILE R 185     129.113 133.244 168.741  1.00  0.00           C  
ATOM   2006 HG11 ILE R 185     128.196 133.098 168.144  1.00  0.00           H  
ATOM   2007 HG12 ILE R 185     129.278 134.326 168.587  1.00  0.00           H  
ATOM   2008  CD  ILE R 185     128.930 132.822 170.184  1.00  0.00           C  
ATOM   2009  HD1 ILE R 185     129.840 132.995 170.787  1.00  0.00           H  
ATOM   2010  HD2 ILE R 185     128.798 131.720 170.225  1.00  0.00           H  
ATOM   2011  HD3 ILE R 185     127.969 133.173 170.612  1.00  0.00           H  
ATOM   2012  C   ILE R 185     129.592 132.531 165.716  1.00  0.00           C  
ATOM   2013  O   ILE R 185     129.646 131.340 165.398  1.00  0.00           O  
ATOM   2014  N   PHE R 186     128.734 133.350 165.081  1.00  0.00           N  
ATOM   2015  HN  PHE R 186     128.552 134.268 165.415  1.00  0.00           H  
ATOM   2016  CA  PHE R 186     127.948 132.931 163.974  1.00  0.00           C  
ATOM   2017  HA  PHE R 186     127.401 132.029 164.208  1.00  0.00           H  
ATOM   2018  CB  PHE R 186     126.853 134.002 163.789  1.00  0.00           C  
ATOM   2019  HB1 PHE R 186     127.248 135.017 163.970  1.00  0.00           H  
ATOM   2020  HB2 PHE R 186     126.130 133.775 164.604  1.00  0.00           H  
ATOM   2021  CG  PHE R 186     126.096 134.051 162.462  1.00  0.00           C  
ATOM   2022  CD1 PHE R 186     125.049 133.135 162.301  1.00  0.00           C  
ATOM   2023  HD1 PHE R 186     124.701 132.613 163.188  1.00  0.00           H  
ATOM   2024  CE1 PHE R 186     124.332 132.919 161.123  1.00  0.00           C  
ATOM   2025  HE1 PHE R 186     123.536 132.193 160.987  1.00  0.00           H  
ATOM   2026  CZ  PHE R 186     124.639 133.879 160.092  1.00  0.00           C  
ATOM   2027  HZ  PHE R 186     124.023 133.950 159.205  1.00  0.00           H  
ATOM   2028  CD2 PHE R 186     126.515 134.784 161.305  1.00  0.00           C  
ATOM   2029  HD2 PHE R 186     127.373 135.431 161.208  1.00  0.00           H  
ATOM   2030  CE2 PHE R 186     125.692 134.781 160.213  1.00  0.00           C  
ATOM   2031  HE2 PHE R 186     125.834 135.508 159.429  1.00  0.00           H  
ATOM   2032  C   PHE R 186     128.690 132.548 162.745  1.00  0.00           C  
ATOM   2033  O   PHE R 186     128.487 131.564 162.024  1.00  0.00           O  
ATOM   2034  N   LEU R 187     129.654 133.466 162.344  1.00  0.00           N  
ATOM   2035  HN  LEU R 187     129.715 134.370 162.771  1.00  0.00           H  
ATOM   2036  CA  LEU R 187     130.617 133.301 161.281  1.00  0.00           C  
ATOM   2037  HA  LEU R 187     130.129 133.268 160.307  1.00  0.00           H  
ATOM   2038  CB  LEU R 187     131.639 134.513 161.054  1.00  0.00           C  
ATOM   2039  HB1 LEU R 187     132.320 134.265 160.211  1.00  0.00           H  
ATOM   2040  HB2 LEU R 187     132.171 134.483 162.029  1.00  0.00           H  
ATOM   2041  CG  LEU R 187     130.914 135.866 160.879  1.00  0.00           C  
ATOM   2042  HG  LEU R 187     130.442 136.138 161.851  1.00  0.00           H  
ATOM   2043  CD1 LEU R 187     131.899 137.081 160.689  1.00  0.00           C  
ATOM   2044 HD11 LEU R 187     132.450 137.079 159.732  1.00  0.00           H  
ATOM   2045 HD12 LEU R 187     132.641 137.107 161.520  1.00  0.00           H  
ATOM   2046 HD13 LEU R 187     131.311 138.031 160.649  1.00  0.00           H  
ATOM   2047  CD2 LEU R 187     129.826 135.906 159.788  1.00  0.00           C  
ATOM   2048 HD21 LEU R 187     129.100 135.111 160.054  1.00  0.00           H  
ATOM   2049 HD22 LEU R 187     130.164 135.720 158.750  1.00  0.00           H  
ATOM   2050 HD23 LEU R 187     129.415 136.932 159.702  1.00  0.00           H  
ATOM   2051  C   LEU R 187     131.505 131.995 161.454  1.00  0.00           C  
ATOM   2052  O   LEU R 187     131.824 131.420 160.413  1.00  0.00           O  
ATOM   2053  N   CYS R 188     131.991 131.720 162.651  1.00  0.00           N  
ATOM   2054  HN  CYS R 188     131.924 132.435 163.339  1.00  0.00           H  
ATOM   2055  CA  CYS R 188     132.708 130.458 162.921  1.00  0.00           C  
ATOM   2056  HA  CYS R 188     133.589 130.375 162.309  1.00  0.00           H  
ATOM   2057  CB  CYS R 188     133.167 130.457 164.431  1.00  0.00           C  
ATOM   2058  HB1 CYS R 188     132.421 130.951 165.092  1.00  0.00           H  
ATOM   2059  HB2 CYS R 188     134.079 131.098 164.455  1.00  0.00           H  
ATOM   2060  SG  CYS R 188     133.746 128.860 165.138  1.00  0.00           S  
ATOM   2061  HG1 CYS R 188     132.539 128.424 165.507  1.00  0.00           H  
ATOM   2062  C   CYS R 188     131.979 129.204 162.552  1.00  0.00           C  
ATOM   2063  O   CYS R 188     132.535 128.383 161.795  1.00  0.00           O  
ATOM   2064  N   VAL R 189     130.767 129.053 163.033  1.00  0.00           N  
ATOM   2065  HN  VAL R 189     130.320 129.751 163.583  1.00  0.00           H  
ATOM   2066  CA  VAL R 189     130.069 127.832 162.626  1.00  0.00           C  
ATOM   2067  HA  VAL R 189     130.725 126.976 162.631  1.00  0.00           H  
ATOM   2068  CB  VAL R 189     128.897 127.391 163.575  1.00  0.00           C  
ATOM   2069  HB  VAL R 189     128.567 126.397 163.203  1.00  0.00           H  
ATOM   2070  CG1 VAL R 189     129.368 126.976 164.975  1.00  0.00           C  
ATOM   2071 HG11 VAL R 189     129.516 127.834 165.664  1.00  0.00           H  
ATOM   2072 HG12 VAL R 189     130.285 126.347 164.883  1.00  0.00           H  
ATOM   2073 HG13 VAL R 189     128.549 126.440 165.489  1.00  0.00           H  
ATOM   2074  CG2 VAL R 189     127.591 128.348 163.417  1.00  0.00           C  
ATOM   2075 HG21 VAL R 189     127.023 128.209 162.474  1.00  0.00           H  
ATOM   2076 HG22 VAL R 189     127.816 129.438 163.458  1.00  0.00           H  
ATOM   2077 HG23 VAL R 189     126.886 128.178 164.265  1.00  0.00           H  
ATOM   2078  C   VAL R 189     129.551 127.895 161.201  1.00  0.00           C  
ATOM   2079  O   VAL R 189     129.470 126.894 160.541  1.00  0.00           O  
ATOM   2080  N   VAL R 190     129.190 129.123 160.633  1.00  0.00           N  
ATOM   2081  HN  VAL R 190     129.178 129.922 161.236  1.00  0.00           H  
ATOM   2082  CA  VAL R 190     128.855 129.271 159.265  1.00  0.00           C  
ATOM   2083  HA  VAL R 190     127.996 128.673 158.989  1.00  0.00           H  
ATOM   2084  CB  VAL R 190     128.326 130.623 158.935  1.00  0.00           C  
ATOM   2085  HB  VAL R 190     128.943 131.435 159.373  1.00  0.00           H  
ATOM   2086  CG1 VAL R 190     128.136 130.973 157.451  1.00  0.00           C  
ATOM   2087 HG11 VAL R 190     127.580 130.194 156.887  1.00  0.00           H  
ATOM   2088 HG12 VAL R 190     129.004 131.078 156.775  1.00  0.00           H  
ATOM   2089 HG13 VAL R 190     127.402 131.800 157.341  1.00  0.00           H  
ATOM   2090  CG2 VAL R 190     126.968 130.813 159.652  1.00  0.00           C  
ATOM   2091 HG21 VAL R 190     126.877 130.365 160.677  1.00  0.00           H  
ATOM   2092 HG22 VAL R 190     126.168 130.459 158.975  1.00  0.00           H  
ATOM   2093 HG23 VAL R 190     126.814 131.912 159.752  1.00  0.00           H  
ATOM   2094  C   VAL R 190     129.982 128.862 158.396  1.00  0.00           C  
ATOM   2095  O   VAL R 190     129.840 128.355 157.264  1.00  0.00           O  
ATOM   2096  N   LEU R 191     131.235 129.249 158.744  1.00  0.00           N  
ATOM   2097  HN  LEU R 191     131.554 129.763 159.536  1.00  0.00           H  
ATOM   2098  CA  LEU R 191     132.430 128.770 157.976  1.00  0.00           C  
ATOM   2099  HA  LEU R 191     132.160 129.014 156.971  1.00  0.00           H  
ATOM   2100  CB  LEU R 191     133.654 129.678 158.268  1.00  0.00           C  
ATOM   2101  HB1 LEU R 191     134.023 129.514 159.294  1.00  0.00           H  
ATOM   2102  HB2 LEU R 191     133.188 130.689 158.330  1.00  0.00           H  
ATOM   2103  CG  LEU R 191     134.880 129.658 157.355  1.00  0.00           C  
ATOM   2104  HG  LEU R 191     134.423 129.217 156.446  1.00  0.00           H  
ATOM   2105  CD1 LEU R 191     135.431 131.032 157.048  1.00  0.00           C  
ATOM   2106 HD11 LEU R 191     134.817 131.688 156.397  1.00  0.00           H  
ATOM   2107 HD12 LEU R 191     136.461 130.938 156.631  1.00  0.00           H  
ATOM   2108 HD13 LEU R 191     135.405 131.656 157.962  1.00  0.00           H  
ATOM   2109  CD2 LEU R 191     135.959 128.833 157.971  1.00  0.00           C  
ATOM   2110 HD21 LEU R 191     135.506 127.856 158.231  1.00  0.00           H  
ATOM   2111 HD22 LEU R 191     136.358 129.290 158.900  1.00  0.00           H  
ATOM   2112 HD23 LEU R 191     136.751 128.750 157.186  1.00  0.00           H  
ATOM   2113  C   LEU R 191     132.784 127.299 158.043  1.00  0.00           C  
ATOM   2114  O   LEU R 191     132.590 126.618 157.057  1.00  0.00           O  
ATOM   2115  N   CYS R 192     133.222 126.784 159.186  1.00  0.00           N  
ATOM   2116  HN  CYS R 192     133.189 127.408 159.956  1.00  0.00           H  
ATOM   2117  CA  CYS R 192     133.676 125.386 159.264  1.00  0.00           C  
ATOM   2118  HA  CYS R 192     134.384 125.272 158.462  1.00  0.00           H  
ATOM   2119  CB  CYS R 192     134.414 125.128 160.674  1.00  0.00           C  
ATOM   2120  HB1 CYS R 192     135.226 125.883 160.680  1.00  0.00           H  
ATOM   2121  HB2 CYS R 192     135.017 124.203 160.538  1.00  0.00           H  
ATOM   2122  SG  CYS R 192     133.594 125.305 162.233  1.00  0.00           S  
ATOM   2123  HG1 CYS R 192     133.029 126.496 162.125  1.00  0.00           H  
ATOM   2124  C   CYS R 192     132.553 124.437 159.085  1.00  0.00           C  
ATOM   2125  O   CYS R 192     132.638 123.386 158.439  1.00  0.00           O  
ATOM   2126  N   GLY R 193     131.309 124.879 159.509  1.00  0.00           N  
ATOM   2127  HN  GLY R 193     131.177 125.823 159.796  1.00  0.00           H  
ATOM   2128  CA  GLY R 193     130.144 124.053 159.433  1.00  0.00           C  
ATOM   2129  HA1 GLY R 193     129.472 124.451 160.174  1.00  0.00           H  
ATOM   2130  HA2 GLY R 193     130.415 123.055 159.724  1.00  0.00           H  
ATOM   2131  C   GLY R 193     129.490 124.050 158.057  1.00  0.00           C  
ATOM   2132  O   GLY R 193     128.591 123.212 157.886  1.00  0.00           O  
ATOM   2133  N   SER R 194     129.852 124.973 157.032  1.00  0.00           N  
ATOM   2134  HN  SER R 194     130.416 125.777 157.190  1.00  0.00           H  
ATOM   2135  CA  SER R 194     129.525 124.625 155.632  1.00  0.00           C  
ATOM   2136  HA  SER R 194     128.735 123.899 155.618  1.00  0.00           H  
ATOM   2137  CB  SER R 194     128.921 125.791 154.928  1.00  0.00           C  
ATOM   2138  HB1 SER R 194     127.982 126.154 155.395  1.00  0.00           H  
ATOM   2139  HB2 SER R 194     128.592 125.570 153.892  1.00  0.00           H  
ATOM   2140  OG  SER R 194     129.766 126.992 154.861  1.00  0.00           O  
ATOM   2141  HG1 SER R 194     129.713 127.502 155.674  1.00  0.00           H  
ATOM   2142  C   SER R 194     130.802 124.186 154.803  1.00  0.00           C  
ATOM   2143  O   SER R 194     130.665 123.698 153.719  1.00  0.00           O  
ATOM   2144  N   SER R 195     132.022 124.370 155.352  1.00  0.00           N  
ATOM   2145  HN  SER R 195     131.955 124.940 156.163  1.00  0.00           H  
ATOM   2146  CA  SER R 195     133.263 123.878 154.744  1.00  0.00           C  
ATOM   2147  HA  SER R 195     133.007 123.781 153.701  1.00  0.00           H  
ATOM   2148  CB  SER R 195     134.535 124.743 155.085  1.00  0.00           C  
ATOM   2149  HB1 SER R 195     134.898 124.430 156.089  1.00  0.00           H  
ATOM   2150  HB2 SER R 195     134.217 125.801 154.966  1.00  0.00           H  
ATOM   2151  OG  SER R 195     135.500 124.598 154.033  1.00  0.00           O  
ATOM   2152  HG1 SER R 195     135.836 123.706 154.147  1.00  0.00           H  
ATOM   2153  C   SER R 195     133.588 122.373 155.151  1.00  0.00           C  
ATOM   2154  O   SER R 195     134.315 121.704 154.478  1.00  0.00           O  
ATOM   2155  N   LEU R 196     132.889 121.775 156.225  1.00  0.00           N  
ATOM   2156  HN  LEU R 196     132.395 122.398 156.820  1.00  0.00           H  
ATOM   2157  CA  LEU R 196     132.892 120.335 156.480  1.00  0.00           C  
ATOM   2158  HA  LEU R 196     133.884 120.047 156.163  1.00  0.00           H  
ATOM   2159  CB  LEU R 196     132.735 120.033 157.995  1.00  0.00           C  
ATOM   2160  HB1 LEU R 196     133.524 120.640 158.491  1.00  0.00           H  
ATOM   2161  HB2 LEU R 196     132.934 118.964 158.208  1.00  0.00           H  
ATOM   2162  CG  LEU R 196     131.292 120.331 158.613  1.00  0.00           C  
ATOM   2163  HG  LEU R 196     130.882 121.239 158.121  1.00  0.00           H  
ATOM   2164  CD1 LEU R 196     130.245 119.196 158.525  1.00  0.00           C  
ATOM   2165 HD11 LEU R 196     130.287 118.535 159.426  1.00  0.00           H  
ATOM   2166 HD12 LEU R 196     130.349 118.652 157.560  1.00  0.00           H  
ATOM   2167 HD13 LEU R 196     129.238 119.647 158.578  1.00  0.00           H  
ATOM   2168  CD2 LEU R 196     131.483 120.670 160.094  1.00  0.00           C  
ATOM   2169 HD21 LEU R 196     130.514 120.816 160.613  1.00  0.00           H  
ATOM   2170 HD22 LEU R 196     132.078 121.595 160.252  1.00  0.00           H  
ATOM   2171 HD23 LEU R 196     132.047 119.870 160.616  1.00  0.00           H  
ATOM   2172  C   LEU R 196     132.020 119.607 155.531  1.00  0.00           C  
ATOM   2173  O   LEU R 196     132.295 118.499 154.999  1.00  0.00           O  
ATOM   2174  N   VAL R 197     130.860 120.225 155.136  1.00  0.00           N  
ATOM   2175  HN  VAL R 197     130.416 120.990 155.605  1.00  0.00           H  
ATOM   2176  CA  VAL R 197     129.920 119.703 154.178  1.00  0.00           C  
ATOM   2177  HA  VAL R 197     129.407 118.853 154.602  1.00  0.00           H  
ATOM   2178  CB  VAL R 197     128.779 120.736 153.951  1.00  0.00           C  
ATOM   2179  HB  VAL R 197     129.203 121.695 153.573  1.00  0.00           H  
ATOM   2180  CG1 VAL R 197     127.739 120.045 152.984  1.00  0.00           C  
ATOM   2181 HG11 VAL R 197     127.414 119.068 153.400  1.00  0.00           H  
ATOM   2182 HG12 VAL R 197     128.233 119.781 152.027  1.00  0.00           H  
ATOM   2183 HG13 VAL R 197     126.895 120.732 152.763  1.00  0.00           H  
ATOM   2184  CG2 VAL R 197     127.986 121.005 155.239  1.00  0.00           C  
ATOM   2185 HG21 VAL R 197     128.641 121.474 156.000  1.00  0.00           H  
ATOM   2186 HG22 VAL R 197     127.596 120.062 155.664  1.00  0.00           H  
ATOM   2187 HG23 VAL R 197     127.153 121.729 155.161  1.00  0.00           H  
ATOM   2188  C   VAL R 197     130.512 119.382 152.827  1.00  0.00           C  
ATOM   2189  O   VAL R 197     130.265 118.311 152.243  1.00  0.00           O  
ATOM   2190  N   LEU R 198     131.345 120.335 152.358  1.00  0.00           N  
ATOM   2191  HN  LEU R 198     131.333 121.165 152.902  1.00  0.00           H  
ATOM   2192  CA  LEU R 198     132.184 120.297 151.150  1.00  0.00           C  
ATOM   2193  HA  LEU R 198     131.452 120.263 150.360  1.00  0.00           H  
ATOM   2194  CB  LEU R 198     133.064 121.550 151.056  1.00  0.00           C  
ATOM   2195  HB1 LEU R 198     133.616 121.719 152.005  1.00  0.00           H  
ATOM   2196  HB2 LEU R 198     132.309 122.361 150.971  1.00  0.00           H  
ATOM   2197  CG  LEU R 198     134.058 121.548 149.844  1.00  0.00           C  
ATOM   2198  HG  LEU R 198     134.735 120.667 149.922  1.00  0.00           H  
ATOM   2199  CD1 LEU R 198     133.275 121.558 148.472  1.00  0.00           C  
ATOM   2200 HD11 LEU R 198     132.466 120.802 148.540  1.00  0.00           H  
ATOM   2201 HD12 LEU R 198     134.018 121.292 147.683  1.00  0.00           H  
ATOM   2202 HD13 LEU R 198     132.766 122.531 148.335  1.00  0.00           H  
ATOM   2203  CD2 LEU R 198     134.963 122.812 150.053  1.00  0.00           C  
ATOM   2204 HD21 LEU R 198     135.332 122.736 151.103  1.00  0.00           H  
ATOM   2205 HD22 LEU R 198     134.463 123.793 149.908  1.00  0.00           H  
ATOM   2206 HD23 LEU R 198     135.884 122.739 149.441  1.00  0.00           H  
ATOM   2207  C   LEU R 198     133.110 119.067 151.063  1.00  0.00           C  
ATOM   2208  O   LEU R 198     133.282 118.452 150.017  1.00  0.00           O  
ATOM   2209  N   LEU R 199     133.675 118.601 152.219  1.00  0.00           N  
ATOM   2210  HN  LEU R 199     133.560 119.069 153.091  1.00  0.00           H  
ATOM   2211  CA  LEU R 199     134.302 117.292 152.412  1.00  0.00           C  
ATOM   2212  HA  LEU R 199     135.010 117.055 151.644  1.00  0.00           H  
ATOM   2213  CB  LEU R 199     135.062 117.200 153.696  1.00  0.00           C  
ATOM   2214  HB1 LEU R 199     135.280 116.119 153.840  1.00  0.00           H  
ATOM   2215  HB2 LEU R 199     134.476 117.586 154.555  1.00  0.00           H  
ATOM   2216  CG  LEU R 199     136.425 117.870 153.563  1.00  0.00           C  
ATOM   2217  HG  LEU R 199     136.284 118.967 153.520  1.00  0.00           H  
ATOM   2218  CD1 LEU R 199     137.243 117.390 154.798  1.00  0.00           C  
ATOM   2219 HD11 LEU R 199     137.646 116.361 154.719  1.00  0.00           H  
ATOM   2220 HD12 LEU R 199     136.566 117.471 155.680  1.00  0.00           H  
ATOM   2221 HD13 LEU R 199     138.123 118.043 154.961  1.00  0.00           H  
ATOM   2222  CD2 LEU R 199     137.241 117.543 152.299  1.00  0.00           C  
ATOM   2223 HD21 LEU R 199     136.646 118.048 151.518  1.00  0.00           H  
ATOM   2224 HD22 LEU R 199     137.330 116.474 152.003  1.00  0.00           H  
ATOM   2225 HD23 LEU R 199     138.260 117.984 152.238  1.00  0.00           H  
ATOM   2226  C   LEU R 199     133.365 116.025 152.390  1.00  0.00           C  
ATOM   2227  O   LEU R 199     133.744 115.090 151.753  1.00  0.00           O  
ATOM   2228  N   ILE R 200     132.183 115.994 153.052  1.00  0.00           N  
ATOM   2229  HN  ILE R 200     131.770 116.757 153.541  1.00  0.00           H  
ATOM   2230  CA  ILE R 200     131.403 114.794 153.004  1.00  0.00           C  
ATOM   2231  HA  ILE R 200     132.043 113.924 152.899  1.00  0.00           H  
ATOM   2232  CB  ILE R 200     130.542 114.696 154.280  1.00  0.00           C  
ATOM   2233  HB  ILE R 200     129.915 113.779 154.290  1.00  0.00           H  
ATOM   2234  CG2 ILE R 200     131.458 114.384 155.488  1.00  0.00           C  
ATOM   2235 HG21 ILE R 200     131.788 115.314 156.000  1.00  0.00           H  
ATOM   2236 HG22 ILE R 200     132.340 113.844 155.075  1.00  0.00           H  
ATOM   2237 HG23 ILE R 200     130.924 113.777 156.247  1.00  0.00           H  
ATOM   2238  CG1 ILE R 200     129.660 115.943 154.377  1.00  0.00           C  
ATOM   2239 HG11 ILE R 200     129.003 115.999 153.481  1.00  0.00           H  
ATOM   2240 HG12 ILE R 200     130.344 116.820 154.387  1.00  0.00           H  
ATOM   2241  CD  ILE R 200     128.733 115.885 155.669  1.00  0.00           C  
ATOM   2242  HD1 ILE R 200     128.143 116.818 155.835  1.00  0.00           H  
ATOM   2243  HD2 ILE R 200     129.299 115.808 156.614  1.00  0.00           H  
ATOM   2244  HD3 ILE R 200     128.101 114.963 155.599  1.00  0.00           H  
ATOM   2245  C   ILE R 200     130.452 114.672 151.812  1.00  0.00           C  
ATOM   2246  O   ILE R 200     129.569 113.828 151.778  1.00  0.00           O  
ATOM   2247  N   ARG R 201     130.554 115.572 150.833  1.00  0.00           N  
ATOM   2248  HN  ARG R 201     130.917 116.503 150.941  1.00  0.00           H  
ATOM   2249  CA  ARG R 201     129.809 115.503 149.582  1.00  0.00           C  
ATOM   2250  HA  ARG R 201     129.132 114.662 149.680  1.00  0.00           H  
ATOM   2251  CB  ARG R 201     129.053 116.822 149.194  1.00  0.00           C  
ATOM   2252  HB1 ARG R 201     129.720 117.659 148.893  1.00  0.00           H  
ATOM   2253  HB2 ARG R 201     128.568 117.198 150.120  1.00  0.00           H  
ATOM   2254  CG  ARG R 201     127.930 116.693 148.208  1.00  0.00           C  
ATOM   2255  HG1 ARG R 201     128.250 116.428 147.177  1.00  0.00           H  
ATOM   2256  HG2 ARG R 201     127.423 117.668 148.107  1.00  0.00           H  
ATOM   2257  CD  ARG R 201     126.905 115.698 148.752  1.00  0.00           C  
ATOM   2258  HD1 ARG R 201     126.489 116.153 149.678  1.00  0.00           H  
ATOM   2259  HD2 ARG R 201     127.319 114.712 149.041  1.00  0.00           H  
ATOM   2260  NE  ARG R 201     125.852 115.490 147.691  1.00  0.00           N  
ATOM   2261  HE  ARG R 201     124.899 115.781 147.784  1.00  0.00           H  
ATOM   2262  CZ  ARG R 201     126.069 114.843 146.588  1.00  0.00           C  
ATOM   2263  NH1 ARG R 201     127.239 114.224 146.268  1.00  0.00           N  
ATOM   2264 HH11 ARG R 201     127.878 113.888 146.966  1.00  0.00           H  
ATOM   2265 HH12 ARG R 201     127.259 113.965 145.302  1.00  0.00           H  
ATOM   2266  NH2 ARG R 201     125.145 114.783 145.632  1.00  0.00           N  
ATOM   2267 HH21 ARG R 201     124.195 115.102 145.695  1.00  0.00           H  
ATOM   2268 HH22 ARG R 201     125.398 114.131 144.916  1.00  0.00           H  
ATOM   2269  C   ARG R 201     130.829 115.237 148.449  1.00  0.00           C  
ATOM   2270  O   ARG R 201     130.529 115.266 147.264  1.00  0.00           O  
ATOM   2271  N   ILE R 202     132.114 114.890 148.755  1.00  0.00           N  
ATOM   2272  HN  ILE R 202     132.237 114.789 149.741  1.00  0.00           H  
ATOM   2273  CA  ILE R 202     133.274 114.715 147.858  1.00  0.00           C  
ATOM   2274  HA  ILE R 202     132.927 114.602 146.835  1.00  0.00           H  
ATOM   2275  CB  ILE R 202     134.062 115.989 147.893  1.00  0.00           C  
ATOM   2276  HB  ILE R 202     134.082 116.437 148.909  1.00  0.00           H  
ATOM   2277  CG2 ILE R 202     135.557 115.852 147.428  1.00  0.00           C  
ATOM   2278 HG21 ILE R 202     135.626 115.611 146.349  1.00  0.00           H  
ATOM   2279 HG22 ILE R 202     136.076 115.071 148.028  1.00  0.00           H  
ATOM   2280 HG23 ILE R 202     136.105 116.799 147.578  1.00  0.00           H  
ATOM   2281  CG1 ILE R 202     133.343 117.070 147.053  1.00  0.00           C  
ATOM   2282 HG11 ILE R 202     133.880 118.032 147.170  1.00  0.00           H  
ATOM   2283 HG12 ILE R 202     132.280 117.288 147.329  1.00  0.00           H  
ATOM   2284  CD  ILE R 202     133.330 116.917 145.475  1.00  0.00           C  
ATOM   2285  HD1 ILE R 202     132.721 116.038 145.166  1.00  0.00           H  
ATOM   2286  HD2 ILE R 202     134.333 116.905 144.995  1.00  0.00           H  
ATOM   2287  HD3 ILE R 202     132.823 117.825 145.078  1.00  0.00           H  
ATOM   2288  C   ILE R 202     134.084 113.495 148.309  1.00  0.00           C  
ATOM   2289  O   ILE R 202     134.426 112.682 147.473  1.00  0.00           O  
ATOM   2290  N   LEU R 203     134.285 113.343 149.586  1.00  0.00           N  
ATOM   2291  HN  LEU R 203     134.026 113.939 150.341  1.00  0.00           H  
ATOM   2292  CA  LEU R 203     134.938 112.152 150.096  1.00  0.00           C  
ATOM   2293  HA  LEU R 203     135.587 111.747 149.339  1.00  0.00           H  
ATOM   2294  CB  LEU R 203     135.763 112.394 151.378  1.00  0.00           C  
ATOM   2295  HB1 LEU R 203     136.384 111.541 151.724  1.00  0.00           H  
ATOM   2296  HB2 LEU R 203     135.074 112.685 152.191  1.00  0.00           H  
ATOM   2297  CG  LEU R 203     136.935 113.454 151.283  1.00  0.00           C  
ATOM   2298  HG  LEU R 203     136.493 114.395 150.906  1.00  0.00           H  
ATOM   2299  CD1 LEU R 203     137.452 113.744 152.761  1.00  0.00           C  
ATOM   2300 HD11 LEU R 203     137.550 112.743 153.241  1.00  0.00           H  
ATOM   2301 HD12 LEU R 203     136.711 114.297 153.367  1.00  0.00           H  
ATOM   2302 HD13 LEU R 203     138.450 114.227 152.795  1.00  0.00           H  
ATOM   2303  CD2 LEU R 203     138.022 113.004 150.277  1.00  0.00           C  
ATOM   2304 HD21 LEU R 203     137.498 112.707 149.337  1.00  0.00           H  
ATOM   2305 HD22 LEU R 203     138.533 112.073 150.603  1.00  0.00           H  
ATOM   2306 HD23 LEU R 203     138.709 113.863 150.117  1.00  0.00           H  
ATOM   2307  C   LEU R 203     133.940 111.045 150.373  1.00  0.00           C  
ATOM   2308  O   LEU R 203     134.124 110.225 151.254  1.00  0.00           O  
ATOM   2309  N   CYS R 204     132.846 111.079 149.663  1.00  0.00           N  
ATOM   2310  HN  CYS R 204     132.695 111.833 149.026  1.00  0.00           H  
ATOM   2311  CA  CYS R 204     131.736 110.203 150.037  1.00  0.00           C  
ATOM   2312  HA  CYS R 204     131.976 109.165 150.176  1.00  0.00           H  
ATOM   2313  CB  CYS R 204     130.926 110.842 151.188  1.00  0.00           C  
ATOM   2314  HB1 CYS R 204     130.695 111.818 150.727  1.00  0.00           H  
ATOM   2315  HB2 CYS R 204     131.604 111.014 152.050  1.00  0.00           H  
ATOM   2316  SG  CYS R 204     129.469 110.027 151.829  1.00  0.00           S  
ATOM   2317  HG1 CYS R 204     129.553 110.632 153.010  1.00  0.00           H  
ATOM   2318  C   CYS R 204     130.847 110.233 148.738  1.00  0.00           C  
ATOM   2319  OT1 CYS R 204     130.894 111.300 147.979  1.00  0.00           O  
ATOM   2320  OT2 CYS R 204     130.121 109.270 148.474  1.00  0.00           O  
ATOM   2321  N   LEU R 211     141.896 114.474 143.706  1.00  0.00           N  
ATOM   2322  HT1 LEU R 211     141.699 115.340 143.158  1.00  0.00           H  
ATOM   2323  HT2 LEU R 211     141.845 113.688 143.029  1.00  0.00           H  
ATOM   2324  HT3 LEU R 211     142.885 114.484 144.023  1.00  0.00           H  
ATOM   2325  CA  LEU R 211     141.022 114.385 144.905  1.00  0.00           C  
ATOM   2326  HA  LEU R 211     140.416 115.283 144.806  1.00  0.00           H  
ATOM   2327  CB  LEU R 211     140.270 113.052 144.894  1.00  0.00           C  
ATOM   2328  HB1 LEU R 211     141.104 112.328 144.972  1.00  0.00           H  
ATOM   2329  HB2 LEU R 211     139.748 112.899 143.919  1.00  0.00           H  
ATOM   2330  CG  LEU R 211     139.193 112.802 145.959  1.00  0.00           C  
ATOM   2331  HG  LEU R 211     138.833 111.837 145.535  1.00  0.00           H  
ATOM   2332  CD1 LEU R 211     139.671 112.457 147.372  1.00  0.00           C  
ATOM   2333 HD11 LEU R 211     140.297 113.244 147.850  1.00  0.00           H  
ATOM   2334 HD12 LEU R 211     140.446 111.663 147.395  1.00  0.00           H  
ATOM   2335 HD13 LEU R 211     138.885 112.058 148.056  1.00  0.00           H  
ATOM   2336  CD2 LEU R 211     138.121 113.891 146.001  1.00  0.00           C  
ATOM   2337 HD21 LEU R 211     138.119 114.224 144.941  1.00  0.00           H  
ATOM   2338 HD22 LEU R 211     138.341 114.784 146.622  1.00  0.00           H  
ATOM   2339 HD23 LEU R 211     137.072 113.589 146.226  1.00  0.00           H  
ATOM   2340  C   LEU R 211     141.733 114.681 146.200  1.00  0.00           C  
ATOM   2341  O   LEU R 211     141.251 115.536 146.975  1.00  0.00           O  
ATOM   2342  N   THR R 212     142.877 114.049 146.483  1.00  0.00           N  
ATOM   2343  HN  THR R 212     143.163 113.415 145.777  1.00  0.00           H  
ATOM   2344  CA  THR R 212     143.654 114.249 147.677  1.00  0.00           C  
ATOM   2345  HA  THR R 212     142.929 114.206 148.478  1.00  0.00           H  
ATOM   2346  CB  THR R 212     144.763 113.203 147.917  1.00  0.00           C  
ATOM   2347  HB  THR R 212     144.379 112.186 147.736  1.00  0.00           H  
ATOM   2348  OG1 THR R 212     145.237 113.225 149.265  1.00  0.00           O  
ATOM   2349  HG1 THR R 212     146.142 112.931 149.253  1.00  0.00           H  
ATOM   2350  CG2 THR R 212     146.061 113.511 147.140  1.00  0.00           C  
ATOM   2351 HG21 THR R 212     146.689 112.587 147.133  1.00  0.00           H  
ATOM   2352 HG22 THR R 212     146.732 114.268 147.596  1.00  0.00           H  
ATOM   2353 HG23 THR R 212     145.900 113.776 146.072  1.00  0.00           H  
ATOM   2354  C   THR R 212     144.252 115.673 147.876  1.00  0.00           C  
ATOM   2355  O   THR R 212     144.326 116.221 148.938  1.00  0.00           O  
ATOM   2356  N   ARG R 213     144.611 116.370 146.822  1.00  0.00           N  
ATOM   2357  HN  ARG R 213     144.497 116.041 145.880  1.00  0.00           H  
ATOM   2358  CA  ARG R 213     145.135 117.713 146.875  1.00  0.00           C  
ATOM   2359  HA  ARG R 213     145.867 117.757 147.659  1.00  0.00           H  
ATOM   2360  CB  ARG R 213     145.807 118.137 145.559  1.00  0.00           C  
ATOM   2361  HB1 ARG R 213     144.968 118.308 144.847  1.00  0.00           H  
ATOM   2362  HB2 ARG R 213     146.459 117.329 145.156  1.00  0.00           H  
ATOM   2363  CG  ARG R 213     146.584 119.426 145.560  1.00  0.00           C  
ATOM   2364  HG1 ARG R 213     147.238 119.450 146.450  1.00  0.00           H  
ATOM   2365  HG2 ARG R 213     145.836 120.251 145.622  1.00  0.00           H  
ATOM   2366  CD  ARG R 213     147.354 119.651 144.231  1.00  0.00           C  
ATOM   2367  HD1 ARG R 213     146.599 119.781 143.430  1.00  0.00           H  
ATOM   2368  HD2 ARG R 213     147.986 118.797 143.899  1.00  0.00           H  
ATOM   2369  NE  ARG R 213     148.180 120.867 144.362  1.00  0.00           N  
ATOM   2370  HE  ARG R 213     147.961 121.604 144.992  1.00  0.00           H  
ATOM   2371  CZ  ARG R 213     149.037 121.266 143.439  1.00  0.00           C  
ATOM   2372  NH1 ARG R 213     149.925 122.232 143.742  1.00  0.00           N  
ATOM   2373 HH11 ARG R 213     150.172 122.274 144.703  1.00  0.00           H  
ATOM   2374 HH12 ARG R 213     150.573 122.557 143.063  1.00  0.00           H  
ATOM   2375  NH2 ARG R 213     149.177 120.812 142.216  1.00  0.00           N  
ATOM   2376 HH21 ARG R 213     148.502 120.137 141.935  1.00  0.00           H  
ATOM   2377 HH22 ARG R 213     149.727 121.408 141.620  1.00  0.00           H  
ATOM   2378  C   ARG R 213     144.034 118.798 147.225  1.00  0.00           C  
ATOM   2379  O   ARG R 213     144.348 119.915 147.602  1.00  0.00           O  
ATOM   2380  N   LEU R 214     142.783 118.483 147.180  1.00  0.00           N  
ATOM   2381  HN  LEU R 214     142.586 117.522 147.013  1.00  0.00           H  
ATOM   2382  CA  LEU R 214     141.691 119.379 147.486  1.00  0.00           C  
ATOM   2383  HA  LEU R 214     141.896 120.404 147.233  1.00  0.00           H  
ATOM   2384  CB  LEU R 214     140.435 118.803 146.807  1.00  0.00           C  
ATOM   2385  HB1 LEU R 214     140.220 117.722 146.976  1.00  0.00           H  
ATOM   2386  HB2 LEU R 214     140.647 118.775 145.723  1.00  0.00           H  
ATOM   2387  CG  LEU R 214     139.117 119.587 147.033  1.00  0.00           C  
ATOM   2388  HG  LEU R 214     139.378 120.606 147.382  1.00  0.00           H  
ATOM   2389  CD1 LEU R 214     138.342 119.658 145.716  1.00  0.00           C  
ATOM   2390 HD11 LEU R 214     138.179 118.592 145.434  1.00  0.00           H  
ATOM   2391 HD12 LEU R 214     138.930 120.214 144.961  1.00  0.00           H  
ATOM   2392 HD13 LEU R 214     137.412 120.243 145.852  1.00  0.00           H  
ATOM   2393  CD2 LEU R 214     138.291 119.019 148.138  1.00  0.00           C  
ATOM   2394 HD21 LEU R 214     138.715 119.191 149.147  1.00  0.00           H  
ATOM   2395 HD22 LEU R 214     138.180 117.927 147.964  1.00  0.00           H  
ATOM   2396 HD23 LEU R 214     137.262 119.441 148.235  1.00  0.00           H  
ATOM   2397  C   LEU R 214     141.517 119.378 149.033  1.00  0.00           C  
ATOM   2398  O   LEU R 214     141.289 120.457 149.578  1.00  0.00           O  
ATOM   2399  N   TYR R 215     141.586 118.208 149.726  1.00  0.00           N  
ATOM   2400  HN  TYR R 215     141.791 117.383 149.230  1.00  0.00           H  
ATOM   2401  CA  TYR R 215     141.297 118.023 151.166  1.00  0.00           C  
ATOM   2402  HA  TYR R 215     140.279 118.300 151.373  1.00  0.00           H  
ATOM   2403  CB  TYR R 215     141.553 116.469 151.493  1.00  0.00           C  
ATOM   2404  HB1 TYR R 215     142.512 116.066 151.111  1.00  0.00           H  
ATOM   2405  HB2 TYR R 215     140.727 115.861 151.063  1.00  0.00           H  
ATOM   2406  CG  TYR R 215     141.554 116.259 152.929  1.00  0.00           C  
ATOM   2407  CD1 TYR R 215     140.370 116.190 153.643  1.00  0.00           C  
ATOM   2408  HD1 TYR R 215     139.435 116.324 153.113  1.00  0.00           H  
ATOM   2409  CE1 TYR R 215     140.324 116.132 155.066  1.00  0.00           C  
ATOM   2410  HE1 TYR R 215     139.390 116.022 155.585  1.00  0.00           H  
ATOM   2411  CZ  TYR R 215     141.592 116.245 155.707  1.00  0.00           C  
ATOM   2412  OH  TYR R 215     141.607 116.389 157.096  1.00  0.00           O  
ATOM   2413  HH  TYR R 215     142.541 116.392 157.292  1.00  0.00           H  
ATOM   2414  CD2 TYR R 215     142.804 116.187 153.600  1.00  0.00           C  
ATOM   2415  HD2 TYR R 215     143.672 116.197 152.962  1.00  0.00           H  
ATOM   2416  CE2 TYR R 215     142.816 116.212 155.010  1.00  0.00           C  
ATOM   2417  HE2 TYR R 215     143.736 116.212 155.572  1.00  0.00           H  
ATOM   2418  C   TYR R 215     142.212 118.937 151.986  1.00  0.00           C  
ATOM   2419  O   TYR R 215     141.750 119.524 152.938  1.00  0.00           O  
ATOM   2420  N   VAL R 216     143.485 118.948 151.605  1.00  0.00           N  
ATOM   2421  HN  VAL R 216     143.751 118.317 150.886  1.00  0.00           H  
ATOM   2422  CA  VAL R 216     144.535 119.875 152.013  1.00  0.00           C  
ATOM   2423  HA  VAL R 216     144.870 119.510 152.971  1.00  0.00           H  
ATOM   2424  CB  VAL R 216     145.695 119.936 151.018  1.00  0.00           C  
ATOM   2425  HB  VAL R 216     145.283 120.248 150.044  1.00  0.00           H  
ATOM   2426  CG1 VAL R 216     146.753 121.046 151.410  1.00  0.00           C  
ATOM   2427 HG11 VAL R 216     146.869 121.025 152.512  1.00  0.00           H  
ATOM   2428 HG12 VAL R 216     146.509 122.097 151.167  1.00  0.00           H  
ATOM   2429 HG13 VAL R 216     147.754 120.783 150.990  1.00  0.00           H  
ATOM   2430  CG2 VAL R 216     146.418 118.584 150.731  1.00  0.00           C  
ATOM   2431 HG21 VAL R 216     145.728 117.842 150.280  1.00  0.00           H  
ATOM   2432 HG22 VAL R 216     146.532 118.099 151.723  1.00  0.00           H  
ATOM   2433 HG23 VAL R 216     147.261 118.663 150.014  1.00  0.00           H  
ATOM   2434  C   VAL R 216     143.997 121.280 152.291  1.00  0.00           C  
ATOM   2435  O   VAL R 216     143.983 121.718 153.450  1.00  0.00           O  
ATOM   2436  N   THR R 217     143.659 121.971 151.186  1.00  0.00           N  
ATOM   2437  HN  THR R 217     143.729 121.442 150.347  1.00  0.00           H  
ATOM   2438  CA  THR R 217     143.177 123.356 151.156  1.00  0.00           C  
ATOM   2439  HA  THR R 217     144.017 123.955 151.469  1.00  0.00           H  
ATOM   2440  CB  THR R 217     142.797 123.940 149.802  1.00  0.00           C  
ATOM   2441  HB  THR R 217     142.087 123.174 149.417  1.00  0.00           H  
ATOM   2442  OG1 THR R 217     143.998 124.029 148.976  1.00  0.00           O  
ATOM   2443  HG1 THR R 217     143.794 124.674 148.300  1.00  0.00           H  
ATOM   2444  CG2 THR R 217     142.312 125.332 149.924  1.00  0.00           C  
ATOM   2445 HG21 THR R 217     142.947 125.790 150.720  1.00  0.00           H  
ATOM   2446 HG22 THR R 217     141.256 125.294 150.252  1.00  0.00           H  
ATOM   2447 HG23 THR R 217     142.262 125.999 149.047  1.00  0.00           H  
ATOM   2448  C   THR R 217     142.016 123.599 152.117  1.00  0.00           C  
ATOM   2449  O   THR R 217     141.961 124.643 152.789  1.00  0.00           O  
ATOM   2450  N   ILE R 218     140.998 122.662 152.232  1.00  0.00           N  
ATOM   2451  HN  ILE R 218     141.110 121.785 151.793  1.00  0.00           H  
ATOM   2452  CA  ILE R 218     139.910 122.858 153.131  1.00  0.00           C  
ATOM   2453  HA  ILE R 218     139.465 123.813 152.902  1.00  0.00           H  
ATOM   2454  CB  ILE R 218     138.751 121.911 153.040  1.00  0.00           C  
ATOM   2455  HB  ILE R 218     137.847 122.475 153.343  1.00  0.00           H  
ATOM   2456  CG2 ILE R 218     138.536 121.601 151.565  1.00  0.00           C  
ATOM   2457 HG21 ILE R 218     139.280 120.905 151.139  1.00  0.00           H  
ATOM   2458 HG22 ILE R 218     138.452 122.514 150.937  1.00  0.00           H  
ATOM   2459 HG23 ILE R 218     137.545 121.101 151.505  1.00  0.00           H  
ATOM   2460  CG1 ILE R 218     138.724 120.746 153.996  1.00  0.00           C  
ATOM   2461 HG11 ILE R 218     139.748 120.360 154.163  1.00  0.00           H  
ATOM   2462 HG12 ILE R 218     138.297 119.867 153.461  1.00  0.00           H  
ATOM   2463  CD  ILE R 218     137.855 120.978 155.221  1.00  0.00           C  
ATOM   2464  HD1 ILE R 218     136.815 120.665 154.967  1.00  0.00           H  
ATOM   2465  HD2 ILE R 218     137.839 122.015 155.638  1.00  0.00           H  
ATOM   2466  HD3 ILE R 218     138.242 120.310 156.026  1.00  0.00           H  
ATOM   2467  C   ILE R 218     140.326 122.939 154.615  1.00  0.00           C  
ATOM   2468  O   ILE R 218     139.889 123.900 155.265  1.00  0.00           O  
ATOM   2469  N   LEU R 219     141.234 122.073 155.131  1.00  0.00           N  
ATOM   2470  HN  LEU R 219     141.605 121.313 154.608  1.00  0.00           H  
ATOM   2471  CA  LEU R 219     141.863 122.081 156.387  1.00  0.00           C  
ATOM   2472  HA  LEU R 219     141.080 122.186 157.131  1.00  0.00           H  
ATOM   2473  CB  LEU R 219     142.658 120.730 156.624  1.00  0.00           C  
ATOM   2474  HB1 LEU R 219     143.027 120.307 155.669  1.00  0.00           H  
ATOM   2475  HB2 LEU R 219     141.797 120.071 156.899  1.00  0.00           H  
ATOM   2476  CG  LEU R 219     143.756 120.688 157.643  1.00  0.00           C  
ATOM   2477  HG  LEU R 219     143.619 121.475 158.412  1.00  0.00           H  
ATOM   2478  CD1 LEU R 219     143.782 119.300 158.330  1.00  0.00           C  
ATOM   2479 HD11 LEU R 219     143.724 118.449 157.627  1.00  0.00           H  
ATOM   2480 HD12 LEU R 219     142.916 119.193 159.022  1.00  0.00           H  
ATOM   2481 HD13 LEU R 219     144.697 119.214 158.964  1.00  0.00           H  
ATOM   2482  CD2 LEU R 219     145.146 120.797 156.940  1.00  0.00           C  
ATOM   2483 HD21 LEU R 219     146.034 120.941 157.602  1.00  0.00           H  
ATOM   2484 HD22 LEU R 219     145.041 121.697 156.310  1.00  0.00           H  
ATOM   2485 HD23 LEU R 219     145.244 119.864 156.347  1.00  0.00           H  
ATOM   2486  C   LEU R 219     142.717 123.328 156.637  1.00  0.00           C  
ATOM   2487  O   LEU R 219     142.576 123.963 157.679  1.00  0.00           O  
ATOM   2488  N   LEU R 220     143.496 123.716 155.563  1.00  0.00           N  
ATOM   2489  HN  LEU R 220     143.748 123.053 154.867  1.00  0.00           H  
ATOM   2490  CA  LEU R 220     144.381 124.868 155.608  1.00  0.00           C  
ATOM   2491  HA  LEU R 220     145.093 124.698 156.415  1.00  0.00           H  
ATOM   2492  CB  LEU R 220     144.986 125.003 154.129  1.00  0.00           C  
ATOM   2493  HB1 LEU R 220     144.338 125.560 153.416  1.00  0.00           H  
ATOM   2494  HB2 LEU R 220     144.951 123.955 153.760  1.00  0.00           H  
ATOM   2495  CG  LEU R 220     146.338 125.596 153.989  1.00  0.00           C  
ATOM   2496  HG  LEU R 220     147.059 125.076 154.656  1.00  0.00           H  
ATOM   2497  CD1 LEU R 220     146.721 125.315 152.549  1.00  0.00           C  
ATOM   2498 HD11 LEU R 220     147.016 124.262 152.353  1.00  0.00           H  
ATOM   2499 HD12 LEU R 220     147.502 125.963 152.109  1.00  0.00           H  
ATOM   2500 HD13 LEU R 220     145.838 125.514 151.910  1.00  0.00           H  
ATOM   2501  CD2 LEU R 220     146.418 127.078 154.375  1.00  0.00           C  
ATOM   2502 HD21 LEU R 220     146.280 127.239 155.469  1.00  0.00           H  
ATOM   2503 HD22 LEU R 220     145.754 127.645 153.694  1.00  0.00           H  
ATOM   2504 HD23 LEU R 220     147.447 127.458 154.209  1.00  0.00           H  
ATOM   2505  C   LEU R 220     143.534 126.097 155.881  1.00  0.00           C  
ATOM   2506  O   LEU R 220     143.745 126.901 156.744  1.00  0.00           O  
ATOM   2507  N   THR R 221     142.415 126.203 155.113  1.00  0.00           N  
ATOM   2508  HN  THR R 221     142.094 125.526 154.455  1.00  0.00           H  
ATOM   2509  CA  THR R 221     141.655 127.427 155.102  1.00  0.00           C  
ATOM   2510  HA  THR R 221     142.332 128.266 155.018  1.00  0.00           H  
ATOM   2511  CB  THR R 221     140.757 127.696 153.921  1.00  0.00           C  
ATOM   2512  HB  THR R 221     140.102 128.569 154.134  1.00  0.00           H  
ATOM   2513  OG1 THR R 221     139.951 126.615 153.457  1.00  0.00           O  
ATOM   2514  HG1 THR R 221     140.498 125.835 153.313  1.00  0.00           H  
ATOM   2515  CG2 THR R 221     141.640 128.006 152.657  1.00  0.00           C  
ATOM   2516 HG21 THR R 221     140.966 128.177 151.783  1.00  0.00           H  
ATOM   2517 HG22 THR R 221     142.319 127.126 152.542  1.00  0.00           H  
ATOM   2518 HG23 THR R 221     142.323 128.849 152.919  1.00  0.00           H  
ATOM   2519  C   THR R 221     140.875 127.720 156.336  1.00  0.00           C  
ATOM   2520  O   THR R 221     140.834 128.903 156.769  1.00  0.00           O  
ATOM   2521  N   VAL R 222     140.255 126.676 156.854  1.00  0.00           N  
ATOM   2522  HN  VAL R 222     140.137 125.855 156.294  1.00  0.00           H  
ATOM   2523  CA  VAL R 222     139.512 126.641 158.112  1.00  0.00           C  
ATOM   2524  HA  VAL R 222     138.701 127.345 158.165  1.00  0.00           H  
ATOM   2525  CB  VAL R 222     138.968 125.243 158.206  1.00  0.00           C  
ATOM   2526  HB  VAL R 222     139.698 124.479 157.839  1.00  0.00           H  
ATOM   2527  CG1 VAL R 222     138.486 124.863 159.606  1.00  0.00           C  
ATOM   2528 HG11 VAL R 222     137.854 125.644 160.096  1.00  0.00           H  
ATOM   2529 HG12 VAL R 222     139.336 124.625 160.274  1.00  0.00           H  
ATOM   2530 HG13 VAL R 222     137.699 124.073 159.572  1.00  0.00           H  
ATOM   2531  CG2 VAL R 222     137.724 125.176 157.278  1.00  0.00           C  
ATOM   2532 HG21 VAL R 222     137.899 125.637 156.282  1.00  0.00           H  
ATOM   2533 HG22 VAL R 222     136.772 125.516 157.726  1.00  0.00           H  
ATOM   2534 HG23 VAL R 222     137.483 124.105 157.069  1.00  0.00           H  
ATOM   2535  C   VAL R 222     140.365 126.922 159.255  1.00  0.00           C  
ATOM   2536  O   VAL R 222     139.938 127.663 160.173  1.00  0.00           O  
ATOM   2537  N   LEU R 223     141.463 126.240 159.299  1.00  0.00           N  
ATOM   2538  HN  LEU R 223     141.733 125.678 158.521  1.00  0.00           H  
ATOM   2539  CA  LEU R 223     142.403 126.396 160.396  1.00  0.00           C  
ATOM   2540  HA  LEU R 223     141.796 126.201 161.272  1.00  0.00           H  
ATOM   2541  CB  LEU R 223     143.579 125.378 160.257  1.00  0.00           C  
ATOM   2542  HB1 LEU R 223     144.313 125.775 159.532  1.00  0.00           H  
ATOM   2543  HB2 LEU R 223     143.019 124.455 159.997  1.00  0.00           H  
ATOM   2544  CG  LEU R 223     144.308 125.053 161.603  1.00  0.00           C  
ATOM   2545  HG  LEU R 223     144.850 125.992 161.867  1.00  0.00           H  
ATOM   2546  CD1 LEU R 223     143.232 124.752 162.788  1.00  0.00           C  
ATOM   2547 HD11 LEU R 223     142.215 124.532 162.409  1.00  0.00           H  
ATOM   2548 HD12 LEU R 223     143.187 125.566 163.552  1.00  0.00           H  
ATOM   2549 HD13 LEU R 223     143.544 123.844 163.339  1.00  0.00           H  
ATOM   2550  CD2 LEU R 223     145.300 123.931 161.399  1.00  0.00           C  
ATOM   2551 HD21 LEU R 223     145.852 124.198 160.479  1.00  0.00           H  
ATOM   2552 HD22 LEU R 223     144.631 123.046 161.308  1.00  0.00           H  
ATOM   2553 HD23 LEU R 223     145.957 123.874 162.296  1.00  0.00           H  
ATOM   2554  C   LEU R 223     142.969 127.774 160.434  1.00  0.00           C  
ATOM   2555  O   LEU R 223     142.999 128.402 161.484  1.00  0.00           O  
ATOM   2556  N   VAL R 224     143.357 128.401 159.278  1.00  0.00           N  
ATOM   2557  HN  VAL R 224     143.376 127.864 158.439  1.00  0.00           H  
ATOM   2558  CA  VAL R 224     143.890 129.797 159.198  1.00  0.00           C  
ATOM   2559  HA  VAL R 224     144.743 129.880 159.857  1.00  0.00           H  
ATOM   2560  CB  VAL R 224     144.330 130.185 157.750  1.00  0.00           C  
ATOM   2561  HB  VAL R 224     143.560 129.729 157.103  1.00  0.00           H  
ATOM   2562  CG1 VAL R 224     144.428 131.720 157.506  1.00  0.00           C  
ATOM   2563 HG11 VAL R 224     145.074 132.204 158.269  1.00  0.00           H  
ATOM   2564 HG12 VAL R 224     143.391 132.122 157.449  1.00  0.00           H  
ATOM   2565 HG13 VAL R 224     145.013 131.924 156.587  1.00  0.00           H  
ATOM   2566  CG2 VAL R 224     145.706 129.510 157.443  1.00  0.00           C  
ATOM   2567 HG21 VAL R 224     145.774 128.426 157.656  1.00  0.00           H  
ATOM   2568 HG22 VAL R 224     146.475 130.106 157.973  1.00  0.00           H  
ATOM   2569 HG23 VAL R 224     145.843 129.640 156.348  1.00  0.00           H  
ATOM   2570  C   VAL R 224     142.885 130.848 159.742  1.00  0.00           C  
ATOM   2571  O   VAL R 224     143.238 131.640 160.659  1.00  0.00           O  
ATOM   2572  N   PHE R 225     141.606 130.725 159.317  1.00  0.00           N  
ATOM   2573  HN  PHE R 225     141.425 130.057 158.600  1.00  0.00           H  
ATOM   2574  CA  PHE R 225     140.490 131.571 159.866  1.00  0.00           C  
ATOM   2575  HA  PHE R 225     140.725 132.622 159.762  1.00  0.00           H  
ATOM   2576  CB  PHE R 225     139.243 131.254 159.034  1.00  0.00           C  
ATOM   2577  HB1 PHE R 225     139.013 130.165 159.102  1.00  0.00           H  
ATOM   2578  HB2 PHE R 225     139.711 131.503 158.063  1.00  0.00           H  
ATOM   2579  CG  PHE R 225     137.937 131.981 159.443  1.00  0.00           C  
ATOM   2580  CD1 PHE R 225     137.171 131.269 160.396  1.00  0.00           C  
ATOM   2581  HD1 PHE R 225     137.507 130.345 160.857  1.00  0.00           H  
ATOM   2582  CE1 PHE R 225     135.891 131.780 160.778  1.00  0.00           C  
ATOM   2583  HE1 PHE R 225     135.252 131.173 161.403  1.00  0.00           H  
ATOM   2584  CZ  PHE R 225     135.504 133.049 160.392  1.00  0.00           C  
ATOM   2585  HZ  PHE R 225     134.512 133.355 160.697  1.00  0.00           H  
ATOM   2586  CD2 PHE R 225     137.525 133.232 159.012  1.00  0.00           C  
ATOM   2587  HD2 PHE R 225     138.127 133.932 158.448  1.00  0.00           H  
ATOM   2588  CE2 PHE R 225     136.340 133.817 159.526  1.00  0.00           C  
ATOM   2589  HE2 PHE R 225     136.070 134.852 159.417  1.00  0.00           H  
ATOM   2590  C   PHE R 225     140.217 131.526 161.355  1.00  0.00           C  
ATOM   2591  O   PHE R 225     139.997 132.500 162.068  1.00  0.00           O  
ATOM   2592  N   LEU R 226     140.378 130.321 161.917  1.00  0.00           N  
ATOM   2593  HN  LEU R 226     140.763 129.586 161.377  1.00  0.00           H  
ATOM   2594  CA  LEU R 226     139.980 129.984 163.266  1.00  0.00           C  
ATOM   2595  HA  LEU R 226     139.140 130.601 163.528  1.00  0.00           H  
ATOM   2596  CB  LEU R 226     139.512 128.509 163.186  1.00  0.00           C  
ATOM   2597  HB1 LEU R 226     140.289 127.747 162.969  1.00  0.00           H  
ATOM   2598  HB2 LEU R 226     138.820 128.411 162.325  1.00  0.00           H  
ATOM   2599  CG  LEU R 226     138.596 127.934 164.342  1.00  0.00           C  
ATOM   2600  HG  LEU R 226     139.132 128.151 165.286  1.00  0.00           H  
ATOM   2601  CD1 LEU R 226     137.214 128.574 164.347  1.00  0.00           C  
ATOM   2602 HD11 LEU R 226     136.755 128.132 165.252  1.00  0.00           H  
ATOM   2603 HD12 LEU R 226     136.545 128.302 163.503  1.00  0.00           H  
ATOM   2604 HD13 LEU R 226     137.150 129.673 164.424  1.00  0.00           H  
ATOM   2605  CD2 LEU R 226     138.478 126.394 164.327  1.00  0.00           C  
ATOM   2606 HD21 LEU R 226     139.458 125.903 164.460  1.00  0.00           H  
ATOM   2607 HD22 LEU R 226     137.967 126.156 163.370  1.00  0.00           H  
ATOM   2608 HD23 LEU R 226     137.812 126.042 165.146  1.00  0.00           H  
ATOM   2609  C   LEU R 226     141.045 130.243 164.243  1.00  0.00           C  
ATOM   2610  O   LEU R 226     140.874 130.790 165.276  1.00  0.00           O  
ATOM   2611  N   LEU R 227     142.262 129.794 163.912  1.00  0.00           N  
ATOM   2612  HN  LEU R 227     142.328 129.350 163.017  1.00  0.00           H  
ATOM   2613  CA  LEU R 227     143.440 129.861 164.689  1.00  0.00           C  
ATOM   2614  HA  LEU R 227     143.217 129.610 165.720  1.00  0.00           H  
ATOM   2615  CB  LEU R 227     144.620 129.103 164.026  1.00  0.00           C  
ATOM   2616  HB1 LEU R 227     144.850 129.589 163.055  1.00  0.00           H  
ATOM   2617  HB2 LEU R 227     144.258 128.052 163.973  1.00  0.00           H  
ATOM   2618  CG  LEU R 227     145.858 128.915 164.932  1.00  0.00           C  
ATOM   2619  HG  LEU R 227     145.486 128.965 165.981  1.00  0.00           H  
ATOM   2620  CD1 LEU R 227     146.564 127.596 164.637  1.00  0.00           C  
ATOM   2621 HD11 LEU R 227     147.026 127.722 163.629  1.00  0.00           H  
ATOM   2622 HD12 LEU R 227     145.851 126.748 164.599  1.00  0.00           H  
ATOM   2623 HD13 LEU R 227     147.427 127.477 165.323  1.00  0.00           H  
ATOM   2624  CD2 LEU R 227     146.838 130.086 164.783  1.00  0.00           C  
ATOM   2625 HD21 LEU R 227     146.663 130.890 165.534  1.00  0.00           H  
ATOM   2626 HD22 LEU R 227     146.703 130.473 163.753  1.00  0.00           H  
ATOM   2627 HD23 LEU R 227     147.870 129.677 164.724  1.00  0.00           H  
ATOM   2628  C   LEU R 227     143.925 131.271 164.873  1.00  0.00           C  
ATOM   2629  O   LEU R 227     144.300 131.586 165.999  1.00  0.00           O  
ATOM   2630  N   CYS R 228     144.041 132.141 163.814  1.00  0.00           N  
ATOM   2631  HN  CYS R 228     143.731 131.864 162.911  1.00  0.00           H  
ATOM   2632  CA  CYS R 228     144.724 133.401 163.798  1.00  0.00           C  
ATOM   2633  HA  CYS R 228     144.965 133.559 164.839  1.00  0.00           H  
ATOM   2634  CB  CYS R 228     146.061 133.427 163.001  1.00  0.00           C  
ATOM   2635  HB1 CYS R 228     146.841 132.931 163.621  1.00  0.00           H  
ATOM   2636  HB2 CYS R 228     146.454 134.464 162.875  1.00  0.00           H  
ATOM   2637  SG  CYS R 228     145.996 132.593 161.413  1.00  0.00           S  
ATOM   2638  HG1 CYS R 228     144.678 132.668 161.258  1.00  0.00           H  
ATOM   2639  C   CYS R 228     143.809 134.546 163.421  1.00  0.00           C  
ATOM   2640  O   CYS R 228     144.198 135.700 163.377  1.00  0.00           O  
ATOM   2641  N   GLY R 229     142.457 134.272 163.298  1.00  0.00           N  
ATOM   2642  HN  GLY R 229     142.127 133.332 163.254  1.00  0.00           H  
ATOM   2643  CA  GLY R 229     141.468 135.255 162.979  1.00  0.00           C  
ATOM   2644  HA1 GLY R 229     140.833 134.900 162.176  1.00  0.00           H  
ATOM   2645  HA2 GLY R 229     141.975 136.173 162.727  1.00  0.00           H  
ATOM   2646  C   GLY R 229     140.599 135.494 164.162  1.00  0.00           C  
ATOM   2647  O   GLY R 229     140.765 136.527 164.842  1.00  0.00           O  
ATOM   2648  N   LEU R 230     139.674 134.633 164.399  1.00  0.00           N  
ATOM   2649  HN  LEU R 230     139.515 133.793 163.880  1.00  0.00           H  
ATOM   2650  CA  LEU R 230     138.768 134.821 165.572  1.00  0.00           C  
ATOM   2651  HA  LEU R 230     138.116 135.584 165.181  1.00  0.00           H  
ATOM   2652  CB  LEU R 230     137.875 133.594 165.773  1.00  0.00           C  
ATOM   2653  HB1 LEU R 230     137.771 133.382 166.860  1.00  0.00           H  
ATOM   2654  HB2 LEU R 230     138.273 132.675 165.304  1.00  0.00           H  
ATOM   2655  CG  LEU R 230     136.420 134.039 165.274  1.00  0.00           C  
ATOM   2656  HG  LEU R 230     136.137 135.088 165.520  1.00  0.00           H  
ATOM   2657  CD1 LEU R 230     136.255 133.769 163.720  1.00  0.00           C  
ATOM   2658 HD11 LEU R 230     136.718 132.768 163.566  1.00  0.00           H  
ATOM   2659 HD12 LEU R 230     136.891 134.439 163.101  1.00  0.00           H  
ATOM   2660 HD13 LEU R 230     135.189 133.789 163.439  1.00  0.00           H  
ATOM   2661  CD2 LEU R 230     135.306 133.263 166.007  1.00  0.00           C  
ATOM   2662 HD21 LEU R 230     135.382 133.245 167.112  1.00  0.00           H  
ATOM   2663 HD22 LEU R 230     135.312 132.236 165.583  1.00  0.00           H  
ATOM   2664 HD23 LEU R 230     134.317 133.723 165.773  1.00  0.00           H  
ATOM   2665  C   LEU R 230     139.323 135.315 166.982  1.00  0.00           C  
ATOM   2666  O   LEU R 230     138.691 136.132 167.617  1.00  0.00           O  
ATOM   2667  N   PRO R 231     140.516 134.884 167.439  1.00  0.00           N  
ATOM   2668  CD  PRO R 231     140.994 133.518 167.106  1.00  0.00           C  
ATOM   2669  HD1 PRO R 231     141.489 133.466 166.104  1.00  0.00           H  
ATOM   2670  HD2 PRO R 231     140.200 132.767 167.288  1.00  0.00           H  
ATOM   2671  CA  PRO R 231     141.094 135.354 168.728  1.00  0.00           C  
ATOM   2672  HA  PRO R 231     140.533 134.940 169.555  1.00  0.00           H  
ATOM   2673  CB  PRO R 231     142.526 134.718 168.680  1.00  0.00           C  
ATOM   2674  HB1 PRO R 231     142.821 134.603 169.752  1.00  0.00           H  
ATOM   2675  HB2 PRO R 231     143.243 135.218 167.997  1.00  0.00           H  
ATOM   2676  CG  PRO R 231     142.156 133.319 168.113  1.00  0.00           C  
ATOM   2677  HG1 PRO R 231     143.041 132.849 167.627  1.00  0.00           H  
ATOM   2678  HG2 PRO R 231     141.823 132.685 168.964  1.00  0.00           H  
ATOM   2679  C   PRO R 231     141.153 136.765 169.044  1.00  0.00           C  
ATOM   2680  O   PRO R 231     140.969 137.140 170.179  1.00  0.00           O  
ATOM   2681  N   PHE R 232     141.412 137.576 167.984  1.00  0.00           N  
ATOM   2682  HN  PHE R 232     141.536 137.218 167.061  1.00  0.00           H  
ATOM   2683  CA  PHE R 232     141.500 139.041 168.151  1.00  0.00           C  
ATOM   2684  HA  PHE R 232     142.269 139.144 168.902  1.00  0.00           H  
ATOM   2685  CB  PHE R 232     141.973 139.778 166.863  1.00  0.00           C  
ATOM   2686  HB1 PHE R 232     141.216 139.486 166.104  1.00  0.00           H  
ATOM   2687  HB2 PHE R 232     142.970 139.438 166.508  1.00  0.00           H  
ATOM   2688  CG  PHE R 232     142.059 141.242 166.958  1.00  0.00           C  
ATOM   2689  CD1 PHE R 232     142.814 141.789 168.006  1.00  0.00           C  
ATOM   2690  HD1 PHE R 232     143.508 141.219 168.614  1.00  0.00           H  
ATOM   2691  CE1 PHE R 232     142.793 143.157 168.178  1.00  0.00           C  
ATOM   2692  HE1 PHE R 232     143.436 143.498 168.978  1.00  0.00           H  
ATOM   2693  CZ  PHE R 232     141.821 143.958 167.520  1.00  0.00           C  
ATOM   2694  HZ  PHE R 232     141.887 145.008 167.700  1.00  0.00           H  
ATOM   2695  CD2 PHE R 232     141.074 142.002 166.330  1.00  0.00           C  
ATOM   2696  HD2 PHE R 232     140.370 141.641 165.598  1.00  0.00           H  
ATOM   2697  CE2 PHE R 232     140.965 143.378 166.542  1.00  0.00           C  
ATOM   2698  HE2 PHE R 232     140.238 144.043 166.104  1.00  0.00           H  
ATOM   2699  C   PHE R 232     140.248 139.589 168.589  1.00  0.00           C  
ATOM   2700  O   PHE R 232     140.196 140.478 169.463  1.00  0.00           O  
ATOM   2701  N   GLY R 233     139.107 139.027 167.995  1.00  0.00           N  
ATOM   2702  HN  GLY R 233     139.150 138.401 167.224  1.00  0.00           H  
ATOM   2703  CA  GLY R 233     137.768 139.531 168.413  1.00  0.00           C  
ATOM   2704  HA1 GLY R 233     137.087 139.198 167.636  1.00  0.00           H  
ATOM   2705  HA2 GLY R 233     137.879 140.603 168.380  1.00  0.00           H  
ATOM   2706  C   GLY R 233     137.228 139.083 169.780  1.00  0.00           C  
ATOM   2707  O   GLY R 233     136.292 139.637 170.312  1.00  0.00           O  
ATOM   2708  N   ILE R 234     137.786 138.019 170.323  1.00  0.00           N  
ATOM   2709  HN  ILE R 234     138.433 137.503 169.762  1.00  0.00           H  
ATOM   2710  CA  ILE R 234     137.439 137.461 171.548  1.00  0.00           C  
ATOM   2711  HA  ILE R 234     136.463 137.818 171.843  1.00  0.00           H  
ATOM   2712  CB  ILE R 234     137.590 135.945 171.438  1.00  0.00           C  
ATOM   2713  HB  ILE R 234     138.587 135.628 171.066  1.00  0.00           H  
ATOM   2714  CG2 ILE R 234     137.339 135.264 172.868  1.00  0.00           C  
ATOM   2715 HG21 ILE R 234     138.068 135.561 173.651  1.00  0.00           H  
ATOM   2716 HG22 ILE R 234     137.403 134.153 172.809  1.00  0.00           H  
ATOM   2717 HG23 ILE R 234     136.311 135.490 173.232  1.00  0.00           H  
ATOM   2718  CG1 ILE R 234     136.589 135.374 170.385  1.00  0.00           C  
ATOM   2719 HG11 ILE R 234     136.544 134.284 170.578  1.00  0.00           H  
ATOM   2720 HG12 ILE R 234     137.067 135.548 169.392  1.00  0.00           H  
ATOM   2721  CD  ILE R 234     135.107 135.953 170.345  1.00  0.00           C  
ATOM   2722  HD1 ILE R 234     134.981 137.003 170.004  1.00  0.00           H  
ATOM   2723  HD2 ILE R 234     134.560 135.719 171.278  1.00  0.00           H  
ATOM   2724  HD3 ILE R 234     134.525 135.277 169.678  1.00  0.00           H  
ATOM   2725  C   ILE R 234     138.377 138.010 172.599  1.00  0.00           C  
ATOM   2726  O   ILE R 234     138.002 138.282 173.741  1.00  0.00           O  
ATOM   2727  N   GLN R 235     139.644 138.303 172.367  1.00  0.00           N  
ATOM   2728  HN  GLN R 235     140.086 138.071 171.505  1.00  0.00           H  
ATOM   2729  CA  GLN R 235     140.530 138.738 173.403  1.00  0.00           C  
ATOM   2730  HA  GLN R 235     140.301 137.912 174.070  1.00  0.00           H  
ATOM   2731  CB  GLN R 235     141.960 138.533 172.992  1.00  0.00           C  
ATOM   2732  HB1 GLN R 235     142.058 137.456 172.737  1.00  0.00           H  
ATOM   2733  HB2 GLN R 235     142.708 138.715 173.803  1.00  0.00           H  
ATOM   2734  CG  GLN R 235     142.474 139.434 171.808  1.00  0.00           C  
ATOM   2735  HG1 GLN R 235     141.627 139.529 171.088  1.00  0.00           H  
ATOM   2736  HG2 GLN R 235     143.383 138.952 171.412  1.00  0.00           H  
ATOM   2737  CD  GLN R 235     142.782 140.921 172.117  1.00  0.00           C  
ATOM   2738  OE1 GLN R 235     143.314 141.212 173.228  1.00  0.00           O  
ATOM   2739  NE2 GLN R 235     142.645 141.908 171.239  1.00  0.00           N  
ATOM   2740 HE21 GLN R 235     142.262 141.696 170.335  1.00  0.00           H  
ATOM   2741 HE22 GLN R 235     142.883 142.838 171.494  1.00  0.00           H  
ATOM   2742  C   GLN R 235     140.278 139.976 174.162  1.00  0.00           C  
ATOM   2743  O   GLN R 235     140.528 140.050 175.365  1.00  0.00           O  
ATOM   2744  N   PHE R 236     139.881 141.113 173.440  1.00  0.00           N  
ATOM   2745  HN  PHE R 236     139.740 141.136 172.460  1.00  0.00           H  
ATOM   2746  CA  PHE R 236     139.509 142.269 174.170  1.00  0.00           C  
ATOM   2747  HA  PHE R 236     140.112 142.267 175.071  1.00  0.00           H  
ATOM   2748  CB  PHE R 236     139.964 143.543 173.492  1.00  0.00           C  
ATOM   2749  HB1 PHE R 236     140.977 143.409 173.068  1.00  0.00           H  
ATOM   2750  HB2 PHE R 236     139.980 144.360 174.248  1.00  0.00           H  
ATOM   2751  CG  PHE R 236     139.063 143.884 172.312  1.00  0.00           C  
ATOM   2752  CD1 PHE R 236     138.992 143.143 171.073  1.00  0.00           C  
ATOM   2753  HD1 PHE R 236     139.744 142.366 170.991  1.00  0.00           H  
ATOM   2754  CE1 PHE R 236     138.137 143.559 170.079  1.00  0.00           C  
ATOM   2755  HE1 PHE R 236     138.114 142.907 169.225  1.00  0.00           H  
ATOM   2756  CZ  PHE R 236     137.282 144.637 170.286  1.00  0.00           C  
ATOM   2757  HZ  PHE R 236     136.547 144.775 169.502  1.00  0.00           H  
ATOM   2758  CD2 PHE R 236     138.364 145.078 172.386  1.00  0.00           C  
ATOM   2759  HD2 PHE R 236     138.429 145.618 173.310  1.00  0.00           H  
ATOM   2760  CE2 PHE R 236     137.380 145.408 171.428  1.00  0.00           C  
ATOM   2761  HE2 PHE R 236     136.699 146.226 171.632  1.00  0.00           H  
ATOM   2762  C   PHE R 236     138.093 142.293 174.639  1.00  0.00           C  
ATOM   2763  O   PHE R 236     137.722 142.857 175.659  1.00  0.00           O  
ATOM   2764  N   PHE R 237     137.104 141.817 173.850  1.00  0.00           N  
ATOM   2765  HN  PHE R 237     137.274 141.512 172.922  1.00  0.00           H  
ATOM   2766  CA  PHE R 237     135.712 141.948 174.160  1.00  0.00           C  
ATOM   2767  HA  PHE R 237     135.546 143.002 174.317  1.00  0.00           H  
ATOM   2768  CB  PHE R 237     134.776 141.517 172.874  1.00  0.00           C  
ATOM   2769  HB1 PHE R 237     133.825 141.260 173.371  1.00  0.00           H  
ATOM   2770  HB2 PHE R 237     135.100 140.569 172.386  1.00  0.00           H  
ATOM   2771  CG  PHE R 237     134.537 142.646 171.851  1.00  0.00           C  
ATOM   2772  CD1 PHE R 237     133.993 143.934 172.243  1.00  0.00           C  
ATOM   2773  HD1 PHE R 237     133.610 144.098 173.242  1.00  0.00           H  
ATOM   2774  CE1 PHE R 237     133.696 144.871 171.272  1.00  0.00           C  
ATOM   2775  HE1 PHE R 237     133.179 145.747 171.650  1.00  0.00           H  
ATOM   2776  CZ  PHE R 237     133.982 144.692 169.920  1.00  0.00           C  
ATOM   2777  HZ  PHE R 237     133.710 145.410 169.164  1.00  0.00           H  
ATOM   2778  CD2 PHE R 237     134.799 142.430 170.513  1.00  0.00           C  
ATOM   2779  HD2 PHE R 237     135.253 141.508 170.188  1.00  0.00           H  
ATOM   2780  CE2 PHE R 237     134.509 143.443 169.550  1.00  0.00           C  
ATOM   2781  HE2 PHE R 237     134.640 143.203 168.498  1.00  0.00           H  
ATOM   2782  C   PHE R 237     135.261 141.238 175.415  1.00  0.00           C  
ATOM   2783  O   PHE R 237     134.158 141.475 175.876  1.00  0.00           O  
ATOM   2784  N   LEU R 238     136.148 140.394 176.089  1.00  0.00           N  
ATOM   2785  HN  LEU R 238     136.918 140.114 175.512  1.00  0.00           H  
ATOM   2786  CA  LEU R 238     136.038 139.751 177.429  1.00  0.00           C  
ATOM   2787  HA  LEU R 238     134.986 139.551 177.537  1.00  0.00           H  
ATOM   2788  CB  LEU R 238     136.741 138.459 177.674  1.00  0.00           C  
ATOM   2789  HB1 LEU R 238     136.194 137.729 177.041  1.00  0.00           H  
ATOM   2790  HB2 LEU R 238     136.580 138.029 178.696  1.00  0.00           H  
ATOM   2791  CG  LEU R 238     138.277 138.282 177.329  1.00  0.00           C  
ATOM   2792  HG  LEU R 238     138.634 138.948 176.514  1.00  0.00           H  
ATOM   2793  CD1 LEU R 238     139.213 138.564 178.522  1.00  0.00           C  
ATOM   2794 HD11 LEU R 238     139.030 137.815 179.325  1.00  0.00           H  
ATOM   2795 HD12 LEU R 238     138.880 139.594 178.788  1.00  0.00           H  
ATOM   2796 HD13 LEU R 238     140.290 138.574 178.261  1.00  0.00           H  
ATOM   2797  CD2 LEU R 238     138.588 136.867 176.709  1.00  0.00           C  
ATOM   2798 HD21 LEU R 238     137.980 136.636 175.806  1.00  0.00           H  
ATOM   2799 HD22 LEU R 238     138.606 136.046 177.464  1.00  0.00           H  
ATOM   2800 HD23 LEU R 238     139.636 137.020 176.391  1.00  0.00           H  
ATOM   2801  C   LEU R 238     136.335 140.698 178.514  1.00  0.00           C  
ATOM   2802  O   LEU R 238     136.549 140.336 179.679  1.00  0.00           O  
ATOM   2803  N   PHE R 239     136.432 141.962 178.210  1.00  0.00           N  
ATOM   2804  HN  PHE R 239     136.272 142.260 177.276  1.00  0.00           H  
ATOM   2805  CA  PHE R 239     136.709 142.933 179.255  1.00  0.00           C  
ATOM   2806  HA  PHE R 239     137.567 142.546 179.795  1.00  0.00           H  
ATOM   2807  CB  PHE R 239     137.300 144.270 178.774  1.00  0.00           C  
ATOM   2808  HB1 PHE R 239     138.343 144.196 178.404  1.00  0.00           H  
ATOM   2809  HB2 PHE R 239     137.225 144.936 179.654  1.00  0.00           H  
ATOM   2810  CG  PHE R 239     136.650 145.078 177.627  1.00  0.00           C  
ATOM   2811  CD1 PHE R 239     135.255 145.295 177.456  1.00  0.00           C  
ATOM   2812  HD1 PHE R 239     134.552 144.753 178.082  1.00  0.00           H  
ATOM   2813  CE1 PHE R 239     134.713 145.957 176.358  1.00  0.00           C  
ATOM   2814  HE1 PHE R 239     133.627 145.981 176.331  1.00  0.00           H  
ATOM   2815  CZ  PHE R 239     135.534 146.658 175.503  1.00  0.00           C  
ATOM   2816  HZ  PHE R 239     135.179 147.203 174.644  1.00  0.00           H  
ATOM   2817  CD2 PHE R 239     137.445 145.697 176.649  1.00  0.00           C  
ATOM   2818  HD2 PHE R 239     138.520 145.692 176.615  1.00  0.00           H  
ATOM   2819  CE2 PHE R 239     136.888 146.472 175.608  1.00  0.00           C  
ATOM   2820  HE2 PHE R 239     137.520 147.105 175.003  1.00  0.00           H  
ATOM   2821  C   PHE R 239     135.560 143.159 180.299  1.00  0.00           C  
ATOM   2822  O   PHE R 239     135.911 143.460 181.437  1.00  0.00           O  
ATOM   2823  N   LEU R 240     134.265 143.057 179.920  1.00  0.00           N  
ATOM   2824  HN  LEU R 240     134.138 142.822 178.956  1.00  0.00           H  
ATOM   2825  CA  LEU R 240     133.098 143.291 180.742  1.00  0.00           C  
ATOM   2826  HA  LEU R 240     133.267 144.221 181.271  1.00  0.00           H  
ATOM   2827  CB  LEU R 240     131.870 143.409 179.784  1.00  0.00           C  
ATOM   2828  HB1 LEU R 240     130.934 143.018 180.249  1.00  0.00           H  
ATOM   2829  HB2 LEU R 240     132.018 142.783 178.881  1.00  0.00           H  
ATOM   2830  CG  LEU R 240     131.582 144.874 179.376  1.00  0.00           C  
ATOM   2831  HG  LEU R 240     132.510 145.357 178.995  1.00  0.00           H  
ATOM   2832  CD1 LEU R 240     130.616 144.991 178.197  1.00  0.00           C  
ATOM   2833 HD11 LEU R 240     129.628 144.508 178.379  1.00  0.00           H  
ATOM   2834 HD12 LEU R 240     130.912 144.422 177.287  1.00  0.00           H  
ATOM   2835 HD13 LEU R 240     130.490 146.043 177.878  1.00  0.00           H  
ATOM   2836  CD2 LEU R 240     130.828 145.556 180.565  1.00  0.00           C  
ATOM   2837 HD21 LEU R 240     131.459 145.622 181.478  1.00  0.00           H  
ATOM   2838 HD22 LEU R 240     129.896 145.010 180.818  1.00  0.00           H  
ATOM   2839 HD23 LEU R 240     130.563 146.599 180.304  1.00  0.00           H  
ATOM   2840  C   LEU R 240     132.861 142.248 181.748  1.00  0.00           C  
ATOM   2841  OT1 LEU R 240     133.129 141.029 181.535  1.00  0.00           O  
ATOM   2842  OT2 LEU R 240     132.255 142.577 182.769  1.00  0.00           O  
ATOM   2843  N   VAL R 253     147.528 139.134 177.007  1.00  0.00           N  
ATOM   2844  HT1 VAL R 253     146.752 139.319 177.673  1.00  0.00           H  
ATOM   2845  HT2 VAL R 253     148.117 139.993 176.907  1.00  0.00           H  
ATOM   2846  HT3 VAL R 253     148.166 138.471 177.491  1.00  0.00           H  
ATOM   2847  CA  VAL R 253     147.005 138.483 175.761  1.00  0.00           C  
ATOM   2848  HA  VAL R 253     147.810 137.790 175.543  1.00  0.00           H  
ATOM   2849  CB  VAL R 253     145.571 137.928 176.054  1.00  0.00           C  
ATOM   2850  HB  VAL R 253     144.783 138.697 176.207  1.00  0.00           H  
ATOM   2851  CG1 VAL R 253     145.100 137.120 174.763  1.00  0.00           C  
ATOM   2852 HG11 VAL R 253     145.960 136.564 174.325  1.00  0.00           H  
ATOM   2853 HG12 VAL R 253     144.813 137.884 174.003  1.00  0.00           H  
ATOM   2854 HG13 VAL R 253     144.239 136.469 175.032  1.00  0.00           H  
ATOM   2855  CG2 VAL R 253     145.613 136.962 177.221  1.00  0.00           C  
ATOM   2856 HG21 VAL R 253     145.384 137.593 178.105  1.00  0.00           H  
ATOM   2857 HG22 VAL R 253     146.523 136.316 177.225  1.00  0.00           H  
ATOM   2858 HG23 VAL R 253     144.727 136.289 177.204  1.00  0.00           H  
ATOM   2859  C   VAL R 253     147.003 139.453 174.552  1.00  0.00           C  
ATOM   2860  O   VAL R 253     147.470 139.064 173.478  1.00  0.00           O  
ATOM   2861  N   HSD R 254     146.489 140.656 174.696  1.00  0.00           N  
ATOM   2862  HN  HSD R 254     146.208 140.842 175.633  1.00  0.00           H  
ATOM   2863  CA  HSD R 254     146.418 141.719 173.758  1.00  0.00           C  
ATOM   2864  HA  HSD R 254     145.529 141.430 173.219  1.00  0.00           H  
ATOM   2865  CB  HSD R 254     146.154 143.072 174.416  1.00  0.00           C  
ATOM   2866  HB1 HSD R 254     147.153 143.440 174.745  1.00  0.00           H  
ATOM   2867  HB2 HSD R 254     145.488 143.071 175.303  1.00  0.00           H  
ATOM   2868  ND1 HSD R 254     144.463 144.084 172.923  1.00  0.00           N  
ATOM   2869  HD1 HSD R 254     143.727 143.470 173.188  1.00  0.00           H  
ATOM   2870  CG  HSD R 254     145.755 144.108 173.402  1.00  0.00           C  
ATOM   2871  CE1 HSD R 254     144.392 145.126 172.024  1.00  0.00           C  
ATOM   2872  HE1 HSD R 254     143.501 145.632 171.638  1.00  0.00           H  
ATOM   2873  NE2 HSD R 254     145.480 145.830 172.020  1.00  0.00           N  
ATOM   2874  CD2 HSD R 254     146.352 145.243 172.873  1.00  0.00           C  
ATOM   2875  HD2 HSD R 254     147.357 145.499 173.181  1.00  0.00           H  
ATOM   2876  C   HSD R 254     147.461 141.861 172.638  1.00  0.00           C  
ATOM   2877  O   HSD R 254     147.176 141.757 171.422  1.00  0.00           O  
ATOM   2878  N   LEU R 255     148.771 141.920 173.008  1.00  0.00           N  
ATOM   2879  HN  LEU R 255     149.005 141.740 173.962  1.00  0.00           H  
ATOM   2880  CA  LEU R 255     149.894 141.978 172.092  1.00  0.00           C  
ATOM   2881  HA  LEU R 255     149.704 142.765 171.378  1.00  0.00           H  
ATOM   2882  CB  LEU R 255     151.192 142.444 172.830  1.00  0.00           C  
ATOM   2883  HB1 LEU R 255     150.940 143.479 173.131  1.00  0.00           H  
ATOM   2884  HB2 LEU R 255     151.964 142.560 172.035  1.00  0.00           H  
ATOM   2885  CG  LEU R 255     151.843 141.557 173.947  1.00  0.00           C  
ATOM   2886  HG  LEU R 255     152.012 140.534 173.550  1.00  0.00           H  
ATOM   2887  CD1 LEU R 255     153.242 142.073 174.361  1.00  0.00           C  
ATOM   2888 HD11 LEU R 255     153.094 143.078 174.804  1.00  0.00           H  
ATOM   2889 HD12 LEU R 255     153.951 141.973 173.525  1.00  0.00           H  
ATOM   2890 HD13 LEU R 255     153.592 141.407 175.181  1.00  0.00           H  
ATOM   2891  CD2 LEU R 255     151.002 141.359 175.203  1.00  0.00           C  
ATOM   2892 HD21 LEU R 255     150.264 140.552 174.971  1.00  0.00           H  
ATOM   2893 HD22 LEU R 255     150.392 142.249 175.484  1.00  0.00           H  
ATOM   2894 HD23 LEU R 255     151.538 141.010 176.103  1.00  0.00           H  
ATOM   2895  C   LEU R 255     150.110 140.678 171.332  1.00  0.00           C  
ATOM   2896  O   LEU R 255     150.374 140.721 170.122  1.00  0.00           O  
ATOM   2897  N   VAL R 256     149.798 139.467 171.903  1.00  0.00           N  
ATOM   2898  HN  VAL R 256     149.465 139.566 172.831  1.00  0.00           H  
ATOM   2899  CA  VAL R 256     149.880 138.203 171.267  1.00  0.00           C  
ATOM   2900  HA  VAL R 256     150.815 138.121 170.733  1.00  0.00           H  
ATOM   2901  CB  VAL R 256     149.759 136.990 172.303  1.00  0.00           C  
ATOM   2902  HB  VAL R 256     148.711 136.904 172.684  1.00  0.00           H  
ATOM   2903  CG1 VAL R 256     150.149 135.744 171.510  1.00  0.00           C  
ATOM   2904 HG11 VAL R 256     149.372 135.552 170.736  1.00  0.00           H  
ATOM   2905 HG12 VAL R 256     150.025 134.850 172.162  1.00  0.00           H  
ATOM   2906 HG13 VAL R 256     151.171 135.779 171.069  1.00  0.00           H  
ATOM   2907  CG2 VAL R 256     150.638 137.280 173.534  1.00  0.00           C  
ATOM   2908 HG21 VAL R 256     150.165 138.105 174.110  1.00  0.00           H  
ATOM   2909 HG22 VAL R 256     151.674 137.498 173.220  1.00  0.00           H  
ATOM   2910 HG23 VAL R 256     150.580 136.419 174.241  1.00  0.00           H  
ATOM   2911  C   VAL R 256     148.929 138.067 170.074  1.00  0.00           C  
ATOM   2912  O   VAL R 256     149.354 137.451 169.036  1.00  0.00           O  
ATOM   2913  N   SER R 257     147.727 138.663 170.161  1.00  0.00           N  
ATOM   2914  HN  SER R 257     147.477 139.220 170.951  1.00  0.00           H  
ATOM   2915  CA  SER R 257     146.778 138.401 169.101  1.00  0.00           C  
ATOM   2916  HA  SER R 257     147.044 137.492 168.579  1.00  0.00           H  
ATOM   2917  CB  SER R 257     145.476 138.332 169.873  1.00  0.00           C  
ATOM   2918  HB1 SER R 257     145.185 139.292 170.362  1.00  0.00           H  
ATOM   2919  HB2 SER R 257     145.603 137.571 170.675  1.00  0.00           H  
ATOM   2920  OG  SER R 257     144.379 137.989 169.054  1.00  0.00           O  
ATOM   2921  HG1 SER R 257     144.717 137.318 168.463  1.00  0.00           H  
ATOM   2922  C   SER R 257     146.648 139.419 168.054  1.00  0.00           C  
ATOM   2923  O   SER R 257     146.292 139.088 166.926  1.00  0.00           O  
ATOM   2924  N   ILE R 258     147.033 140.711 168.303  1.00  0.00           N  
ATOM   2925  HN  ILE R 258     147.256 140.909 169.259  1.00  0.00           H  
ATOM   2926  CA  ILE R 258     147.146 141.758 167.236  1.00  0.00           C  
ATOM   2927  HA  ILE R 258     146.155 141.889 166.823  1.00  0.00           H  
ATOM   2928  CB  ILE R 258     147.588 143.124 167.707  1.00  0.00           C  
ATOM   2929  HB  ILE R 258     148.631 142.866 167.993  1.00  0.00           H  
ATOM   2930  CG2 ILE R 258     147.541 144.174 166.643  1.00  0.00           C  
ATOM   2931 HG21 ILE R 258     147.988 143.736 165.713  1.00  0.00           H  
ATOM   2932 HG22 ILE R 258     148.203 145.055 166.799  1.00  0.00           H  
ATOM   2933 HG23 ILE R 258     146.518 144.576 166.465  1.00  0.00           H  
ATOM   2934  CG1 ILE R 258     146.979 143.807 168.963  1.00  0.00           C  
ATOM   2935 HG11 ILE R 258     146.589 143.047 169.675  1.00  0.00           H  
ATOM   2936 HG12 ILE R 258     146.150 144.472 168.658  1.00  0.00           H  
ATOM   2937  CD  ILE R 258     147.919 144.674 169.751  1.00  0.00           C  
ATOM   2938  HD1 ILE R 258     147.480 145.093 170.692  1.00  0.00           H  
ATOM   2939  HD2 ILE R 258     148.461 145.474 169.223  1.00  0.00           H  
ATOM   2940  HD3 ILE R 258     148.790 144.091 170.129  1.00  0.00           H  
ATOM   2941  C   ILE R 258     148.056 141.233 166.046  1.00  0.00           C  
ATOM   2942  O   ILE R 258     147.658 141.181 164.878  1.00  0.00           O  
ATOM   2943  N   PHE R 259     149.258 140.668 166.327  1.00  0.00           N  
ATOM   2944  HN  PHE R 259     149.610 140.865 167.244  1.00  0.00           H  
ATOM   2945  CA  PHE R 259     150.220 140.042 165.405  1.00  0.00           C  
ATOM   2946  HA  PHE R 259     150.534 140.831 164.730  1.00  0.00           H  
ATOM   2947  CB  PHE R 259     151.351 139.422 166.275  1.00  0.00           C  
ATOM   2948  HB1 PHE R 259     150.780 138.774 166.969  1.00  0.00           H  
ATOM   2949  HB2 PHE R 259     151.976 140.198 166.771  1.00  0.00           H  
ATOM   2950  CG  PHE R 259     152.303 138.580 165.426  1.00  0.00           C  
ATOM   2951  CD1 PHE R 259     152.868 139.170 164.288  1.00  0.00           C  
ATOM   2952  HD1 PHE R 259     152.700 140.228 164.151  1.00  0.00           H  
ATOM   2953  CE1 PHE R 259     153.600 138.360 163.357  1.00  0.00           C  
ATOM   2954  HE1 PHE R 259     153.994 138.846 162.478  1.00  0.00           H  
ATOM   2955  CZ  PHE R 259     153.875 136.983 163.697  1.00  0.00           C  
ATOM   2956  HZ  PHE R 259     154.517 136.481 162.993  1.00  0.00           H  
ATOM   2957  CD2 PHE R 259     152.506 137.224 165.698  1.00  0.00           C  
ATOM   2958  HD2 PHE R 259     152.058 136.799 166.593  1.00  0.00           H  
ATOM   2959  CE2 PHE R 259     153.228 136.412 164.783  1.00  0.00           C  
ATOM   2960  HE2 PHE R 259     153.326 135.351 164.942  1.00  0.00           H  
ATOM   2961  C   PHE R 259     149.581 139.010 164.499  1.00  0.00           C  
ATOM   2962  O   PHE R 259     149.636 139.064 163.319  1.00  0.00           O  
ATOM   2963  N   LEU R 260     148.863 137.951 165.088  1.00  0.00           N  
ATOM   2964  HN  LEU R 260     148.829 137.788 166.074  1.00  0.00           H  
ATOM   2965  CA  LEU R 260     148.140 136.903 164.397  1.00  0.00           C  
ATOM   2966  HA  LEU R 260     148.911 136.410 163.831  1.00  0.00           H  
ATOM   2967  CB  LEU R 260     147.461 136.005 165.478  1.00  0.00           C  
ATOM   2968  HB1 LEU R 260     146.708 135.347 165.001  1.00  0.00           H  
ATOM   2969  HB2 LEU R 260     146.969 136.689 166.199  1.00  0.00           H  
ATOM   2970  CG  LEU R 260     148.441 135.070 166.190  1.00  0.00           C  
ATOM   2971  HG  LEU R 260     149.142 135.661 166.814  1.00  0.00           H  
ATOM   2972  CD1 LEU R 260     147.635 134.245 167.222  1.00  0.00           C  
ATOM   2973 HD11 LEU R 260     146.769 133.754 166.744  1.00  0.00           H  
ATOM   2974 HD12 LEU R 260     147.299 134.923 168.039  1.00  0.00           H  
ATOM   2975 HD13 LEU R 260     148.297 133.454 167.645  1.00  0.00           H  
ATOM   2976  CD2 LEU R 260     149.426 134.275 165.270  1.00  0.00           C  
ATOM   2977 HD21 LEU R 260     150.108 134.896 164.654  1.00  0.00           H  
ATOM   2978 HD22 LEU R 260     148.723 133.819 164.542  1.00  0.00           H  
ATOM   2979 HD23 LEU R 260     150.036 133.586 165.894  1.00  0.00           H  
ATOM   2980  C   LEU R 260     147.146 137.413 163.453  1.00  0.00           C  
ATOM   2981  O   LEU R 260     147.007 137.063 162.251  1.00  0.00           O  
ATOM   2982  N   SER R 261     146.290 138.391 163.908  1.00  0.00           N  
ATOM   2983  HN  SER R 261     146.395 138.598 164.883  1.00  0.00           H  
ATOM   2984  CA  SER R 261     145.294 139.091 163.137  1.00  0.00           C  
ATOM   2985  HA  SER R 261     144.805 138.265 162.636  1.00  0.00           H  
ATOM   2986  CB  SER R 261     144.391 139.766 164.154  1.00  0.00           C  
ATOM   2987  HB1 SER R 261     145.123 140.392 164.691  1.00  0.00           H  
ATOM   2988  HB2 SER R 261     144.068 138.907 164.780  1.00  0.00           H  
ATOM   2989  OG  SER R 261     143.291 140.546 163.632  1.00  0.00           O  
ATOM   2990  HG1 SER R 261     142.818 140.029 162.981  1.00  0.00           H  
ATOM   2991  C   SER R 261     145.838 139.892 161.933  1.00  0.00           C  
ATOM   2992  O   SER R 261     145.219 139.914 160.849  1.00  0.00           O  
ATOM   2993  N   ALA R 262     146.991 140.480 162.085  1.00  0.00           N  
ATOM   2994  HN  ALA R 262     147.403 140.384 162.987  1.00  0.00           H  
ATOM   2995  CA  ALA R 262     147.809 141.122 161.089  1.00  0.00           C  
ATOM   2996  HA  ALA R 262     147.203 141.686 160.391  1.00  0.00           H  
ATOM   2997  CB  ALA R 262     148.919 142.048 161.732  1.00  0.00           C  
ATOM   2998  HB1 ALA R 262     149.741 141.376 162.081  1.00  0.00           H  
ATOM   2999  HB2 ALA R 262     148.458 142.733 162.474  1.00  0.00           H  
ATOM   3000  HB3 ALA R 262     149.272 142.766 160.955  1.00  0.00           H  
ATOM   3001  C   ALA R 262     148.390 140.030 160.135  1.00  0.00           C  
ATOM   3002  O   ALA R 262     148.421 140.172 158.887  1.00  0.00           O  
ATOM   3003  N   LEU R 263     148.744 138.842 160.689  1.00  0.00           N  
ATOM   3004  HN  LEU R 263     148.724 138.720 161.682  1.00  0.00           H  
ATOM   3005  CA  LEU R 263     149.174 137.680 159.920  1.00  0.00           C  
ATOM   3006  HA  LEU R 263     149.962 137.986 159.263  1.00  0.00           H  
ATOM   3007  CB  LEU R 263     149.874 136.666 160.838  1.00  0.00           C  
ATOM   3008  HB1 LEU R 263     149.217 136.300 161.655  1.00  0.00           H  
ATOM   3009  HB2 LEU R 263     150.646 137.153 161.477  1.00  0.00           H  
ATOM   3010  CG  LEU R 263     150.349 135.455 160.075  1.00  0.00           C  
ATOM   3011  HG  LEU R 263     149.662 134.953 159.351  1.00  0.00           H  
ATOM   3012  CD1 LEU R 263     151.633 135.672 159.215  1.00  0.00           C  
ATOM   3013 HD11 LEU R 263     152.457 135.962 159.907  1.00  0.00           H  
ATOM   3014 HD12 LEU R 263     151.429 136.456 158.456  1.00  0.00           H  
ATOM   3015 HD13 LEU R 263     151.915 134.738 158.674  1.00  0.00           H  
ATOM   3016  CD2 LEU R 263     150.689 134.355 161.005  1.00  0.00           C  
ATOM   3017 HD21 LEU R 263     149.842 134.159 161.693  1.00  0.00           H  
ATOM   3018 HD22 LEU R 263     151.590 134.550 161.620  1.00  0.00           H  
ATOM   3019 HD23 LEU R 263     151.035 133.445 160.490  1.00  0.00           H  
ATOM   3020  C   LEU R 263     148.022 137.015 159.070  1.00  0.00           C  
ATOM   3021  O   LEU R 263     148.297 136.754 157.895  1.00  0.00           O  
ATOM   3022  N   ASN R 264     146.802 136.782 159.570  1.00  0.00           N  
ATOM   3023  HN  ASN R 264     146.768 136.916 160.549  1.00  0.00           H  
ATOM   3024  CA  ASN R 264     145.569 136.229 158.894  1.00  0.00           C  
ATOM   3025  HA  ASN R 264     145.948 135.322 158.458  1.00  0.00           H  
ATOM   3026  CB  ASN R 264     144.382 135.840 159.847  1.00  0.00           C  
ATOM   3027  HB1 ASN R 264     143.984 136.777 160.291  1.00  0.00           H  
ATOM   3028  HB2 ASN R 264     144.717 135.217 160.714  1.00  0.00           H  
ATOM   3029  CG  ASN R 264     143.179 135.158 159.269  1.00  0.00           C  
ATOM   3030  OD1 ASN R 264     142.259 135.014 159.989  1.00  0.00           O  
ATOM   3031  ND2 ASN R 264     143.078 134.727 157.984  1.00  0.00           N  
ATOM   3032 HD21 ASN R 264     143.670 135.103 157.264  1.00  0.00           H  
ATOM   3033 HD22 ASN R 264     142.222 134.374 157.603  1.00  0.00           H  
ATOM   3034  C   ASN R 264     145.076 137.199 157.754  1.00  0.00           C  
ATOM   3035  O   ASN R 264     144.769 136.627 156.685  1.00  0.00           O  
ATOM   3036  N   SER R 265     145.050 138.541 157.907  1.00  0.00           N  
ATOM   3037  HN  SER R 265     145.346 138.881 158.795  1.00  0.00           H  
ATOM   3038  CA  SER R 265     144.872 139.417 156.806  1.00  0.00           C  
ATOM   3039  HA  SER R 265     144.026 139.064 156.230  1.00  0.00           H  
ATOM   3040  CB  SER R 265     144.359 140.779 157.290  1.00  0.00           C  
ATOM   3041  HB1 SER R 265     145.267 141.156 157.817  1.00  0.00           H  
ATOM   3042  HB2 SER R 265     143.604 140.721 158.104  1.00  0.00           H  
ATOM   3043  OG  SER R 265     143.914 141.731 156.326  1.00  0.00           O  
ATOM   3044  HG1 SER R 265     143.101 141.448 155.893  1.00  0.00           H  
ATOM   3045  C   SER R 265     146.028 139.547 155.752  1.00  0.00           C  
ATOM   3046  O   SER R 265     145.869 139.599 154.548  1.00  0.00           O  
ATOM   3047  N   SER R 266     147.246 139.394 156.141  1.00  0.00           N  
ATOM   3048  HN  SER R 266     147.371 139.307 157.130  1.00  0.00           H  
ATOM   3049  CA  SER R 266     148.456 139.384 155.296  1.00  0.00           C  
ATOM   3050  HA  SER R 266     148.276 140.243 154.668  1.00  0.00           H  
ATOM   3051  CB  SER R 266     149.817 139.382 156.064  1.00  0.00           C  
ATOM   3052  HB1 SER R 266     149.677 140.118 156.881  1.00  0.00           H  
ATOM   3053  HB2 SER R 266     150.599 139.820 155.404  1.00  0.00           H  
ATOM   3054  OG  SER R 266     150.228 138.144 156.658  1.00  0.00           O  
ATOM   3055  HG1 SER R 266     149.475 137.696 157.056  1.00  0.00           H  
ATOM   3056  C   SER R 266     148.427 138.265 154.273  1.00  0.00           C  
ATOM   3057  O   SER R 266     148.713 138.496 153.130  1.00  0.00           O  
ATOM   3058  N   ALA R 267     147.900 137.102 154.643  1.00  0.00           N  
ATOM   3059  HN  ALA R 267     147.502 136.968 155.541  1.00  0.00           H  
ATOM   3060  CA  ALA R 267     148.111 135.860 153.893  1.00  0.00           C  
ATOM   3061  HA  ALA R 267     148.885 136.055 153.178  1.00  0.00           H  
ATOM   3062  CB  ALA R 267     148.421 134.656 154.862  1.00  0.00           C  
ATOM   3063  HB1 ALA R 267     147.626 134.354 155.579  1.00  0.00           H  
ATOM   3064  HB2 ALA R 267     149.410 134.894 155.304  1.00  0.00           H  
ATOM   3065  HB3 ALA R 267     148.604 133.786 154.193  1.00  0.00           H  
ATOM   3066  C   ALA R 267     146.855 135.561 153.050  1.00  0.00           C  
ATOM   3067  O   ALA R 267     146.732 134.505 152.466  1.00  0.00           O  
ATOM   3068  N   ASN R 268     145.891 136.458 153.016  1.00  0.00           N  
ATOM   3069  HN  ASN R 268     146.030 137.312 153.503  1.00  0.00           H  
ATOM   3070  CA  ASN R 268     144.726 136.231 152.235  1.00  0.00           C  
ATOM   3071  HA  ASN R 268     144.292 135.297 152.561  1.00  0.00           H  
ATOM   3072  CB  ASN R 268     143.683 137.264 152.626  1.00  0.00           C  
ATOM   3073  HB1 ASN R 268     143.046 137.405 151.731  1.00  0.00           H  
ATOM   3074  HB2 ASN R 268     144.251 138.206 152.788  1.00  0.00           H  
ATOM   3075  CG  ASN R 268     142.948 137.003 153.925  1.00  0.00           C  
ATOM   3076  OD1 ASN R 268     142.896 135.850 154.343  1.00  0.00           O  
ATOM   3077  ND2 ASN R 268     142.316 138.033 154.515  1.00  0.00           N  
ATOM   3078 HD21 ASN R 268     142.320 138.879 153.994  1.00  0.00           H  
ATOM   3079 HD22 ASN R 268     141.728 137.959 155.320  1.00  0.00           H  
ATOM   3080  C   ASN R 268     145.041 136.095 150.753  1.00  0.00           C  
ATOM   3081  O   ASN R 268     144.595 135.135 150.203  1.00  0.00           O  
ATOM   3082  N   PRO R 269     145.856 136.814 149.959  1.00  0.00           N  
ATOM   3083  CD  PRO R 269     146.322 138.140 150.334  1.00  0.00           C  
ATOM   3084  HD1 PRO R 269     147.096 137.908 151.094  1.00  0.00           H  
ATOM   3085  HD2 PRO R 269     145.476 138.820 150.566  1.00  0.00           H  
ATOM   3086  CA  PRO R 269     145.978 136.568 148.490  1.00  0.00           C  
ATOM   3087  HA  PRO R 269     145.079 136.253 147.981  1.00  0.00           H  
ATOM   3088  CB  PRO R 269     146.569 137.870 147.885  1.00  0.00           C  
ATOM   3089  HB1 PRO R 269     145.745 138.456 147.427  1.00  0.00           H  
ATOM   3090  HB2 PRO R 269     147.296 137.649 147.069  1.00  0.00           H  
ATOM   3091  CG  PRO R 269     147.071 138.631 149.074  1.00  0.00           C  
ATOM   3092  HG1 PRO R 269     148.097 138.205 149.146  1.00  0.00           H  
ATOM   3093  HG2 PRO R 269     147.093 139.730 149.033  1.00  0.00           H  
ATOM   3094  C   PRO R 269     146.887 135.341 148.244  1.00  0.00           C  
ATOM   3095  O   PRO R 269     146.701 134.773 147.158  1.00  0.00           O  
ATOM   3096  N   ILE R 270     147.800 135.009 149.211  1.00  0.00           N  
ATOM   3097  HN  ILE R 270     148.036 135.797 149.768  1.00  0.00           H  
ATOM   3098  CA  ILE R 270     148.575 133.768 149.160  1.00  0.00           C  
ATOM   3099  HA  ILE R 270     149.292 133.920 148.359  1.00  0.00           H  
ATOM   3100  CB  ILE R 270     149.582 133.592 150.313  1.00  0.00           C  
ATOM   3101  HB  ILE R 270     148.904 133.291 151.150  1.00  0.00           H  
ATOM   3102  CG2 ILE R 270     150.584 132.478 150.067  1.00  0.00           C  
ATOM   3103 HG21 ILE R 270     151.224 132.713 149.182  1.00  0.00           H  
ATOM   3104 HG22 ILE R 270     150.093 131.504 149.882  1.00  0.00           H  
ATOM   3105 HG23 ILE R 270     151.208 132.294 150.968  1.00  0.00           H  
ATOM   3106  CG1 ILE R 270     150.272 134.937 150.688  1.00  0.00           C  
ATOM   3107 HG11 ILE R 270     149.507 135.655 151.054  1.00  0.00           H  
ATOM   3108 HG12 ILE R 270     150.795 135.239 149.748  1.00  0.00           H  
ATOM   3109  CD  ILE R 270     151.314 134.912 151.833  1.00  0.00           C  
ATOM   3110  HD1 ILE R 270     150.810 134.881 152.819  1.00  0.00           H  
ATOM   3111  HD2 ILE R 270     152.035 135.733 151.623  1.00  0.00           H  
ATOM   3112  HD3 ILE R 270     151.949 133.997 151.929  1.00  0.00           H  
ATOM   3113  C   ILE R 270     147.632 132.510 148.974  1.00  0.00           C  
ATOM   3114  O   ILE R 270     147.921 131.658 148.147  1.00  0.00           O  
ATOM   3115  N   ILE R 271     146.544 132.486 149.693  1.00  0.00           N  
ATOM   3116  HN  ILE R 271     146.305 133.236 150.306  1.00  0.00           H  
ATOM   3117  CA  ILE R 271     145.677 131.357 149.560  1.00  0.00           C  
ATOM   3118  HA  ILE R 271     146.259 130.564 149.119  1.00  0.00           H  
ATOM   3119  CB  ILE R 271     144.946 130.860 150.835  1.00  0.00           C  
ATOM   3120  HB  ILE R 271     144.124 131.537 151.151  1.00  0.00           H  
ATOM   3121  CG2 ILE R 271     144.260 129.494 150.586  1.00  0.00           C  
ATOM   3122 HG21 ILE R 271     145.023 128.686 150.606  1.00  0.00           H  
ATOM   3123 HG22 ILE R 271     143.817 129.431 149.576  1.00  0.00           H  
ATOM   3124 HG23 ILE R 271     143.523 129.241 151.382  1.00  0.00           H  
ATOM   3125  CG1 ILE R 271     145.905 130.870 152.040  1.00  0.00           C  
ATOM   3126 HG11 ILE R 271     146.332 131.895 152.041  1.00  0.00           H  
ATOM   3127 HG12 ILE R 271     146.660 130.069 151.888  1.00  0.00           H  
ATOM   3128  CD  ILE R 271     145.140 130.694 153.370  1.00  0.00           C  
ATOM   3129  HD1 ILE R 271     144.553 129.746 153.480  1.00  0.00           H  
ATOM   3130  HD2 ILE R 271     144.473 131.546 153.623  1.00  0.00           H  
ATOM   3131  HD3 ILE R 271     145.792 130.697 154.263  1.00  0.00           H  
ATOM   3132  C   ILE R 271     144.580 131.575 148.569  1.00  0.00           C  
ATOM   3133  O   ILE R 271     144.431 130.828 147.635  1.00  0.00           O  
ATOM   3134  N   TYR R 272     143.843 132.688 148.665  1.00  0.00           N  
ATOM   3135  HN  TYR R 272     144.074 133.346 149.371  1.00  0.00           H  
ATOM   3136  CA  TYR R 272     142.605 132.725 147.873  1.00  0.00           C  
ATOM   3137  HA  TYR R 272     142.205 131.728 147.753  1.00  0.00           H  
ATOM   3138  CB  TYR R 272     141.508 133.592 148.563  1.00  0.00           C  
ATOM   3139  HB1 TYR R 272     140.619 133.549 147.906  1.00  0.00           H  
ATOM   3140  HB2 TYR R 272     141.757 134.650 148.792  1.00  0.00           H  
ATOM   3141  CG  TYR R 272     141.116 132.947 149.888  1.00  0.00           C  
ATOM   3142  CD1 TYR R 272     140.195 131.902 149.944  1.00  0.00           C  
ATOM   3143  HD1 TYR R 272     139.650 131.574 149.065  1.00  0.00           H  
ATOM   3144  CE1 TYR R 272     139.870 131.366 151.153  1.00  0.00           C  
ATOM   3145  HE1 TYR R 272     139.039 130.687 151.256  1.00  0.00           H  
ATOM   3146  CZ  TYR R 272     140.676 131.674 152.296  1.00  0.00           C  
ATOM   3147  OH  TYR R 272     140.436 130.985 153.536  1.00  0.00           O  
ATOM   3148  HH  TYR R 272     140.556 131.659 154.219  1.00  0.00           H  
ATOM   3149  CD2 TYR R 272     141.745 133.479 151.057  1.00  0.00           C  
ATOM   3150  HD2 TYR R 272     142.595 134.144 150.986  1.00  0.00           H  
ATOM   3151  CE2 TYR R 272     141.501 132.841 152.301  1.00  0.00           C  
ATOM   3152  HE2 TYR R 272     142.023 133.141 153.190  1.00  0.00           H  
ATOM   3153  C   TYR R 272     142.787 133.307 146.504  1.00  0.00           C  
ATOM   3154  O   TYR R 272     141.883 133.446 145.738  1.00  0.00           O  
ATOM   3155  N   PHE R 273     144.012 133.699 146.199  1.00  0.00           N  
ATOM   3156  HN  PHE R 273     144.749 133.543 146.850  1.00  0.00           H  
ATOM   3157  CA  PHE R 273     144.421 133.924 144.863  1.00  0.00           C  
ATOM   3158  HA  PHE R 273     143.726 133.554 144.137  1.00  0.00           H  
ATOM   3159  CB  PHE R 273     144.576 135.492 144.711  1.00  0.00           C  
ATOM   3160  HB1 PHE R 273     145.396 135.858 145.353  1.00  0.00           H  
ATOM   3161  HB2 PHE R 273     143.585 135.905 144.993  1.00  0.00           H  
ATOM   3162  CG  PHE R 273     144.706 135.882 143.285  1.00  0.00           C  
ATOM   3163  CD1 PHE R 273     143.484 136.138 142.585  1.00  0.00           C  
ATOM   3164  HD1 PHE R 273     142.475 135.885 142.905  1.00  0.00           H  
ATOM   3165  CE1 PHE R 273     143.516 136.694 141.287  1.00  0.00           C  
ATOM   3166  HE1 PHE R 273     142.567 136.782 140.778  1.00  0.00           H  
ATOM   3167  CZ  PHE R 273     144.731 136.943 140.644  1.00  0.00           C  
ATOM   3168  HZ  PHE R 273     144.704 137.388 139.657  1.00  0.00           H  
ATOM   3169  CD2 PHE R 273     145.956 136.250 142.678  1.00  0.00           C  
ATOM   3170  HD2 PHE R 273     146.871 136.214 143.241  1.00  0.00           H  
ATOM   3171  CE2 PHE R 273     145.944 136.704 141.333  1.00  0.00           C  
ATOM   3172  HE2 PHE R 273     146.832 137.043 140.823  1.00  0.00           H  
ATOM   3173  C   PHE R 273     145.596 133.224 144.390  1.00  0.00           C  
ATOM   3174  O   PHE R 273     145.452 132.202 143.764  1.00  0.00           O  
ATOM   3175  N   PHE R 274     146.813 133.668 144.730  1.00  0.00           N  
ATOM   3176  HN  PHE R 274     146.965 134.356 145.436  1.00  0.00           H  
ATOM   3177  CA  PHE R 274     148.100 133.212 144.395  1.00  0.00           C  
ATOM   3178  HA  PHE R 274     148.213 133.639 143.417  1.00  0.00           H  
ATOM   3179  CB  PHE R 274     149.092 133.816 145.426  1.00  0.00           C  
ATOM   3180  HB1 PHE R 274     148.892 133.398 146.430  1.00  0.00           H  
ATOM   3181  HB2 PHE R 274     149.059 134.924 145.483  1.00  0.00           H  
ATOM   3182  CG  PHE R 274     150.519 133.523 145.134  1.00  0.00           C  
ATOM   3183  CD1 PHE R 274     151.169 134.363 144.193  1.00  0.00           C  
ATOM   3184  HD1 PHE R 274     150.658 135.234 143.799  1.00  0.00           H  
ATOM   3185  CE1 PHE R 274     152.514 134.052 143.936  1.00  0.00           C  
ATOM   3186  HE1 PHE R 274     153.045 134.701 143.258  1.00  0.00           H  
ATOM   3187  CZ  PHE R 274     153.167 132.933 144.482  1.00  0.00           C  
ATOM   3188  HZ  PHE R 274     154.202 132.701 144.327  1.00  0.00           H  
ATOM   3189  CD2 PHE R 274     151.129 132.384 145.663  1.00  0.00           C  
ATOM   3190  HD2 PHE R 274     150.560 131.687 146.268  1.00  0.00           H  
ATOM   3191  CE2 PHE R 274     152.427 132.116 145.357  1.00  0.00           C  
ATOM   3192  HE2 PHE R 274     152.828 131.189 145.730  1.00  0.00           H  
ATOM   3193  C   PHE R 274     148.316 131.737 144.067  1.00  0.00           C  
ATOM   3194  O   PHE R 274     148.883 131.443 143.003  1.00  0.00           O  
ATOM   3195  N   VAL R 275     147.882 130.796 144.918  1.00  0.00           N  
ATOM   3196  HN  VAL R 275     147.435 131.192 145.719  1.00  0.00           H  
ATOM   3197  CA  VAL R 275     147.867 129.404 144.635  1.00  0.00           C  
ATOM   3198  HA  VAL R 275     148.798 129.036 144.232  1.00  0.00           H  
ATOM   3199  CB  VAL R 275     147.882 128.479 145.787  1.00  0.00           C  
ATOM   3200  HB  VAL R 275     147.751 127.394 145.587  1.00  0.00           H  
ATOM   3201  CG1 VAL R 275     149.160 128.731 146.599  1.00  0.00           C  
ATOM   3202 HG11 VAL R 275     149.254 129.732 147.065  1.00  0.00           H  
ATOM   3203 HG12 VAL R 275     150.043 128.594 145.926  1.00  0.00           H  
ATOM   3204 HG13 VAL R 275     149.254 127.942 147.373  1.00  0.00           H  
ATOM   3205  CG2 VAL R 275     146.593 128.776 146.689  1.00  0.00           C  
ATOM   3206 HG21 VAL R 275     146.821 129.639 147.342  1.00  0.00           H  
ATOM   3207 HG22 VAL R 275     146.387 127.877 147.305  1.00  0.00           H  
ATOM   3208 HG23 VAL R 275     145.651 129.032 146.163  1.00  0.00           H  
ATOM   3209  C   VAL R 275     146.790 128.934 143.631  1.00  0.00           C  
ATOM   3210  O   VAL R 275     146.078 127.922 143.812  1.00  0.00           O  
ATOM   3211  N   GLY R 276     146.608 129.657 142.608  1.00  0.00           N  
ATOM   3212  HN  GLY R 276     147.266 130.411 142.523  1.00  0.00           H  
ATOM   3213  CA  GLY R 276     145.703 129.525 141.553  1.00  0.00           C  
ATOM   3214  HA1 GLY R 276     144.701 129.488 141.956  1.00  0.00           H  
ATOM   3215  HA2 GLY R 276     145.815 128.524 141.161  1.00  0.00           H  
ATOM   3216  C   GLY R 276     145.791 130.644 140.427  1.00  0.00           C  
ATOM   3217  OT1 GLY R 276     146.828 131.108 140.046  1.00  0.00           O  
ATOM   3218  OT2 GLY R 276     144.684 130.869 139.892  1.00  0.00           O  
ATOM   3219  N   ARG L  14     136.677 150.247 181.919  1.00  0.00           N  
ATOM   3220  CA  ARG L  14     136.769 149.874 180.512  1.00  0.00           C  
ATOM   3221  C   ARG L  14     138.171 150.104 179.977  1.00  0.00           C  
ATOM   3222  O   ARG L  14     138.920 150.911 180.531  1.00  0.00           O  
ATOM   3223  CB  ARG L  14     135.755 150.670 179.678  1.00  0.00           C  
ATOM   3224  CG  ARG L  14     135.552 150.159 178.257  1.00  0.00           C  
ATOM   3225  CD  ARG L  14     134.280 150.711 177.637  1.00  0.00           C  
ATOM   3226  NE  ARG L  14     134.426 152.106 177.222  1.00  0.00           N  
ATOM   3227  CZ  ARG L  14     133.434 152.851 176.742  1.00  0.00           C  
ATOM   3228  NH1 ARG L  14     133.661 154.108 176.387  1.00  0.00           N1+
ATOM   3229  NH2 ARG L  14     132.222 152.334 176.602  1.00  0.00           N  
ATOM   3230  N   PHE L  15     138.541 149.382 178.926  1.00  0.00           N  
ATOM   3231  CA  PHE L  15     139.852 149.588 178.277  1.00  0.00           C  
ATOM   3232  C   PHE L  15     139.928 150.980 177.638  1.00  0.00           C  
ATOM   3233  O   PHE L  15     140.997 151.415 177.208  1.00  0.00           O  
ATOM   3234  CB  PHE L  15     140.001 148.476 177.226  1.00  0.00           C  
ATOM   3235  CG  PHE L  15     141.238 148.563 176.384  1.00  0.00           C  
ATOM   3236  CD1 PHE L  15     142.493 148.421 176.949  1.00  0.00           C  
ATOM   3237  CD2 PHE L  15     141.141 148.780 175.020  1.00  0.00           C  
ATOM   3238  CE1 PHE L  15     143.630 148.500 176.169  1.00  0.00           C  
ATOM   3239  CE2 PHE L  15     142.273 148.861 174.234  1.00  0.00           C  
ATOM   3240  CZ  PHE L  15     143.520 148.721 174.810  1.00  0.00           C  
ATOM   3241  N   VAL L  16     138.838 151.752 177.655  1.00  0.00           N  
ATOM   3242  CA  VAL L  16     138.798 153.077 176.976  1.00  0.00           C  
ATOM   3243  C   VAL L  16     138.985 152.887 175.477  1.00  0.00           C  
ATOM   3244  O   VAL L  16     140.006 153.276 174.904  1.00  0.00           O  
ATOM   3245  CB  VAL L  16     139.670 154.200 177.614  1.00  0.00           C  
ATOM   3246  CG1 VAL L  16     139.567 154.158 179.133  1.00  0.00           C  
ATOM   3247  CG2 VAL L  16     139.211 155.566 177.120  1.00  0.00           C  
ATOM   3248  N   ARG L  17     138.009 152.239 174.826  1.00  0.00           N  
ATOM   3249  CA  ARG L  17     138.063 152.022 173.368  1.00  0.00           C  
ATOM   3250  C   ARG L  17     138.191 153.386 172.710  1.00  0.00           C  
ATOM   3251  O   ARG L  17     139.220 153.690 172.102  1.00  0.00           O  
ATOM   3252  CB  ARG L  17     136.797 151.297 172.888  1.00  0.00           C  
ATOM   3253  CG  ARG L  17     135.750 151.096 173.978  1.00  0.00           C  
ATOM   3254  CD  ARG L  17     134.629 150.132 173.591  1.00  0.00           C  
ATOM   3255  NE  ARG L  17     133.716 149.941 174.719  1.00  0.00           N  
ATOM   3256  CZ  ARG L  17     132.850 148.940 174.861  1.00  0.00           C  
ATOM   3257  NH1 ARG L  17     132.088 148.876 175.945  1.00  0.00           N1+
ATOM   3258  NH2 ARG L  17     132.736 148.000 173.938  1.00  0.00           N  
ATOM   3259  N   ILE L  18     137.140 154.191 172.778  1.00  0.00           N  
ATOM   3260  CA  ILE L  18     137.247 155.627 172.294  1.00  0.00           C  
ATOM   3261  C   ILE L  18     136.443 156.533 173.225  1.00  0.00           C  
ATOM   3262  CB  ILE L  18     136.863 155.811 170.771  1.00  0.00           C  
ATOM   3263  CG1 ILE L  18     137.370 157.174 170.219  1.00  0.00           C  
ATOM   3264  CG2 ILE L  18     135.338 155.547 170.401  1.00  0.00           C  
ATOM   3265  CD  ILE L  18     138.898 157.438 170.448  1.00  0.00           C  
ATOM   3266  OT1 ILE L  18     135.791 155.938 174.153  1.00  0.00           O  
ATOM   3267  OT2 ILE L  18     136.466 157.784 173.137  1.00  0.00           O  
TER    3268      ILE L  18                                                      
END
