# Supplementary material for: Ligand recognition and G protein coupling of the human itch receptor MRGPRX1
Source: Nat Commun. 2023 Aug 17;14:5004. doi: 10.1038/s41467-023-40705-z (PMC10435460; doi:10.1038/s41467-023-40705-z)
Supplement: Supplementary file 4 — Source Data [file 41467_2023_40705_MOESM4_ESM.zip › molecular dynamics simulations trajectories/Raw_data-simulation-output-model1-2.pdb]

TITLE     Title t=  10.00000 step= 5000                                         
REMARK    GENERATED BY TRJCONV                                                  
REMARK    THIS IS A SIMULATION BOX                                              
CRYST1  276.480  276.480  276.480  90.00  90.00  90.00 P 1           1          
ATOM      1  N   LEU R  28     159.729 145.962 175.787  1.00  0.00           N  
ATOM      2  HT1 LEU R  28     160.600 146.211 176.286  1.00  0.00           H  
ATOM      3  HT2 LEU R  28     158.943 146.345 176.357  1.00  0.00           H  
ATOM      4  HT3 LEU R  28     159.743 146.442 174.865  1.00  0.00           H  
ATOM      5  CA  LEU R  28     159.643 144.506 175.580  1.00  0.00           C  
ATOM      6  HA  LEU R  28     160.612 144.185 175.237  1.00  0.00           H  
ATOM      7  CB  LEU R  28     159.382 143.831 176.890  1.00  0.00           C  
ATOM      8  HB1 LEU R  28     159.361 142.725 176.759  1.00  0.00           H  
ATOM      9  HB2 LEU R  28     158.306 143.937 177.129  1.00  0.00           H  
ATOM     10  CG  LEU R  28     160.386 144.051 178.005  1.00  0.00           C  
ATOM     11  HG  LEU R  28     160.475 145.079 178.425  1.00  0.00           H  
ATOM     12  CD1 LEU R  28     159.967 143.063 179.148  1.00  0.00           C  
ATOM     13 HD11 LEU R  28     159.760 142.019 178.821  1.00  0.00           H  
ATOM     14 HD12 LEU R  28     158.967 143.431 179.460  1.00  0.00           H  
ATOM     15 HD13 LEU R  28     160.657 143.123 180.025  1.00  0.00           H  
ATOM     16  CD2 LEU R  28     161.844 143.663 177.552  1.00  0.00           C  
ATOM     17 HD21 LEU R  28     162.185 144.513 176.931  1.00  0.00           H  
ATOM     18 HD22 LEU R  28     161.960 142.706 176.981  1.00  0.00           H  
ATOM     19 HD23 LEU R  28     162.451 143.591 178.477  1.00  0.00           H  
ATOM     20  C   LEU R  28     158.559 144.053 174.562  1.00  0.00           C  
ATOM     21  O   LEU R  28     158.438 142.868 174.364  1.00  0.00           O  
ATOM     22  N   SER R  29     157.765 144.908 173.967  1.00  0.00           N  
ATOM     23  HN  SER R  29     157.641 145.892 174.040  1.00  0.00           H  
ATOM     24  CA  SER R  29     156.617 144.520 173.138  1.00  0.00           C  
ATOM     25  HA  SER R  29     155.992 143.803 173.650  1.00  0.00           H  
ATOM     26  CB  SER R  29     155.759 145.755 172.810  1.00  0.00           C  
ATOM     27  HB1 SER R  29     155.376 146.198 173.759  1.00  0.00           H  
ATOM     28  HB2 SER R  29     154.857 145.613 172.185  1.00  0.00           H  
ATOM     29  OG  SER R  29     156.717 146.731 172.291  1.00  0.00           O  
ATOM     30  HG1 SER R  29     156.187 147.536 172.302  1.00  0.00           H  
ATOM     31  C   SER R  29     157.077 143.873 171.827  1.00  0.00           C  
ATOM     32  O   SER R  29     156.290 143.121 171.242  1.00  0.00           O  
ATOM     33  N   LEU R  30     158.228 144.207 171.281  1.00  0.00           N  
ATOM     34  HN  LEU R  30     158.781 144.741 171.916  1.00  0.00           H  
ATOM     35  CA  LEU R  30     158.630 143.874 169.904  1.00  0.00           C  
ATOM     36  HA  LEU R  30     159.346 144.612 169.598  1.00  0.00           H  
ATOM     37  CB  LEU R  30     159.355 142.465 169.749  1.00  0.00           C  
ATOM     38  HB1 LEU R  30     159.724 142.186 168.734  1.00  0.00           H  
ATOM     39  HB2 LEU R  30     158.630 141.666 170.008  1.00  0.00           H  
ATOM     40  CG  LEU R  30     160.490 142.259 170.784  1.00  0.00           C  
ATOM     41  HG  LEU R  30     160.180 142.603 171.788  1.00  0.00           H  
ATOM     42  CD1 LEU R  30     160.883 140.778 170.815  1.00  0.00           C  
ATOM     43 HD11 LEU R  30     161.294 140.607 169.798  1.00  0.00           H  
ATOM     44 HD12 LEU R  30     159.951 140.158 170.828  1.00  0.00           H  
ATOM     45 HD13 LEU R  30     161.638 140.549 171.603  1.00  0.00           H  
ATOM     46  CD2 LEU R  30     161.773 143.129 170.454  1.00  0.00           C  
ATOM     47 HD21 LEU R  30     162.508 142.927 171.260  1.00  0.00           H  
ATOM     48 HD22 LEU R  30     161.442 144.182 170.594  1.00  0.00           H  
ATOM     49 HD23 LEU R  30     162.316 142.943 169.495  1.00  0.00           H  
ATOM     50  C   LEU R  30     157.536 144.004 168.814  1.00  0.00           C  
ATOM     51  O   LEU R  30     157.351 143.192 167.926  1.00  0.00           O  
ATOM     52  N   THR R  31     156.782 145.100 168.885  1.00  0.00           N  
ATOM     53  HN  THR R  31     157.131 145.757 169.543  1.00  0.00           H  
ATOM     54  CA  THR R  31     155.614 145.480 168.036  1.00  0.00           C  
ATOM     55  HA  THR R  31     155.048 144.553 167.989  1.00  0.00           H  
ATOM     56  CB  THR R  31     154.724 146.586 168.580  1.00  0.00           C  
ATOM     57  HB  THR R  31     154.283 146.288 169.549  1.00  0.00           H  
ATOM     58  OG1 THR R  31     153.728 147.022 167.584  1.00  0.00           O  
ATOM     59  HG1 THR R  31     153.374 147.865 167.860  1.00  0.00           H  
ATOM     60  CG2 THR R  31     155.610 147.806 168.915  1.00  0.00           C  
ATOM     61 HG21 THR R  31     156.114 148.208 168.006  1.00  0.00           H  
ATOM     62 HG22 THR R  31     156.365 147.507 169.663  1.00  0.00           H  
ATOM     63 HG23 THR R  31     154.996 148.634 169.339  1.00  0.00           H  
ATOM     64  C   THR R  31     156.045 145.584 166.572  1.00  0.00           C  
ATOM     65  O   THR R  31     155.219 145.509 165.644  1.00  0.00           O  
ATOM     66  N   VAL R  32     157.350 145.567 166.360  1.00  0.00           N  
ATOM     67  HN  VAL R  32     157.813 145.508 167.239  1.00  0.00           H  
ATOM     68  CA  VAL R  32     158.130 145.517 165.153  1.00  0.00           C  
ATOM     69  HA  VAL R  32     157.805 146.390 164.628  1.00  0.00           H  
ATOM     70  CB  VAL R  32     159.586 145.653 165.614  1.00  0.00           C  
ATOM     71  HB  VAL R  32     159.874 144.889 166.375  1.00  0.00           H  
ATOM     72  CG1 VAL R  32     160.610 145.551 164.381  1.00  0.00           C  
ATOM     73 HG11 VAL R  32     160.512 146.332 163.594  1.00  0.00           H  
ATOM     74 HG12 VAL R  32     160.557 144.584 163.835  1.00  0.00           H  
ATOM     75 HG13 VAL R  32     161.654 145.615 164.763  1.00  0.00           H  
ATOM     76  CG2 VAL R  32     159.686 147.050 166.268  1.00  0.00           C  
ATOM     77 HG21 VAL R  32     159.109 147.101 167.225  1.00  0.00           H  
ATOM     78 HG22 VAL R  32     159.313 147.769 165.503  1.00  0.00           H  
ATOM     79 HG23 VAL R  32     160.753 147.202 166.505  1.00  0.00           H  
ATOM     80  C   VAL R  32     157.795 144.301 164.308  1.00  0.00           C  
ATOM     81  O   VAL R  32     157.847 144.208 163.043  1.00  0.00           O  
ATOM     82  N   LEU R  33     157.462 143.190 165.029  1.00  0.00           N  
ATOM     83  HN  LEU R  33     157.593 143.145 166.020  1.00  0.00           H  
ATOM     84  CA  LEU R  33     156.869 141.976 164.462  1.00  0.00           C  
ATOM     85  HA  LEU R  33     157.639 141.498 163.865  1.00  0.00           H  
ATOM     86  CB  LEU R  33     156.399 141.004 165.555  1.00  0.00           C  
ATOM     87  HB1 LEU R  33     155.660 140.246 165.236  1.00  0.00           H  
ATOM     88  HB2 LEU R  33     155.824 141.513 166.351  1.00  0.00           H  
ATOM     89  CG  LEU R  33     157.466 140.229 166.458  1.00  0.00           C  
ATOM     90  HG  LEU R  33     158.245 140.911 166.861  1.00  0.00           H  
ATOM     91  CD1 LEU R  33     156.669 139.613 167.666  1.00  0.00           C  
ATOM     92 HD11 LEU R  33     155.701 139.134 167.426  1.00  0.00           H  
ATOM     93 HD12 LEU R  33     156.530 140.345 168.488  1.00  0.00           H  
ATOM     94 HD13 LEU R  33     157.367 138.872 168.102  1.00  0.00           H  
ATOM     95  CD2 LEU R  33     158.179 139.243 165.576  1.00  0.00           C  
ATOM     96 HD21 LEU R  33     158.711 139.615 164.665  1.00  0.00           H  
ATOM     97 HD22 LEU R  33     157.448 138.490 165.209  1.00  0.00           H  
ATOM     98 HD23 LEU R  33     158.840 138.575 166.164  1.00  0.00           H  
ATOM     99  C   LEU R  33     155.655 142.198 163.609  1.00  0.00           C  
ATOM    100  O   LEU R  33     155.422 141.689 162.580  1.00  0.00           O  
ATOM    101  N   THR R  34     154.795 143.126 164.041  1.00  0.00           N  
ATOM    102  HN  THR R  34     154.944 143.520 164.944  1.00  0.00           H  
ATOM    103  CA  THR R  34     153.538 143.448 163.323  1.00  0.00           C  
ATOM    104  HA  THR R  34     153.185 142.537 162.854  1.00  0.00           H  
ATOM    105  CB  THR R  34     152.308 143.947 164.202  1.00  0.00           C  
ATOM    106  HB  THR R  34     151.445 143.603 163.585  1.00  0.00           H  
ATOM    107  OG1 THR R  34     152.204 145.333 164.467  1.00  0.00           O  
ATOM    108  HG1 THR R  34     152.933 145.466 165.081  1.00  0.00           H  
ATOM    109  CG2 THR R  34     152.418 143.357 165.602  1.00  0.00           C  
ATOM    110 HG21 THR R  34     152.466 142.243 165.542  1.00  0.00           H  
ATOM    111 HG22 THR R  34     151.540 143.738 166.176  1.00  0.00           H  
ATOM    112 HG23 THR R  34     153.298 143.885 166.038  1.00  0.00           H  
ATOM    113  C   THR R  34     153.785 144.390 162.145  1.00  0.00           C  
ATOM    114  O   THR R  34     153.216 144.147 161.097  1.00  0.00           O  
ATOM    115  N   CYS R  35     154.767 145.276 162.303  1.00  0.00           N  
ATOM    116  HN  CYS R  35     155.088 145.404 163.232  1.00  0.00           H  
ATOM    117  CA  CYS R  35     155.375 145.969 161.182  1.00  0.00           C  
ATOM    118  HA  CYS R  35     154.549 146.450 160.680  1.00  0.00           H  
ATOM    119  CB  CYS R  35     156.304 146.993 161.757  1.00  0.00           C  
ATOM    120  HB1 CYS R  35     157.242 146.472 162.048  1.00  0.00           H  
ATOM    121  HB2 CYS R  35     155.826 147.359 162.685  1.00  0.00           H  
ATOM    122  SG  CYS R  35     156.707 148.345 160.569  1.00  0.00           S  
ATOM    123  HG1 CYS R  35     157.228 147.532 159.657  1.00  0.00           H  
ATOM    124  C   CYS R  35     156.009 145.145 160.008  1.00  0.00           C  
ATOM    125  O   CYS R  35     155.704 145.374 158.830  1.00  0.00           O  
ATOM    126  N   ILE R  36     156.736 144.152 160.364  1.00  0.00           N  
ATOM    127  HN  ILE R  36     157.048 144.223 161.313  1.00  0.00           H  
ATOM    128  CA  ILE R  36     157.379 143.211 159.495  1.00  0.00           C  
ATOM    129  HA  ILE R  36     157.832 143.704 158.644  1.00  0.00           H  
ATOM    130  CB  ILE R  36     158.432 142.441 160.242  1.00  0.00           C  
ATOM    131  HB  ILE R  36     158.630 142.980 161.190  1.00  0.00           H  
ATOM    132  CG2 ILE R  36     158.080 141.007 160.687  1.00  0.00           C  
ATOM    133 HG21 ILE R  36     158.071 140.329 159.806  1.00  0.00           H  
ATOM    134 HG22 ILE R  36     157.104 140.940 161.206  1.00  0.00           H  
ATOM    135 HG23 ILE R  36     158.773 140.735 161.519  1.00  0.00           H  
ATOM    136  CG1 ILE R  36     159.774 142.462 159.446  1.00  0.00           C  
ATOM    137 HG11 ILE R  36     159.873 143.471 158.975  1.00  0.00           H  
ATOM    138 HG12 ILE R  36     159.785 141.782 158.569  1.00  0.00           H  
ATOM    139  CD  ILE R  36     160.943 142.077 160.347  1.00  0.00           C  
ATOM    140  HD1 ILE R  36     161.891 142.654 160.267  1.00  0.00           H  
ATOM    141  HD2 ILE R  36     161.223 141.002 160.391  1.00  0.00           H  
ATOM    142  HD3 ILE R  36     160.711 142.347 161.392  1.00  0.00           H  
ATOM    143  C   ILE R  36     156.407 142.284 158.810  1.00  0.00           C  
ATOM    144  O   ILE R  36     156.683 141.928 157.692  1.00  0.00           O  
ATOM    145  N   VAL R  37     155.272 141.958 159.517  1.00  0.00           N  
ATOM    146  HN  VAL R  37     155.230 142.108 160.501  1.00  0.00           H  
ATOM    147  CA  VAL R  37     154.332 141.121 158.875  1.00  0.00           C  
ATOM    148  HA  VAL R  37     154.829 140.439 158.199  1.00  0.00           H  
ATOM    149  CB  VAL R  37     153.616 140.175 159.869  1.00  0.00           C  
ATOM    150  HB  VAL R  37     154.285 140.025 160.741  1.00  0.00           H  
ATOM    151  CG1 VAL R  37     152.390 140.914 160.496  1.00  0.00           C  
ATOM    152 HG11 VAL R  37     151.509 141.002 159.828  1.00  0.00           H  
ATOM    153 HG12 VAL R  37     152.678 141.935 160.811  1.00  0.00           H  
ATOM    154 HG13 VAL R  37     152.170 140.304 161.407  1.00  0.00           H  
ATOM    155  CG2 VAL R  37     153.235 138.899 159.207  1.00  0.00           C  
ATOM    156 HG21 VAL R  37     154.029 138.241 158.792  1.00  0.00           H  
ATOM    157 HG22 VAL R  37     152.405 139.100 158.487  1.00  0.00           H  
ATOM    158 HG23 VAL R  37     152.866 138.164 159.955  1.00  0.00           H  
ATOM    159  C   VAL R  37     153.249 141.914 158.077  1.00  0.00           C  
ATOM    160  O   VAL R  37     152.711 141.516 157.056  1.00  0.00           O  
ATOM    161  N   SER R  38     153.176 143.240 158.369  1.00  0.00           N  
ATOM    162  HN  SER R  38     153.526 143.569 159.249  1.00  0.00           H  
ATOM    163  CA  SER R  38     152.265 144.173 157.668  1.00  0.00           C  
ATOM    164  HA  SER R  38     151.441 143.688 157.164  1.00  0.00           H  
ATOM    165  CB  SER R  38     151.687 145.293 158.622  1.00  0.00           C  
ATOM    166  HB1 SER R  38     151.161 146.066 158.020  1.00  0.00           H  
ATOM    167  HB2 SER R  38     152.603 145.762 159.051  1.00  0.00           H  
ATOM    168  OG  SER R  38     150.963 144.724 159.716  1.00  0.00           O  
ATOM    169  HG1 SER R  38     151.479 144.527 160.496  1.00  0.00           H  
ATOM    170  C   SER R  38     153.056 144.882 156.496  1.00  0.00           C  
ATOM    171  O   SER R  38     152.443 145.600 155.708  1.00  0.00           O  
ATOM    172  N   LEU R  39     154.407 144.705 156.408  1.00  0.00           N  
ATOM    173  HN  LEU R  39     154.868 144.246 157.166  1.00  0.00           H  
ATOM    174  CA  LEU R  39     155.159 145.106 155.279  1.00  0.00           C  
ATOM    175  HA  LEU R  39     154.925 146.119 154.982  1.00  0.00           H  
ATOM    176  CB  LEU R  39     156.703 144.884 155.601  1.00  0.00           C  
ATOM    177  HB1 LEU R  39     157.005 143.850 155.342  1.00  0.00           H  
ATOM    178  HB2 LEU R  39     156.950 145.097 156.670  1.00  0.00           H  
ATOM    179  CG  LEU R  39     157.673 145.818 154.792  1.00  0.00           C  
ATOM    180  HG  LEU R  39     157.174 146.786 154.591  1.00  0.00           H  
ATOM    181  CD1 LEU R  39     159.027 146.021 155.495  1.00  0.00           C  
ATOM    182 HD11 LEU R  39     159.568 145.066 155.633  1.00  0.00           H  
ATOM    183 HD12 LEU R  39     158.761 146.514 156.449  1.00  0.00           H  
ATOM    184 HD13 LEU R  39     159.632 146.585 154.756  1.00  0.00           H  
ATOM    185  CD2 LEU R  39     157.965 145.341 153.373  1.00  0.00           C  
ATOM    186 HD21 LEU R  39     158.985 145.552 152.994  1.00  0.00           H  
ATOM    187 HD22 LEU R  39     157.238 145.755 152.652  1.00  0.00           H  
ATOM    188 HD23 LEU R  39     157.855 144.228 153.343  1.00  0.00           H  
ATOM    189  C   LEU R  39     154.599 144.207 154.137  1.00  0.00           C  
ATOM    190  O   LEU R  39     153.935 144.718 153.280  1.00  0.00           O  
ATOM    191  N   VAL R  40     154.848 142.852 154.195  1.00  0.00           N  
ATOM    192  HN  VAL R  40     155.356 142.456 154.954  1.00  0.00           H  
ATOM    193  CA  VAL R  40     154.412 141.927 153.151  1.00  0.00           C  
ATOM    194  HA  VAL R  40     154.876 142.225 152.231  1.00  0.00           H  
ATOM    195  CB  VAL R  40     154.766 140.486 153.378  1.00  0.00           C  
ATOM    196  HB  VAL R  40     155.867 140.438 153.528  1.00  0.00           H  
ATOM    197  CG1 VAL R  40     154.016 139.766 154.607  1.00  0.00           C  
ATOM    198 HG11 VAL R  40     152.943 139.647 154.362  1.00  0.00           H  
ATOM    199 HG12 VAL R  40     154.131 140.316 155.565  1.00  0.00           H  
ATOM    200 HG13 VAL R  40     154.347 138.708 154.718  1.00  0.00           H  
ATOM    201  CG2 VAL R  40     154.549 139.662 152.119  1.00  0.00           C  
ATOM    202 HG21 VAL R  40     154.931 140.131 151.181  1.00  0.00           H  
ATOM    203 HG22 VAL R  40     153.495 139.399 151.916  1.00  0.00           H  
ATOM    204 HG23 VAL R  40     155.106 138.708 152.224  1.00  0.00           H  
ATOM    205  C   VAL R  40     152.927 142.086 152.861  1.00  0.00           C  
ATOM    206  O   VAL R  40     152.489 142.085 151.728  1.00  0.00           O  
ATOM    207  N   GLY R  41     152.121 142.298 153.955  1.00  0.00           N  
ATOM    208  HN  GLY R  41     152.500 142.373 154.874  1.00  0.00           H  
ATOM    209  CA  GLY R  41     150.688 142.317 153.826  1.00  0.00           C  
ATOM    210  HA1 GLY R  41     150.223 142.297 154.800  1.00  0.00           H  
ATOM    211  HA2 GLY R  41     150.332 141.383 153.417  1.00  0.00           H  
ATOM    212  C   GLY R  41     150.196 143.460 153.062  1.00  0.00           C  
ATOM    213  O   GLY R  41     149.287 143.371 152.263  1.00  0.00           O  
ATOM    214  N   LEU R  42     150.783 144.618 153.252  1.00  0.00           N  
ATOM    215  HN  LEU R  42     151.619 144.761 153.776  1.00  0.00           H  
ATOM    216  CA  LEU R  42     150.349 145.869 152.511  1.00  0.00           C  
ATOM    217  HA  LEU R  42     149.317 146.110 152.755  1.00  0.00           H  
ATOM    218  CB  LEU R  42     151.123 147.135 153.006  1.00  0.00           C  
ATOM    219  HB1 LEU R  42     151.673 147.604 152.167  1.00  0.00           H  
ATOM    220  HB2 LEU R  42     151.877 146.841 153.763  1.00  0.00           H  
ATOM    221  CG  LEU R  42     150.184 148.226 153.590  1.00  0.00           C  
ATOM    222  HG  LEU R  42     149.325 148.443 152.928  1.00  0.00           H  
ATOM    223  CD1 LEU R  42     149.675 147.597 154.953  1.00  0.00           C  
ATOM    224 HD11 LEU R  42     150.518 147.342 155.625  1.00  0.00           H  
ATOM    225 HD12 LEU R  42     149.071 146.679 154.768  1.00  0.00           H  
ATOM    226 HD13 LEU R  42     148.931 148.234 155.490  1.00  0.00           H  
ATOM    227  CD2 LEU R  42     150.943 149.545 153.829  1.00  0.00           C  
ATOM    228 HD21 LEU R  42     151.200 150.073 152.890  1.00  0.00           H  
ATOM    229 HD22 LEU R  42     151.830 149.401 154.485  1.00  0.00           H  
ATOM    230 HD23 LEU R  42     150.216 150.106 154.462  1.00  0.00           H  
ATOM    231  C   LEU R  42     150.405 145.743 151.009  1.00  0.00           C  
ATOM    232  O   LEU R  42     149.533 146.166 150.315  1.00  0.00           O  
ATOM    233  N   THR R  43     151.455 145.162 150.573  1.00  0.00           N  
ATOM    234  HN  THR R  43     152.180 144.807 151.153  1.00  0.00           H  
ATOM    235  CA  THR R  43     151.654 145.080 149.094  1.00  0.00           C  
ATOM    236  HA  THR R  43     151.177 145.929 148.615  1.00  0.00           H  
ATOM    237  CB  THR R  43     153.104 145.042 148.474  1.00  0.00           C  
ATOM    238  HB  THR R  43     153.170 144.719 147.422  1.00  0.00           H  
ATOM    239  OG1 THR R  43     153.964 144.201 149.174  1.00  0.00           O  
ATOM    240  HG1 THR R  43     154.651 143.956 148.546  1.00  0.00           H  
ATOM    241  CG2 THR R  43     153.720 146.422 148.569  1.00  0.00           C  
ATOM    242 HG21 THR R  43     153.676 147.041 149.491  1.00  0.00           H  
ATOM    243 HG22 THR R  43     153.215 147.071 147.821  1.00  0.00           H  
ATOM    244 HG23 THR R  43     154.734 146.457 148.108  1.00  0.00           H  
ATOM    245  C   THR R  43     151.026 143.810 148.580  1.00  0.00           C  
ATOM    246  O   THR R  43     150.598 143.879 147.429  1.00  0.00           O  
ATOM    247  N   GLY R  44     150.890 142.736 149.369  1.00  0.00           N  
ATOM    248  HN  GLY R  44     151.395 142.657 150.229  1.00  0.00           H  
ATOM    249  CA  GLY R  44     150.328 141.474 148.892  1.00  0.00           C  
ATOM    250  HA1 GLY R  44     150.314 140.781 149.732  1.00  0.00           H  
ATOM    251  HA2 GLY R  44     150.939 141.104 148.086  1.00  0.00           H  
ATOM    252  C   GLY R  44     148.971 141.532 148.313  1.00  0.00           C  
ATOM    253  O   GLY R  44     148.655 140.915 147.294  1.00  0.00           O  
ATOM    254  N   ASN R  45     148.076 142.323 149.001  1.00  0.00           N  
ATOM    255  HN  ASN R  45     148.377 142.675 149.885  1.00  0.00           H  
ATOM    256  CA  ASN R  45     146.773 142.887 148.542  1.00  0.00           C  
ATOM    257  HA  ASN R  45     146.120 142.160 148.084  1.00  0.00           H  
ATOM    258  CB  ASN R  45     145.964 143.464 149.696  1.00  0.00           C  
ATOM    259  HB1 ASN R  45     144.935 143.787 149.399  1.00  0.00           H  
ATOM    260  HB2 ASN R  45     146.382 144.361 150.204  1.00  0.00           H  
ATOM    261  CG  ASN R  45     145.707 142.392 150.730  1.00  0.00           C  
ATOM    262  OD1 ASN R  45     145.100 141.345 150.482  1.00  0.00           O  
ATOM    263  ND2 ASN R  45     146.388 142.569 151.863  1.00  0.00           N  
ATOM    264 HD21 ASN R  45     146.272 141.884 152.583  1.00  0.00           H  
ATOM    265 HD22 ASN R  45     147.058 143.307 151.964  1.00  0.00           H  
ATOM    266  C   ASN R  45     146.965 143.866 147.347  1.00  0.00           C  
ATOM    267  O   ASN R  45     146.113 143.905 146.464  1.00  0.00           O  
ATOM    268  N   ALA R  46     147.915 144.763 147.332  1.00  0.00           N  
ATOM    269  HN  ALA R  46     148.559 144.798 148.090  1.00  0.00           H  
ATOM    270  CA  ALA R  46     148.005 145.814 146.306  1.00  0.00           C  
ATOM    271  HA  ALA R  46     147.013 146.236 146.352  1.00  0.00           H  
ATOM    272  CB  ALA R  46     149.089 146.801 146.591  1.00  0.00           C  
ATOM    273  HB1 ALA R  46     150.124 146.395 146.669  1.00  0.00           H  
ATOM    274  HB2 ALA R  46     148.936 147.327 147.559  1.00  0.00           H  
ATOM    275  HB3 ALA R  46     149.168 147.634 145.872  1.00  0.00           H  
ATOM    276  C   ALA R  46     148.169 145.223 144.850  1.00  0.00           C  
ATOM    277  O   ALA R  46     147.558 145.623 143.903  1.00  0.00           O  
ATOM    278  N   VAL R  47     149.093 144.269 144.698  1.00  0.00           N  
ATOM    279  HN  VAL R  47     149.695 143.923 145.413  1.00  0.00           H  
ATOM    280  CA  VAL R  47     149.306 143.568 143.431  1.00  0.00           C  
ATOM    281  HA  VAL R  47     149.449 144.430 142.783  1.00  0.00           H  
ATOM    282  CB  VAL R  47     150.570 142.736 143.461  1.00  0.00           C  
ATOM    283  HB  VAL R  47     151.465 143.381 143.499  1.00  0.00           H  
ATOM    284  CG1 VAL R  47     150.682 141.727 144.646  1.00  0.00           C  
ATOM    285 HG11 VAL R  47     150.066 140.841 144.370  1.00  0.00           H  
ATOM    286 HG12 VAL R  47     150.380 141.995 145.685  1.00  0.00           H  
ATOM    287 HG13 VAL R  47     151.775 141.562 144.772  1.00  0.00           H  
ATOM    288  CG2 VAL R  47     150.860 141.967 142.184  1.00  0.00           C  
ATOM    289 HG21 VAL R  47     150.848 142.618 141.284  1.00  0.00           H  
ATOM    290 HG22 VAL R  47     150.009 141.283 141.974  1.00  0.00           H  
ATOM    291 HG23 VAL R  47     151.846 141.453 142.182  1.00  0.00           H  
ATOM    292  C   VAL R  47     148.094 142.846 142.973  1.00  0.00           C  
ATOM    293  O   VAL R  47     147.614 143.048 141.853  1.00  0.00           O  
ATOM    294  N   VAL R  48     147.410 142.043 143.861  1.00  0.00           N  
ATOM    295  HN  VAL R  48     147.743 142.254 144.775  1.00  0.00           H  
ATOM    296  CA  VAL R  48     146.100 141.342 143.709  1.00  0.00           C  
ATOM    297  HA  VAL R  48     146.064 140.708 142.834  1.00  0.00           H  
ATOM    298  CB  VAL R  48     145.762 140.463 144.864  1.00  0.00           C  
ATOM    299  HB  VAL R  48     145.799 141.169 145.720  1.00  0.00           H  
ATOM    300  CG1 VAL R  48     144.460 139.792 144.684  1.00  0.00           C  
ATOM    301 HG11 VAL R  48     144.429 139.146 143.770  1.00  0.00           H  
ATOM    302 HG12 VAL R  48     143.594 140.472 144.550  1.00  0.00           H  
ATOM    303 HG13 VAL R  48     144.315 139.020 145.465  1.00  0.00           H  
ATOM    304  CG2 VAL R  48     146.864 139.397 144.739  1.00  0.00           C  
ATOM    305 HG21 VAL R  48     147.772 139.695 145.294  1.00  0.00           H  
ATOM    306 HG22 VAL R  48     147.183 139.166 143.690  1.00  0.00           H  
ATOM    307 HG23 VAL R  48     146.507 138.388 145.044  1.00  0.00           H  
ATOM    308  C   VAL R  48     144.950 142.304 143.377  1.00  0.00           C  
ATOM    309  O   VAL R  48     144.174 142.058 142.475  1.00  0.00           O  
ATOM    310  N   LEU R  49     144.861 143.494 144.056  1.00  0.00           N  
ATOM    311  HN  LEU R  49     145.475 143.722 144.812  1.00  0.00           H  
ATOM    312  CA  LEU R  49     143.921 144.479 143.754  1.00  0.00           C  
ATOM    313  HA  LEU R  49     142.976 143.961 143.856  1.00  0.00           H  
ATOM    314  CB  LEU R  49     143.821 145.731 144.734  1.00  0.00           C  
ATOM    315  HB1 LEU R  49     143.219 146.525 144.241  1.00  0.00           H  
ATOM    316  HB2 LEU R  49     144.807 146.213 144.927  1.00  0.00           H  
ATOM    317  CG  LEU R  49     143.093 145.452 146.039  1.00  0.00           C  
ATOM    318  HG  LEU R  49     143.286 144.443 146.469  1.00  0.00           H  
ATOM    319  CD1 LEU R  49     143.575 146.372 147.172  1.00  0.00           C  
ATOM    320 HD11 LEU R  49     143.572 147.375 146.694  1.00  0.00           H  
ATOM    321 HD12 LEU R  49     144.627 146.061 147.336  1.00  0.00           H  
ATOM    322 HD13 LEU R  49     142.954 146.326 148.089  1.00  0.00           H  
ATOM    323  CD2 LEU R  49     141.603 145.721 145.917  1.00  0.00           C  
ATOM    324 HD21 LEU R  49     141.163 145.469 146.905  1.00  0.00           H  
ATOM    325 HD22 LEU R  49     141.121 145.072 145.147  1.00  0.00           H  
ATOM    326 HD23 LEU R  49     141.396 146.779 145.666  1.00  0.00           H  
ATOM    327  C   LEU R  49     144.034 144.966 142.356  1.00  0.00           C  
ATOM    328  O   LEU R  49     143.032 145.385 141.769  1.00  0.00           O  
ATOM    329  N   TRP R  50     145.277 145.054 141.840  1.00  0.00           N  
ATOM    330  HN  TRP R  50     146.096 144.705 142.284  1.00  0.00           H  
ATOM    331  CA  TRP R  50     145.408 145.568 140.474  1.00  0.00           C  
ATOM    332  HA  TRP R  50     144.538 146.176 140.255  1.00  0.00           H  
ATOM    333  CB  TRP R  50     146.624 146.477 140.267  1.00  0.00           C  
ATOM    334  HB1 TRP R  50     147.113 146.245 139.294  1.00  0.00           H  
ATOM    335  HB2 TRP R  50     147.394 146.259 141.038  1.00  0.00           H  
ATOM    336  CG  TRP R  50     146.253 147.912 140.265  1.00  0.00           C  
ATOM    337  CD1 TRP R  50     145.870 148.639 139.189  1.00  0.00           C  
ATOM    338  HD1 TRP R  50     145.797 148.301 138.166  1.00  0.00           H  
ATOM    339  NE1 TRP R  50     145.672 149.966 139.622  1.00  0.00           N  
ATOM    340  HE1 TRP R  50     145.368 150.592 138.943  1.00  0.00           H  
ATOM    341  CE2 TRP R  50     145.750 150.091 140.926  1.00  0.00           C  
ATOM    342  CD2 TRP R  50     146.096 148.799 141.426  1.00  0.00           C  
ATOM    343  CE3 TRP R  50     146.264 148.630 142.800  1.00  0.00           C  
ATOM    344  HE3 TRP R  50     146.473 147.659 143.220  1.00  0.00           H  
ATOM    345  CZ3 TRP R  50     146.055 149.781 143.631  1.00  0.00           C  
ATOM    346  HZ3 TRP R  50     146.039 149.608 144.696  1.00  0.00           H  
ATOM    347  CZ2 TRP R  50     145.562 151.192 141.719  1.00  0.00           C  
ATOM    348  HZ2 TRP R  50     145.483 152.154 141.247  1.00  0.00           H  
ATOM    349  CH2 TRP R  50     145.688 151.062 143.125  1.00  0.00           C  
ATOM    350  HH2 TRP R  50     145.587 151.905 143.789  1.00  0.00           H  
ATOM    351  C   TRP R  50     145.368 144.511 139.479  1.00  0.00           C  
ATOM    352  O   TRP R  50     144.889 144.722 138.412  1.00  0.00           O  
ATOM    353  N   LEU R  51     145.911 143.257 139.728  1.00  0.00           N  
ATOM    354  HN  LEU R  51     146.457 143.127 140.553  1.00  0.00           H  
ATOM    355  CA  LEU R  51     145.930 142.090 138.806  1.00  0.00           C  
ATOM    356  HA  LEU R  51     146.386 142.398 137.879  1.00  0.00           H  
ATOM    357  CB  LEU R  51     146.780 140.854 139.310  1.00  0.00           C  
ATOM    358  HB1 LEU R  51     146.457 139.864 138.915  1.00  0.00           H  
ATOM    359  HB2 LEU R  51     146.538 140.793 140.390  1.00  0.00           H  
ATOM    360  CG  LEU R  51     148.337 140.823 138.978  1.00  0.00           C  
ATOM    361  HG  LEU R  51     148.820 141.744 139.349  1.00  0.00           H  
ATOM    362  CD1 LEU R  51     149.091 139.632 139.668  1.00  0.00           C  
ATOM    363 HD11 LEU R  51     148.710 138.690 139.215  1.00  0.00           H  
ATOM    364 HD12 LEU R  51     148.903 139.616 140.761  1.00  0.00           H  
ATOM    365 HD13 LEU R  51     150.183 139.673 139.423  1.00  0.00           H  
ATOM    366  CD2 LEU R  51     148.631 140.657 137.489  1.00  0.00           C  
ATOM    367 HD21 LEU R  51     148.376 141.594 136.955  1.00  0.00           H  
ATOM    368 HD22 LEU R  51     147.897 139.925 137.096  1.00  0.00           H  
ATOM    369 HD23 LEU R  51     149.695 140.388 137.288  1.00  0.00           H  
ATOM    370  C   LEU R  51     144.543 141.658 138.543  1.00  0.00           C  
ATOM    371  O   LEU R  51     144.133 141.711 137.391  1.00  0.00           O  
ATOM    372  N   LEU R  52     143.763 141.298 139.552  1.00  0.00           N  
ATOM    373  HN  LEU R  52     144.099 141.303 140.497  1.00  0.00           H  
ATOM    374  CA  LEU R  52     142.353 141.019 139.405  1.00  0.00           C  
ATOM    375  HA  LEU R  52     142.160 140.472 138.485  1.00  0.00           H  
ATOM    376  CB  LEU R  52     141.907 140.075 140.553  1.00  0.00           C  
ATOM    377  HB1 LEU R  52     141.951 140.686 141.490  1.00  0.00           H  
ATOM    378  HB2 LEU R  52     142.662 139.271 140.599  1.00  0.00           H  
ATOM    379  CG  LEU R  52     140.504 139.452 140.522  1.00  0.00           C  
ATOM    380  HG  LEU R  52     139.814 140.328 140.440  1.00  0.00           H  
ATOM    381  CD1 LEU R  52     140.371 138.517 139.362  1.00  0.00           C  
ATOM    382 HD11 LEU R  52     141.094 137.675 139.392  1.00  0.00           H  
ATOM    383 HD12 LEU R  52     140.379 139.016 138.369  1.00  0.00           H  
ATOM    384 HD13 LEU R  52     139.422 137.945 139.450  1.00  0.00           H  
ATOM    385  CD2 LEU R  52     140.282 138.821 141.879  1.00  0.00           C  
ATOM    386 HD21 LEU R  52     140.955 137.932 141.932  1.00  0.00           H  
ATOM    387 HD22 LEU R  52     139.260 138.405 141.947  1.00  0.00           H  
ATOM    388 HD23 LEU R  52     140.540 139.539 142.690  1.00  0.00           H  
ATOM    389  C   LEU R  52     141.504 142.300 139.238  1.00  0.00           C  
ATOM    390  O   LEU R  52     140.373 142.296 138.729  1.00  0.00           O  
ATOM    391  N   GLY R  53     141.971 143.495 139.629  1.00  0.00           N  
ATOM    392  HN  GLY R  53     142.868 143.578 140.054  1.00  0.00           H  
ATOM    393  CA  GLY R  53     141.305 144.764 139.264  1.00  0.00           C  
ATOM    394  HA1 GLY R  53     141.834 145.591 139.731  1.00  0.00           H  
ATOM    395  HA2 GLY R  53     140.268 144.757 139.564  1.00  0.00           H  
ATOM    396  C   GLY R  53     141.351 145.116 137.812  1.00  0.00           C  
ATOM    397  O   GLY R  53     140.505 145.877 137.361  1.00  0.00           O  
ATOM    398  N   CYS R  54     142.354 144.636 136.970  1.00  0.00           N  
ATOM    399  HN  CYS R  54     143.163 144.233 137.376  1.00  0.00           H  
ATOM    400  CA  CYS R  54     142.262 144.918 135.512  1.00  0.00           C  
ATOM    401  HA  CYS R  54     141.403 145.561 135.378  1.00  0.00           H  
ATOM    402  CB  CYS R  54     143.554 145.502 134.817  1.00  0.00           C  
ATOM    403  HB1 CYS R  54     143.407 145.619 133.723  1.00  0.00           H  
ATOM    404  HB2 CYS R  54     144.407 144.800 134.951  1.00  0.00           H  
ATOM    405  SG  CYS R  54     144.030 147.157 135.576  1.00  0.00           S  
ATOM    406  HG1 CYS R  54     143.201 148.092 135.127  1.00  0.00           H  
ATOM    407  C   CYS R  54     141.917 143.725 134.745  1.00  0.00           C  
ATOM    408  O   CYS R  54     141.241 143.857 133.718  1.00  0.00           O  
ATOM    409  N   ARG R  55     142.387 142.546 135.118  1.00  0.00           N  
ATOM    410  HN  ARG R  55     142.899 142.426 135.968  1.00  0.00           H  
ATOM    411  CA  ARG R  55     142.234 141.337 134.286  1.00  0.00           C  
ATOM    412  HA  ARG R  55     141.767 141.540 133.331  1.00  0.00           H  
ATOM    413  CB  ARG R  55     143.703 140.803 134.050  1.00  0.00           C  
ATOM    414  HB1 ARG R  55     144.468 141.578 133.845  1.00  0.00           H  
ATOM    415  HB2 ARG R  55     143.622 140.328 133.051  1.00  0.00           H  
ATOM    416  CG  ARG R  55     144.062 139.604 135.034  1.00  0.00           C  
ATOM    417  HG1 ARG R  55     143.508 138.691 134.734  1.00  0.00           H  
ATOM    418  HG2 ARG R  55     143.915 139.990 136.065  1.00  0.00           H  
ATOM    419  CD  ARG R  55     145.558 139.339 134.745  1.00  0.00           C  
ATOM    420  HD1 ARG R  55     146.133 140.197 135.139  1.00  0.00           H  
ATOM    421  HD2 ARG R  55     145.569 139.284 133.630  1.00  0.00           H  
ATOM    422  NE  ARG R  55     146.010 138.111 135.450  1.00  0.00           N  
ATOM    423  HE  ARG R  55     145.384 137.720 136.117  1.00  0.00           H  
ATOM    424  CZ  ARG R  55     147.135 137.447 135.377  1.00  0.00           C  
ATOM    425  NH1 ARG R  55     147.430 136.456 136.194  1.00  0.00           N  
ATOM    426 HH11 ARG R  55     146.769 136.175 136.896  1.00  0.00           H  
ATOM    427 HH12 ARG R  55     148.384 136.319 136.441  1.00  0.00           H  
ATOM    428  NH2 ARG R  55     148.111 137.757 134.570  1.00  0.00           N  
ATOM    429 HH21 ARG R  55     148.172 138.656 134.138  1.00  0.00           H  
ATOM    430 HH22 ARG R  55     148.953 137.233 134.701  1.00  0.00           H  
ATOM    431  C   ARG R  55     141.245 140.355 134.864  1.00  0.00           C  
ATOM    432  O   ARG R  55     140.800 140.464 135.986  1.00  0.00           O  
ATOM    433  N   MET R  56     140.861 139.327 134.064  1.00  0.00           N  
ATOM    434  HN  MET R  56     141.250 139.286 133.142  1.00  0.00           H  
ATOM    435  CA  MET R  56     140.016 138.328 134.562  1.00  0.00           C  
ATOM    436  HA  MET R  56     139.822 137.785 133.651  1.00  0.00           H  
ATOM    437  CB  MET R  56     140.818 137.287 135.364  1.00  0.00           C  
ATOM    438  HB1 MET R  56     140.225 136.617 136.028  1.00  0.00           H  
ATOM    439  HB2 MET R  56     141.455 137.719 136.175  1.00  0.00           H  
ATOM    440  CG  MET R  56     141.695 136.319 134.548  1.00  0.00           C  
ATOM    441  HG1 MET R  56     142.413 136.944 133.970  1.00  0.00           H  
ATOM    442  HG2 MET R  56     141.130 135.794 133.742  1.00  0.00           H  
ATOM    443  SD  MET R  56     142.695 135.182 135.452  1.00  0.00           S  
ATOM    444  CE  MET R  56     143.806 134.613 134.193  1.00  0.00           C  
ATOM    445  HE1 MET R  56     144.553 133.905 134.602  1.00  0.00           H  
ATOM    446  HE2 MET R  56     144.365 135.490 133.812  1.00  0.00           H  
ATOM    447  HE3 MET R  56     143.392 134.015 133.353  1.00  0.00           H  
ATOM    448  C   MET R  56     138.632 138.833 135.198  1.00  0.00           C  
ATOM    449  O   MET R  56     137.831 139.375 134.509  1.00  0.00           O  
ATOM    450  N   ARG R  57     138.382 138.535 136.433  1.00  0.00           N  
ATOM    451  HN  ARG R  57     139.189 138.330 136.977  1.00  0.00           H  
ATOM    452  CA  ARG R  57     137.268 139.093 137.252  1.00  0.00           C  
ATOM    453  HA  ARG R  57     137.359 138.505 138.144  1.00  0.00           H  
ATOM    454  CB  ARG R  57     137.376 140.616 137.620  1.00  0.00           C  
ATOM    455  HB1 ARG R  57     138.360 140.681 138.123  1.00  0.00           H  
ATOM    456  HB2 ARG R  57     136.576 140.940 138.306  1.00  0.00           H  
ATOM    457  CG  ARG R  57     137.539 141.649 136.448  1.00  0.00           C  
ATOM    458  HG1 ARG R  57     136.622 141.635 135.814  1.00  0.00           H  
ATOM    459  HG2 ARG R  57     138.325 141.333 135.731  1.00  0.00           H  
ATOM    460  CD  ARG R  57     137.776 143.039 136.814  1.00  0.00           C  
ATOM    461  HD1 ARG R  57     138.742 143.243 137.327  1.00  0.00           H  
ATOM    462  HD2 ARG R  57     136.994 143.528 137.426  1.00  0.00           H  
ATOM    463  NE  ARG R  57     137.781 143.773 135.480  1.00  0.00           N  
ATOM    464  HE  ARG R  57     137.678 143.287 134.614  1.00  0.00           H  
ATOM    465  CZ  ARG R  57     137.893 145.043 135.156  1.00  0.00           C  
ATOM    466  NH1 ARG R  57     137.795 145.289 133.837  1.00  0.00           N  
ATOM    467 HH11 ARG R  57     137.601 144.594 133.147  1.00  0.00           H  
ATOM    468 HH12 ARG R  57     138.153 146.165 133.506  1.00  0.00           H  
ATOM    469  NH2 ARG R  57     138.009 145.976 136.046  1.00  0.00           N  
ATOM    470 HH21 ARG R  57     138.657 145.805 136.776  1.00  0.00           H  
ATOM    471 HH22 ARG R  57     138.024 146.896 135.655  1.00  0.00           H  
ATOM    472  C   ARG R  57     135.950 138.717 136.727  1.00  0.00           C  
ATOM    473  O   ARG R  57     134.952 139.411 136.853  1.00  0.00           O  
ATOM    474  N   ARG R  58     135.871 137.463 136.164  1.00  0.00           N  
ATOM    475  HN  ARG R  58     136.523 136.760 136.408  1.00  0.00           H  
ATOM    476  CA  ARG R  58     134.746 137.018 135.407  1.00  0.00           C  
ATOM    477  HA  ARG R  58     134.070 137.802 135.112  1.00  0.00           H  
ATOM    478  CB  ARG R  58     135.290 136.370 134.082  1.00  0.00           C  
ATOM    479  HB1 ARG R  58     134.608 135.560 133.754  1.00  0.00           H  
ATOM    480  HB2 ARG R  58     136.253 135.845 134.213  1.00  0.00           H  
ATOM    481  CG  ARG R  58     135.489 137.438 132.962  1.00  0.00           C  
ATOM    482  HG1 ARG R  58     136.287 138.172 133.219  1.00  0.00           H  
ATOM    483  HG2 ARG R  58     134.522 137.942 132.773  1.00  0.00           H  
ATOM    484  CD  ARG R  58     135.986 136.676 131.667  1.00  0.00           C  
ATOM    485  HD1 ARG R  58     135.150 136.026 131.320  1.00  0.00           H  
ATOM    486  HD2 ARG R  58     136.840 136.006 131.875  1.00  0.00           H  
ATOM    487  NE  ARG R  58     136.260 137.648 130.589  1.00  0.00           N  
ATOM    488  HE  ARG R  58     136.263 138.623 130.809  1.00  0.00           H  
ATOM    489  CZ  ARG R  58     136.649 137.212 129.414  1.00  0.00           C  
ATOM    490  NH1 ARG R  58     137.142 138.136 128.587  1.00  0.00           N  
ATOM    491 HH11 ARG R  58     137.077 139.098 128.843  1.00  0.00           H  
ATOM    492 HH12 ARG R  58     137.321 137.825 127.655  1.00  0.00           H  
ATOM    493  NH2 ARG R  58     136.612 135.942 128.959  1.00  0.00           N  
ATOM    494 HH21 ARG R  58     136.099 135.283 129.506  1.00  0.00           H  
ATOM    495 HH22 ARG R  58     136.591 135.781 127.975  1.00  0.00           H  
ATOM    496  C   ARG R  58     133.986 136.080 136.299  1.00  0.00           C  
ATOM    497  O   ARG R  58     132.727 136.123 136.429  1.00  0.00           O  
ATOM    498  N   ASN R  59     134.673 135.197 136.971  1.00  0.00           N  
ATOM    499  HN  ASN R  59     135.669 135.245 136.947  1.00  0.00           H  
ATOM    500  CA  ASN R  59     134.118 134.267 137.925  1.00  0.00           C  
ATOM    501  HA  ASN R  59     133.406 133.722 137.316  1.00  0.00           H  
ATOM    502  CB  ASN R  59     135.145 133.192 138.442  1.00  0.00           C  
ATOM    503  HB1 ASN R  59     134.652 132.519 139.176  1.00  0.00           H  
ATOM    504  HB2 ASN R  59     136.008 133.678 138.961  1.00  0.00           H  
ATOM    505  CG  ASN R  59     135.779 132.353 137.323  1.00  0.00           C  
ATOM    506  OD1 ASN R  59     136.946 131.837 137.399  1.00  0.00           O  
ATOM    507  ND2 ASN R  59     135.158 132.217 136.160  1.00  0.00           N  
ATOM    508 HD21 ASN R  59     135.622 131.725 135.436  1.00  0.00           H  
ATOM    509 HD22 ASN R  59     134.344 132.792 136.024  1.00  0.00           H  
ATOM    510  C   ASN R  59     133.453 134.901 139.105  1.00  0.00           C  
ATOM    511  O   ASN R  59     133.963 135.838 139.633  1.00  0.00           O  
ATOM    512  N   ALA R  60     132.248 134.467 139.483  1.00  0.00           N  
ATOM    513  HN  ALA R  60     131.795 133.733 138.980  1.00  0.00           H  
ATOM    514  CA  ALA R  60     131.495 135.068 140.617  1.00  0.00           C  
ATOM    515  HA  ALA R  60     131.422 136.141 140.559  1.00  0.00           H  
ATOM    516  CB  ALA R  60     130.127 134.453 140.631  1.00  0.00           C  
ATOM    517  HB1 ALA R  60     130.103 133.350 140.768  1.00  0.00           H  
ATOM    518  HB2 ALA R  60     129.510 134.672 139.733  1.00  0.00           H  
ATOM    519  HB3 ALA R  60     129.555 134.875 141.480  1.00  0.00           H  
ATOM    520  C   ALA R  60     132.262 134.980 141.931  1.00  0.00           C  
ATOM    521  O   ALA R  60     132.121 135.822 142.839  1.00  0.00           O  
ATOM    522  N   PHE R  61     133.066 133.977 142.113  1.00  0.00           N  
ATOM    523  HN  PHE R  61     133.164 133.296 141.385  1.00  0.00           H  
ATOM    524  CA  PHE R  61     134.104 133.903 143.140  1.00  0.00           C  
ATOM    525  HA  PHE R  61     133.617 133.939 144.102  1.00  0.00           H  
ATOM    526  CB  PHE R  61     134.684 132.431 143.091  1.00  0.00           C  
ATOM    527  HB1 PHE R  61     134.927 132.098 142.062  1.00  0.00           H  
ATOM    528  HB2 PHE R  61     133.986 131.631 143.436  1.00  0.00           H  
ATOM    529  CG  PHE R  61     136.021 132.251 143.837  1.00  0.00           C  
ATOM    530  CD1 PHE R  61     136.088 131.967 145.200  1.00  0.00           C  
ATOM    531  HD1 PHE R  61     135.210 131.945 145.830  1.00  0.00           H  
ATOM    532  CE1 PHE R  61     137.329 131.721 145.742  1.00  0.00           C  
ATOM    533  HE1 PHE R  61     137.372 131.335 146.742  1.00  0.00           H  
ATOM    534  CZ  PHE R  61     138.542 131.733 144.986  1.00  0.00           C  
ATOM    535  HZ  PHE R  61     139.466 131.352 145.390  1.00  0.00           H  
ATOM    536  CD2 PHE R  61     137.205 132.336 143.117  1.00  0.00           C  
ATOM    537  HD2 PHE R  61     137.047 132.403 142.052  1.00  0.00           H  
ATOM    538  CE2 PHE R  61     138.407 131.968 143.635  1.00  0.00           C  
ATOM    539  HE2 PHE R  61     139.254 132.017 142.961  1.00  0.00           H  
ATOM    540  C   PHE R  61     135.080 135.044 143.250  1.00  0.00           C  
ATOM    541  O   PHE R  61     135.464 135.441 144.339  1.00  0.00           O  
ATOM    542  N   SER R  62     135.608 135.533 142.115  1.00  0.00           N  
ATOM    543  HN  SER R  62     135.619 135.051 141.235  1.00  0.00           H  
ATOM    544  CA  SER R  62     136.530 136.641 141.970  1.00  0.00           C  
ATOM    545  HA  SER R  62     137.452 136.308 142.415  1.00  0.00           H  
ATOM    546  CB  SER R  62     136.812 137.003 140.454  1.00  0.00           C  
ATOM    547  HB1 SER R  62     137.706 137.667 140.445  1.00  0.00           H  
ATOM    548  HB2 SER R  62     135.903 137.460 140.005  1.00  0.00           H  
ATOM    549  OG  SER R  62     137.221 135.833 139.759  1.00  0.00           O  
ATOM    550  HG1 SER R  62     138.087 135.576 140.094  1.00  0.00           H  
ATOM    551  C   SER R  62     136.082 137.886 142.639  1.00  0.00           C  
ATOM    552  O   SER R  62     136.836 138.642 143.241  1.00  0.00           O  
ATOM    553  N   ILE R  63     134.755 138.197 142.542  1.00  0.00           N  
ATOM    554  HN  ILE R  63     134.155 137.500 142.154  1.00  0.00           H  
ATOM    555  CA  ILE R  63     134.180 139.429 143.229  1.00  0.00           C  
ATOM    556  HA  ILE R  63     134.649 140.326 142.850  1.00  0.00           H  
ATOM    557  CB  ILE R  63     132.613 139.424 142.972  1.00  0.00           C  
ATOM    558  HB  ILE R  63     132.146 138.614 143.580  1.00  0.00           H  
ATOM    559  CG2 ILE R  63     132.015 140.709 143.460  1.00  0.00           C  
ATOM    560 HG21 ILE R  63     132.470 141.525 142.859  1.00  0.00           H  
ATOM    561 HG22 ILE R  63     132.178 140.847 144.554  1.00  0.00           H  
ATOM    562 HG23 ILE R  63     130.917 140.793 143.313  1.00  0.00           H  
ATOM    563  CG1 ILE R  63     132.222 139.142 141.555  1.00  0.00           C  
ATOM    564 HG11 ILE R  63     131.114 139.211 141.521  1.00  0.00           H  
ATOM    565 HG12 ILE R  63     132.429 138.111 141.191  1.00  0.00           H  
ATOM    566  CD  ILE R  63     132.737 140.167 140.529  1.00  0.00           C  
ATOM    567  HD1 ILE R  63     133.838 140.092 140.472  1.00  0.00           H  
ATOM    568  HD2 ILE R  63     132.316 141.181 140.694  1.00  0.00           H  
ATOM    569  HD3 ILE R  63     132.365 139.847 139.536  1.00  0.00           H  
ATOM    570  C   ILE R  63     134.409 139.503 144.697  1.00  0.00           C  
ATOM    571  O   ILE R  63     135.037 140.433 145.252  1.00  0.00           O  
ATOM    572  N   TYR R  64     134.143 138.420 145.408  1.00  0.00           N  
ATOM    573  HN  TYR R  64     133.598 137.687 145.035  1.00  0.00           H  
ATOM    574  CA  TYR R  64     134.485 138.319 146.817  1.00  0.00           C  
ATOM    575  HA  TYR R  64     133.938 139.012 147.434  1.00  0.00           H  
ATOM    576  CB  TYR R  64     134.014 136.954 147.478  1.00  0.00           C  
ATOM    577  HB1 TYR R  64     134.309 136.945 148.546  1.00  0.00           H  
ATOM    578  HB2 TYR R  64     134.595 136.185 146.922  1.00  0.00           H  
ATOM    579  CG  TYR R  64     132.580 136.610 147.310  1.00  0.00           C  
ATOM    580  CD1 TYR R  64     131.553 137.046 148.211  1.00  0.00           C  
ATOM    581  HD1 TYR R  64     131.853 137.769 148.965  1.00  0.00           H  
ATOM    582  CE1 TYR R  64     130.211 136.858 147.958  1.00  0.00           C  
ATOM    583  HE1 TYR R  64     129.474 137.330 148.597  1.00  0.00           H  
ATOM    584  CZ  TYR R  64     129.799 135.994 146.927  1.00  0.00           C  
ATOM    585  OH  TYR R  64     128.396 135.769 146.772  1.00  0.00           O  
ATOM    586  HH  TYR R  64     127.928 136.511 147.179  1.00  0.00           H  
ATOM    587  CD2 TYR R  64     132.135 135.724 146.289  1.00  0.00           C  
ATOM    588  HD2 TYR R  64     132.831 135.327 145.566  1.00  0.00           H  
ATOM    589  CE2 TYR R  64     130.768 135.454 146.130  1.00  0.00           C  
ATOM    590  HE2 TYR R  64     130.447 134.820 145.320  1.00  0.00           H  
ATOM    591  C   TYR R  64     135.963 138.443 147.205  1.00  0.00           C  
ATOM    592  O   TYR R  64     136.254 139.165 148.134  1.00  0.00           O  
ATOM    593  N   ILE R  65     136.820 137.859 146.376  1.00  0.00           N  
ATOM    594  HN  ILE R  65     136.428 137.427 145.566  1.00  0.00           H  
ATOM    595  CA  ILE R  65     138.273 138.018 146.435  1.00  0.00           C  
ATOM    596  HA  ILE R  65     138.597 137.771 147.426  1.00  0.00           H  
ATOM    597  CB  ILE R  65     139.054 137.096 145.546  1.00  0.00           C  
ATOM    598  HB  ILE R  65     138.797 137.291 144.487  1.00  0.00           H  
ATOM    599  CG2 ILE R  65     140.666 137.323 145.673  1.00  0.00           C  
ATOM    600 HG21 ILE R  65     140.859 137.255 146.766  1.00  0.00           H  
ATOM    601 HG22 ILE R  65     141.089 138.237 145.209  1.00  0.00           H  
ATOM    602 HG23 ILE R  65     141.308 136.536 145.228  1.00  0.00           H  
ATOM    603  CG1 ILE R  65     138.617 135.611 145.732  1.00  0.00           C  
ATOM    604 HG11 ILE R  65     139.326 134.884 145.292  1.00  0.00           H  
ATOM    605 HG12 ILE R  65     137.644 135.516 145.201  1.00  0.00           H  
ATOM    606  CD  ILE R  65     138.386 135.103 147.155  1.00  0.00           C  
ATOM    607  HD1 ILE R  65     137.422 135.468 147.554  1.00  0.00           H  
ATOM    608  HD2 ILE R  65     139.210 135.321 147.867  1.00  0.00           H  
ATOM    609  HD3 ILE R  65     138.259 134.000 147.176  1.00  0.00           H  
ATOM    610  C   ILE R  65     138.666 139.497 146.201  1.00  0.00           C  
ATOM    611  O   ILE R  65     139.452 140.049 146.989  1.00  0.00           O  
ATOM    612  N   LEU R  66     138.052 140.249 145.251  1.00  0.00           N  
ATOM    613  HN  LEU R  66     137.538 139.835 144.512  1.00  0.00           H  
ATOM    614  CA  LEU R  66     138.249 141.684 145.259  1.00  0.00           C  
ATOM    615  HA  LEU R  66     139.333 141.746 145.270  1.00  0.00           H  
ATOM    616  CB  LEU R  66     137.692 142.410 144.002  1.00  0.00           C  
ATOM    617  HB1 LEU R  66     137.716 143.520 144.060  1.00  0.00           H  
ATOM    618  HB2 LEU R  66     136.647 142.066 143.825  1.00  0.00           H  
ATOM    619  CG  LEU R  66     138.456 141.936 142.687  1.00  0.00           C  
ATOM    620  HG  LEU R  66     138.927 140.941 142.855  1.00  0.00           H  
ATOM    621  CD1 LEU R  66     137.516 141.802 141.420  1.00  0.00           C  
ATOM    622 HD11 LEU R  66     136.906 142.689 141.163  1.00  0.00           H  
ATOM    623 HD12 LEU R  66     136.736 141.041 141.604  1.00  0.00           H  
ATOM    624 HD13 LEU R  66     138.093 141.534 140.513  1.00  0.00           H  
ATOM    625  CD2 LEU R  66     139.500 142.978 142.371  1.00  0.00           C  
ATOM    626 HD21 LEU R  66     139.122 143.901 141.892  1.00  0.00           H  
ATOM    627 HD22 LEU R  66     140.216 142.509 141.670  1.00  0.00           H  
ATOM    628 HD23 LEU R  66     140.151 143.292 143.207  1.00  0.00           H  
ATOM    629  C   LEU R  66     137.809 142.376 146.474  1.00  0.00           C  
ATOM    630  O   LEU R  66     138.527 143.282 146.958  1.00  0.00           O  
ATOM    631  N   ASN R  67     136.584 142.099 147.013  1.00  0.00           N  
ATOM    632  HN  ASN R  67     135.969 141.521 146.481  1.00  0.00           H  
ATOM    633  CA  ASN R  67     136.053 142.721 148.238  1.00  0.00           C  
ATOM    634  HA  ASN R  67     136.290 143.766 148.134  1.00  0.00           H  
ATOM    635  CB  ASN R  67     134.595 142.426 148.507  1.00  0.00           C  
ATOM    636  HB1 ASN R  67     134.227 142.713 149.516  1.00  0.00           H  
ATOM    637  HB2 ASN R  67     134.483 141.340 148.320  1.00  0.00           H  
ATOM    638  CG  ASN R  67     133.718 143.114 147.499  1.00  0.00           C  
ATOM    639  OD1 ASN R  67     133.778 142.813 146.303  1.00  0.00           O  
ATOM    640  ND2 ASN R  67     132.812 144.031 147.957  1.00  0.00           N  
ATOM    641 HD21 ASN R  67     132.394 144.517 147.200  1.00  0.00           H  
ATOM    642 HD22 ASN R  67     132.525 144.027 148.917  1.00  0.00           H  
ATOM    643  C   ASN R  67     136.884 142.356 149.421  1.00  0.00           C  
ATOM    644  O   ASN R  67     137.144 143.210 150.244  1.00  0.00           O  
ATOM    645  N   LEU R  68     137.318 141.119 149.602  1.00  0.00           N  
ATOM    646  HN  LEU R  68     136.983 140.473 148.928  1.00  0.00           H  
ATOM    647  CA  LEU R  68     138.282 140.626 150.571  1.00  0.00           C  
ATOM    648  HA  LEU R  68     137.794 140.663 151.533  1.00  0.00           H  
ATOM    649  CB  LEU R  68     138.601 139.067 150.244  1.00  0.00           C  
ATOM    650  HB1 LEU R  68     139.192 138.904 149.322  1.00  0.00           H  
ATOM    651  HB2 LEU R  68     137.648 138.527 150.065  1.00  0.00           H  
ATOM    652  CG  LEU R  68     139.459 138.399 151.319  1.00  0.00           C  
ATOM    653  HG  LEU R  68     140.343 139.054 151.491  1.00  0.00           H  
ATOM    654  CD1 LEU R  68     138.754 138.502 152.724  1.00  0.00           C  
ATOM    655 HD11 LEU R  68     137.911 137.784 152.758  1.00  0.00           H  
ATOM    656 HD12 LEU R  68     138.256 139.481 152.903  1.00  0.00           H  
ATOM    657 HD13 LEU R  68     139.453 138.325 153.580  1.00  0.00           H  
ATOM    658  CD2 LEU R  68     139.897 137.026 151.009  1.00  0.00           C  
ATOM    659 HD21 LEU R  68     140.533 136.949 150.109  1.00  0.00           H  
ATOM    660 HD22 LEU R  68     138.964 136.426 150.916  1.00  0.00           H  
ATOM    661 HD23 LEU R  68     140.450 136.692 151.911  1.00  0.00           H  
ATOM    662  C   LEU R  68     139.539 141.457 150.626  1.00  0.00           C  
ATOM    663  O   LEU R  68     139.865 142.144 151.569  1.00  0.00           O  
ATOM    664  N   ALA R  69     140.268 141.537 149.442  1.00  0.00           N  
ATOM    665  HN  ALA R  69     140.056 140.990 148.638  1.00  0.00           H  
ATOM    666  CA  ALA R  69     141.524 142.227 149.419  1.00  0.00           C  
ATOM    667  HA  ALA R  69     142.080 141.803 150.246  1.00  0.00           H  
ATOM    668  CB  ALA R  69     142.341 141.929 148.202  1.00  0.00           C  
ATOM    669  HB1 ALA R  69     141.815 142.384 147.335  1.00  0.00           H  
ATOM    670  HB2 ALA R  69     142.480 140.823 148.146  1.00  0.00           H  
ATOM    671  HB3 ALA R  69     143.373 142.329 148.308  1.00  0.00           H  
ATOM    672  C   ALA R  69     141.410 143.705 149.616  1.00  0.00           C  
ATOM    673  O   ALA R  69     142.134 144.403 150.309  1.00  0.00           O  
ATOM    674  N   ALA R  70     140.310 144.364 149.026  1.00  0.00           N  
ATOM    675  HN  ALA R  70     139.673 143.837 148.473  1.00  0.00           H  
ATOM    676  CA  ALA R  70     140.053 145.769 149.311  1.00  0.00           C  
ATOM    677  HA  ALA R  70     140.942 146.325 149.075  1.00  0.00           H  
ATOM    678  CB  ALA R  70     138.795 146.186 148.536  1.00  0.00           C  
ATOM    679  HB1 ALA R  70     137.910 145.707 148.984  1.00  0.00           H  
ATOM    680  HB2 ALA R  70     138.796 145.901 147.465  1.00  0.00           H  
ATOM    681  HB3 ALA R  70     138.665 147.293 148.475  1.00  0.00           H  
ATOM    682  C   ALA R  70     139.855 146.172 150.796  1.00  0.00           C  
ATOM    683  O   ALA R  70     140.254 147.264 151.289  1.00  0.00           O  
ATOM    684  N   ALA R  71     139.034 145.356 151.514  1.00  0.00           N  
ATOM    685  HN  ALA R  71     138.862 144.505 151.026  1.00  0.00           H  
ATOM    686  CA  ALA R  71     138.832 145.468 152.962  1.00  0.00           C  
ATOM    687  HA  ALA R  71     138.468 146.439 153.253  1.00  0.00           H  
ATOM    688  CB  ALA R  71     137.650 144.520 153.313  1.00  0.00           C  
ATOM    689  HB1 ALA R  71     138.149 143.525 153.308  1.00  0.00           H  
ATOM    690  HB2 ALA R  71     136.943 144.630 152.461  1.00  0.00           H  
ATOM    691  HB3 ALA R  71     137.302 144.805 154.326  1.00  0.00           H  
ATOM    692  C   ALA R  71     140.038 145.089 153.827  1.00  0.00           C  
ATOM    693  O   ALA R  71     140.260 145.719 154.876  1.00  0.00           O  
ATOM    694  N   ASP R  72     140.951 144.240 153.305  1.00  0.00           N  
ATOM    695  HN  ASP R  72     140.919 143.930 152.364  1.00  0.00           H  
ATOM    696  CA  ASP R  72     142.078 143.761 154.093  1.00  0.00           C  
ATOM    697  HA  ASP R  72     141.873 143.605 155.141  1.00  0.00           H  
ATOM    698  CB  ASP R  72     142.843 142.474 153.517  1.00  0.00           C  
ATOM    699  HB1 ASP R  72     143.772 142.344 154.110  1.00  0.00           H  
ATOM    700  HB2 ASP R  72     142.965 142.429 152.418  1.00  0.00           H  
ATOM    701  CG  ASP R  72     142.140 141.114 153.789  1.00  0.00           C  
ATOM    702  OD1 ASP R  72     142.121 140.124 152.955  1.00  0.00           O  
ATOM    703  OD2 ASP R  72     141.754 140.986 154.966  1.00  0.00           O  
ATOM    704  C   ASP R  72     143.102 144.883 154.267  1.00  0.00           C  
ATOM    705  O   ASP R  72     143.746 145.120 155.290  1.00  0.00           O  
ATOM    706  N   PHE R  73     143.316 145.706 153.215  1.00  0.00           N  
ATOM    707  HN  PHE R  73     142.850 145.417 152.382  1.00  0.00           H  
ATOM    708  CA  PHE R  73     144.204 146.805 153.142  1.00  0.00           C  
ATOM    709  HA  PHE R  73     145.177 146.379 153.344  1.00  0.00           H  
ATOM    710  CB  PHE R  73     144.014 147.413 151.747  1.00  0.00           C  
ATOM    711  HB1 PHE R  73     143.036 147.931 151.700  1.00  0.00           H  
ATOM    712  HB2 PHE R  73     144.081 146.633 150.959  1.00  0.00           H  
ATOM    713  CG  PHE R  73     145.109 148.411 151.592  1.00  0.00           C  
ATOM    714  CD1 PHE R  73     146.277 147.999 150.901  1.00  0.00           C  
ATOM    715  HD1 PHE R  73     146.227 147.039 150.409  1.00  0.00           H  
ATOM    716  CE1 PHE R  73     147.366 148.850 150.693  1.00  0.00           C  
ATOM    717  HE1 PHE R  73     148.184 148.623 150.020  1.00  0.00           H  
ATOM    718  CZ  PHE R  73     147.348 150.126 151.362  1.00  0.00           C  
ATOM    719  HZ  PHE R  73     148.248 150.718 151.210  1.00  0.00           H  
ATOM    720  CD2 PHE R  73     145.012 149.730 152.086  1.00  0.00           C  
ATOM    721  HD2 PHE R  73     144.036 149.999 152.437  1.00  0.00           H  
ATOM    722  CE2 PHE R  73     146.111 150.560 151.927  1.00  0.00           C  
ATOM    723  HE2 PHE R  73     146.127 151.578 152.286  1.00  0.00           H  
ATOM    724  C   PHE R  73     143.940 147.882 154.271  1.00  0.00           C  
ATOM    725  O   PHE R  73     144.798 148.219 154.973  1.00  0.00           O  
ATOM    726  N   LEU R  74     142.695 148.233 154.510  1.00  0.00           N  
ATOM    727  HN  LEU R  74     142.001 147.758 153.967  1.00  0.00           H  
ATOM    728  CA  LEU R  74     142.333 149.189 155.538  1.00  0.00           C  
ATOM    729  HA  LEU R  74     142.895 150.073 155.270  1.00  0.00           H  
ATOM    730  CB  LEU R  74     140.840 149.453 155.747  1.00  0.00           C  
ATOM    731  HB1 LEU R  74     140.757 149.981 156.721  1.00  0.00           H  
ATOM    732  HB2 LEU R  74     140.304 148.480 155.731  1.00  0.00           H  
ATOM    733  CG  LEU R  74     140.179 150.464 154.741  1.00  0.00           C  
ATOM    734  HG  LEU R  74     140.810 151.368 154.691  1.00  0.00           H  
ATOM    735  CD1 LEU R  74     139.926 149.765 153.403  1.00  0.00           C  
ATOM    736 HD11 LEU R  74     139.057 149.071 153.490  1.00  0.00           H  
ATOM    737 HD12 LEU R  74     140.748 149.161 152.970  1.00  0.00           H  
ATOM    738 HD13 LEU R  74     139.627 150.521 152.646  1.00  0.00           H  
ATOM    739  CD2 LEU R  74     138.802 150.893 155.412  1.00  0.00           C  
ATOM    740 HD21 LEU R  74     138.911 151.518 156.335  1.00  0.00           H  
ATOM    741 HD22 LEU R  74     138.279 149.931 155.579  1.00  0.00           H  
ATOM    742 HD23 LEU R  74     138.160 151.448 154.697  1.00  0.00           H  
ATOM    743  C   LEU R  74     142.803 148.706 156.921  1.00  0.00           C  
ATOM    744  O   LEU R  74     143.313 149.419 157.748  1.00  0.00           O  
ATOM    745  N   PHE R  75     142.497 147.394 157.227  1.00  0.00           N  
ATOM    746  HN  PHE R  75     142.015 146.820 156.565  1.00  0.00           H  
ATOM    747  CA  PHE R  75     142.838 146.691 158.449  1.00  0.00           C  
ATOM    748  HA  PHE R  75     142.410 147.261 159.258  1.00  0.00           H  
ATOM    749  CB  PHE R  75     142.296 145.248 158.552  1.00  0.00           C  
ATOM    750  HB1 PHE R  75     142.815 144.587 157.819  1.00  0.00           H  
ATOM    751  HB2 PHE R  75     141.194 145.286 158.467  1.00  0.00           H  
ATOM    752  CG  PHE R  75     142.630 144.666 159.900  1.00  0.00           C  
ATOM    753  CD1 PHE R  75     141.893 145.159 160.995  1.00  0.00           C  
ATOM    754  HD1 PHE R  75     141.041 145.780 160.804  1.00  0.00           H  
ATOM    755  CE1 PHE R  75     142.256 144.721 162.316  1.00  0.00           C  
ATOM    756  HE1 PHE R  75     141.840 145.260 163.157  1.00  0.00           H  
ATOM    757  CZ  PHE R  75     143.315 143.889 162.478  1.00  0.00           C  
ATOM    758  HZ  PHE R  75     143.649 143.787 163.500  1.00  0.00           H  
ATOM    759  CD2 PHE R  75     143.634 143.730 160.084  1.00  0.00           C  
ATOM    760  HD2 PHE R  75     144.212 143.385 159.248  1.00  0.00           H  
ATOM    761  CE2 PHE R  75     143.957 143.315 161.412  1.00  0.00           C  
ATOM    762  HE2 PHE R  75     144.880 142.761 161.521  1.00  0.00           H  
ATOM    763  C   PHE R  75     144.355 146.674 158.691  1.00  0.00           C  
ATOM    764  O   PHE R  75     144.828 147.190 159.751  1.00  0.00           O  
ATOM    765  N   LEU R  76     145.163 146.167 157.776  1.00  0.00           N  
ATOM    766  HN  LEU R  76     144.691 145.786 156.986  1.00  0.00           H  
ATOM    767  CA  LEU R  76     146.585 146.249 157.914  1.00  0.00           C  
ATOM    768  HA  LEU R  76     146.893 145.945 158.903  1.00  0.00           H  
ATOM    769  CB  LEU R  76     147.239 145.237 156.808  1.00  0.00           C  
ATOM    770  HB1 LEU R  76     148.327 145.365 156.650  1.00  0.00           H  
ATOM    771  HB2 LEU R  76     146.803 145.484 155.818  1.00  0.00           H  
ATOM    772  CG  LEU R  76     146.982 143.751 157.013  1.00  0.00           C  
ATOM    773  HG  LEU R  76     145.932 143.746 157.393  1.00  0.00           H  
ATOM    774  CD1 LEU R  76     147.129 143.094 155.619  1.00  0.00           C  
ATOM    775 HD11 LEU R  76     148.162 142.938 155.240  1.00  0.00           H  
ATOM    776 HD12 LEU R  76     146.440 143.548 154.877  1.00  0.00           H  
ATOM    777 HD13 LEU R  76     146.694 142.107 155.856  1.00  0.00           H  
ATOM    778  CD2 LEU R  76     148.024 143.142 157.931  1.00  0.00           C  
ATOM    779 HD21 LEU R  76     148.098 143.744 158.864  1.00  0.00           H  
ATOM    780 HD22 LEU R  76     149.051 143.160 157.505  1.00  0.00           H  
ATOM    781 HD23 LEU R  76     147.771 142.087 158.192  1.00  0.00           H  
ATOM    782  C   LEU R  76     147.262 147.628 157.686  1.00  0.00           C  
ATOM    783  O   LEU R  76     148.188 147.976 158.353  1.00  0.00           O  
ATOM    784  N   SER R  77     146.703 148.550 156.885  1.00  0.00           N  
ATOM    785  HN  SER R  77     145.900 148.379 156.322  1.00  0.00           H  
ATOM    786  CA  SER R  77     147.062 150.009 156.847  1.00  0.00           C  
ATOM    787  HA  SER R  77     148.125 150.020 156.641  1.00  0.00           H  
ATOM    788  CB  SER R  77     146.374 150.830 155.708  1.00  0.00           C  
ATOM    789  HB1 SER R  77     145.327 151.040 156.016  1.00  0.00           H  
ATOM    790  HB2 SER R  77     146.276 150.127 154.856  1.00  0.00           H  
ATOM    791  OG  SER R  77     147.024 152.012 155.397  1.00  0.00           O  
ATOM    792  HG1 SER R  77     147.957 151.866 155.261  1.00  0.00           H  
ATOM    793  C   SER R  77     146.833 150.786 158.137  1.00  0.00           C  
ATOM    794  O   SER R  77     147.723 151.507 158.505  1.00  0.00           O  
ATOM    795  N   GLY R  78     145.656 150.768 158.794  1.00  0.00           N  
ATOM    796  HN  GLY R  78     144.935 150.227 158.370  1.00  0.00           H  
ATOM    797  CA  GLY R  78     145.497 151.396 160.053  1.00  0.00           C  
ATOM    798  HA1 GLY R  78     144.504 151.216 160.415  1.00  0.00           H  
ATOM    799  HA2 GLY R  78     145.787 152.423 159.917  1.00  0.00           H  
ATOM    800  C   GLY R  78     146.417 150.833 161.188  1.00  0.00           C  
ATOM    801  O   GLY R  78     146.982 151.613 161.968  1.00  0.00           O  
ATOM    802  N   ARG R  79     146.625 149.572 161.174  1.00  0.00           N  
ATOM    803  HN  ARG R  79     146.126 149.022 160.507  1.00  0.00           H  
ATOM    804  CA  ARG R  79     147.602 148.799 161.949  1.00  0.00           C  
ATOM    805  HA  ARG R  79     147.544 149.152 162.974  1.00  0.00           H  
ATOM    806  CB  ARG R  79     147.358 147.350 161.841  1.00  0.00           C  
ATOM    807  HB1 ARG R  79     148.229 146.735 162.169  1.00  0.00           H  
ATOM    808  HB2 ARG R  79     147.314 147.189 160.749  1.00  0.00           H  
ATOM    809  CG  ARG R  79     146.198 146.763 162.597  1.00  0.00           C  
ATOM    810  HG1 ARG R  79     146.004 145.764 162.150  1.00  0.00           H  
ATOM    811  HG2 ARG R  79     145.267 147.317 162.345  1.00  0.00           H  
ATOM    812  CD  ARG R  79     146.382 146.844 164.161  1.00  0.00           C  
ATOM    813  HD1 ARG R  79     145.535 146.327 164.660  1.00  0.00           H  
ATOM    814  HD2 ARG R  79     146.346 147.902 164.491  1.00  0.00           H  
ATOM    815  NE  ARG R  79     147.627 146.186 164.542  1.00  0.00           N  
ATOM    816  HE  ARG R  79     148.392 146.759 164.834  1.00  0.00           H  
ATOM    817  CZ  ARG R  79     147.855 144.882 164.380  1.00  0.00           C  
ATOM    818  NH1 ARG R  79     146.884 144.029 163.920  1.00  0.00           N  
ATOM    819 HH11 ARG R  79     145.906 144.259 163.942  1.00  0.00           H  
ATOM    820 HH12 ARG R  79     147.055 143.041 163.936  1.00  0.00           H  
ATOM    821  NH2 ARG R  79     149.118 144.543 164.346  1.00  0.00           N  
ATOM    822 HH21 ARG R  79     149.363 143.647 163.963  1.00  0.00           H  
ATOM    823 HH22 ARG R  79     149.804 145.234 164.512  1.00  0.00           H  
ATOM    824  C   ARG R  79     149.026 149.232 161.723  1.00  0.00           C  
ATOM    825  O   ARG R  79     149.674 149.443 162.703  1.00  0.00           O  
ATOM    826  N   LEU R  80     149.539 149.536 160.569  1.00  0.00           N  
ATOM    827  HN  LEU R  80     148.962 149.482 159.759  1.00  0.00           H  
ATOM    828  CA  LEU R  80     150.764 150.153 160.188  1.00  0.00           C  
ATOM    829  HA  LEU R  80     151.591 149.513 160.458  1.00  0.00           H  
ATOM    830  CB  LEU R  80     150.919 150.196 158.688  1.00  0.00           C  
ATOM    831  HB1 LEU R  80     149.894 150.399 158.288  1.00  0.00           H  
ATOM    832  HB2 LEU R  80     151.242 149.183 158.371  1.00  0.00           H  
ATOM    833  CG  LEU R  80     151.868 151.314 158.187  1.00  0.00           C  
ATOM    834  HG  LEU R  80     152.812 151.322 158.780  1.00  0.00           H  
ATOM    835  CD1 LEU R  80     152.289 150.923 156.777  1.00  0.00           C  
ATOM    836 HD11 LEU R  80     151.499 150.836 156.001  1.00  0.00           H  
ATOM    837 HD12 LEU R  80     152.664 149.895 156.955  1.00  0.00           H  
ATOM    838 HD13 LEU R  80     153.111 151.566 156.387  1.00  0.00           H  
ATOM    839  CD2 LEU R  80     151.239 152.674 158.029  1.00  0.00           C  
ATOM    840 HD21 LEU R  80     151.962 153.325 157.496  1.00  0.00           H  
ATOM    841 HD22 LEU R  80     151.016 153.200 158.991  1.00  0.00           H  
ATOM    842 HD23 LEU R  80     150.282 152.598 157.476  1.00  0.00           H  
ATOM    843  C   LEU R  80     150.978 151.464 160.894  1.00  0.00           C  
ATOM    844  O   LEU R  80     152.115 151.772 161.301  1.00  0.00           O  
ATOM    845  N   ILE R  81     149.897 152.216 161.071  1.00  0.00           N  
ATOM    846  HN  ILE R  81     148.984 151.957 160.762  1.00  0.00           H  
ATOM    847  CA  ILE R  81     150.053 153.601 161.621  1.00  0.00           C  
ATOM    848  HA  ILE R  81     150.870 154.040 161.061  1.00  0.00           H  
ATOM    849  CB  ILE R  81     148.799 154.476 161.307  1.00  0.00           C  
ATOM    850  HB  ILE R  81     147.916 154.056 161.838  1.00  0.00           H  
ATOM    851  CG2 ILE R  81     149.042 155.923 161.793  1.00  0.00           C  
ATOM    852 HG21 ILE R  81     148.129 156.504 161.574  1.00  0.00           H  
ATOM    853 HG22 ILE R  81     149.833 156.421 161.183  1.00  0.00           H  
ATOM    854 HG23 ILE R  81     149.138 156.011 162.899  1.00  0.00           H  
ATOM    855  CG1 ILE R  81     148.446 154.536 159.805  1.00  0.00           C  
ATOM    856 HG11 ILE R  81     148.439 153.470 159.488  1.00  0.00           H  
ATOM    857 HG12 ILE R  81     149.328 154.980 159.295  1.00  0.00           H  
ATOM    858  CD  ILE R  81     147.095 155.100 159.330  1.00  0.00           C  
ATOM    859  HD1 ILE R  81     147.017 156.174 159.611  1.00  0.00           H  
ATOM    860  HD2 ILE R  81     146.199 154.529 159.658  1.00  0.00           H  
ATOM    861  HD3 ILE R  81     146.965 154.914 158.245  1.00  0.00           H  
ATOM    862  C   ILE R  81     150.375 153.512 163.103  1.00  0.00           C  
ATOM    863  O   ILE R  81     150.801 154.511 163.748  1.00  0.00           O  
ATOM    864  N   TYR R  82     150.065 152.341 163.710  1.00  0.00           N  
ATOM    865  HN  TYR R  82     149.671 151.582 163.204  1.00  0.00           H  
ATOM    866  CA  TYR R  82     150.220 152.118 165.127  1.00  0.00           C  
ATOM    867  HA  TYR R  82     149.850 153.020 165.600  1.00  0.00           H  
ATOM    868  CB  TYR R  82     149.347 150.895 165.534  1.00  0.00           C  
ATOM    869  HB1 TYR R  82     150.033 150.018 165.453  1.00  0.00           H  
ATOM    870  HB2 TYR R  82     148.578 150.885 164.737  1.00  0.00           H  
ATOM    871  CG  TYR R  82     148.680 151.198 166.892  1.00  0.00           C  
ATOM    872  CD1 TYR R  82     147.367 151.657 166.871  1.00  0.00           C  
ATOM    873  HD1 TYR R  82     146.830 151.990 165.995  1.00  0.00           H  
ATOM    874  CE1 TYR R  82     146.716 151.810 168.098  1.00  0.00           C  
ATOM    875  HE1 TYR R  82     145.702 152.193 168.130  1.00  0.00           H  
ATOM    876  CZ  TYR R  82     147.317 151.418 169.298  1.00  0.00           C  
ATOM    877  OH  TYR R  82     146.628 151.537 170.554  1.00  0.00           O  
ATOM    878  HH  TYR R  82     147.333 151.354 171.180  1.00  0.00           H  
ATOM    879  CD2 TYR R  82     149.282 150.782 168.071  1.00  0.00           C  
ATOM    880  HD2 TYR R  82     150.210 150.237 168.094  1.00  0.00           H  
ATOM    881  CE2 TYR R  82     148.578 150.915 169.305  1.00  0.00           C  
ATOM    882  HE2 TYR R  82     149.198 150.638 170.144  1.00  0.00           H  
ATOM    883  C   TYR R  82     151.650 152.027 165.675  1.00  0.00           C  
ATOM    884  O   TYR R  82     151.944 151.607 166.803  1.00  0.00           O  
ATOM    885  N   SER R  83     152.597 152.559 164.814  1.00  0.00           N  
ATOM    886  HN  SER R  83     152.221 152.907 163.957  1.00  0.00           H  
ATOM    887  CA  SER R  83     154.040 152.741 165.070  1.00  0.00           C  
ATOM    888  HA  SER R  83     154.435 151.767 165.346  1.00  0.00           H  
ATOM    889  CB  SER R  83     154.838 153.361 163.929  1.00  0.00           C  
ATOM    890  HB1 SER R  83     154.952 152.644 163.084  1.00  0.00           H  
ATOM    891  HB2 SER R  83     155.888 153.560 164.241  1.00  0.00           H  
ATOM    892  OG  SER R  83     154.289 154.541 163.290  1.00  0.00           O  
ATOM    893  HG1 SER R  83     153.437 154.242 162.952  1.00  0.00           H  
ATOM    894  C   SER R  83     154.032 153.735 166.262  1.00  0.00           C  
ATOM    895  O   SER R  83     154.503 153.438 167.380  1.00  0.00           O  
ATOM    896  N   LEU R  84     153.258 154.788 166.053  1.00  0.00           N  
ATOM    897  HN  LEU R  84     152.827 154.955 165.170  1.00  0.00           H  
ATOM    898  CA  LEU R  84     152.890 155.684 167.199  1.00  0.00           C  
ATOM    899  HA  LEU R  84     152.723 156.612 166.679  1.00  0.00           H  
ATOM    900  CB  LEU R  84     151.615 155.334 167.999  1.00  0.00           C  
ATOM    901  HB1 LEU R  84     151.579 155.983 168.894  1.00  0.00           H  
ATOM    902  HB2 LEU R  84     151.678 154.303 168.407  1.00  0.00           H  
ATOM    903  CG  LEU R  84     150.356 155.579 167.129  1.00  0.00           C  
ATOM    904  HG  LEU R  84     150.429 154.956 166.211  1.00  0.00           H  
ATOM    905  CD1 LEU R  84     149.189 155.057 168.032  1.00  0.00           C  
ATOM    906 HD11 LEU R  84     149.114 155.723 168.924  1.00  0.00           H  
ATOM    907 HD12 LEU R  84     149.442 154.033 168.396  1.00  0.00           H  
ATOM    908 HD13 LEU R  84     148.272 154.986 167.422  1.00  0.00           H  
ATOM    909  CD2 LEU R  84     150.077 156.996 166.665  1.00  0.00           C  
ATOM    910 HD21 LEU R  84     150.866 157.321 165.960  1.00  0.00           H  
ATOM    911 HD22 LEU R  84     150.118 157.766 167.471  1.00  0.00           H  
ATOM    912 HD23 LEU R  84     149.059 157.168 166.273  1.00  0.00           H  
ATOM    913  C   LEU R  84     154.033 156.051 168.110  1.00  0.00           C  
ATOM    914  O   LEU R  84     153.900 156.002 169.347  1.00  0.00           O  
ATOM    915  N   LEU R  85     155.157 156.429 167.570  1.00  0.00           N  
ATOM    916  HN  LEU R  85     155.290 156.274 166.586  1.00  0.00           H  
ATOM    917  CA  LEU R  85     156.326 156.754 168.358  1.00  0.00           C  
ATOM    918  HA  LEU R  85     157.118 157.081 167.698  1.00  0.00           H  
ATOM    919  CB  LEU R  85     156.065 158.058 169.232  1.00  0.00           C  
ATOM    920  HB1 LEU R  85     157.029 158.258 169.758  1.00  0.00           H  
ATOM    921  HB2 LEU R  85     155.299 158.012 170.040  1.00  0.00           H  
ATOM    922  CG  LEU R  85     155.693 159.334 168.376  1.00  0.00           C  
ATOM    923  HG  LEU R  85     154.666 159.222 167.978  1.00  0.00           H  
ATOM    924  CD1 LEU R  85     155.684 160.538 169.324  1.00  0.00           C  
ATOM    925 HD11 LEU R  85     156.716 160.903 169.533  1.00  0.00           H  
ATOM    926 HD12 LEU R  85     155.034 160.330 170.195  1.00  0.00           H  
ATOM    927 HD13 LEU R  85     155.300 161.385 168.714  1.00  0.00           H  
ATOM    928  CD2 LEU R  85     156.556 159.614 167.177  1.00  0.00           C  
ATOM    929 HD21 LEU R  85     156.611 158.727 166.523  1.00  0.00           H  
ATOM    930 HD22 LEU R  85     157.555 160.061 167.393  1.00  0.00           H  
ATOM    931 HD23 LEU R  85     155.995 160.371 166.594  1.00  0.00           H  
ATOM    932  C   LEU R  85     157.068 155.598 169.083  1.00  0.00           C  
ATOM    933  OT1 LEU R  85     157.338 154.509 168.479  1.00  0.00           O  
ATOM    934  OT2 LEU R  85     157.367 155.774 170.308  1.00  0.00           O  
ATOM    935  N   SER R  95     143.261 160.350 166.120  1.00  0.00           N  
ATOM    936  HT1 SER R  95     144.276 160.395 166.358  1.00  0.00           H  
ATOM    937  HT2 SER R  95     142.981 161.345 166.159  1.00  0.00           H  
ATOM    938  HT3 SER R  95     143.182 159.959 165.164  1.00  0.00           H  
ATOM    939  CA  SER R  95     142.498 159.607 167.163  1.00  0.00           C  
ATOM    940  HA  SER R  95     143.035 158.674 167.276  1.00  0.00           H  
ATOM    941  CB  SER R  95     142.443 160.371 168.430  1.00  0.00           C  
ATOM    942  HB1 SER R  95     141.800 159.895 169.207  1.00  0.00           H  
ATOM    943  HB2 SER R  95     141.932 161.337 168.241  1.00  0.00           H  
ATOM    944  OG  SER R  95     143.736 160.621 168.971  1.00  0.00           O  
ATOM    945  HG1 SER R  95     143.585 161.005 169.837  1.00  0.00           H  
ATOM    946  C   SER R  95     141.114 159.153 166.866  1.00  0.00           C  
ATOM    947  O   SER R  95     140.786 157.922 166.980  1.00  0.00           O  
ATOM    948  N   LYS R  96     140.293 160.061 166.412  1.00  0.00           N  
ATOM    949  HN  LYS R  96     140.567 161.017 166.271  1.00  0.00           H  
ATOM    950  CA  LYS R  96     138.904 159.842 166.113  1.00  0.00           C  
ATOM    951  HA  LYS R  96     138.436 159.508 167.031  1.00  0.00           H  
ATOM    952  CB  LYS R  96     138.378 161.224 165.706  1.00  0.00           C  
ATOM    953  HB1 LYS R  96     139.001 161.764 164.971  1.00  0.00           H  
ATOM    954  HB2 LYS R  96     138.342 161.834 166.635  1.00  0.00           H  
ATOM    955  CG  LYS R  96     136.972 161.306 165.071  1.00  0.00           C  
ATOM    956  HG1 LYS R  96     136.305 160.783 165.779  1.00  0.00           H  
ATOM    957  HG2 LYS R  96     136.947 160.912 164.028  1.00  0.00           H  
ATOM    958  CD  LYS R  96     136.413 162.752 165.103  1.00  0.00           C  
ATOM    959  HD1 LYS R  96     137.146 163.523 164.779  1.00  0.00           H  
ATOM    960  HD2 LYS R  96     136.188 163.075 166.140  1.00  0.00           H  
ATOM    961  CE  LYS R  96     135.124 162.876 164.278  1.00  0.00           C  
ATOM    962  HE1 LYS R  96     134.370 162.100 164.545  1.00  0.00           H  
ATOM    963  HE2 LYS R  96     135.484 162.773 163.239  1.00  0.00           H  
ATOM    964  NZ  LYS R  96     134.507 164.270 164.383  1.00  0.00           N  
ATOM    965  HZ1 LYS R  96     135.182 164.989 164.695  1.00  0.00           H  
ATOM    966  HZ2 LYS R  96     133.662 164.224 164.984  1.00  0.00           H  
ATOM    967  HZ3 LYS R  96     134.176 164.508 163.432  1.00  0.00           H  
ATOM    968  C   LYS R  96     138.615 158.794 165.088  1.00  0.00           C  
ATOM    969  O   LYS R  96     137.674 157.994 165.233  1.00  0.00           O  
ATOM    970  N   ILE R  97     139.448 158.812 164.034  1.00  0.00           N  
ATOM    971  HN  ILE R  97     140.261 159.388 163.907  1.00  0.00           H  
ATOM    972  CA  ILE R  97     139.107 157.927 162.870  1.00  0.00           C  
ATOM    973  HA  ILE R  97     138.050 157.735 162.928  1.00  0.00           H  
ATOM    974  CB  ILE R  97     139.293 158.603 161.517  1.00  0.00           C  
ATOM    975  HB  ILE R  97     138.613 159.473 161.369  1.00  0.00           H  
ATOM    976  CG2 ILE R  97     140.805 158.999 161.298  1.00  0.00           C  
ATOM    977 HG21 ILE R  97     141.499 158.140 161.371  1.00  0.00           H  
ATOM    978 HG22 ILE R  97     141.223 159.810 161.940  1.00  0.00           H  
ATOM    979 HG23 ILE R  97     140.855 159.289 160.225  1.00  0.00           H  
ATOM    980  CG1 ILE R  97     138.877 157.667 160.342  1.00  0.00           C  
ATOM    981 HG11 ILE R  97     138.008 157.057 160.672  1.00  0.00           H  
ATOM    982 HG12 ILE R  97     139.691 156.973 160.033  1.00  0.00           H  
ATOM    983  CD  ILE R  97     138.266 158.448 159.140  1.00  0.00           C  
ATOM    984  HD1 ILE R  97     138.981 159.089 158.588  1.00  0.00           H  
ATOM    985  HD2 ILE R  97     137.537 159.211 159.474  1.00  0.00           H  
ATOM    986  HD3 ILE R  97     137.723 157.796 158.425  1.00  0.00           H  
ATOM    987  C   ILE R  97     139.838 156.555 163.022  1.00  0.00           C  
ATOM    988  O   ILE R  97     139.351 155.500 162.521  1.00  0.00           O  
ATOM    989  N   LEU R  98     140.982 156.610 163.723  1.00  0.00           N  
ATOM    990  HN  LEU R  98     141.400 157.447 164.068  1.00  0.00           H  
ATOM    991  CA  LEU R  98     141.823 155.438 164.011  1.00  0.00           C  
ATOM    992  HA  LEU R  98     142.106 155.067 163.032  1.00  0.00           H  
ATOM    993  CB  LEU R  98     143.145 155.697 164.819  1.00  0.00           C  
ATOM    994  HB1 LEU R  98     143.506 154.658 165.013  1.00  0.00           H  
ATOM    995  HB2 LEU R  98     142.856 156.369 165.650  1.00  0.00           H  
ATOM    996  CG  LEU R  98     144.259 156.395 164.037  1.00  0.00           C  
ATOM    997  HG  LEU R  98     143.830 157.090 163.293  1.00  0.00           H  
ATOM    998  CD1 LEU R  98     145.324 157.077 164.879  1.00  0.00           C  
ATOM    999 HD11 LEU R  98     146.057 156.433 165.412  1.00  0.00           H  
ATOM   1000 HD12 LEU R  98     144.732 157.644 165.627  1.00  0.00           H  
ATOM   1001 HD13 LEU R  98     145.916 157.757 164.233  1.00  0.00           H  
ATOM   1002  CD2 LEU R  98     144.939 155.248 163.191  1.00  0.00           C  
ATOM   1003 HD21 LEU R  98     144.215 154.720 162.548  1.00  0.00           H  
ATOM   1004 HD22 LEU R  98     145.457 154.539 163.883  1.00  0.00           H  
ATOM   1005 HD23 LEU R  98     145.728 155.780 162.619  1.00  0.00           H  
ATOM   1006  C   LEU R  98     141.109 154.230 164.578  1.00  0.00           C  
ATOM   1007  O   LEU R  98     141.296 153.108 164.090  1.00  0.00           O  
ATOM   1008  N   TYR R  99     140.363 154.387 165.699  1.00  0.00           N  
ATOM   1009  HN  TYR R  99     140.342 155.275 166.145  1.00  0.00           H  
ATOM   1010  CA  TYR R  99     139.626 153.343 166.258  1.00  0.00           C  
ATOM   1011  HA  TYR R  99     140.313 152.518 166.145  1.00  0.00           H  
ATOM   1012  CB  TYR R  99     139.322 153.529 167.758  1.00  0.00           C  
ATOM   1013  HB1 TYR R  99     138.811 154.492 167.945  1.00  0.00           H  
ATOM   1014  HB2 TYR R  99     140.208 153.504 168.435  1.00  0.00           H  
ATOM   1015  CG  TYR R  99     138.397 152.364 168.207  1.00  0.00           C  
ATOM   1016  CD1 TYR R  99     139.120 151.169 168.638  1.00  0.00           C  
ATOM   1017  HD1 TYR R  99     140.195 151.062 168.597  1.00  0.00           H  
ATOM   1018  CE1 TYR R  99     138.336 150.138 169.183  1.00  0.00           C  
ATOM   1019  HE1 TYR R  99     138.724 149.164 169.436  1.00  0.00           H  
ATOM   1020  CZ  TYR R  99     136.935 150.237 169.220  1.00  0.00           C  
ATOM   1021  OH  TYR R  99     136.318 149.052 169.700  1.00  0.00           O  
ATOM   1022  HH  TYR R  99     135.360 149.100 169.740  1.00  0.00           H  
ATOM   1023  CD2 TYR R  99     136.997 152.503 168.453  1.00  0.00           C  
ATOM   1024  HD2 TYR R  99     136.589 153.479 168.256  1.00  0.00           H  
ATOM   1025  CE2 TYR R  99     136.242 151.450 169.051  1.00  0.00           C  
ATOM   1026  HE2 TYR R  99     135.181 151.519 169.232  1.00  0.00           H  
ATOM   1027  C   TYR R  99     138.500 152.791 165.378  1.00  0.00           C  
ATOM   1028  O   TYR R  99     138.550 151.582 165.176  1.00  0.00           O  
ATOM   1029  N   PRO R 100     137.512 153.433 164.715  1.00  0.00           N  
ATOM   1030  CD  PRO R 100     137.152 154.822 165.118  1.00  0.00           C  
ATOM   1031  HD1 PRO R 100     137.671 155.511 164.424  1.00  0.00           H  
ATOM   1032  HD2 PRO R 100     137.406 155.068 166.167  1.00  0.00           H  
ATOM   1033  CA  PRO R 100     136.462 152.712 164.074  1.00  0.00           C  
ATOM   1034  HA  PRO R 100     136.115 151.899 164.696  1.00  0.00           H  
ATOM   1035  CB  PRO R 100     135.361 153.766 163.937  1.00  0.00           C  
ATOM   1036  HB1 PRO R 100     134.349 153.341 163.813  1.00  0.00           H  
ATOM   1037  HB2 PRO R 100     135.399 154.238 162.928  1.00  0.00           H  
ATOM   1038  CG  PRO R 100     135.586 154.847 164.995  1.00  0.00           C  
ATOM   1039  HG1 PRO R 100     135.290 155.858 164.635  1.00  0.00           H  
ATOM   1040  HG2 PRO R 100     135.034 154.577 165.913  1.00  0.00           H  
ATOM   1041  C   PRO R 100     137.024 152.143 162.750  1.00  0.00           C  
ATOM   1042  O   PRO R 100     136.423 151.231 162.234  1.00  0.00           O  
ATOM   1043  N   VAL R 101     138.125 152.763 162.132  1.00  0.00           N  
ATOM   1044  HN  VAL R 101     138.500 153.634 162.440  1.00  0.00           H  
ATOM   1045  CA  VAL R 101     138.447 152.406 160.726  1.00  0.00           C  
ATOM   1046  HA  VAL R 101     137.518 152.242 160.194  1.00  0.00           H  
ATOM   1047  CB  VAL R 101     139.375 153.434 159.985  1.00  0.00           C  
ATOM   1048  HB  VAL R 101     139.061 154.490 160.077  1.00  0.00           H  
ATOM   1049  CG1 VAL R 101     140.827 153.302 160.490  1.00  0.00           C  
ATOM   1050 HG11 VAL R 101     140.703 153.324 161.590  1.00  0.00           H  
ATOM   1051 HG12 VAL R 101     141.341 154.238 160.174  1.00  0.00           H  
ATOM   1052 HG13 VAL R 101     141.294 152.317 160.311  1.00  0.00           H  
ATOM   1053  CG2 VAL R 101     139.372 153.190 158.583  1.00  0.00           C  
ATOM   1054 HG21 VAL R 101     138.313 152.973 158.317  1.00  0.00           H  
ATOM   1055 HG22 VAL R 101     140.033 152.310 158.407  1.00  0.00           H  
ATOM   1056 HG23 VAL R 101     139.764 154.081 158.048  1.00  0.00           H  
ATOM   1057  C   VAL R 101     139.053 150.999 160.676  1.00  0.00           C  
ATOM   1058  O   VAL R 101     138.785 150.240 159.771  1.00  0.00           O  
ATOM   1059  N   MET R 102     139.728 150.588 161.788  1.00  0.00           N  
ATOM   1060  HN  MET R 102     139.874 151.178 162.584  1.00  0.00           H  
ATOM   1061  CA  MET R 102     140.177 149.164 161.756  1.00  0.00           C  
ATOM   1062  HA  MET R 102     140.390 148.929 160.723  1.00  0.00           H  
ATOM   1063  CB  MET R 102     141.586 148.886 162.498  1.00  0.00           C  
ATOM   1064  HB1 MET R 102     142.306 149.575 162.011  1.00  0.00           H  
ATOM   1065  HB2 MET R 102     141.843 147.849 162.200  1.00  0.00           H  
ATOM   1066  CG  MET R 102     141.561 149.163 164.028  1.00  0.00           C  
ATOM   1067  HG1 MET R 102     140.525 149.103 164.420  1.00  0.00           H  
ATOM   1068  HG2 MET R 102     141.849 150.203 164.296  1.00  0.00           H  
ATOM   1069  SD  MET R 102     142.758 148.091 164.948  1.00  0.00           S  
ATOM   1070  CE  MET R 102     142.499 148.778 166.618  1.00  0.00           C  
ATOM   1071  HE1 MET R 102     143.235 148.363 167.341  1.00  0.00           H  
ATOM   1072  HE2 MET R 102     141.477 148.526 166.986  1.00  0.00           H  
ATOM   1073  HE3 MET R 102     142.554 149.890 166.608  1.00  0.00           H  
ATOM   1074  C   MET R 102     139.068 148.238 162.230  1.00  0.00           C  
ATOM   1075  O   MET R 102     138.919 147.133 161.758  1.00  0.00           O  
ATOM   1076  N   MET R 103     138.128 148.677 163.103  1.00  0.00           N  
ATOM   1077  HN  MET R 103     138.131 149.637 163.379  1.00  0.00           H  
ATOM   1078  CA  MET R 103     136.997 147.798 163.429  1.00  0.00           C  
ATOM   1079  HA  MET R 103     137.477 146.864 163.643  1.00  0.00           H  
ATOM   1080  CB  MET R 103     136.157 148.207 164.729  1.00  0.00           C  
ATOM   1081  HB1 MET R 103     135.352 147.507 165.049  1.00  0.00           H  
ATOM   1082  HB2 MET R 103     135.707 149.208 164.560  1.00  0.00           H  
ATOM   1083  CG  MET R 103     137.194 148.313 165.882  1.00  0.00           C  
ATOM   1084  HG1 MET R 103     136.711 148.437 166.873  1.00  0.00           H  
ATOM   1085  HG2 MET R 103     137.727 149.275 165.716  1.00  0.00           H  
ATOM   1086  SD  MET R 103     138.371 146.884 166.006  1.00  0.00           S  
ATOM   1087  CE  MET R 103     137.350 145.832 167.058  1.00  0.00           C  
ATOM   1088  HE1 MET R 103     137.635 145.843 168.136  1.00  0.00           H  
ATOM   1089  HE2 MET R 103     137.339 144.768 166.762  1.00  0.00           H  
ATOM   1090  HE3 MET R 103     136.304 146.206 167.022  1.00  0.00           H  
ATOM   1091  C   MET R 103     136.039 147.466 162.339  1.00  0.00           C  
ATOM   1092  O   MET R 103     135.604 146.335 162.229  1.00  0.00           O  
ATOM   1093  N   PHE R 104     135.657 148.492 161.574  1.00  0.00           N  
ATOM   1094  HN  PHE R 104     135.986 149.390 161.873  1.00  0.00           H  
ATOM   1095  CA  PHE R 104     134.864 148.334 160.395  1.00  0.00           C  
ATOM   1096  HA  PHE R 104     133.915 147.916 160.706  1.00  0.00           H  
ATOM   1097  CB  PHE R 104     134.464 149.729 159.851  1.00  0.00           C  
ATOM   1098  HB1 PHE R 104     135.373 150.351 159.976  1.00  0.00           H  
ATOM   1099  HB2 PHE R 104     133.593 150.138 160.397  1.00  0.00           H  
ATOM   1100  CG  PHE R 104     134.136 149.708 158.460  1.00  0.00           C  
ATOM   1101  CD1 PHE R 104     132.858 149.270 158.023  1.00  0.00           C  
ATOM   1102  HD1 PHE R 104     132.092 148.908 158.694  1.00  0.00           H  
ATOM   1103  CE1 PHE R 104     132.586 149.187 156.627  1.00  0.00           C  
ATOM   1104  HE1 PHE R 104     131.633 148.738 156.382  1.00  0.00           H  
ATOM   1105  CZ  PHE R 104     133.494 149.666 155.723  1.00  0.00           C  
ATOM   1106  HZ  PHE R 104     133.221 149.625 154.677  1.00  0.00           H  
ATOM   1107  CD2 PHE R 104     135.050 150.259 157.501  1.00  0.00           C  
ATOM   1108  HD2 PHE R 104     135.932 150.706 157.939  1.00  0.00           H  
ATOM   1109  CE2 PHE R 104     134.774 150.165 156.123  1.00  0.00           C  
ATOM   1110  HE2 PHE R 104     135.372 150.695 155.404  1.00  0.00           H  
ATOM   1111  C   PHE R 104     135.479 147.440 159.355  1.00  0.00           C  
ATOM   1112  O   PHE R 104     134.750 146.631 158.752  1.00  0.00           O  
ATOM   1113  N   SER R 105     136.820 147.473 159.081  1.00  0.00           N  
ATOM   1114  HN  SER R 105     137.460 148.089 159.545  1.00  0.00           H  
ATOM   1115  CA  SER R 105     137.478 146.537 158.187  1.00  0.00           C  
ATOM   1116  HA  SER R 105     136.818 146.498 157.336  1.00  0.00           H  
ATOM   1117  CB  SER R 105     138.744 147.155 157.680  1.00  0.00           C  
ATOM   1118  HB1 SER R 105     138.436 148.019 157.045  1.00  0.00           H  
ATOM   1119  HB2 SER R 105     139.281 146.464 157.002  1.00  0.00           H  
ATOM   1120  OG  SER R 105     139.615 147.485 158.740  1.00  0.00           O  
ATOM   1121  HG1 SER R 105     139.420 148.401 158.952  1.00  0.00           H  
ATOM   1122  C   SER R 105     137.618 145.125 158.692  1.00  0.00           C  
ATOM   1123  O   SER R 105     137.491 144.155 157.917  1.00  0.00           O  
ATOM   1124  N   TYR R 106     137.928 144.840 159.997  1.00  0.00           N  
ATOM   1125  HN  TYR R 106     138.249 145.594 160.570  1.00  0.00           H  
ATOM   1126  CA  TYR R 106     138.088 143.519 160.625  1.00  0.00           C  
ATOM   1127  HA  TYR R 106     138.845 143.020 160.028  1.00  0.00           H  
ATOM   1128  CB  TYR R 106     138.528 143.649 162.080  1.00  0.00           C  
ATOM   1129  HB1 TYR R 106     137.781 144.303 162.584  1.00  0.00           H  
ATOM   1130  HB2 TYR R 106     139.488 144.185 162.214  1.00  0.00           H  
ATOM   1131  CG  TYR R 106     138.548 142.385 162.858  1.00  0.00           C  
ATOM   1132  CD1 TYR R 106     139.493 141.434 162.577  1.00  0.00           C  
ATOM   1133  HD1 TYR R 106     140.072 141.589 161.672  1.00  0.00           H  
ATOM   1134  CE1 TYR R 106     139.592 140.223 163.273  1.00  0.00           C  
ATOM   1135  HE1 TYR R 106     140.304 139.465 162.981  1.00  0.00           H  
ATOM   1136  CZ  TYR R 106     138.742 139.988 164.351  1.00  0.00           C  
ATOM   1137  OH  TYR R 106     138.904 138.768 165.093  1.00  0.00           O  
ATOM   1138  HH  TYR R 106     139.673 138.308 164.768  1.00  0.00           H  
ATOM   1139  CD2 TYR R 106     137.667 142.069 163.889  1.00  0.00           C  
ATOM   1140  HD2 TYR R 106     136.888 142.733 164.219  1.00  0.00           H  
ATOM   1141  CE2 TYR R 106     137.776 140.912 164.681  1.00  0.00           C  
ATOM   1142  HE2 TYR R 106     137.092 140.805 165.511  1.00  0.00           H  
ATOM   1143  C   TYR R 106     136.875 142.667 160.469  1.00  0.00           C  
ATOM   1144  O   TYR R 106     136.952 141.549 159.910  1.00  0.00           O  
ATOM   1145  N   PHE R 107     135.663 143.183 160.799  1.00  0.00           N  
ATOM   1146  HN  PHE R 107     135.577 144.004 161.350  1.00  0.00           H  
ATOM   1147  CA  PHE R 107     134.405 142.476 160.574  1.00  0.00           C  
ATOM   1148  HA  PHE R 107     134.609 141.434 160.791  1.00  0.00           H  
ATOM   1149  CB  PHE R 107     133.216 142.959 161.560  1.00  0.00           C  
ATOM   1150  HB1 PHE R 107     132.278 142.474 161.198  1.00  0.00           H  
ATOM   1151  HB2 PHE R 107     133.013 144.034 161.359  1.00  0.00           H  
ATOM   1152  CG  PHE R 107     133.554 142.922 162.977  1.00  0.00           C  
ATOM   1153  CD1 PHE R 107     133.591 141.626 163.565  1.00  0.00           C  
ATOM   1154  HD1 PHE R 107     133.291 140.732 163.021  1.00  0.00           H  
ATOM   1155  CE1 PHE R 107     133.910 141.454 164.945  1.00  0.00           C  
ATOM   1156  HE1 PHE R 107     133.892 140.501 165.460  1.00  0.00           H  
ATOM   1157  CZ  PHE R 107     134.407 142.600 165.625  1.00  0.00           C  
ATOM   1158  HZ  PHE R 107     134.718 142.483 166.654  1.00  0.00           H  
ATOM   1159  CD2 PHE R 107     133.913 144.073 163.759  1.00  0.00           C  
ATOM   1160  HD2 PHE R 107     133.844 145.053 163.300  1.00  0.00           H  
ATOM   1161  CE2 PHE R 107     134.322 143.920 165.100  1.00  0.00           C  
ATOM   1162  HE2 PHE R 107     134.473 144.787 165.728  1.00  0.00           H  
ATOM   1163  C   PHE R 107     133.843 142.417 159.159  1.00  0.00           C  
ATOM   1164  O   PHE R 107     133.096 141.532 158.741  1.00  0.00           O  
ATOM   1165  N   ALA R 108     134.259 143.353 158.188  1.00  0.00           N  
ATOM   1166  HN  ALA R 108     134.817 144.117 158.496  1.00  0.00           H  
ATOM   1167  CA  ALA R 108     134.145 143.359 156.754  1.00  0.00           C  
ATOM   1168  HA  ALA R 108     133.100 143.246 156.531  1.00  0.00           H  
ATOM   1169  CB  ALA R 108     134.499 144.678 156.155  1.00  0.00           C  
ATOM   1170  HB1 ALA R 108     135.488 145.145 156.322  1.00  0.00           H  
ATOM   1171  HB2 ALA R 108     133.704 145.414 156.381  1.00  0.00           H  
ATOM   1172  HB3 ALA R 108     134.377 144.539 155.054  1.00  0.00           H  
ATOM   1173  C   ALA R 108     134.889 142.206 156.141  1.00  0.00           C  
ATOM   1174  O   ALA R 108     134.283 141.406 155.533  1.00  0.00           O  
ATOM   1175  N   GLY R 109     136.227 142.038 156.445  1.00  0.00           N  
ATOM   1176  HN  GLY R 109     136.679 142.621 157.111  1.00  0.00           H  
ATOM   1177  CA  GLY R 109     137.077 140.946 155.970  1.00  0.00           C  
ATOM   1178  HA1 GLY R 109     138.058 141.047 156.393  1.00  0.00           H  
ATOM   1179  HA2 GLY R 109     137.122 140.974 154.890  1.00  0.00           H  
ATOM   1180  C   GLY R 109     136.628 139.555 156.475  1.00  0.00           C  
ATOM   1181  O   GLY R 109     136.508 138.652 155.636  1.00  0.00           O  
ATOM   1182  N   LEU R 110     136.195 139.369 157.717  1.00  0.00           N  
ATOM   1183  HN  LEU R 110     136.229 140.081 158.404  1.00  0.00           H  
ATOM   1184  CA  LEU R 110     135.804 138.049 158.102  1.00  0.00           C  
ATOM   1185  HA  LEU R 110     136.558 137.361 157.724  1.00  0.00           H  
ATOM   1186  CB  LEU R 110     135.756 137.929 159.647  1.00  0.00           C  
ATOM   1187  HB1 LEU R 110     135.495 136.865 159.831  1.00  0.00           H  
ATOM   1188  HB2 LEU R 110     135.000 138.665 160.007  1.00  0.00           H  
ATOM   1189  CG  LEU R 110     137.100 138.222 160.401  1.00  0.00           C  
ATOM   1190  HG  LEU R 110     137.619 139.127 160.034  1.00  0.00           H  
ATOM   1191  CD1 LEU R 110     136.960 138.393 161.949  1.00  0.00           C  
ATOM   1192 HD11 LEU R 110     136.072 137.811 162.284  1.00  0.00           H  
ATOM   1193 HD12 LEU R 110     136.781 139.439 162.272  1.00  0.00           H  
ATOM   1194 HD13 LEU R 110     137.871 138.164 162.529  1.00  0.00           H  
ATOM   1195  CD2 LEU R 110     138.025 137.004 160.138  1.00  0.00           C  
ATOM   1196 HD21 LEU R 110     138.101 136.821 159.048  1.00  0.00           H  
ATOM   1197 HD22 LEU R 110     137.601 136.095 160.611  1.00  0.00           H  
ATOM   1198 HD23 LEU R 110     139.087 137.205 160.438  1.00  0.00           H  
ATOM   1199  C   LEU R 110     134.481 137.643 157.524  1.00  0.00           C  
ATOM   1200  O   LEU R 110     134.186 136.441 157.319  1.00  0.00           O  
ATOM   1201  N   SER R 111     133.563 138.629 157.212  1.00  0.00           N  
ATOM   1202  HN  SER R 111     133.775 139.571 157.449  1.00  0.00           H  
ATOM   1203  CA  SER R 111     132.311 138.342 156.523  1.00  0.00           C  
ATOM   1204  HA  SER R 111     131.704 137.601 157.040  1.00  0.00           H  
ATOM   1205  CB  SER R 111     131.509 139.652 156.401  1.00  0.00           C  
ATOM   1206  HB1 SER R 111     130.657 139.426 155.727  1.00  0.00           H  
ATOM   1207  HB2 SER R 111     132.121 140.400 155.857  1.00  0.00           H  
ATOM   1208  OG  SER R 111     130.936 140.063 157.692  1.00  0.00           O  
ATOM   1209  HG1 SER R 111     131.714 140.314 158.203  1.00  0.00           H  
ATOM   1210  C   SER R 111     132.499 137.799 155.075  1.00  0.00           C  
ATOM   1211  O   SER R 111     131.854 136.850 154.682  1.00  0.00           O  
ATOM   1212  N   PHE R 112     133.482 138.370 154.334  1.00  0.00           N  
ATOM   1213  HN  PHE R 112     134.070 139.045 154.782  1.00  0.00           H  
ATOM   1214  CA  PHE R 112     133.745 137.928 152.986  1.00  0.00           C  
ATOM   1215  HA  PHE R 112     132.776 137.868 152.516  1.00  0.00           H  
ATOM   1216  CB  PHE R 112     134.606 138.954 152.157  1.00  0.00           C  
ATOM   1217  HB1 PHE R 112     134.677 138.541 151.135  1.00  0.00           H  
ATOM   1218  HB2 PHE R 112     135.656 139.129 152.448  1.00  0.00           H  
ATOM   1219  CG  PHE R 112     133.897 140.242 152.070  1.00  0.00           C  
ATOM   1220  CD1 PHE R 112     132.717 140.311 151.348  1.00  0.00           C  
ATOM   1221  HD1 PHE R 112     132.292 139.456 150.850  1.00  0.00           H  
ATOM   1222  CE1 PHE R 112     132.024 141.524 151.179  1.00  0.00           C  
ATOM   1223  HE1 PHE R 112     131.091 141.623 150.652  1.00  0.00           H  
ATOM   1224  CZ  PHE R 112     132.588 142.704 151.718  1.00  0.00           C  
ATOM   1225  HZ  PHE R 112     132.028 143.631 151.746  1.00  0.00           H  
ATOM   1226  CD2 PHE R 112     134.449 141.415 152.553  1.00  0.00           C  
ATOM   1227  HD2 PHE R 112     135.391 141.410 153.083  1.00  0.00           H  
ATOM   1228  CE2 PHE R 112     133.764 142.642 152.470  1.00  0.00           C  
ATOM   1229  HE2 PHE R 112     134.230 143.549 152.811  1.00  0.00           H  
ATOM   1230  C   PHE R 112     134.500 136.609 152.955  1.00  0.00           C  
ATOM   1231  O   PHE R 112     134.350 135.848 151.946  1.00  0.00           O  
ATOM   1232  N   LEU R 113     135.205 136.243 154.033  1.00  0.00           N  
ATOM   1233  HN  LEU R 113     135.641 136.858 154.689  1.00  0.00           H  
ATOM   1234  CA  LEU R 113     135.715 134.858 154.088  1.00  0.00           C  
ATOM   1235  HA  LEU R 113     136.270 134.735 153.162  1.00  0.00           H  
ATOM   1236  CB  LEU R 113     136.803 134.708 155.143  1.00  0.00           C  
ATOM   1237  HB1 LEU R 113     136.927 133.605 155.248  1.00  0.00           H  
ATOM   1238  HB2 LEU R 113     136.410 134.954 156.152  1.00  0.00           H  
ATOM   1239  CG  LEU R 113     138.148 135.405 154.819  1.00  0.00           C  
ATOM   1240  HG  LEU R 113     138.087 136.492 154.566  1.00  0.00           H  
ATOM   1241  CD1 LEU R 113     139.065 135.316 156.020  1.00  0.00           C  
ATOM   1242 HD11 LEU R 113     139.297 134.244 156.234  1.00  0.00           H  
ATOM   1243 HD12 LEU R 113     138.567 135.846 156.858  1.00  0.00           H  
ATOM   1244 HD13 LEU R 113     140.049 135.798 155.849  1.00  0.00           H  
ATOM   1245  CD2 LEU R 113     138.796 134.753 153.542  1.00  0.00           C  
ATOM   1246 HD21 LEU R 113     138.212 134.840 152.610  1.00  0.00           H  
ATOM   1247 HD22 LEU R 113     138.792 133.676 153.829  1.00  0.00           H  
ATOM   1248 HD23 LEU R 113     139.862 135.058 153.439  1.00  0.00           H  
ATOM   1249  C   LEU R 113     134.704 133.788 154.248  1.00  0.00           C  
ATOM   1250  O   LEU R 113     134.789 132.779 153.577  1.00  0.00           O  
ATOM   1251  N   SER R 114     133.628 134.026 155.136  1.00  0.00           N  
ATOM   1252  HN  SER R 114     133.569 134.841 155.704  1.00  0.00           H  
ATOM   1253  CA  SER R 114     132.656 133.027 155.410  1.00  0.00           C  
ATOM   1254  HA  SER R 114     133.123 132.055 155.434  1.00  0.00           H  
ATOM   1255  CB  SER R 114     131.969 133.305 156.757  1.00  0.00           C  
ATOM   1256  HB1 SER R 114     132.796 132.993 157.426  1.00  0.00           H  
ATOM   1257  HB2 SER R 114     131.061 132.726 157.029  1.00  0.00           H  
ATOM   1258  OG  SER R 114     131.865 134.711 156.975  1.00  0.00           O  
ATOM   1259  HG1 SER R 114     132.709 135.119 157.175  1.00  0.00           H  
ATOM   1260  C   SER R 114     131.692 132.949 154.270  1.00  0.00           C  
ATOM   1261  O   SER R 114     131.123 131.917 153.982  1.00  0.00           O  
ATOM   1262  N   ALA R 115     131.577 134.042 153.468  1.00  0.00           N  
ATOM   1263  HN  ALA R 115     131.877 134.943 153.762  1.00  0.00           H  
ATOM   1264  CA  ALA R 115     130.704 133.974 152.274  1.00  0.00           C  
ATOM   1265  HA  ALA R 115     129.706 133.572 152.395  1.00  0.00           H  
ATOM   1266  CB  ALA R 115     130.574 135.442 151.807  1.00  0.00           C  
ATOM   1267  HB1 ALA R 115     131.577 135.907 151.754  1.00  0.00           H  
ATOM   1268  HB2 ALA R 115     130.098 136.031 152.611  1.00  0.00           H  
ATOM   1269  HB3 ALA R 115     129.920 135.603 150.917  1.00  0.00           H  
ATOM   1270  C   ALA R 115     131.373 133.171 151.148  1.00  0.00           C  
ATOM   1271  O   ALA R 115     130.700 132.387 150.465  1.00  0.00           O  
ATOM   1272  N   VAL R 116     132.687 133.361 150.952  1.00  0.00           N  
ATOM   1273  HN  VAL R 116     133.202 134.069 151.431  1.00  0.00           H  
ATOM   1274  CA  VAL R 116     133.443 132.600 150.068  1.00  0.00           C  
ATOM   1275  HA  VAL R 116     132.928 132.534 149.119  1.00  0.00           H  
ATOM   1276  CB  VAL R 116     134.874 133.189 149.971  1.00  0.00           C  
ATOM   1277  HB  VAL R 116     135.319 133.272 150.985  1.00  0.00           H  
ATOM   1278  CG1 VAL R 116     135.833 132.334 149.094  1.00  0.00           C  
ATOM   1279 HG11 VAL R 116     135.309 132.079 148.140  1.00  0.00           H  
ATOM   1280 HG12 VAL R 116     136.073 131.354 149.569  1.00  0.00           H  
ATOM   1281 HG13 VAL R 116     136.744 132.891 148.788  1.00  0.00           H  
ATOM   1282  CG2 VAL R 116     134.862 134.548 149.335  1.00  0.00           C  
ATOM   1283 HG21 VAL R 116     133.907 135.041 149.575  1.00  0.00           H  
ATOM   1284 HG22 VAL R 116     134.930 134.298 148.250  1.00  0.00           H  
ATOM   1285 HG23 VAL R 116     135.722 135.150 149.690  1.00  0.00           H  
ATOM   1286  C   VAL R 116     133.475 131.115 150.313  1.00  0.00           C  
ATOM   1287  O   VAL R 116     133.377 130.300 149.389  1.00  0.00           O  
ATOM   1288  N   SER R 117     133.392 130.767 151.618  1.00  0.00           N  
ATOM   1289  HN  SER R 117     133.569 131.396 152.370  1.00  0.00           H  
ATOM   1290  CA  SER R 117     133.220 129.386 151.991  1.00  0.00           C  
ATOM   1291  HA  SER R 117     133.932 128.675 151.600  1.00  0.00           H  
ATOM   1292  CB  SER R 117     133.245 129.237 153.573  1.00  0.00           C  
ATOM   1293  HB1 SER R 117     132.402 129.758 154.078  1.00  0.00           H  
ATOM   1294  HB2 SER R 117     134.206 129.748 153.805  1.00  0.00           H  
ATOM   1295  OG  SER R 117     133.342 127.822 153.899  1.00  0.00           O  
ATOM   1296  HG1 SER R 117     132.442 127.537 154.053  1.00  0.00           H  
ATOM   1297  C   SER R 117     131.871 128.771 151.631  1.00  0.00           C  
ATOM   1298  O   SER R 117     131.671 127.605 151.179  1.00  0.00           O  
ATOM   1299  N   THR R 118     130.791 129.547 151.688  1.00  0.00           N  
ATOM   1300  HN  THR R 118     130.873 130.513 151.921  1.00  0.00           H  
ATOM   1301  CA  THR R 118     129.410 128.939 151.591  1.00  0.00           C  
ATOM   1302  HA  THR R 118     129.443 127.883 151.846  1.00  0.00           H  
ATOM   1303  CB  THR R 118     128.318 129.602 152.536  1.00  0.00           C  
ATOM   1304  HB  THR R 118     128.580 129.343 153.587  1.00  0.00           H  
ATOM   1305  OG1 THR R 118     127.024 128.959 152.386  1.00  0.00           O  
ATOM   1306  HG1 THR R 118     126.774 128.950 151.464  1.00  0.00           H  
ATOM   1307  CG2 THR R 118     128.105 131.084 152.404  1.00  0.00           C  
ATOM   1308 HG21 THR R 118     127.548 131.363 151.489  1.00  0.00           H  
ATOM   1309 HG22 THR R 118     128.981 131.768 152.523  1.00  0.00           H  
ATOM   1310 HG23 THR R 118     127.572 131.411 153.327  1.00  0.00           H  
ATOM   1311  C   THR R 118     128.958 129.043 150.170  1.00  0.00           C  
ATOM   1312  O   THR R 118     128.091 128.255 149.798  1.00  0.00           O  
ATOM   1313  N   GLU R 119     129.591 129.894 149.248  1.00  0.00           N  
ATOM   1314  HN  GLU R 119     130.200 130.644 149.488  1.00  0.00           H  
ATOM   1315  CA  GLU R 119     129.458 129.788 147.797  1.00  0.00           C  
ATOM   1316  HA  GLU R 119     128.411 129.582 147.654  1.00  0.00           H  
ATOM   1317  CB  GLU R 119     129.745 131.101 147.044  1.00  0.00           C  
ATOM   1318  HB1 GLU R 119     129.041 131.787 147.556  1.00  0.00           H  
ATOM   1319  HB2 GLU R 119     129.367 131.035 146.002  1.00  0.00           H  
ATOM   1320  CG  GLU R 119     131.254 131.656 147.256  1.00  0.00           C  
ATOM   1321  HG1 GLU R 119     131.759 130.857 147.848  1.00  0.00           H  
ATOM   1322  HG2 GLU R 119     131.174 132.597 147.852  1.00  0.00           H  
ATOM   1323  CD  GLU R 119     131.950 131.827 145.896  1.00  0.00           C  
ATOM   1324  OE1 GLU R 119     132.928 131.051 145.582  1.00  0.00           O  
ATOM   1325  OE2 GLU R 119     131.457 132.621 145.038  1.00  0.00           O  
ATOM   1326  C   GLU R 119     129.943 128.556 147.160  1.00  0.00           C  
ATOM   1327  O   GLU R 119     129.324 127.968 146.329  1.00  0.00           O  
ATOM   1328  N   ARG R 120     131.118 128.043 147.564  1.00  0.00           N  
ATOM   1329  HN  ARG R 120     131.561 128.388 148.384  1.00  0.00           H  
ATOM   1330  CA  ARG R 120     131.684 126.876 146.906  1.00  0.00           C  
ATOM   1331  HA  ARG R 120     131.534 126.900 145.833  1.00  0.00           H  
ATOM   1332  CB  ARG R 120     133.254 126.829 147.114  1.00  0.00           C  
ATOM   1333  HB1 ARG R 120     133.822 127.481 146.412  1.00  0.00           H  
ATOM   1334  HB2 ARG R 120     133.724 125.862 146.806  1.00  0.00           H  
ATOM   1335  CG  ARG R 120     133.625 127.027 148.602  1.00  0.00           C  
ATOM   1336  HG1 ARG R 120     132.953 126.347 149.182  1.00  0.00           H  
ATOM   1337  HG2 ARG R 120     133.264 128.034 148.895  1.00  0.00           H  
ATOM   1338  CD  ARG R 120     135.023 126.658 149.046  1.00  0.00           C  
ATOM   1339  HD1 ARG R 120     135.098 125.582 148.778  1.00  0.00           H  
ATOM   1340  HD2 ARG R 120     135.374 126.768 150.094  1.00  0.00           H  
ATOM   1341  NE  ARG R 120     135.904 127.451 148.126  1.00  0.00           N  
ATOM   1342  HE  ARG R 120     135.302 127.948 147.507  1.00  0.00           H  
ATOM   1343  CZ  ARG R 120     137.171 127.797 148.382  1.00  0.00           C  
ATOM   1344  NH1 ARG R 120     137.965 127.323 149.345  1.00  0.00           N  
ATOM   1345 HH11 ARG R 120     137.744 126.498 149.870  1.00  0.00           H  
ATOM   1346 HH12 ARG R 120     138.746 127.910 149.548  1.00  0.00           H  
ATOM   1347  NH2 ARG R 120     137.653 128.769 147.654  1.00  0.00           N  
ATOM   1348 HH21 ARG R 120     137.064 129.112 146.918  1.00  0.00           H  
ATOM   1349 HH22 ARG R 120     138.597 129.069 147.742  1.00  0.00           H  
ATOM   1350  C   ARG R 120     131.026 125.598 147.333  1.00  0.00           C  
ATOM   1351  O   ARG R 120     131.018 124.539 146.706  1.00  0.00           O  
ATOM   1352  N   CYS R 121     130.445 125.593 148.533  1.00  0.00           N  
ATOM   1353  HN  CYS R 121     130.515 126.403 149.118  1.00  0.00           H  
ATOM   1354  CA  CYS R 121     129.633 124.513 149.025  1.00  0.00           C  
ATOM   1355  HA  CYS R 121     130.200 123.616 148.849  1.00  0.00           H  
ATOM   1356  CB  CYS R 121     129.397 124.460 150.581  1.00  0.00           C  
ATOM   1357  HB1 CYS R 121     128.746 125.353 150.704  1.00  0.00           H  
ATOM   1358  HB2 CYS R 121     130.379 124.716 151.028  1.00  0.00           H  
ATOM   1359  SG  CYS R 121     128.483 123.002 151.338  1.00  0.00           S  
ATOM   1360  HG1 CYS R 121     129.431 122.126 151.024  1.00  0.00           H  
ATOM   1361  C   CYS R 121     128.330 124.381 148.119  1.00  0.00           C  
ATOM   1362  O   CYS R 121     127.941 123.254 147.730  1.00  0.00           O  
ATOM   1363  N   LEU R 122     127.663 125.547 147.758  1.00  0.00           N  
ATOM   1364  HN  LEU R 122     127.842 126.461 148.114  1.00  0.00           H  
ATOM   1365  CA  LEU R 122     126.455 125.520 146.963  1.00  0.00           C  
ATOM   1366  HA  LEU R 122     125.702 124.911 147.456  1.00  0.00           H  
ATOM   1367  CB  LEU R 122     125.772 126.920 146.916  1.00  0.00           C  
ATOM   1368  HB1 LEU R 122     125.040 126.828 146.090  1.00  0.00           H  
ATOM   1369  HB2 LEU R 122     126.568 127.658 146.677  1.00  0.00           H  
ATOM   1370  CG  LEU R 122     125.052 127.345 148.242  1.00  0.00           C  
ATOM   1371  HG  LEU R 122     125.865 127.499 148.980  1.00  0.00           H  
ATOM   1372  CD1 LEU R 122     124.367 128.658 148.025  1.00  0.00           C  
ATOM   1373 HD11 LEU R 122     123.527 128.420 147.335  1.00  0.00           H  
ATOM   1374 HD12 LEU R 122     124.944 129.524 147.651  1.00  0.00           H  
ATOM   1375 HD13 LEU R 122     123.846 128.936 148.966  1.00  0.00           H  
ATOM   1376  CD2 LEU R 122     124.093 126.359 148.884  1.00  0.00           C  
ATOM   1377 HD21 LEU R 122     124.452 125.326 149.028  1.00  0.00           H  
ATOM   1378 HD22 LEU R 122     123.188 126.347 148.238  1.00  0.00           H  
ATOM   1379 HD23 LEU R 122     123.846 126.746 149.904  1.00  0.00           H  
ATOM   1380  C   LEU R 122     126.800 124.955 145.532  1.00  0.00           C  
ATOM   1381  O   LEU R 122     125.943 124.344 144.902  1.00  0.00           O  
ATOM   1382  N   SER R 123     128.041 125.214 144.947  1.00  0.00           N  
ATOM   1383  HN  SER R 123     128.629 125.855 145.438  1.00  0.00           H  
ATOM   1384  CA  SER R 123     128.457 124.768 143.604  1.00  0.00           C  
ATOM   1385  HA  SER R 123     127.658 125.139 142.984  1.00  0.00           H  
ATOM   1386  CB  SER R 123     129.745 125.457 143.186  1.00  0.00           C  
ATOM   1387  HB1 SER R 123     129.476 126.535 143.211  1.00  0.00           H  
ATOM   1388  HB2 SER R 123     130.165 125.276 142.176  1.00  0.00           H  
ATOM   1389  OG  SER R 123     130.927 125.239 144.056  1.00  0.00           O  
ATOM   1390  HG1 SER R 123     130.887 124.403 144.523  1.00  0.00           H  
ATOM   1391  C   SER R 123     128.543 123.260 143.305  1.00  0.00           C  
ATOM   1392  O   SER R 123     128.604 122.811 142.199  1.00  0.00           O  
ATOM   1393  N   VAL R 124     128.613 122.507 144.472  1.00  0.00           N  
ATOM   1394  HN  VAL R 124     128.648 122.948 145.358  1.00  0.00           H  
ATOM   1395  CA  VAL R 124     128.664 121.064 144.435  1.00  0.00           C  
ATOM   1396  HA  VAL R 124     128.734 120.790 143.388  1.00  0.00           H  
ATOM   1397  CB  VAL R 124     129.987 120.430 145.043  1.00  0.00           C  
ATOM   1398  HB  VAL R 124     129.989 119.319 144.953  1.00  0.00           H  
ATOM   1399  CG1 VAL R 124     131.157 121.087 144.269  1.00  0.00           C  
ATOM   1400 HG11 VAL R 124     131.433 122.119 144.540  1.00  0.00           H  
ATOM   1401 HG12 VAL R 124     130.927 120.926 143.194  1.00  0.00           H  
ATOM   1402 HG13 VAL R 124     132.070 120.524 144.559  1.00  0.00           H  
ATOM   1403  CG2 VAL R 124     130.113 120.781 146.568  1.00  0.00           C  
ATOM   1404 HG21 VAL R 124     129.263 120.328 147.133  1.00  0.00           H  
ATOM   1405 HG22 VAL R 124     130.107 121.880 146.676  1.00  0.00           H  
ATOM   1406 HG23 VAL R 124     131.069 120.325 146.915  1.00  0.00           H  
ATOM   1407  C   VAL R 124     127.458 120.313 144.934  1.00  0.00           C  
ATOM   1408  O   VAL R 124     127.119 119.348 144.335  1.00  0.00           O  
ATOM   1409  N   LEU R 125     126.793 120.849 145.987  1.00  0.00           N  
ATOM   1410  HN  LEU R 125     127.252 121.619 146.411  1.00  0.00           H  
ATOM   1411  CA  LEU R 125     125.498 120.495 146.471  1.00  0.00           C  
ATOM   1412  HA  LEU R 125     125.489 119.441 146.675  1.00  0.00           H  
ATOM   1413  CB  LEU R 125     125.189 121.319 147.714  1.00  0.00           C  
ATOM   1414  HB1 LEU R 125     124.084 121.448 147.702  1.00  0.00           H  
ATOM   1415  HB2 LEU R 125     125.642 122.335 147.695  1.00  0.00           H  
ATOM   1416  CG  LEU R 125     125.536 120.587 149.070  1.00  0.00           C  
ATOM   1417  HG  LEU R 125     124.816 119.759 149.219  1.00  0.00           H  
ATOM   1418  CD1 LEU R 125     127.006 120.141 149.205  1.00  0.00           C  
ATOM   1419 HD11 LEU R 125     127.624 121.034 148.972  1.00  0.00           H  
ATOM   1420 HD12 LEU R 125     127.213 119.402 148.394  1.00  0.00           H  
ATOM   1421 HD13 LEU R 125     127.263 119.775 150.214  1.00  0.00           H  
ATOM   1422  CD2 LEU R 125     125.225 121.545 150.220  1.00  0.00           C  
ATOM   1423 HD21 LEU R 125     124.162 121.843 150.310  1.00  0.00           H  
ATOM   1424 HD22 LEU R 125     125.757 122.512 150.063  1.00  0.00           H  
ATOM   1425 HD23 LEU R 125     125.618 121.083 151.148  1.00  0.00           H  
ATOM   1426  C   LEU R 125     124.399 120.619 145.408  1.00  0.00           C  
ATOM   1427  O   LEU R 125     123.553 119.746 145.360  1.00  0.00           O  
ATOM   1428  N   TRP R 126     124.456 121.687 144.662  1.00  0.00           N  
ATOM   1429  HN  TRP R 126     125.055 122.403 145.003  1.00  0.00           H  
ATOM   1430  CA  TRP R 126     123.464 122.116 143.635  1.00  0.00           C  
ATOM   1431  HA  TRP R 126     122.909 121.242 143.300  1.00  0.00           H  
ATOM   1432  CB  TRP R 126     122.455 123.121 144.288  1.00  0.00           C  
ATOM   1433  HB1 TRP R 126     121.861 123.614 143.485  1.00  0.00           H  
ATOM   1434  HB2 TRP R 126     122.993 123.899 144.856  1.00  0.00           H  
ATOM   1435  CG  TRP R 126     121.503 122.511 145.255  1.00  0.00           C  
ATOM   1436  CD1 TRP R 126     120.448 121.754 144.870  1.00  0.00           C  
ATOM   1437  HD1 TRP R 126     120.345 121.495 143.831  1.00  0.00           H  
ATOM   1438  NE1 TRP R 126     119.793 121.456 146.029  1.00  0.00           N  
ATOM   1439  HE1 TRP R 126     119.280 120.616 146.087  1.00  0.00           H  
ATOM   1440  CE2 TRP R 126     120.322 122.071 147.117  1.00  0.00           C  
ATOM   1441  CD2 TRP R 126     121.422 122.775 146.682  1.00  0.00           C  
ATOM   1442  CE3 TRP R 126     122.151 123.488 147.543  1.00  0.00           C  
ATOM   1443  HE3 TRP R 126     123.068 123.934 147.188  1.00  0.00           H  
ATOM   1444  CZ3 TRP R 126     121.818 123.554 148.889  1.00  0.00           C  
ATOM   1445  HZ3 TRP R 126     122.563 123.933 149.567  1.00  0.00           H  
ATOM   1446  CZ2 TRP R 126     119.853 122.241 148.434  1.00  0.00           C  
ATOM   1447  HZ2 TRP R 126     118.914 121.804 148.735  1.00  0.00           H  
ATOM   1448  CH2 TRP R 126     120.620 122.974 149.321  1.00  0.00           C  
ATOM   1449  HH2 TRP R 126     120.379 122.871 150.369  1.00  0.00           H  
ATOM   1450  C   TRP R 126     124.191 122.604 142.345  1.00  0.00           C  
ATOM   1451  O   TRP R 126     124.196 123.808 142.074  1.00  0.00           O  
ATOM   1452  N   PRO R 127     124.838 121.666 141.522  1.00  0.00           N  
ATOM   1453  CD  PRO R 127     124.875 120.187 141.740  1.00  0.00           C  
ATOM   1454  HD1 PRO R 127     123.873 119.717 141.843  1.00  0.00           H  
ATOM   1455  HD2 PRO R 127     125.516 119.992 142.626  1.00  0.00           H  
ATOM   1456  CA  PRO R 127     125.728 121.981 140.434  1.00  0.00           C  
ATOM   1457  HA  PRO R 127     126.351 122.783 140.808  1.00  0.00           H  
ATOM   1458  CB  PRO R 127     126.593 120.704 140.131  1.00  0.00           C  
ATOM   1459  HB1 PRO R 127     127.431 120.584 140.850  1.00  0.00           H  
ATOM   1460  HB2 PRO R 127     126.981 120.679 139.094  1.00  0.00           H  
ATOM   1461  CG  PRO R 127     125.565 119.647 140.528  1.00  0.00           C  
ATOM   1462  HG1 PRO R 127     124.786 119.549 139.736  1.00  0.00           H  
ATOM   1463  HG2 PRO R 127     126.113 118.684 140.614  1.00  0.00           H  
ATOM   1464  C   PRO R 127     124.988 122.473 139.277  1.00  0.00           C  
ATOM   1465  O   PRO R 127     125.473 123.433 138.651  1.00  0.00           O  
ATOM   1466  N   ILE R 128     123.848 121.930 138.930  1.00  0.00           N  
ATOM   1467  HN  ILE R 128     123.709 120.997 139.257  1.00  0.00           H  
ATOM   1468  CA  ILE R 128     122.932 122.368 137.882  1.00  0.00           C  
ATOM   1469  HA  ILE R 128     123.416 122.512 136.928  1.00  0.00           H  
ATOM   1470  CB  ILE R 128     121.842 121.402 137.713  1.00  0.00           C  
ATOM   1471  HB  ILE R 128     121.163 121.333 138.591  1.00  0.00           H  
ATOM   1472  CG2 ILE R 128     120.933 121.897 136.526  1.00  0.00           C  
ATOM   1473 HG21 ILE R 128     121.601 122.322 135.749  1.00  0.00           H  
ATOM   1474 HG22 ILE R 128     120.242 122.685 136.896  1.00  0.00           H  
ATOM   1475 HG23 ILE R 128     120.401 121.000 136.160  1.00  0.00           H  
ATOM   1476  CG1 ILE R 128     122.403 119.971 137.485  1.00  0.00           C  
ATOM   1477 HG11 ILE R 128     121.459 119.417 137.305  1.00  0.00           H  
ATOM   1478 HG12 ILE R 128     122.770 119.660 138.484  1.00  0.00           H  
ATOM   1479  CD  ILE R 128     123.424 119.780 136.400  1.00  0.00           C  
ATOM   1480  HD1 ILE R 128     124.388 120.261 136.662  1.00  0.00           H  
ATOM   1481  HD2 ILE R 128     123.083 120.179 135.421  1.00  0.00           H  
ATOM   1482  HD3 ILE R 128     123.775 118.740 136.208  1.00  0.00           H  
ATOM   1483  C   ILE R 128     122.437 123.788 138.194  1.00  0.00           C  
ATOM   1484  O   ILE R 128     122.576 124.714 137.354  1.00  0.00           O  
ATOM   1485  N   TRP R 129     121.986 124.156 139.393  1.00  0.00           N  
ATOM   1486  HN  TRP R 129     121.817 123.334 139.920  1.00  0.00           H  
ATOM   1487  CA  TRP R 129     121.576 125.451 139.800  1.00  0.00           C  
ATOM   1488  HA  TRP R 129     120.801 125.737 139.105  1.00  0.00           H  
ATOM   1489  CB  TRP R 129     120.885 125.622 141.224  1.00  0.00           C  
ATOM   1490  HB1 TRP R 129     121.501 125.162 142.032  1.00  0.00           H  
ATOM   1491  HB2 TRP R 129     119.901 125.098 141.244  1.00  0.00           H  
ATOM   1492  CG  TRP R 129     120.560 127.014 141.604  1.00  0.00           C  
ATOM   1493  CD1 TRP R 129     119.328 127.605 141.477  1.00  0.00           C  
ATOM   1494  HD1 TRP R 129     118.460 127.155 141.018  1.00  0.00           H  
ATOM   1495  NE1 TRP R 129     119.345 128.867 142.052  1.00  0.00           N  
ATOM   1496  HE1 TRP R 129     118.857 129.599 141.631  1.00  0.00           H  
ATOM   1497  CE2 TRP R 129     120.587 129.070 142.556  1.00  0.00           C  
ATOM   1498  CD2 TRP R 129     121.337 127.907 142.408  1.00  0.00           C  
ATOM   1499  CE3 TRP R 129     122.571 127.760 142.994  1.00  0.00           C  
ATOM   1500  HE3 TRP R 129     122.992 126.768 142.909  1.00  0.00           H  
ATOM   1501  CZ3 TRP R 129     123.108 128.841 143.637  1.00  0.00           C  
ATOM   1502  HZ3 TRP R 129     124.100 128.784 144.075  1.00  0.00           H  
ATOM   1503  CZ2 TRP R 129     121.163 130.119 143.257  1.00  0.00           C  
ATOM   1504  HZ2 TRP R 129     120.604 131.020 143.443  1.00  0.00           H  
ATOM   1505  CH2 TRP R 129     122.444 130.026 143.710  1.00  0.00           C  
ATOM   1506  HH2 TRP R 129     122.936 130.899 144.122  1.00  0.00           H  
ATOM   1507  C   TRP R 129     122.648 126.485 139.679  1.00  0.00           C  
ATOM   1508  O   TRP R 129     122.338 127.568 139.076  1.00  0.00           O  
ATOM   1509  N   TYR R 130     123.869 126.214 140.210  1.00  0.00           N  
ATOM   1510  HN  TYR R 130     124.082 125.424 140.780  1.00  0.00           H  
ATOM   1511  CA  TYR R 130     124.913 127.202 140.302  1.00  0.00           C  
ATOM   1512  HA  TYR R 130     124.544 128.113 140.770  1.00  0.00           H  
ATOM   1513  CB  TYR R 130     126.162 126.629 141.090  1.00  0.00           C  
ATOM   1514  HB1 TYR R 130     126.829 126.127 140.357  1.00  0.00           H  
ATOM   1515  HB2 TYR R 130     125.737 125.861 141.782  1.00  0.00           H  
ATOM   1516  CG  TYR R 130     126.836 127.706 141.831  1.00  0.00           C  
ATOM   1517  CD1 TYR R 130     126.558 127.877 143.154  1.00  0.00           C  
ATOM   1518  HD1 TYR R 130     125.836 127.316 143.739  1.00  0.00           H  
ATOM   1519  CE1 TYR R 130     127.231 128.974 143.788  1.00  0.00           C  
ATOM   1520  HE1 TYR R 130     127.038 129.292 144.809  1.00  0.00           H  
ATOM   1521  CZ  TYR R 130     128.070 129.799 143.091  1.00  0.00           C  
ATOM   1522  OH  TYR R 130     128.580 130.958 143.636  1.00  0.00           O  
ATOM   1523  HH  TYR R 130     129.432 131.041 143.202  1.00  0.00           H  
ATOM   1524  CD2 TYR R 130     127.694 128.492 141.053  1.00  0.00           C  
ATOM   1525  HD2 TYR R 130     127.902 128.301 140.016  1.00  0.00           H  
ATOM   1526  CE2 TYR R 130     128.381 129.485 141.716  1.00  0.00           C  
ATOM   1527  HE2 TYR R 130     129.103 130.046 141.132  1.00  0.00           H  
ATOM   1528  C   TYR R 130     125.223 127.656 138.792  1.00  0.00           C  
ATOM   1529  O   TYR R 130     125.518 128.841 138.608  1.00  0.00           O  
ATOM   1530  N   ARG R 131     125.061 126.708 137.801  1.00  0.00           N  
ATOM   1531  HN  ARG R 131     124.888 125.749 138.012  1.00  0.00           H  
ATOM   1532  CA  ARG R 131     125.287 126.940 136.428  1.00  0.00           C  
ATOM   1533  HA  ARG R 131     126.157 127.577 136.363  1.00  0.00           H  
ATOM   1534  CB  ARG R 131     125.637 125.663 135.710  1.00  0.00           C  
ATOM   1535  HB1 ARG R 131     124.814 124.928 135.863  1.00  0.00           H  
ATOM   1536  HB2 ARG R 131     126.532 125.176 136.164  1.00  0.00           H  
ATOM   1537  CG  ARG R 131     125.782 125.817 134.154  1.00  0.00           C  
ATOM   1538  HG1 ARG R 131     126.557 126.609 134.021  1.00  0.00           H  
ATOM   1539  HG2 ARG R 131     124.887 126.003 133.507  1.00  0.00           H  
ATOM   1540  CD  ARG R 131     126.431 124.621 133.534  1.00  0.00           C  
ATOM   1541  HD1 ARG R 131     125.685 123.803 133.533  1.00  0.00           H  
ATOM   1542  HD2 ARG R 131     127.205 124.245 134.237  1.00  0.00           H  
ATOM   1543  NE  ARG R 131     126.840 124.959 132.162  1.00  0.00           N  
ATOM   1544  HE  ARG R 131     126.537 124.346 131.435  1.00  0.00           H  
ATOM   1545  CZ  ARG R 131     128.093 125.397 131.868  1.00  0.00           C  
ATOM   1546  NH1 ARG R 131     129.005 125.848 132.624  1.00  0.00           N  
ATOM   1547 HH11 ARG R 131     128.812 125.911 133.610  1.00  0.00           H  
ATOM   1548 HH12 ARG R 131     129.953 125.846 132.297  1.00  0.00           H  
ATOM   1549  NH2 ARG R 131     128.322 125.481 130.562  1.00  0.00           N  
ATOM   1550 HH21 ARG R 131     127.595 125.081 130.016  1.00  0.00           H  
ATOM   1551 HH22 ARG R 131     129.066 126.075 130.241  1.00  0.00           H  
ATOM   1552  C   ARG R 131     124.130 127.775 135.797  1.00  0.00           C  
ATOM   1553  O   ARG R 131     124.219 128.972 135.503  1.00  0.00           O  
ATOM   1554  N   CYS R 132     123.096 127.066 135.443  1.00  0.00           N  
ATOM   1555  HN  CYS R 132     122.765 126.166 135.720  1.00  0.00           H  
ATOM   1556  CA  CYS R 132     122.107 127.710 134.603  1.00  0.00           C  
ATOM   1557  HA  CYS R 132     122.544 128.546 134.070  1.00  0.00           H  
ATOM   1558  CB  CYS R 132     121.507 126.659 133.549  1.00  0.00           C  
ATOM   1559  HB1 CYS R 132     122.269 126.419 132.773  1.00  0.00           H  
ATOM   1560  HB2 CYS R 132     120.728 127.193 132.973  1.00  0.00           H  
ATOM   1561  SG  CYS R 132     121.049 124.971 134.045  1.00  0.00           S  
ATOM   1562  HG1 CYS R 132     120.919 124.403 132.850  1.00  0.00           H  
ATOM   1563  C   CYS R 132     120.957 128.310 135.299  1.00  0.00           C  
ATOM   1564  O   CYS R 132     120.045 128.888 134.754  1.00  0.00           O  
ATOM   1565  N   ARG R 133     120.854 128.129 136.642  1.00  0.00           N  
ATOM   1566  HN  ARG R 133     121.566 127.733 137.210  1.00  0.00           H  
ATOM   1567  CA  ARG R 133     119.690 128.675 137.323  1.00  0.00           C  
ATOM   1568  HA  ARG R 133     119.087 129.230 136.622  1.00  0.00           H  
ATOM   1569  CB  ARG R 133     118.924 127.487 137.907  1.00  0.00           C  
ATOM   1570  HB1 ARG R 133     117.884 127.856 138.026  1.00  0.00           H  
ATOM   1571  HB2 ARG R 133     119.358 127.237 138.911  1.00  0.00           H  
ATOM   1572  CG  ARG R 133     118.869 126.250 137.020  1.00  0.00           C  
ATOM   1573  HG1 ARG R 133     119.910 126.013 136.726  1.00  0.00           H  
ATOM   1574  HG2 ARG R 133     118.301 126.497 136.087  1.00  0.00           H  
ATOM   1575  CD  ARG R 133     118.227 125.036 137.761  1.00  0.00           C  
ATOM   1576  HD1 ARG R 133     117.291 125.394 138.238  1.00  0.00           H  
ATOM   1577  HD2 ARG R 133     118.939 124.597 138.496  1.00  0.00           H  
ATOM   1578  NE  ARG R 133     117.914 123.977 136.752  1.00  0.00           N  
ATOM   1579  HE  ARG R 133     117.948 124.144 135.763  1.00  0.00           H  
ATOM   1580  CZ  ARG R 133     117.224 122.931 137.082  1.00  0.00           C  
ATOM   1581  NH1 ARG R 133     116.901 122.006 136.155  1.00  0.00           N  
ATOM   1582 HH11 ARG R 133     116.801 122.298 135.195  1.00  0.00           H  
ATOM   1583 HH12 ARG R 133     116.169 121.359 136.369  1.00  0.00           H  
ATOM   1584  NH2 ARG R 133     116.679 122.735 138.249  1.00  0.00           N  
ATOM   1585 HH21 ARG R 133     116.960 123.308 139.021  1.00  0.00           H  
ATOM   1586 HH22 ARG R 133     116.278 121.825 138.326  1.00  0.00           H  
ATOM   1587  C   ARG R 133     120.086 129.670 138.473  1.00  0.00           C  
ATOM   1588  O   ARG R 133     119.312 130.110 139.326  1.00  0.00           O  
ATOM   1589  N   ARG R 134     121.353 130.079 138.515  1.00  0.00           N  
ATOM   1590  HN  ARG R 134     121.901 129.746 137.750  1.00  0.00           H  
ATOM   1591  CA  ARG R 134     121.880 131.122 139.449  1.00  0.00           C  
ATOM   1592  HA  ARG R 134     121.319 130.937 140.350  1.00  0.00           H  
ATOM   1593  CB  ARG R 134     123.310 130.872 139.765  1.00  0.00           C  
ATOM   1594  HB1 ARG R 134     123.971 131.079 138.896  1.00  0.00           H  
ATOM   1595  HB2 ARG R 134     123.456 129.815 140.079  1.00  0.00           H  
ATOM   1596  CG  ARG R 134     123.875 131.796 140.892  1.00  0.00           C  
ATOM   1597  HG1 ARG R 134     123.288 131.612 141.825  1.00  0.00           H  
ATOM   1598  HG2 ARG R 134     123.730 132.865 140.642  1.00  0.00           H  
ATOM   1599  CD  ARG R 134     125.304 131.376 141.299  1.00  0.00           C  
ATOM   1600  HD1 ARG R 134     125.910 131.271 140.379  1.00  0.00           H  
ATOM   1601  HD2 ARG R 134     125.286 130.442 141.886  1.00  0.00           H  
ATOM   1602  NE  ARG R 134     125.868 132.459 142.155  1.00  0.00           N  
ATOM   1603  HE  ARG R 134     126.040 132.305 143.133  1.00  0.00           H  
ATOM   1604  CZ  ARG R 134     126.224 133.686 141.800  1.00  0.00           C  
ATOM   1605  NH1 ARG R 134     125.868 134.261 140.654  1.00  0.00           N  
ATOM   1606 HH11 ARG R 134     125.902 133.651 139.865  1.00  0.00           H  
ATOM   1607 HH12 ARG R 134     126.140 135.209 140.518  1.00  0.00           H  
ATOM   1608  NH2 ARG R 134     126.712 134.549 142.675  1.00  0.00           N  
ATOM   1609 HH21 ARG R 134     127.188 134.214 143.488  1.00  0.00           H  
ATOM   1610 HH22 ARG R 134     126.928 135.436 142.276  1.00  0.00           H  
ATOM   1611  C   ARG R 134     121.638 132.491 138.796  1.00  0.00           C  
ATOM   1612  O   ARG R 134     122.027 132.660 137.629  1.00  0.00           O  
ATOM   1613  N   PRO R 135     121.093 133.499 139.410  1.00  0.00           N  
ATOM   1614  CD  PRO R 135     120.405 133.357 140.742  1.00  0.00           C  
ATOM   1615  HD1 PRO R 135     121.133 133.045 141.519  1.00  0.00           H  
ATOM   1616  HD2 PRO R 135     119.633 132.560 140.667  1.00  0.00           H  
ATOM   1617  CA  PRO R 135     120.813 134.829 138.836  1.00  0.00           C  
ATOM   1618  HA  PRO R 135     120.370 134.806 137.844  1.00  0.00           H  
ATOM   1619  CB  PRO R 135     119.812 135.482 139.714  1.00  0.00           C  
ATOM   1620  HB1 PRO R 135     118.790 135.201 139.372  1.00  0.00           H  
ATOM   1621  HB2 PRO R 135     119.763 136.587 139.839  1.00  0.00           H  
ATOM   1622  CG  PRO R 135     119.982 134.755 141.039  1.00  0.00           C  
ATOM   1623  HG1 PRO R 135     120.754 135.317 141.597  1.00  0.00           H  
ATOM   1624  HG2 PRO R 135     119.033 134.751 141.616  1.00  0.00           H  
ATOM   1625  C   PRO R 135     122.157 135.473 138.744  1.00  0.00           C  
ATOM   1626  O   PRO R 135     122.998 135.421 139.621  1.00  0.00           O  
ATOM   1627  N   THR R 136     122.390 136.238 137.659  1.00  0.00           N  
ATOM   1628  HN  THR R 136     121.588 136.228 137.070  1.00  0.00           H  
ATOM   1629  CA  THR R 136     123.618 137.045 137.503  1.00  0.00           C  
ATOM   1630  HA  THR R 136     124.467 136.449 137.795  1.00  0.00           H  
ATOM   1631  CB  THR R 136     123.929 137.478 136.040  1.00  0.00           C  
ATOM   1632  HB  THR R 136     124.912 137.989 135.958  1.00  0.00           H  
ATOM   1633  OG1 THR R 136     122.888 138.297 135.442  1.00  0.00           O  
ATOM   1634  HG1 THR R 136     123.246 138.530 134.574  1.00  0.00           H  
ATOM   1635  CG2 THR R 136     123.993 136.171 135.254  1.00  0.00           C  
ATOM   1636 HG21 THR R 136     123.005 135.718 135.031  1.00  0.00           H  
ATOM   1637 HG22 THR R 136     124.753 135.521 135.746  1.00  0.00           H  
ATOM   1638 HG23 THR R 136     124.329 136.299 134.201  1.00  0.00           H  
ATOM   1639  C   THR R 136     123.654 138.194 138.454  1.00  0.00           C  
ATOM   1640  O   THR R 136     122.629 138.680 138.938  1.00  0.00           O  
ATOM   1641  N   HSD R 137     124.813 138.583 138.908  1.00  0.00           N  
ATOM   1642  HN  HSD R 137     125.657 138.274 138.463  1.00  0.00           H  
ATOM   1643  CA  HSD R 137     125.006 139.731 139.828  1.00  0.00           C  
ATOM   1644  HA  HSD R 137     126.084 139.811 139.886  1.00  0.00           H  
ATOM   1645  CB  HSD R 137     124.665 141.119 139.294  1.00  0.00           C  
ATOM   1646  HB1 HSD R 137     124.936 141.978 139.928  1.00  0.00           H  
ATOM   1647  HB2 HSD R 137     123.562 141.252 139.210  1.00  0.00           H  
ATOM   1648  ND1 HSD R 137     124.449 141.060 136.810  1.00  0.00           N  
ATOM   1649  HD1 HSD R 137     123.525 140.671 136.860  1.00  0.00           H  
ATOM   1650  CG  HSD R 137     125.184 141.252 137.928  1.00  0.00           C  
ATOM   1651  CE1 HSD R 137     125.260 141.369 135.765  1.00  0.00           C  
ATOM   1652  HE1 HSD R 137     124.878 141.292 134.742  1.00  0.00           H  
ATOM   1653  NE2 HSD R 137     126.514 141.684 136.144  1.00  0.00           N  
ATOM   1654  CD2 HSD R 137     126.452 141.602 137.549  1.00  0.00           C  
ATOM   1655  HD2 HSD R 137     127.392 141.683 138.085  1.00  0.00           H  
ATOM   1656  C   HSD R 137     124.559 139.561 141.294  1.00  0.00           C  
ATOM   1657  O   HSD R 137     124.776 140.425 142.141  1.00  0.00           O  
ATOM   1658  N   LEU R 138     124.181 138.294 141.694  1.00  0.00           N  
ATOM   1659  HN  LEU R 138     123.907 137.665 140.969  1.00  0.00           H  
ATOM   1660  CA  LEU R 138     123.905 137.912 143.036  1.00  0.00           C  
ATOM   1661  HA  LEU R 138     123.133 138.553 143.428  1.00  0.00           H  
ATOM   1662  CB  LEU R 138     123.492 136.499 143.053  1.00  0.00           C  
ATOM   1663  HB1 LEU R 138     124.294 135.811 142.751  1.00  0.00           H  
ATOM   1664  HB2 LEU R 138     122.596 136.307 142.423  1.00  0.00           H  
ATOM   1665  CG  LEU R 138     123.001 135.953 144.484  1.00  0.00           C  
ATOM   1666  HG  LEU R 138     122.714 136.758 145.200  1.00  0.00           H  
ATOM   1667  CD1 LEU R 138     121.820 134.907 144.449  1.00  0.00           C  
ATOM   1668 HD11 LEU R 138     122.229 133.920 144.125  1.00  0.00           H  
ATOM   1669 HD12 LEU R 138     121.057 135.253 143.718  1.00  0.00           H  
ATOM   1670 HD13 LEU R 138     121.349 134.962 145.448  1.00  0.00           H  
ATOM   1671  CD2 LEU R 138     124.207 135.146 145.139  1.00  0.00           C  
ATOM   1672 HD21 LEU R 138     125.138 135.722 145.293  1.00  0.00           H  
ATOM   1673 HD22 LEU R 138     124.518 134.264 144.542  1.00  0.00           H  
ATOM   1674 HD23 LEU R 138     123.798 134.754 146.098  1.00  0.00           H  
ATOM   1675  C   LEU R 138     125.101 138.159 143.920  1.00  0.00           C  
ATOM   1676  O   LEU R 138     124.911 138.573 145.046  1.00  0.00           O  
ATOM   1677  N   SER R 139     126.342 137.930 143.466  1.00  0.00           N  
ATOM   1678  HN  SER R 139     126.535 137.649 142.529  1.00  0.00           H  
ATOM   1679  CA  SER R 139     127.464 138.172 144.299  1.00  0.00           C  
ATOM   1680  HA  SER R 139     127.340 137.657 145.243  1.00  0.00           H  
ATOM   1681  CB  SER R 139     128.843 137.455 144.001  1.00  0.00           C  
ATOM   1682  HB1 SER R 139     128.496 136.396 143.962  1.00  0.00           H  
ATOM   1683  HB2 SER R 139     129.602 137.574 144.802  1.00  0.00           H  
ATOM   1684  OG  SER R 139     129.301 137.736 142.668  1.00  0.00           O  
ATOM   1685  HG1 SER R 139     130.242 137.612 142.813  1.00  0.00           H  
ATOM   1686  C   SER R 139     127.685 139.705 144.601  1.00  0.00           C  
ATOM   1687  O   SER R 139     127.858 140.049 145.770  1.00  0.00           O  
ATOM   1688  N   ALA R 140     127.661 140.619 143.565  1.00  0.00           N  
ATOM   1689  HN  ALA R 140     127.645 140.271 142.624  1.00  0.00           H  
ATOM   1690  CA  ALA R 140     127.696 142.076 143.836  1.00  0.00           C  
ATOM   1691  HA  ALA R 140     128.686 142.309 144.227  1.00  0.00           H  
ATOM   1692  CB  ALA R 140     127.467 142.682 142.426  1.00  0.00           C  
ATOM   1693  HB1 ALA R 140     126.559 142.327 141.894  1.00  0.00           H  
ATOM   1694  HB2 ALA R 140     128.290 142.269 141.796  1.00  0.00           H  
ATOM   1695  HB3 ALA R 140     127.517 143.786 142.502  1.00  0.00           H  
ATOM   1696  C   ALA R 140     126.565 142.578 144.734  1.00  0.00           C  
ATOM   1697  O   ALA R 140     126.847 143.224 145.732  1.00  0.00           O  
ATOM   1698  N   VAL R 141     125.317 142.125 144.604  1.00  0.00           N  
ATOM   1699  HN  VAL R 141     125.265 141.422 143.909  1.00  0.00           H  
ATOM   1700  CA  VAL R 141     124.181 142.255 145.608  1.00  0.00           C  
ATOM   1701  HA  VAL R 141     123.846 143.286 145.690  1.00  0.00           H  
ATOM   1702  CB  VAL R 141     122.977 141.538 145.102  1.00  0.00           C  
ATOM   1703  HB  VAL R 141     123.282 140.556 144.671  1.00  0.00           H  
ATOM   1704  CG1 VAL R 141     121.788 141.280 146.126  1.00  0.00           C  
ATOM   1705 HG11 VAL R 141     121.286 142.261 146.268  1.00  0.00           H  
ATOM   1706 HG12 VAL R 141     122.137 140.828 147.079  1.00  0.00           H  
ATOM   1707 HG13 VAL R 141     121.059 140.621 145.619  1.00  0.00           H  
ATOM   1708  CG2 VAL R 141     122.344 142.449 143.995  1.00  0.00           C  
ATOM   1709 HG21 VAL R 141     122.899 142.373 143.029  1.00  0.00           H  
ATOM   1710 HG22 VAL R 141     122.194 143.498 144.331  1.00  0.00           H  
ATOM   1711 HG23 VAL R 141     121.333 142.053 143.760  1.00  0.00           H  
ATOM   1712  C   VAL R 141     124.498 141.773 146.999  1.00  0.00           C  
ATOM   1713  O   VAL R 141     124.382 142.600 147.930  1.00  0.00           O  
ATOM   1714  N   VAL R 142     125.086 140.610 147.280  1.00  0.00           N  
ATOM   1715  HN  VAL R 142     125.435 140.058 146.534  1.00  0.00           H  
ATOM   1716  CA  VAL R 142     125.422 140.183 148.651  1.00  0.00           C  
ATOM   1717  HA  VAL R 142     124.760 140.687 149.348  1.00  0.00           H  
ATOM   1718  CB  VAL R 142     125.386 138.714 148.879  1.00  0.00           C  
ATOM   1719  HB  VAL R 142     125.307 138.573 149.977  1.00  0.00           H  
ATOM   1720  CG1 VAL R 142     124.063 138.199 148.297  1.00  0.00           C  
ATOM   1721 HG11 VAL R 142     123.993 137.988 147.210  1.00  0.00           H  
ATOM   1722 HG12 VAL R 142     123.284 138.949 148.553  1.00  0.00           H  
ATOM   1723 HG13 VAL R 142     123.831 137.197 148.716  1.00  0.00           H  
ATOM   1724  CG2 VAL R 142     126.644 138.003 148.331  1.00  0.00           C  
ATOM   1725 HG21 VAL R 142     127.475 138.256 149.023  1.00  0.00           H  
ATOM   1726 HG22 VAL R 142     126.804 138.310 147.282  1.00  0.00           H  
ATOM   1727 HG23 VAL R 142     126.417 136.920 148.413  1.00  0.00           H  
ATOM   1728  C   VAL R 142     126.741 140.776 149.185  1.00  0.00           C  
ATOM   1729  O   VAL R 142     126.922 141.036 150.371  1.00  0.00           O  
ATOM   1730  N   CYS R 143     127.605 141.191 148.257  1.00  0.00           N  
ATOM   1731  HN  CYS R 143     127.278 141.019 147.332  1.00  0.00           H  
ATOM   1732  CA  CYS R 143     128.843 141.856 148.646  1.00  0.00           C  
ATOM   1733  HA  CYS R 143     129.298 141.362 149.482  1.00  0.00           H  
ATOM   1734  CB  CYS R 143     129.844 141.777 147.503  1.00  0.00           C  
ATOM   1735  HB1 CYS R 143     130.607 142.574 147.635  1.00  0.00           H  
ATOM   1736  HB2 CYS R 143     129.341 142.020 146.543  1.00  0.00           H  
ATOM   1737  SG  CYS R 143     130.709 140.209 147.446  1.00  0.00           S  
ATOM   1738  HG1 CYS R 143     131.269 140.302 146.248  1.00  0.00           H  
ATOM   1739  C   CYS R 143     128.775 143.229 149.181  1.00  0.00           C  
ATOM   1740  O   CYS R 143     129.371 143.645 150.173  1.00  0.00           O  
ATOM   1741  N   VAL R 144     127.893 144.026 148.599  1.00  0.00           N  
ATOM   1742  HN  VAL R 144     127.397 143.758 147.774  1.00  0.00           H  
ATOM   1743  CA  VAL R 144     127.550 145.319 149.085  1.00  0.00           C  
ATOM   1744  HA  VAL R 144     128.497 145.805 149.272  1.00  0.00           H  
ATOM   1745  CB  VAL R 144     126.737 146.182 148.177  1.00  0.00           C  
ATOM   1746  HB  VAL R 144     126.528 147.137 148.693  1.00  0.00           H  
ATOM   1747  CG1 VAL R 144     127.591 146.567 146.915  1.00  0.00           C  
ATOM   1748 HG11 VAL R 144     127.674 145.735 146.183  1.00  0.00           H  
ATOM   1749 HG12 VAL R 144     128.639 146.843 147.157  1.00  0.00           H  
ATOM   1750 HG13 VAL R 144     127.050 147.373 146.362  1.00  0.00           H  
ATOM   1751  CG2 VAL R 144     125.402 145.611 147.816  1.00  0.00           C  
ATOM   1752 HG21 VAL R 144     124.755 145.311 148.672  1.00  0.00           H  
ATOM   1753 HG22 VAL R 144     125.417 144.786 147.074  1.00  0.00           H  
ATOM   1754 HG23 VAL R 144     124.798 146.402 147.336  1.00  0.00           H  
ATOM   1755  C   VAL R 144     126.828 145.154 150.427  1.00  0.00           C  
ATOM   1756  O   VAL R 144     126.898 146.019 151.306  1.00  0.00           O  
ATOM   1757  N   LEU R 145     125.956 144.078 150.605  1.00  0.00           N  
ATOM   1758  HN  LEU R 145     125.733 143.486 149.839  1.00  0.00           H  
ATOM   1759  CA  LEU R 145     125.064 143.772 151.769  1.00  0.00           C  
ATOM   1760  HA  LEU R 145     124.408 144.641 151.847  1.00  0.00           H  
ATOM   1761  CB  LEU R 145     124.100 142.654 151.541  1.00  0.00           C  
ATOM   1762  HB1 LEU R 145     124.665 141.713 151.732  1.00  0.00           H  
ATOM   1763  HB2 LEU R 145     123.851 142.603 150.468  1.00  0.00           H  
ATOM   1764  CG  LEU R 145     122.800 142.631 152.329  1.00  0.00           C  
ATOM   1765  HG  LEU R 145     123.079 143.038 153.319  1.00  0.00           H  
ATOM   1766  CD1 LEU R 145     121.781 143.527 151.769  1.00  0.00           C  
ATOM   1767 HD11 LEU R 145     121.665 143.209 150.706  1.00  0.00           H  
ATOM   1768 HD12 LEU R 145     122.036 144.589 151.561  1.00  0.00           H  
ATOM   1769 HD13 LEU R 145     120.748 143.432 152.181  1.00  0.00           H  
ATOM   1770  CD2 LEU R 145     122.249 141.184 152.423  1.00  0.00           C  
ATOM   1771 HD21 LEU R 145     122.803 140.507 153.099  1.00  0.00           H  
ATOM   1772 HD22 LEU R 145     121.983 140.736 151.448  1.00  0.00           H  
ATOM   1773 HD23 LEU R 145     121.274 141.329 152.943  1.00  0.00           H  
ATOM   1774  C   LEU R 145     125.854 143.681 153.064  1.00  0.00           C  
ATOM   1775  O   LEU R 145     125.568 144.276 154.083  1.00  0.00           O  
ATOM   1776  N   LEU R 146     126.906 142.902 153.052  1.00  0.00           N  
ATOM   1777  HN  LEU R 146     127.039 142.382 152.208  1.00  0.00           H  
ATOM   1778  CA  LEU R 146     127.941 142.660 154.052  1.00  0.00           C  
ATOM   1779  HA  LEU R 146     127.501 142.226 154.928  1.00  0.00           H  
ATOM   1780  CB  LEU R 146     128.902 141.593 153.538  1.00  0.00           C  
ATOM   1781  HB1 LEU R 146     129.867 141.845 154.032  1.00  0.00           H  
ATOM   1782  HB2 LEU R 146     129.071 141.866 152.474  1.00  0.00           H  
ATOM   1783  CG  LEU R 146     128.665 140.033 153.825  1.00  0.00           C  
ATOM   1784  HG  LEU R 146     128.752 139.933 154.926  1.00  0.00           H  
ATOM   1785  CD1 LEU R 146     127.245 139.659 153.489  1.00  0.00           C  
ATOM   1786 HD11 LEU R 146     126.955 140.023 152.488  1.00  0.00           H  
ATOM   1787 HD12 LEU R 146     126.512 140.147 154.176  1.00  0.00           H  
ATOM   1788 HD13 LEU R 146     127.101 138.560 153.552  1.00  0.00           H  
ATOM   1789  CD2 LEU R 146     129.691 139.095 153.110  1.00  0.00           C  
ATOM   1790 HD21 LEU R 146     130.683 139.579 153.267  1.00  0.00           H  
ATOM   1791 HD22 LEU R 146     129.472 138.928 152.028  1.00  0.00           H  
ATOM   1792 HD23 LEU R 146     129.745 138.096 153.591  1.00  0.00           H  
ATOM   1793  C   LEU R 146     128.682 143.923 154.370  1.00  0.00           C  
ATOM   1794  O   LEU R 146     128.953 144.224 155.599  1.00  0.00           O  
ATOM   1795  N   TRP R 147     129.064 144.869 153.425  1.00  0.00           N  
ATOM   1796  HN  TRP R 147     128.828 144.730 152.465  1.00  0.00           H  
ATOM   1797  CA  TRP R 147     129.574 146.204 153.829  1.00  0.00           C  
ATOM   1798  HA  TRP R 147     130.452 146.113 154.452  1.00  0.00           H  
ATOM   1799  CB  TRP R 147     129.712 147.121 152.490  1.00  0.00           C  
ATOM   1800  HB1 TRP R 147     129.817 148.163 152.879  1.00  0.00           H  
ATOM   1801  HB2 TRP R 147     128.846 146.954 151.813  1.00  0.00           H  
ATOM   1802  CG  TRP R 147     130.942 146.900 151.725  1.00  0.00           C  
ATOM   1803  CD1 TRP R 147     131.109 146.628 150.393  1.00  0.00           C  
ATOM   1804  HD1 TRP R 147     130.286 146.551 149.702  1.00  0.00           H  
ATOM   1805  NE1 TRP R 147     132.474 146.393 150.049  1.00  0.00           N  
ATOM   1806  HE1 TRP R 147     132.809 146.108 149.175  1.00  0.00           H  
ATOM   1807  CE2 TRP R 147     133.199 146.604 151.177  1.00  0.00           C  
ATOM   1808  CD2 TRP R 147     132.266 146.957 152.268  1.00  0.00           C  
ATOM   1809  CE3 TRP R 147     132.801 147.269 153.504  1.00  0.00           C  
ATOM   1810  HE3 TRP R 147     132.198 147.591 154.352  1.00  0.00           H  
ATOM   1811  CZ3 TRP R 147     134.119 147.289 153.740  1.00  0.00           C  
ATOM   1812  HZ3 TRP R 147     134.505 147.454 154.734  1.00  0.00           H  
ATOM   1813  CZ2 TRP R 147     134.554 146.631 151.378  1.00  0.00           C  
ATOM   1814  HZ2 TRP R 147     135.298 146.496 150.595  1.00  0.00           H  
ATOM   1815  CH2 TRP R 147     134.986 146.951 152.693  1.00  0.00           C  
ATOM   1816  HH2 TRP R 147     136.035 146.934 152.936  1.00  0.00           H  
ATOM   1817  C   TRP R 147     128.607 146.974 154.698  1.00  0.00           C  
ATOM   1818  O   TRP R 147     128.980 147.577 155.673  1.00  0.00           O  
ATOM   1819  N   ALA R 148     127.297 146.961 154.354  1.00  0.00           N  
ATOM   1820  HN  ALA R 148     126.907 146.660 153.488  1.00  0.00           H  
ATOM   1821  CA  ALA R 148     126.321 147.723 155.145  1.00  0.00           C  
ATOM   1822  HA  ALA R 148     126.669 148.744 155.160  1.00  0.00           H  
ATOM   1823  CB  ALA R 148     124.928 147.657 154.402  1.00  0.00           C  
ATOM   1824  HB1 ALA R 148     124.456 146.650 154.472  1.00  0.00           H  
ATOM   1825  HB2 ALA R 148     125.129 147.967 153.354  1.00  0.00           H  
ATOM   1826  HB3 ALA R 148     124.367 148.510 154.827  1.00  0.00           H  
ATOM   1827  C   ALA R 148     126.101 147.335 156.578  1.00  0.00           C  
ATOM   1828  O   ALA R 148     126.006 148.136 157.491  1.00  0.00           O  
ATOM   1829  N   LEU R 149     126.051 146.006 156.861  1.00  0.00           N  
ATOM   1830  HN  LEU R 149     126.129 145.418 156.063  1.00  0.00           H  
ATOM   1831  CA  LEU R 149     125.912 145.445 158.184  1.00  0.00           C  
ATOM   1832  HA  LEU R 149     125.090 145.945 158.680  1.00  0.00           H  
ATOM   1833  CB  LEU R 149     125.694 143.928 158.130  1.00  0.00           C  
ATOM   1834  HB1 LEU R 149     125.539 143.553 159.163  1.00  0.00           H  
ATOM   1835  HB2 LEU R 149     126.607 143.536 157.648  1.00  0.00           H  
ATOM   1836  CG  LEU R 149     124.465 143.431 157.288  1.00  0.00           C  
ATOM   1837  HG  LEU R 149     124.481 143.845 156.254  1.00  0.00           H  
ATOM   1838  CD1 LEU R 149     124.258 141.941 157.243  1.00  0.00           C  
ATOM   1839 HD11 LEU R 149     124.150 141.500 158.261  1.00  0.00           H  
ATOM   1840 HD12 LEU R 149     125.133 141.400 156.836  1.00  0.00           H  
ATOM   1841 HD13 LEU R 149     123.389 141.577 156.650  1.00  0.00           H  
ATOM   1842  CD2 LEU R 149     123.162 143.993 157.769  1.00  0.00           C  
ATOM   1843 HD21 LEU R 149     123.253 144.996 158.227  1.00  0.00           H  
ATOM   1844 HD22 LEU R 149     122.808 143.414 158.648  1.00  0.00           H  
ATOM   1845 HD23 LEU R 149     122.439 144.052 156.923  1.00  0.00           H  
ATOM   1846  C   LEU R 149     127.111 145.770 159.103  1.00  0.00           C  
ATOM   1847  O   LEU R 149     126.919 146.252 160.223  1.00  0.00           O  
ATOM   1848  N   SER R 150     128.353 145.693 158.487  1.00  0.00           N  
ATOM   1849  HN  SER R 150     128.488 145.290 157.583  1.00  0.00           H  
ATOM   1850  CA  SER R 150     129.605 146.126 159.146  1.00  0.00           C  
ATOM   1851  HA  SER R 150     129.695 145.481 160.003  1.00  0.00           H  
ATOM   1852  CB  SER R 150     130.931 145.764 158.394  1.00  0.00           C  
ATOM   1853  HB1 SER R 150     131.099 146.339 157.464  1.00  0.00           H  
ATOM   1854  HB2 SER R 150     130.884 144.702 158.070  1.00  0.00           H  
ATOM   1855  OG  SER R 150     132.024 145.848 159.307  1.00  0.00           O  
ATOM   1856  HG1 SER R 150     132.794 146.234 158.880  1.00  0.00           H  
ATOM   1857  C   SER R 150     129.606 147.573 159.490  1.00  0.00           C  
ATOM   1858  O   SER R 150     129.865 147.924 160.699  1.00  0.00           O  
ATOM   1859  N   LEU R 151     129.260 148.514 158.512  1.00  0.00           N  
ATOM   1860  HN  LEU R 151     129.032 148.205 157.585  1.00  0.00           H  
ATOM   1861  CA  LEU R 151     129.083 149.920 158.805  1.00  0.00           C  
ATOM   1862  HA  LEU R 151     130.065 150.228 159.161  1.00  0.00           H  
ATOM   1863  CB  LEU R 151     128.697 150.862 157.633  1.00  0.00           C  
ATOM   1864  HB1 LEU R 151     128.049 151.662 158.059  1.00  0.00           H  
ATOM   1865  HB2 LEU R 151     127.945 150.312 157.023  1.00  0.00           H  
ATOM   1866  CG  LEU R 151     129.854 151.576 156.975  1.00  0.00           C  
ATOM   1867  HG  LEU R 151     130.525 150.743 156.702  1.00  0.00           H  
ATOM   1868  CD1 LEU R 151     129.277 152.267 155.691  1.00  0.00           C  
ATOM   1869 HD11 LEU R 151     128.611 153.126 155.950  1.00  0.00           H  
ATOM   1870 HD12 LEU R 151     128.791 151.463 155.097  1.00  0.00           H  
ATOM   1871 HD13 LEU R 151     130.151 152.602 155.094  1.00  0.00           H  
ATOM   1872  CD2 LEU R 151     130.554 152.599 157.834  1.00  0.00           C  
ATOM   1873 HD21 LEU R 151     130.018 153.568 157.922  1.00  0.00           H  
ATOM   1874 HD22 LEU R 151     131.606 152.721 157.512  1.00  0.00           H  
ATOM   1875 HD23 LEU R 151     130.675 152.247 158.879  1.00  0.00           H  
ATOM   1876  C   LEU R 151     128.159 150.095 160.038  1.00  0.00           C  
ATOM   1877  O   LEU R 151     128.609 150.700 161.042  1.00  0.00           O  
ATOM   1878  N   LEU R 152     126.936 149.599 159.983  1.00  0.00           N  
ATOM   1879  HN  LEU R 152     126.573 149.055 159.232  1.00  0.00           H  
ATOM   1880  CA  LEU R 152     125.917 149.865 160.976  1.00  0.00           C  
ATOM   1881  HA  LEU R 152     125.692 150.882 161.253  1.00  0.00           H  
ATOM   1882  CB  LEU R 152     124.590 149.148 160.669  1.00  0.00           C  
ATOM   1883  HB1 LEU R 152     123.966 149.174 161.588  1.00  0.00           H  
ATOM   1884  HB2 LEU R 152     124.794 148.085 160.429  1.00  0.00           H  
ATOM   1885  CG  LEU R 152     123.705 149.728 159.515  1.00  0.00           C  
ATOM   1886  HG  LEU R 152     124.328 149.910 158.610  1.00  0.00           H  
ATOM   1887  CD1 LEU R 152     122.672 148.594 159.137  1.00  0.00           C  
ATOM   1888 HD11 LEU R 152     122.051 148.420 160.036  1.00  0.00           H  
ATOM   1889 HD12 LEU R 152     123.145 147.630 158.875  1.00  0.00           H  
ATOM   1890 HD13 LEU R 152     121.949 148.780 158.307  1.00  0.00           H  
ATOM   1891  CD2 LEU R 152     122.850 150.941 159.974  1.00  0.00           C  
ATOM   1892 HD21 LEU R 152     121.973 151.079 159.311  1.00  0.00           H  
ATOM   1893 HD22 LEU R 152     123.522 151.820 160.095  1.00  0.00           H  
ATOM   1894 HD23 LEU R 152     122.442 150.766 161.002  1.00  0.00           H  
ATOM   1895  C   LEU R 152     126.449 149.436 162.391  1.00  0.00           C  
ATOM   1896  O   LEU R 152     126.266 150.169 163.360  1.00  0.00           O  
ATOM   1897  N   ARG R 153     127.117 148.200 162.513  1.00  0.00           N  
ATOM   1898  HN  ARG R 153     127.165 147.615 161.710  1.00  0.00           H  
ATOM   1899  CA  ARG R 153     127.508 147.580 163.794  1.00  0.00           C  
ATOM   1900  HA  ARG R 153     126.677 147.606 164.482  1.00  0.00           H  
ATOM   1901  CB  ARG R 153     128.088 146.146 163.828  1.00  0.00           C  
ATOM   1902  HB1 ARG R 153     127.481 145.512 163.143  1.00  0.00           H  
ATOM   1903  HB2 ARG R 153     128.114 145.764 164.871  1.00  0.00           H  
ATOM   1904  CG  ARG R 153     129.578 146.046 163.297  1.00  0.00           C  
ATOM   1905  HG1 ARG R 153     130.154 146.996 163.366  1.00  0.00           H  
ATOM   1906  HG2 ARG R 153     129.667 145.808 162.218  1.00  0.00           H  
ATOM   1907  CD  ARG R 153     130.318 144.953 164.009  1.00  0.00           C  
ATOM   1908  HD1 ARG R 153     131.248 144.698 163.445  1.00  0.00           H  
ATOM   1909  HD2 ARG R 153     129.732 144.014 164.014  1.00  0.00           H  
ATOM   1910  NE  ARG R 153     130.652 145.382 165.436  1.00  0.00           N  
ATOM   1911  HE  ARG R 153     130.282 144.888 166.214  1.00  0.00           H  
ATOM   1912  CZ  ARG R 153     131.628 146.180 165.824  1.00  0.00           C  
ATOM   1913  NH1 ARG R 153     132.259 147.037 165.051  1.00  0.00           N  
ATOM   1914 HH11 ARG R 153     131.854 147.275 164.175  1.00  0.00           H  
ATOM   1915 HH12 ARG R 153     133.042 147.495 165.473  1.00  0.00           H  
ATOM   1916  NH2 ARG R 153     131.862 146.314 167.115  1.00  0.00           N  
ATOM   1917 HH21 ARG R 153     131.224 145.859 167.749  1.00  0.00           H  
ATOM   1918 HH22 ARG R 153     132.494 147.021 167.430  1.00  0.00           H  
ATOM   1919  C   ARG R 153     128.517 148.499 164.499  1.00  0.00           C  
ATOM   1920  O   ARG R 153     128.515 148.780 165.702  1.00  0.00           O  
ATOM   1921  N   SER R 154     129.336 149.157 163.690  1.00  0.00           N  
ATOM   1922  HN  SER R 154     129.270 149.127 162.693  1.00  0.00           H  
ATOM   1923  CA  SER R 154     130.331 150.114 164.195  1.00  0.00           C  
ATOM   1924  HA  SER R 154     130.981 149.715 164.958  1.00  0.00           H  
ATOM   1925  CB  SER R 154     131.288 150.632 163.073  1.00  0.00           C  
ATOM   1926  HB1 SER R 154     130.885 151.532 162.547  1.00  0.00           H  
ATOM   1927  HB2 SER R 154     131.369 149.829 162.312  1.00  0.00           H  
ATOM   1928  OG  SER R 154     132.551 150.979 163.610  1.00  0.00           O  
ATOM   1929  HG1 SER R 154     132.403 151.732 164.183  1.00  0.00           H  
ATOM   1930  C   SER R 154     129.743 151.379 164.732  1.00  0.00           C  
ATOM   1931  O   SER R 154     130.222 152.000 165.694  1.00  0.00           O  
ATOM   1932  N   ILE R 155     128.677 151.850 164.072  1.00  0.00           N  
ATOM   1933  HN  ILE R 155     128.366 151.498 163.186  1.00  0.00           H  
ATOM   1934  CA  ILE R 155     127.923 152.994 164.548  1.00  0.00           C  
ATOM   1935  HA  ILE R 155     128.702 153.706 164.781  1.00  0.00           H  
ATOM   1936  CB  ILE R 155     126.751 153.452 163.650  1.00  0.00           C  
ATOM   1937  HB  ILE R 155     125.887 152.764 163.770  1.00  0.00           H  
ATOM   1938  CG2 ILE R 155     126.436 154.951 164.096  1.00  0.00           C  
ATOM   1939 HG21 ILE R 155     127.332 155.592 164.067  1.00  0.00           H  
ATOM   1940 HG22 ILE R 155     125.838 154.963 165.039  1.00  0.00           H  
ATOM   1941 HG23 ILE R 155     125.808 155.422 163.304  1.00  0.00           H  
ATOM   1942  CG1 ILE R 155     127.190 153.523 162.173  1.00  0.00           C  
ATOM   1943 HG11 ILE R 155     126.354 153.888 161.529  1.00  0.00           H  
ATOM   1944 HG12 ILE R 155     127.381 152.479 161.838  1.00  0.00           H  
ATOM   1945  CD  ILE R 155     128.460 154.326 161.883  1.00  0.00           C  
ATOM   1946  HD1 ILE R 155     128.495 155.279 162.460  1.00  0.00           H  
ATOM   1947  HD2 ILE R 155     128.498 154.595 160.810  1.00  0.00           H  
ATOM   1948  HD3 ILE R 155     129.402 153.779 162.131  1.00  0.00           H  
ATOM   1949  C   ILE R 155     127.249 152.778 165.879  1.00  0.00           C  
ATOM   1950  O   ILE R 155     127.235 153.626 166.760  1.00  0.00           O  
ATOM   1951  N   LEU R 156     126.631 151.629 166.137  1.00  0.00           N  
ATOM   1952  HN  LEU R 156     126.512 151.028 165.352  1.00  0.00           H  
ATOM   1953  CA  LEU R 156     126.036 151.282 167.391  1.00  0.00           C  
ATOM   1954  HA  LEU R 156     125.341 152.068 167.656  1.00  0.00           H  
ATOM   1955  CB  LEU R 156     125.156 150.038 167.259  1.00  0.00           C  
ATOM   1956  HB1 LEU R 156     124.985 149.441 168.190  1.00  0.00           H  
ATOM   1957  HB2 LEU R 156     125.691 149.338 166.586  1.00  0.00           H  
ATOM   1958  CG  LEU R 156     123.697 150.203 166.687  1.00  0.00           C  
ATOM   1959  HG  LEU R 156     123.215 149.198 166.696  1.00  0.00           H  
ATOM   1960  CD1 LEU R 156     122.894 151.018 167.768  1.00  0.00           C  
ATOM   1961 HD11 LEU R 156     123.538 151.859 168.097  1.00  0.00           H  
ATOM   1962 HD12 LEU R 156     122.794 150.474 168.732  1.00  0.00           H  
ATOM   1963 HD13 LEU R 156     121.859 151.212 167.430  1.00  0.00           H  
ATOM   1964  CD2 LEU R 156     123.614 150.856 165.345  1.00  0.00           C  
ATOM   1965 HD21 LEU R 156     124.215 150.203 164.673  1.00  0.00           H  
ATOM   1966 HD22 LEU R 156     124.010 151.892 165.320  1.00  0.00           H  
ATOM   1967 HD23 LEU R 156     122.689 150.922 164.744  1.00  0.00           H  
ATOM   1968  C   LEU R 156     126.954 151.225 168.607  1.00  0.00           C  
ATOM   1969  O   LEU R 156     126.664 151.646 169.731  1.00  0.00           O  
ATOM   1970  N   GLU R 157     128.154 150.744 168.372  1.00  0.00           N  
ATOM   1971  HN  GLU R 157     128.395 150.450 167.448  1.00  0.00           H  
ATOM   1972  CA  GLU R 157     129.228 150.920 169.275  1.00  0.00           C  
ATOM   1973  HA  GLU R 157     128.957 150.363 170.160  1.00  0.00           H  
ATOM   1974  CB  GLU R 157     130.521 150.151 168.719  1.00  0.00           C  
ATOM   1975  HB1 GLU R 157     130.934 150.673 167.822  1.00  0.00           H  
ATOM   1976  HB2 GLU R 157     130.220 149.162 168.314  1.00  0.00           H  
ATOM   1977  CG  GLU R 157     131.589 149.913 169.837  1.00  0.00           C  
ATOM   1978  HG1 GLU R 157     131.208 149.491 170.794  1.00  0.00           H  
ATOM   1979  HG2 GLU R 157     132.067 150.910 169.973  1.00  0.00           H  
ATOM   1980  CD  GLU R 157     132.827 148.999 169.597  1.00  0.00           C  
ATOM   1981  OE1 GLU R 157     133.619 148.848 170.588  1.00  0.00           O  
ATOM   1982  OE2 GLU R 157     132.938 148.413 168.473  1.00  0.00           O  
ATOM   1983  C   GLU R 157     129.603 152.371 169.771  1.00  0.00           C  
ATOM   1984  O   GLU R 157     129.919 152.595 170.922  1.00  0.00           O  
ATOM   1985  N   TRP R 158     129.670 153.322 168.828  1.00  0.00           N  
ATOM   1986  HN  TRP R 158     129.600 153.185 167.848  1.00  0.00           H  
ATOM   1987  CA  TRP R 158     129.603 154.806 168.990  1.00  0.00           C  
ATOM   1988  HA  TRP R 158     130.368 155.120 169.685  1.00  0.00           H  
ATOM   1989  CB  TRP R 158     130.004 155.408 167.645  1.00  0.00           C  
ATOM   1990  HB1 TRP R 158     129.393 154.995 166.814  1.00  0.00           H  
ATOM   1991  HB2 TRP R 158     131.018 154.968 167.578  1.00  0.00           H  
ATOM   1992  CG  TRP R 158     129.978 156.922 167.571  1.00  0.00           C  
ATOM   1993  CD1 TRP R 158     131.005 157.781 167.880  1.00  0.00           C  
ATOM   1994  HD1 TRP R 158     131.957 157.474 168.278  1.00  0.00           H  
ATOM   1995  NE1 TRP R 158     130.499 159.125 167.897  1.00  0.00           N  
ATOM   1996  HE1 TRP R 158     130.868 159.961 168.225  1.00  0.00           H  
ATOM   1997  CE2 TRP R 158     129.195 159.076 167.493  1.00  0.00           C  
ATOM   1998  CD2 TRP R 158     128.892 157.728 167.117  1.00  0.00           C  
ATOM   1999  CE3 TRP R 158     127.652 157.420 166.594  1.00  0.00           C  
ATOM   2000  HE3 TRP R 158     127.266 156.427 166.394  1.00  0.00           H  
ATOM   2001  CZ3 TRP R 158     126.828 158.498 166.270  1.00  0.00           C  
ATOM   2002  HZ3 TRP R 158     125.884 158.238 165.830  1.00  0.00           H  
ATOM   2003  CZ2 TRP R 158     128.313 160.111 167.177  1.00  0.00           C  
ATOM   2004  HZ2 TRP R 158     128.555 161.141 167.411  1.00  0.00           H  
ATOM   2005  CH2 TRP R 158     127.102 159.796 166.533  1.00  0.00           C  
ATOM   2006  HH2 TRP R 158     126.448 160.563 166.156  1.00  0.00           H  
ATOM   2007  C   TRP R 158     128.386 155.378 169.638  1.00  0.00           C  
ATOM   2008  O   TRP R 158     128.489 156.291 170.468  1.00  0.00           O  
ATOM   2009  N   MET R 159     127.200 154.805 169.304  1.00  0.00           N  
ATOM   2010  HN  MET R 159     127.161 154.281 168.456  1.00  0.00           H  
ATOM   2011  CA  MET R 159     125.906 155.158 169.913  1.00  0.00           C  
ATOM   2012  HA  MET R 159     125.745 156.222 169.828  1.00  0.00           H  
ATOM   2013  CB  MET R 159     124.689 154.568 169.258  1.00  0.00           C  
ATOM   2014  HB1 MET R 159     123.716 154.574 169.803  1.00  0.00           H  
ATOM   2015  HB2 MET R 159     124.869 153.482 169.088  1.00  0.00           H  
ATOM   2016  CG  MET R 159     124.350 155.158 167.882  1.00  0.00           C  
ATOM   2017  HG1 MET R 159     125.215 155.051 167.188  1.00  0.00           H  
ATOM   2018  HG2 MET R 159     124.254 156.243 168.096  1.00  0.00           H  
ATOM   2019  SD  MET R 159     122.878 154.481 167.113  1.00  0.00           S  
ATOM   2020  CE  MET R 159     122.966 155.542 165.601  1.00  0.00           C  
ATOM   2021  HE1 MET R 159     122.247 156.386 165.676  1.00  0.00           H  
ATOM   2022  HE2 MET R 159     122.615 154.944 164.743  1.00  0.00           H  
ATOM   2023  HE3 MET R 159     124.009 155.904 165.426  1.00  0.00           H  
ATOM   2024  C   MET R 159     125.865 154.965 171.375  1.00  0.00           C  
ATOM   2025  O   MET R 159     125.245 155.765 172.131  1.00  0.00           O  
ATOM   2026  N   LEU R 160     126.489 153.837 171.767  1.00  0.00           N  
ATOM   2027  HN  LEU R 160     126.869 153.166 171.131  1.00  0.00           H  
ATOM   2028  CA  LEU R 160     126.692 153.491 173.193  1.00  0.00           C  
ATOM   2029  HA  LEU R 160     125.733 153.451 173.685  1.00  0.00           H  
ATOM   2030  CB  LEU R 160     127.426 152.170 173.232  1.00  0.00           C  
ATOM   2031  HB1 LEU R 160     128.291 152.167 172.534  1.00  0.00           H  
ATOM   2032  HB2 LEU R 160     126.638 151.483 172.877  1.00  0.00           H  
ATOM   2033  CG  LEU R 160     127.992 151.599 174.595  1.00  0.00           C  
ATOM   2034  HG  LEU R 160     127.305 151.724 175.460  1.00  0.00           H  
ATOM   2035  CD1 LEU R 160     128.294 150.040 174.443  1.00  0.00           C  
ATOM   2036 HD11 LEU R 160     129.060 149.849 173.672  1.00  0.00           H  
ATOM   2037 HD12 LEU R 160     127.362 149.517 174.139  1.00  0.00           H  
ATOM   2038 HD13 LEU R 160     128.743 149.644 175.383  1.00  0.00           H  
ATOM   2039  CD2 LEU R 160     129.416 152.204 174.863  1.00  0.00           C  
ATOM   2040 HD21 LEU R 160     129.507 153.309 174.813  1.00  0.00           H  
ATOM   2041 HD22 LEU R 160     130.147 151.868 174.094  1.00  0.00           H  
ATOM   2042 HD23 LEU R 160     129.750 151.898 175.879  1.00  0.00           H  
ATOM   2043  C   LEU R 160     127.504 154.473 173.899  1.00  0.00           C  
ATOM   2044  O   LEU R 160     127.393 154.648 175.143  1.00  0.00           O  
ATOM   2045  N   CYS R 161     128.402 155.254 173.187  1.00  0.00           N  
ATOM   2046  HN  CYS R 161     128.269 155.291 172.201  1.00  0.00           H  
ATOM   2047  CA  CYS R 161     129.470 156.073 173.841  1.00  0.00           C  
ATOM   2048  HA  CYS R 161     129.550 155.604 174.813  1.00  0.00           H  
ATOM   2049  CB  CYS R 161     130.795 155.958 173.068  1.00  0.00           C  
ATOM   2050  HB1 CYS R 161     130.608 155.990 171.974  1.00  0.00           H  
ATOM   2051  HB2 CYS R 161     131.164 154.984 173.436  1.00  0.00           H  
ATOM   2052  SG  CYS R 161     132.028 157.235 173.555  1.00  0.00           S  
ATOM   2053  HG1 CYS R 161     132.879 156.479 174.238  1.00  0.00           H  
ATOM   2054  C   CYS R 161     129.001 157.493 174.120  1.00  0.00           C  
ATOM   2055  O   CYS R 161     128.862 157.930 175.261  1.00  0.00           O  
ATOM   2056  N   GLY R 162     128.780 158.192 172.971  1.00  0.00           N  
ATOM   2057  HN  GLY R 162     128.798 157.602 172.169  1.00  0.00           H  
ATOM   2058  CA  GLY R 162     128.315 159.590 172.772  1.00  0.00           C  
ATOM   2059  HA1 GLY R 162     127.929 159.604 171.763  1.00  0.00           H  
ATOM   2060  HA2 GLY R 162     129.151 160.259 172.872  1.00  0.00           H  
ATOM   2061  C   GLY R 162     127.210 160.081 173.620  1.00  0.00           C  
ATOM   2062  OT1 GLY R 162     126.198 159.313 173.914  1.00  0.00           O  
ATOM   2063  OT2 GLY R 162     127.212 161.277 174.058  1.00  0.00           O  
ATOM   2064  N   GLN R 174     126.945 147.870 176.748  1.00  0.00           N  
ATOM   2065  HT1 GLN R 174     127.737 147.720 176.096  1.00  0.00           H  
ATOM   2066  HT2 GLN R 174     127.229 148.446 177.565  1.00  0.00           H  
ATOM   2067  HT3 GLN R 174     126.218 148.500 176.353  1.00  0.00           H  
ATOM   2068  CA  GLN R 174     126.320 146.601 177.160  1.00  0.00           C  
ATOM   2069  HA  GLN R 174     127.056 146.079 177.760  1.00  0.00           H  
ATOM   2070  CB  GLN R 174     125.215 146.979 178.195  1.00  0.00           C  
ATOM   2071  HB1 GLN R 174     124.434 147.584 177.681  1.00  0.00           H  
ATOM   2072  HB2 GLN R 174     125.611 147.541 179.067  1.00  0.00           H  
ATOM   2073  CG  GLN R 174     124.346 145.767 178.643  1.00  0.00           C  
ATOM   2074  HG1 GLN R 174     125.142 144.990 178.769  1.00  0.00           H  
ATOM   2075  HG2 GLN R 174     123.787 145.385 177.763  1.00  0.00           H  
ATOM   2076  CD  GLN R 174     123.648 145.867 179.944  1.00  0.00           C  
ATOM   2077  OE1 GLN R 174     123.422 144.841 180.625  1.00  0.00           O  
ATOM   2078  NE2 GLN R 174     123.357 147.049 180.479  1.00  0.00           N  
ATOM   2079 HE21 GLN R 174     122.948 146.983 181.393  1.00  0.00           H  
ATOM   2080 HE22 GLN R 174     123.783 147.880 180.135  1.00  0.00           H  
ATOM   2081  C   GLN R 174     125.881 145.618 176.035  1.00  0.00           C  
ATOM   2082  O   GLN R 174     126.639 144.777 175.598  1.00  0.00           O  
ATOM   2083  N   THR R 175     124.726 145.974 175.470  1.00  0.00           N  
ATOM   2084  HN  THR R 175     124.061 146.614 175.838  1.00  0.00           H  
ATOM   2085  CA  THR R 175     124.109 145.150 174.418  1.00  0.00           C  
ATOM   2086  HA  THR R 175     123.923 144.196 174.895  1.00  0.00           H  
ATOM   2087  CB  THR R 175     122.846 145.786 173.814  1.00  0.00           C  
ATOM   2088  HB  THR R 175     123.141 146.640 173.163  1.00  0.00           H  
ATOM   2089  OG1 THR R 175     122.027 146.270 174.907  1.00  0.00           O  
ATOM   2090  HG1 THR R 175     121.234 146.566 174.461  1.00  0.00           H  
ATOM   2091  CG2 THR R 175     122.047 144.731 173.107  1.00  0.00           C  
ATOM   2092 HG21 THR R 175     122.123 143.775 173.669  1.00  0.00           H  
ATOM   2093 HG22 THR R 175     122.429 144.473 172.093  1.00  0.00           H  
ATOM   2094 HG23 THR R 175     120.966 144.983 173.093  1.00  0.00           H  
ATOM   2095  C   THR R 175     124.988 145.009 173.229  1.00  0.00           C  
ATOM   2096  O   THR R 175     125.098 143.943 172.689  1.00  0.00           O  
ATOM   2097  N   SER R 176     125.744 146.027 172.853  1.00  0.00           N  
ATOM   2098  HN  SER R 176     125.715 146.838 173.426  1.00  0.00           H  
ATOM   2099  CA  SER R 176     126.616 146.099 171.664  1.00  0.00           C  
ATOM   2100  HA  SER R 176     125.937 146.108 170.829  1.00  0.00           H  
ATOM   2101  CB  SER R 176     127.481 147.359 171.397  1.00  0.00           C  
ATOM   2102  HB1 SER R 176     126.879 148.286 171.493  1.00  0.00           H  
ATOM   2103  HB2 SER R 176     128.022 147.253 170.436  1.00  0.00           H  
ATOM   2104  OG  SER R 176     128.492 147.566 172.393  1.00  0.00           O  
ATOM   2105  HG1 SER R 176     129.256 147.028 172.173  1.00  0.00           H  
ATOM   2106  C   SER R 176     127.692 144.999 171.674  1.00  0.00           C  
ATOM   2107  O   SER R 176     128.004 144.228 170.763  1.00  0.00           O  
ATOM   2108  N   ASP R 177     128.400 144.895 172.839  1.00  0.00           N  
ATOM   2109  HN  ASP R 177     128.143 145.436 173.636  1.00  0.00           H  
ATOM   2110  CA  ASP R 177     129.457 143.927 173.048  1.00  0.00           C  
ATOM   2111  HA  ASP R 177     130.174 143.983 172.241  1.00  0.00           H  
ATOM   2112  CB  ASP R 177     130.306 144.104 174.339  1.00  0.00           C  
ATOM   2113  HB1 ASP R 177     131.077 143.318 174.421  1.00  0.00           H  
ATOM   2114  HB2 ASP R 177     129.723 144.173 175.284  1.00  0.00           H  
ATOM   2115  CG  ASP R 177     131.010 145.447 174.300  1.00  0.00           C  
ATOM   2116  OD1 ASP R 177     131.078 146.058 173.198  1.00  0.00           O  
ATOM   2117  OD2 ASP R 177     131.486 145.946 175.394  1.00  0.00           O  
ATOM   2118  C   ASP R 177     128.903 142.545 172.950  1.00  0.00           C  
ATOM   2119  O   ASP R 177     129.402 141.735 172.117  1.00  0.00           O  
ATOM   2120  N   PHE R 178     127.741 142.352 173.655  1.00  0.00           N  
ATOM   2121  HN  PHE R 178     127.486 143.102 174.267  1.00  0.00           H  
ATOM   2122  CA  PHE R 178     126.908 141.160 173.707  1.00  0.00           C  
ATOM   2123  HA  PHE R 178     127.612 140.380 173.956  1.00  0.00           H  
ATOM   2124  CB  PHE R 178     125.838 141.280 174.796  1.00  0.00           C  
ATOM   2125  HB1 PHE R 178     124.898 140.719 174.585  1.00  0.00           H  
ATOM   2126  HB2 PHE R 178     125.545 142.349 174.836  1.00  0.00           H  
ATOM   2127  CG  PHE R 178     126.339 140.714 176.126  1.00  0.00           C  
ATOM   2128  CD1 PHE R 178     126.755 141.590 177.139  1.00  0.00           C  
ATOM   2129  HD1 PHE R 178     126.769 142.650 176.968  1.00  0.00           H  
ATOM   2130  CE1 PHE R 178     126.997 141.141 178.443  1.00  0.00           C  
ATOM   2131  HE1 PHE R 178     127.425 141.880 179.106  1.00  0.00           H  
ATOM   2132  CZ  PHE R 178     126.881 139.747 178.712  1.00  0.00           C  
ATOM   2133  HZ  PHE R 178     127.260 139.350 179.647  1.00  0.00           H  
ATOM   2134  CD2 PHE R 178     126.249 139.266 176.454  1.00  0.00           C  
ATOM   2135  HD2 PHE R 178     125.913 138.536 175.736  1.00  0.00           H  
ATOM   2136  CE2 PHE R 178     126.500 138.827 177.776  1.00  0.00           C  
ATOM   2137  HE2 PHE R 178     126.515 137.764 177.952  1.00  0.00           H  
ATOM   2138  C   PHE R 178     126.439 140.682 172.331  1.00  0.00           C  
ATOM   2139  O   PHE R 178     126.366 139.512 172.035  1.00  0.00           O  
ATOM   2140  N   ILE R 179     126.128 141.607 171.377  1.00  0.00           N  
ATOM   2141  HN  ILE R 179     126.097 142.565 171.616  1.00  0.00           H  
ATOM   2142  CA  ILE R 179     125.815 141.176 170.012  1.00  0.00           C  
ATOM   2143  HA  ILE R 179     125.344 140.202 170.038  1.00  0.00           H  
ATOM   2144  CB  ILE R 179     124.810 142.102 169.388  1.00  0.00           C  
ATOM   2145  HB  ILE R 179     124.719 141.808 168.313  1.00  0.00           H  
ATOM   2146  CG2 ILE R 179     123.512 141.823 170.120  1.00  0.00           C  
ATOM   2147 HG21 ILE R 179     123.431 142.293 171.117  1.00  0.00           H  
ATOM   2148 HG22 ILE R 179     123.233 140.747 170.157  1.00  0.00           H  
ATOM   2149 HG23 ILE R 179     122.656 142.363 169.650  1.00  0.00           H  
ATOM   2150  CG1 ILE R 179     125.183 143.609 169.298  1.00  0.00           C  
ATOM   2151 HG11 ILE R 179     125.998 143.744 168.558  1.00  0.00           H  
ATOM   2152 HG12 ILE R 179     125.449 143.948 170.328  1.00  0.00           H  
ATOM   2153  CD  ILE R 179     124.019 144.556 168.915  1.00  0.00           C  
ATOM   2154  HD1 ILE R 179     123.324 144.614 169.785  1.00  0.00           H  
ATOM   2155  HD2 ILE R 179     123.534 144.278 167.956  1.00  0.00           H  
ATOM   2156  HD3 ILE R 179     124.472 145.527 168.619  1.00  0.00           H  
ATOM   2157  C   ILE R 179     127.044 141.032 169.118  1.00  0.00           C  
ATOM   2158  O   ILE R 179     127.147 140.138 168.227  1.00  0.00           O  
ATOM   2159  N   THR R 180     128.131 141.853 169.339  1.00  0.00           N  
ATOM   2160  HN  THR R 180     128.021 142.689 169.866  1.00  0.00           H  
ATOM   2161  CA  THR R 180     129.339 141.655 168.546  1.00  0.00           C  
ATOM   2162  HA  THR R 180     129.034 141.717 167.505  1.00  0.00           H  
ATOM   2163  CB  THR R 180     130.227 142.809 168.828  1.00  0.00           C  
ATOM   2164  HB  THR R 180     130.525 143.001 169.879  1.00  0.00           H  
ATOM   2165  OG1 THR R 180     129.687 144.015 168.337  1.00  0.00           O  
ATOM   2166  HG1 THR R 180     129.080 144.265 169.041  1.00  0.00           H  
ATOM   2167  CG2 THR R 180     131.540 142.544 168.156  1.00  0.00           C  
ATOM   2168 HG21 THR R 180     131.361 142.381 167.075  1.00  0.00           H  
ATOM   2169 HG22 THR R 180     132.203 141.725 168.506  1.00  0.00           H  
ATOM   2170 HG23 THR R 180     132.190 143.445 168.168  1.00  0.00           H  
ATOM   2171  C   THR R 180     130.002 140.373 168.789  1.00  0.00           C  
ATOM   2172  O   THR R 180     130.349 139.692 167.782  1.00  0.00           O  
ATOM   2173  N   VAL R 181     130.195 139.964 169.982  1.00  0.00           N  
ATOM   2174  HN  VAL R 181     130.112 140.703 170.653  1.00  0.00           H  
ATOM   2175  CA  VAL R 181     130.648 138.649 170.377  1.00  0.00           C  
ATOM   2176  HA  VAL R 181     131.658 138.511 170.021  1.00  0.00           H  
ATOM   2177  CB  VAL R 181     130.757 138.584 171.929  1.00  0.00           C  
ATOM   2178  HB  VAL R 181     129.855 138.988 172.416  1.00  0.00           H  
ATOM   2179  CG1 VAL R 181     131.000 137.111 172.387  1.00  0.00           C  
ATOM   2180 HG11 VAL R 181     131.800 136.773 171.697  1.00  0.00           H  
ATOM   2181 HG12 VAL R 181     130.079 136.549 172.120  1.00  0.00           H  
ATOM   2182 HG13 VAL R 181     131.341 137.118 173.437  1.00  0.00           H  
ATOM   2183  CG2 VAL R 181     131.964 139.389 172.347  1.00  0.00           C  
ATOM   2184 HG21 VAL R 181     131.878 140.471 172.118  1.00  0.00           H  
ATOM   2185 HG22 VAL R 181     132.816 139.010 171.746  1.00  0.00           H  
ATOM   2186 HG23 VAL R 181     132.160 139.216 173.422  1.00  0.00           H  
ATOM   2187  C   VAL R 181     129.805 137.466 169.860  1.00  0.00           C  
ATOM   2188  O   VAL R 181     130.365 136.558 169.281  1.00  0.00           O  
ATOM   2189  N   ALA R 182     128.531 137.632 169.915  1.00  0.00           N  
ATOM   2190  HN  ALA R 182     128.068 138.419 170.320  1.00  0.00           H  
ATOM   2191  CA  ALA R 182     127.621 136.578 169.454  1.00  0.00           C  
ATOM   2192  HA  ALA R 182     128.011 135.616 169.770  1.00  0.00           H  
ATOM   2193  CB  ALA R 182     126.212 136.852 169.970  1.00  0.00           C  
ATOM   2194  HB1 ALA R 182     125.807 137.688 169.353  1.00  0.00           H  
ATOM   2195  HB2 ALA R 182     126.380 137.021 171.057  1.00  0.00           H  
ATOM   2196  HB3 ALA R 182     125.392 136.102 169.838  1.00  0.00           H  
ATOM   2197  C   ALA R 182     127.520 136.482 167.871  1.00  0.00           C  
ATOM   2198  O   ALA R 182     127.395 135.439 167.352  1.00  0.00           O  
ATOM   2199  N   TRP R 183     127.611 137.559 167.112  1.00  0.00           N  
ATOM   2200  HN  TRP R 183     127.630 138.471 167.512  1.00  0.00           H  
ATOM   2201  CA  TRP R 183     127.629 137.597 165.636  1.00  0.00           C  
ATOM   2202  HA  TRP R 183     126.870 136.912 165.295  1.00  0.00           H  
ATOM   2203  CB  TRP R 183     127.395 139.065 165.053  1.00  0.00           C  
ATOM   2204  HB1 TRP R 183     128.079 139.711 165.645  1.00  0.00           H  
ATOM   2205  HB2 TRP R 183     126.341 139.305 165.308  1.00  0.00           H  
ATOM   2206  CG  TRP R 183     127.721 139.273 163.611  1.00  0.00           C  
ATOM   2207  CD1 TRP R 183     128.864 139.894 163.230  1.00  0.00           C  
ATOM   2208  HD1 TRP R 183     129.623 140.118 163.968  1.00  0.00           H  
ATOM   2209  NE1 TRP R 183     128.894 140.104 161.852  1.00  0.00           N  
ATOM   2210  HE1 TRP R 183     129.481 140.598 161.247  1.00  0.00           H  
ATOM   2211  CE2 TRP R 183     127.767 139.625 161.337  1.00  0.00           C  
ATOM   2212  CD2 TRP R 183     127.001 139.063 162.387  1.00  0.00           C  
ATOM   2213  CE3 TRP R 183     125.806 138.471 162.217  1.00  0.00           C  
ATOM   2214  HE3 TRP R 183     125.130 138.183 163.005  1.00  0.00           H  
ATOM   2215  CZ3 TRP R 183     125.350 138.344 160.864  1.00  0.00           C  
ATOM   2216  HZ3 TRP R 183     124.410 137.820 160.737  1.00  0.00           H  
ATOM   2217  CZ2 TRP R 183     127.288 139.522 160.015  1.00  0.00           C  
ATOM   2218  HZ2 TRP R 183     127.870 139.996 159.235  1.00  0.00           H  
ATOM   2219  CH2 TRP R 183     126.095 138.862 159.792  1.00  0.00           C  
ATOM   2220  HH2 TRP R 183     125.585 138.675 158.858  1.00  0.00           H  
ATOM   2221  C   TRP R 183     128.977 136.994 165.161  1.00  0.00           C  
ATOM   2222  O   TRP R 183     129.074 136.363 164.156  1.00  0.00           O  
ATOM   2223  N   LEU R 184     130.140 137.237 165.868  1.00  0.00           N  
ATOM   2224  HN  LEU R 184     130.015 137.748 166.719  1.00  0.00           H  
ATOM   2225  CA  LEU R 184     131.413 136.682 165.450  1.00  0.00           C  
ATOM   2226  HA  LEU R 184     131.571 136.871 164.401  1.00  0.00           H  
ATOM   2227  CB  LEU R 184     132.460 137.450 166.391  1.00  0.00           C  
ATOM   2228  HB1 LEU R 184     132.202 137.319 167.465  1.00  0.00           H  
ATOM   2229  HB2 LEU R 184     132.244 138.527 166.210  1.00  0.00           H  
ATOM   2230  CG  LEU R 184     133.969 137.182 166.081  1.00  0.00           C  
ATOM   2231  HG  LEU R 184     134.039 136.077 166.205  1.00  0.00           H  
ATOM   2232  CD1 LEU R 184     134.324 137.444 164.620  1.00  0.00           C  
ATOM   2233 HD11 LEU R 184     133.500 137.239 163.912  1.00  0.00           H  
ATOM   2234 HD12 LEU R 184     135.253 136.914 164.329  1.00  0.00           H  
ATOM   2235 HD13 LEU R 184     134.566 138.532 164.572  1.00  0.00           H  
ATOM   2236  CD2 LEU R 184     134.872 137.807 167.071  1.00  0.00           C  
ATOM   2237 HD21 LEU R 184     134.517 137.529 168.083  1.00  0.00           H  
ATOM   2238 HD22 LEU R 184     134.761 138.907 166.945  1.00  0.00           H  
ATOM   2239 HD23 LEU R 184     135.936 137.504 166.972  1.00  0.00           H  
ATOM   2240  C   LEU R 184     131.466 135.181 165.554  1.00  0.00           C  
ATOM   2241  O   LEU R 184     131.896 134.488 164.655  1.00  0.00           O  
ATOM   2242  N   ILE R 185     130.937 134.579 166.616  1.00  0.00           N  
ATOM   2243  HN  ILE R 185     130.604 135.118 167.384  1.00  0.00           H  
ATOM   2244  CA  ILE R 185     130.796 133.121 166.628  1.00  0.00           C  
ATOM   2245  HA  ILE R 185     131.749 132.743 166.283  1.00  0.00           H  
ATOM   2246  CB  ILE R 185     130.510 132.631 168.023  1.00  0.00           C  
ATOM   2247  HB  ILE R 185     130.349 131.534 167.943  1.00  0.00           H  
ATOM   2248  CG2 ILE R 185     131.799 132.857 168.823  1.00  0.00           C  
ATOM   2249 HG21 ILE R 185     131.925 133.925 169.104  1.00  0.00           H  
ATOM   2250 HG22 ILE R 185     132.740 132.434 168.398  1.00  0.00           H  
ATOM   2251 HG23 ILE R 185     131.534 132.376 169.780  1.00  0.00           H  
ATOM   2252  CG1 ILE R 185     129.276 133.341 168.679  1.00  0.00           C  
ATOM   2253 HG11 ILE R 185     128.372 133.049 168.098  1.00  0.00           H  
ATOM   2254 HG12 ILE R 185     129.371 134.442 168.726  1.00  0.00           H  
ATOM   2255  CD  ILE R 185     129.032 132.948 170.195  1.00  0.00           C  
ATOM   2256  HD1 ILE R 185     129.803 133.430 170.836  1.00  0.00           H  
ATOM   2257  HD2 ILE R 185     129.165 131.845 170.242  1.00  0.00           H  
ATOM   2258  HD3 ILE R 185     128.062 133.364 170.539  1.00  0.00           H  
ATOM   2259  C   ILE R 185     129.753 132.530 165.710  1.00  0.00           C  
ATOM   2260  O   ILE R 185     129.878 131.397 165.282  1.00  0.00           O  
ATOM   2261  N   PHE R 186     128.789 133.355 165.268  1.00  0.00           N  
ATOM   2262  HN  PHE R 186     128.691 134.289 165.584  1.00  0.00           H  
ATOM   2263  CA  PHE R 186     127.902 133.062 164.207  1.00  0.00           C  
ATOM   2264  HA  PHE R 186     127.491 132.082 164.361  1.00  0.00           H  
ATOM   2265  CB  PHE R 186     126.671 134.083 164.090  1.00  0.00           C  
ATOM   2266  HB1 PHE R 186     127.089 135.110 164.178  1.00  0.00           H  
ATOM   2267  HB2 PHE R 186     126.001 134.004 164.974  1.00  0.00           H  
ATOM   2268  CG  PHE R 186     125.845 133.983 162.837  1.00  0.00           C  
ATOM   2269  CD1 PHE R 186     125.052 132.915 162.654  1.00  0.00           C  
ATOM   2270  HD1 PHE R 186     124.891 132.200 163.446  1.00  0.00           H  
ATOM   2271  CE1 PHE R 186     124.473 132.647 161.398  1.00  0.00           C  
ATOM   2272  HE1 PHE R 186     123.919 131.723 161.339  1.00  0.00           H  
ATOM   2273  CZ  PHE R 186     124.619 133.637 160.368  1.00  0.00           C  
ATOM   2274  HZ  PHE R 186     124.124 133.563 159.413  1.00  0.00           H  
ATOM   2275  CD2 PHE R 186     126.074 134.976 161.801  1.00  0.00           C  
ATOM   2276  HD2 PHE R 186     126.720 135.817 161.989  1.00  0.00           H  
ATOM   2277  CE2 PHE R 186     125.482 134.692 160.554  1.00  0.00           C  
ATOM   2278  HE2 PHE R 186     125.590 135.471 159.812  1.00  0.00           H  
ATOM   2279  C   PHE R 186     128.714 132.896 162.852  1.00  0.00           C  
ATOM   2280  O   PHE R 186     128.580 131.911 162.109  1.00  0.00           O  
ATOM   2281  N   LEU R 187     129.686 133.763 162.552  1.00  0.00           N  
ATOM   2282  HN  LEU R 187     129.705 134.628 163.052  1.00  0.00           H  
ATOM   2283  CA  LEU R 187     130.610 133.629 161.411  1.00  0.00           C  
ATOM   2284  HA  LEU R 187     129.889 133.587 160.614  1.00  0.00           H  
ATOM   2285  CB  LEU R 187     131.621 134.846 161.221  1.00  0.00           C  
ATOM   2286  HB1 LEU R 187     132.069 134.668 160.223  1.00  0.00           H  
ATOM   2287  HB2 LEU R 187     132.452 134.863 161.950  1.00  0.00           H  
ATOM   2288  CG  LEU R 187     130.933 136.155 161.276  1.00  0.00           C  
ATOM   2289  HG  LEU R 187     130.550 136.328 162.306  1.00  0.00           H  
ATOM   2290  CD1 LEU R 187     131.877 137.368 161.116  1.00  0.00           C  
ATOM   2291 HD11 LEU R 187     132.188 137.440 160.059  1.00  0.00           H  
ATOM   2292 HD12 LEU R 187     132.801 137.421 161.739  1.00  0.00           H  
ATOM   2293 HD13 LEU R 187     131.289 138.276 161.365  1.00  0.00           H  
ATOM   2294  CD2 LEU R 187     129.735 136.222 160.284  1.00  0.00           C  
ATOM   2295 HD21 LEU R 187     129.016 135.388 160.424  1.00  0.00           H  
ATOM   2296 HD22 LEU R 187     130.062 136.161 159.227  1.00  0.00           H  
ATOM   2297 HD23 LEU R 187     129.271 137.224 160.394  1.00  0.00           H  
ATOM   2298  C   LEU R 187     131.467 132.336 161.458  1.00  0.00           C  
ATOM   2299  O   LEU R 187     131.748 131.683 160.438  1.00  0.00           O  
ATOM   2300  N   CYS R 188     131.980 132.028 162.691  1.00  0.00           N  
ATOM   2301  HN  CYS R 188     131.696 132.614 163.435  1.00  0.00           H  
ATOM   2302  CA  CYS R 188     132.665 130.753 162.933  1.00  0.00           C  
ATOM   2303  HA  CYS R 188     133.553 130.806 162.320  1.00  0.00           H  
ATOM   2304  CB  CYS R 188     133.048 130.699 164.435  1.00  0.00           C  
ATOM   2305  HB1 CYS R 188     132.375 131.161 165.179  1.00  0.00           H  
ATOM   2306  HB2 CYS R 188     133.944 131.357 164.477  1.00  0.00           H  
ATOM   2307  SG  CYS R 188     133.670 129.107 165.119  1.00  0.00           S  
ATOM   2308  HG1 CYS R 188     132.556 128.435 164.840  1.00  0.00           H  
ATOM   2309  C   CYS R 188     131.920 129.517 162.598  1.00  0.00           C  
ATOM   2310  O   CYS R 188     132.532 128.740 161.839  1.00  0.00           O  
ATOM   2311  N   VAL R 189     130.650 129.375 162.992  1.00  0.00           N  
ATOM   2312  HN  VAL R 189     130.152 130.073 163.494  1.00  0.00           H  
ATOM   2313  CA  VAL R 189     129.910 128.183 162.714  1.00  0.00           C  
ATOM   2314  HA  VAL R 189     130.536 127.312 162.763  1.00  0.00           H  
ATOM   2315  CB  VAL R 189     128.802 127.882 163.713  1.00  0.00           C  
ATOM   2316  HB  VAL R 189     128.231 127.022 163.297  1.00  0.00           H  
ATOM   2317  CG1 VAL R 189     129.265 127.554 165.177  1.00  0.00           C  
ATOM   2318 HG11 VAL R 189     128.752 128.098 165.993  1.00  0.00           H  
ATOM   2319 HG12 VAL R 189     130.342 127.757 165.325  1.00  0.00           H  
ATOM   2320 HG13 VAL R 189     129.159 126.471 165.399  1.00  0.00           H  
ATOM   2321  CG2 VAL R 189     127.870 129.066 163.936  1.00  0.00           C  
ATOM   2322 HG21 VAL R 189     128.393 129.844 164.538  1.00  0.00           H  
ATOM   2323 HG22 VAL R 189     126.958 128.650 164.403  1.00  0.00           H  
ATOM   2324 HG23 VAL R 189     127.607 129.514 162.947  1.00  0.00           H  
ATOM   2325  C   VAL R 189     129.390 128.180 161.268  1.00  0.00           C  
ATOM   2326  O   VAL R 189     129.223 127.133 160.689  1.00  0.00           O  
ATOM   2327  N   VAL R 190     129.218 129.371 160.636  1.00  0.00           N  
ATOM   2328  HN  VAL R 190     129.179 130.217 161.164  1.00  0.00           H  
ATOM   2329  CA  VAL R 190     128.982 129.410 159.217  1.00  0.00           C  
ATOM   2330  HA  VAL R 190     128.120 128.789 159.050  1.00  0.00           H  
ATOM   2331  CB  VAL R 190     128.460 130.828 158.753  1.00  0.00           C  
ATOM   2332  HB  VAL R 190     129.133 131.600 159.173  1.00  0.00           H  
ATOM   2333  CG1 VAL R 190     128.458 130.863 157.206  1.00  0.00           C  
ATOM   2334 HG11 VAL R 190     127.730 130.094 156.872  1.00  0.00           H  
ATOM   2335 HG12 VAL R 190     129.521 130.813 156.896  1.00  0.00           H  
ATOM   2336 HG13 VAL R 190     128.050 131.818 156.811  1.00  0.00           H  
ATOM   2337  CG2 VAL R 190     127.098 130.966 159.332  1.00  0.00           C  
ATOM   2338 HG21 VAL R 190     126.498 130.025 159.290  1.00  0.00           H  
ATOM   2339 HG22 VAL R 190     126.570 131.769 158.759  1.00  0.00           H  
ATOM   2340 HG23 VAL R 190     127.290 131.300 160.369  1.00  0.00           H  
ATOM   2341  C   VAL R 190     130.123 128.949 158.412  1.00  0.00           C  
ATOM   2342  O   VAL R 190     129.992 128.176 157.471  1.00  0.00           O  
ATOM   2343  N   LEU R 191     131.371 129.348 158.693  1.00  0.00           N  
ATOM   2344  HN  LEU R 191     131.464 130.055 159.389  1.00  0.00           H  
ATOM   2345  CA  LEU R 191     132.447 128.987 157.856  1.00  0.00           C  
ATOM   2346  HA  LEU R 191     132.179 129.278 156.857  1.00  0.00           H  
ATOM   2347  CB  LEU R 191     133.658 129.838 158.271  1.00  0.00           C  
ATOM   2348  HB1 LEU R 191     134.055 129.779 159.308  1.00  0.00           H  
ATOM   2349  HB2 LEU R 191     133.304 130.877 158.100  1.00  0.00           H  
ATOM   2350  CG  LEU R 191     134.881 129.585 157.349  1.00  0.00           C  
ATOM   2351  HG  LEU R 191     134.570 129.173 156.359  1.00  0.00           H  
ATOM   2352  CD1 LEU R 191     135.526 130.884 156.955  1.00  0.00           C  
ATOM   2353 HD11 LEU R 191     135.646 131.503 157.871  1.00  0.00           H  
ATOM   2354 HD12 LEU R 191     134.943 131.409 156.169  1.00  0.00           H  
ATOM   2355 HD13 LEU R 191     136.581 130.735 156.633  1.00  0.00           H  
ATOM   2356  CD2 LEU R 191     135.928 128.644 158.022  1.00  0.00           C  
ATOM   2357 HD21 LEU R 191     135.692 127.552 158.025  1.00  0.00           H  
ATOM   2358 HD22 LEU R 191     136.078 128.913 159.094  1.00  0.00           H  
ATOM   2359 HD23 LEU R 191     136.894 128.770 157.478  1.00  0.00           H  
ATOM   2360  C   LEU R 191     132.748 127.512 157.887  1.00  0.00           C  
ATOM   2361  O   LEU R 191     132.678 126.789 156.910  1.00  0.00           O  
ATOM   2362  N   CYS R 192     133.076 126.920 159.135  1.00  0.00           N  
ATOM   2363  HN  CYS R 192     133.111 127.522 159.935  1.00  0.00           H  
ATOM   2364  CA  CYS R 192     133.605 125.584 159.420  1.00  0.00           C  
ATOM   2365  HA  CYS R 192     134.244 125.331 158.581  1.00  0.00           H  
ATOM   2366  CB  CYS R 192     134.232 125.544 160.809  1.00  0.00           C  
ATOM   2367  HB1 CYS R 192     135.014 126.340 160.826  1.00  0.00           H  
ATOM   2368  HB2 CYS R 192     134.821 124.606 160.790  1.00  0.00           H  
ATOM   2369  SG  CYS R 192     133.330 125.738 162.361  1.00  0.00           S  
ATOM   2370  HG1 CYS R 192     133.349 127.014 162.741  1.00  0.00           H  
ATOM   2371  C   CYS R 192     132.463 124.602 159.186  1.00  0.00           C  
ATOM   2372  O   CYS R 192     132.674 123.490 158.683  1.00  0.00           O  
ATOM   2373  N   GLY R 193     131.206 125.045 159.497  1.00  0.00           N  
ATOM   2374  HN  GLY R 193     131.046 125.933 159.918  1.00  0.00           H  
ATOM   2375  CA  GLY R 193     129.947 124.276 159.427  1.00  0.00           C  
ATOM   2376  HA1 GLY R 193     129.124 124.848 159.845  1.00  0.00           H  
ATOM   2377  HA2 GLY R 193     130.152 123.368 159.973  1.00  0.00           H  
ATOM   2378  C   GLY R 193     129.457 123.991 157.991  1.00  0.00           C  
ATOM   2379  O   GLY R 193     128.689 123.070 157.745  1.00  0.00           O  
ATOM   2380  N   SER R 194     129.895 124.800 157.052  1.00  0.00           N  
ATOM   2381  HN  SER R 194     130.172 125.705 157.365  1.00  0.00           H  
ATOM   2382  CA  SER R 194     129.661 124.649 155.631  1.00  0.00           C  
ATOM   2383  HA  SER R 194     128.874 123.932 155.506  1.00  0.00           H  
ATOM   2384  CB  SER R 194     129.391 126.030 154.968  1.00  0.00           C  
ATOM   2385  HB1 SER R 194     128.522 126.500 155.477  1.00  0.00           H  
ATOM   2386  HB2 SER R 194     129.213 126.047 153.873  1.00  0.00           H  
ATOM   2387  OG  SER R 194     130.510 126.937 155.046  1.00  0.00           O  
ATOM   2388  HG1 SER R 194     130.519 127.379 155.905  1.00  0.00           H  
ATOM   2389  C   SER R 194     130.763 124.030 154.965  1.00  0.00           C  
ATOM   2390  O   SER R 194     130.712 123.472 153.855  1.00  0.00           O  
ATOM   2391  N   SER R 195     131.965 124.138 155.535  1.00  0.00           N  
ATOM   2392  HN  SER R 195     131.955 124.563 156.438  1.00  0.00           H  
ATOM   2393  CA  SER R 195     133.193 123.720 154.854  1.00  0.00           C  
ATOM   2394  HA  SER R 195     133.004 123.908 153.806  1.00  0.00           H  
ATOM   2395  CB  SER R 195     134.353 124.557 155.330  1.00  0.00           C  
ATOM   2396  HB1 SER R 195     134.521 124.306 156.402  1.00  0.00           H  
ATOM   2397  HB2 SER R 195     134.098 125.637 155.261  1.00  0.00           H  
ATOM   2398  OG  SER R 195     135.588 124.305 154.772  1.00  0.00           O  
ATOM   2399  HG1 SER R 195     135.568 124.785 153.940  1.00  0.00           H  
ATOM   2400  C   SER R 195     133.457 122.250 155.183  1.00  0.00           C  
ATOM   2401  O   SER R 195     134.122 121.504 154.433  1.00  0.00           O  
ATOM   2402  N   LEU R 196     132.993 121.775 156.304  1.00  0.00           N  
ATOM   2403  HN  LEU R 196     132.788 122.372 157.072  1.00  0.00           H  
ATOM   2404  CA  LEU R 196     132.971 120.341 156.536  1.00  0.00           C  
ATOM   2405  HA  LEU R 196     133.925 119.957 156.182  1.00  0.00           H  
ATOM   2406  CB  LEU R 196     132.804 119.889 157.977  1.00  0.00           C  
ATOM   2407  HB1 LEU R 196     133.518 120.385 158.663  1.00  0.00           H  
ATOM   2408  HB2 LEU R 196     133.006 118.797 158.107  1.00  0.00           H  
ATOM   2409  CG  LEU R 196     131.432 120.009 158.543  1.00  0.00           C  
ATOM   2410  HG  LEU R 196     130.757 120.718 158.001  1.00  0.00           H  
ATOM   2411  CD1 LEU R 196     130.745 118.638 158.519  1.00  0.00           C  
ATOM   2412 HD11 LEU R 196     129.717 118.601 158.932  1.00  0.00           H  
ATOM   2413 HD12 LEU R 196     131.392 117.879 159.007  1.00  0.00           H  
ATOM   2414 HD13 LEU R 196     130.630 118.405 157.440  1.00  0.00           H  
ATOM   2415  CD2 LEU R 196     131.470 120.407 160.078  1.00  0.00           C  
ATOM   2416 HD21 LEU R 196     132.040 121.349 160.233  1.00  0.00           H  
ATOM   2417 HD22 LEU R 196     131.804 119.612 160.780  1.00  0.00           H  
ATOM   2418 HD23 LEU R 196     130.410 120.673 160.316  1.00  0.00           H  
ATOM   2419  C   LEU R 196     132.003 119.598 155.623  1.00  0.00           C  
ATOM   2420  O   LEU R 196     132.231 118.466 155.193  1.00  0.00           O  
ATOM   2421  N   VAL R 197     130.890 120.269 155.189  1.00  0.00           N  
ATOM   2422  HN  VAL R 197     130.765 121.209 155.488  1.00  0.00           H  
ATOM   2423  CA  VAL R 197     129.941 119.599 154.268  1.00  0.00           C  
ATOM   2424  HA  VAL R 197     129.593 118.632 154.608  1.00  0.00           H  
ATOM   2425  CB  VAL R 197     128.762 120.506 154.014  1.00  0.00           C  
ATOM   2426  HB  VAL R 197     129.068 121.507 153.638  1.00  0.00           H  
ATOM   2427  CG1 VAL R 197     127.770 119.934 152.983  1.00  0.00           C  
ATOM   2428 HG11 VAL R 197     127.233 119.062 153.422  1.00  0.00           H  
ATOM   2429 HG12 VAL R 197     128.255 119.492 152.091  1.00  0.00           H  
ATOM   2430 HG13 VAL R 197     127.013 120.703 152.736  1.00  0.00           H  
ATOM   2431  CG2 VAL R 197     127.921 120.817 155.326  1.00  0.00           C  
ATOM   2432 HG21 VAL R 197     127.577 119.829 155.690  1.00  0.00           H  
ATOM   2433 HG22 VAL R 197     126.909 121.248 155.118  1.00  0.00           H  
ATOM   2434 HG23 VAL R 197     128.479 121.398 156.085  1.00  0.00           H  
ATOM   2435  C   VAL R 197     130.604 119.265 152.976  1.00  0.00           C  
ATOM   2436  O   VAL R 197     130.442 118.224 152.370  1.00  0.00           O  
ATOM   2437  N   LEU R 198     131.467 120.230 152.466  1.00  0.00           N  
ATOM   2438  HN  LEU R 198     131.575 121.133 152.881  1.00  0.00           H  
ATOM   2439  CA  LEU R 198     132.203 120.192 151.225  1.00  0.00           C  
ATOM   2440  HA  LEU R 198     131.396 119.973 150.538  1.00  0.00           H  
ATOM   2441  CB  LEU R 198     132.766 121.604 151.036  1.00  0.00           C  
ATOM   2442  HB1 LEU R 198     133.320 121.889 151.951  1.00  0.00           H  
ATOM   2443  HB2 LEU R 198     131.898 122.281 150.916  1.00  0.00           H  
ATOM   2444  CG  LEU R 198     133.708 121.838 149.826  1.00  0.00           C  
ATOM   2445  HG  LEU R 198     134.564 121.136 149.879  1.00  0.00           H  
ATOM   2446  CD1 LEU R 198     133.018 121.546 148.492  1.00  0.00           C  
ATOM   2447 HD11 LEU R 198     133.671 121.757 147.608  1.00  0.00           H  
ATOM   2448 HD12 LEU R 198     132.059 122.101 148.413  1.00  0.00           H  
ATOM   2449 HD13 LEU R 198     132.805 120.456 148.485  1.00  0.00           H  
ATOM   2450  CD2 LEU R 198     134.257 123.258 149.726  1.00  0.00           C  
ATOM   2451 HD21 LEU R 198     134.696 123.525 150.710  1.00  0.00           H  
ATOM   2452 HD22 LEU R 198     133.377 123.928 149.550  1.00  0.00           H  
ATOM   2453 HD23 LEU R 198     135.051 123.316 148.948  1.00  0.00           H  
ATOM   2454  C   LEU R 198     133.163 119.005 151.147  1.00  0.00           C  
ATOM   2455  O   LEU R 198     133.369 118.339 150.139  1.00  0.00           O  
ATOM   2456  N   LEU R 199     133.825 118.536 152.235  1.00  0.00           N  
ATOM   2457  HN  LEU R 199     133.654 118.960 153.123  1.00  0.00           H  
ATOM   2458  CA  LEU R 199     134.451 117.243 152.387  1.00  0.00           C  
ATOM   2459  HA  LEU R 199     135.094 117.110 151.534  1.00  0.00           H  
ATOM   2460  CB  LEU R 199     135.223 117.167 153.741  1.00  0.00           C  
ATOM   2461  HB1 LEU R 199     135.448 116.089 153.864  1.00  0.00           H  
ATOM   2462  HB2 LEU R 199     134.496 117.533 154.503  1.00  0.00           H  
ATOM   2463  CG  LEU R 199     136.523 117.954 153.757  1.00  0.00           C  
ATOM   2464  HG  LEU R 199     136.213 119.018 153.704  1.00  0.00           H  
ATOM   2465  CD1 LEU R 199     137.227 117.747 155.067  1.00  0.00           C  
ATOM   2466 HD11 LEU R 199     137.678 116.737 155.100  1.00  0.00           H  
ATOM   2467 HD12 LEU R 199     136.637 118.057 155.959  1.00  0.00           H  
ATOM   2468 HD13 LEU R 199     138.042 118.500 155.102  1.00  0.00           H  
ATOM   2469  CD2 LEU R 199     137.396 117.665 152.576  1.00  0.00           C  
ATOM   2470 HD21 LEU R 199     136.878 117.984 151.639  1.00  0.00           H  
ATOM   2471 HD22 LEU R 199     137.485 116.556 152.517  1.00  0.00           H  
ATOM   2472 HD23 LEU R 199     138.410 118.099 152.695  1.00  0.00           H  
ATOM   2473  C   LEU R 199     133.512 116.042 152.329  1.00  0.00           C  
ATOM   2474  O   LEU R 199     133.891 115.099 151.588  1.00  0.00           O  
ATOM   2475  N   ILE R 200     132.309 115.936 152.966  1.00  0.00           N  
ATOM   2476  HN  ILE R 200     131.890 116.749 153.371  1.00  0.00           H  
ATOM   2477  CA  ILE R 200     131.553 114.764 153.178  1.00  0.00           C  
ATOM   2478  HA  ILE R 200     132.261 113.950 153.131  1.00  0.00           H  
ATOM   2479  CB  ILE R 200     130.831 114.675 154.509  1.00  0.00           C  
ATOM   2480  HB  ILE R 200     130.391 113.650 154.558  1.00  0.00           H  
ATOM   2481  CG2 ILE R 200     131.933 114.790 155.640  1.00  0.00           C  
ATOM   2482 HG21 ILE R 200     132.138 115.874 155.754  1.00  0.00           H  
ATOM   2483 HG22 ILE R 200     132.759 114.150 155.287  1.00  0.00           H  
ATOM   2484 HG23 ILE R 200     131.611 114.380 156.618  1.00  0.00           H  
ATOM   2485  CG1 ILE R 200     129.854 115.800 154.717  1.00  0.00           C  
ATOM   2486 HG11 ILE R 200     129.238 116.052 153.835  1.00  0.00           H  
ATOM   2487 HG12 ILE R 200     130.419 116.726 154.963  1.00  0.00           H  
ATOM   2488  CD  ILE R 200     128.846 115.685 155.907  1.00  0.00           C  
ATOM   2489  HD1 ILE R 200     129.399 115.333 156.797  1.00  0.00           H  
ATOM   2490  HD2 ILE R 200     128.075 114.912 155.712  1.00  0.00           H  
ATOM   2491  HD3 ILE R 200     128.253 116.601 156.127  1.00  0.00           H  
ATOM   2492  C   ILE R 200     130.617 114.599 152.000  1.00  0.00           C  
ATOM   2493  O   ILE R 200     129.911 113.604 151.829  1.00  0.00           O  
ATOM   2494  N   ARG R 201     130.517 115.566 151.088  1.00  0.00           N  
ATOM   2495  HN  ARG R 201     130.713 116.509 151.359  1.00  0.00           H  
ATOM   2496  CA  ARG R 201     129.913 115.516 149.815  1.00  0.00           C  
ATOM   2497  HA  ARG R 201     129.391 114.588 149.680  1.00  0.00           H  
ATOM   2498  CB  ARG R 201     129.041 116.834 149.624  1.00  0.00           C  
ATOM   2499  HB1 ARG R 201     129.642 117.715 149.303  1.00  0.00           H  
ATOM   2500  HB2 ARG R 201     128.668 117.082 150.645  1.00  0.00           H  
ATOM   2501  CG  ARG R 201     127.794 116.675 148.670  1.00  0.00           C  
ATOM   2502  HG1 ARG R 201     128.135 116.885 147.638  1.00  0.00           H  
ATOM   2503  HG2 ARG R 201     127.069 117.449 148.986  1.00  0.00           H  
ATOM   2504  CD  ARG R 201     126.990 115.362 148.587  1.00  0.00           C  
ATOM   2505  HD1 ARG R 201     126.457 115.255 149.549  1.00  0.00           H  
ATOM   2506  HD2 ARG R 201     127.615 114.465 148.430  1.00  0.00           H  
ATOM   2507  NE  ARG R 201     125.869 115.305 147.549  1.00  0.00           N  
ATOM   2508  HE  ARG R 201     124.989 115.631 147.910  1.00  0.00           H  
ATOM   2509  CZ  ARG R 201     126.046 114.936 146.276  1.00  0.00           C  
ATOM   2510  NH1 ARG R 201     127.111 114.357 145.806  1.00  0.00           N  
ATOM   2511 HH11 ARG R 201     127.675 113.919 146.514  1.00  0.00           H  
ATOM   2512 HH12 ARG R 201     126.904 113.822 144.983  1.00  0.00           H  
ATOM   2513  NH2 ARG R 201     125.023 115.043 145.430  1.00  0.00           N  
ATOM   2514 HH21 ARG R 201     124.255 115.654 145.653  1.00  0.00           H  
ATOM   2515 HH22 ARG R 201     125.238 115.018 144.458  1.00  0.00           H  
ATOM   2516  C   ARG R 201     130.885 115.345 148.666  1.00  0.00           C  
ATOM   2517  O   ARG R 201     130.454 115.335 147.480  1.00  0.00           O  
ATOM   2518  N   ILE R 202     132.237 115.226 148.919  1.00  0.00           N  
ATOM   2519  HN  ILE R 202     132.640 115.472 149.796  1.00  0.00           H  
ATOM   2520  CA  ILE R 202     133.139 114.963 147.830  1.00  0.00           C  
ATOM   2521  HA  ILE R 202     132.628 114.928 146.874  1.00  0.00           H  
ATOM   2522  CB  ILE R 202     134.122 116.111 147.773  1.00  0.00           C  
ATOM   2523  HB  ILE R 202     134.281 116.436 148.823  1.00  0.00           H  
ATOM   2524  CG2 ILE R 202     135.596 115.911 147.406  1.00  0.00           C  
ATOM   2525 HG21 ILE R 202     135.632 115.210 146.543  1.00  0.00           H  
ATOM   2526 HG22 ILE R 202     136.180 115.381 148.183  1.00  0.00           H  
ATOM   2527 HG23 ILE R 202     136.144 116.836 147.123  1.00  0.00           H  
ATOM   2528  CG1 ILE R 202     133.454 117.247 147.019  1.00  0.00           C  
ATOM   2529 HG11 ILE R 202     133.698 118.236 147.465  1.00  0.00           H  
ATOM   2530 HG12 ILE R 202     132.371 117.079 147.190  1.00  0.00           H  
ATOM   2531  CD  ILE R 202     133.648 117.215 145.544  1.00  0.00           C  
ATOM   2532  HD1 ILE R 202     133.226 116.360 144.965  1.00  0.00           H  
ATOM   2533  HD2 ILE R 202     134.710 117.449 145.297  1.00  0.00           H  
ATOM   2534  HD3 ILE R 202     133.086 118.057 145.085  1.00  0.00           H  
ATOM   2535  C   ILE R 202     133.801 113.602 148.098  1.00  0.00           C  
ATOM   2536  O   ILE R 202     134.042 112.797 147.225  1.00  0.00           O  
ATOM   2537  N   LEU R 203     134.097 113.359 149.388  1.00  0.00           N  
ATOM   2538  HN  LEU R 203     133.693 113.968 150.071  1.00  0.00           H  
ATOM   2539  CA  LEU R 203     134.703 112.119 149.764  1.00  0.00           C  
ATOM   2540  HA  LEU R 203     135.533 111.810 149.154  1.00  0.00           H  
ATOM   2541  CB  LEU R 203     135.438 112.310 151.200  1.00  0.00           C  
ATOM   2542  HB1 LEU R 203     136.000 111.366 151.404  1.00  0.00           H  
ATOM   2543  HB2 LEU R 203     134.623 112.392 151.949  1.00  0.00           H  
ATOM   2544  CG  LEU R 203     136.508 113.439 151.221  1.00  0.00           C  
ATOM   2545  HG  LEU R 203     136.042 114.417 150.947  1.00  0.00           H  
ATOM   2546  CD1 LEU R 203     137.310 113.534 152.557  1.00  0.00           C  
ATOM   2547 HD11 LEU R 203     137.758 112.548 152.811  1.00  0.00           H  
ATOM   2548 HD12 LEU R 203     136.673 113.994 153.329  1.00  0.00           H  
ATOM   2549 HD13 LEU R 203     138.099 114.281 152.312  1.00  0.00           H  
ATOM   2550  CD2 LEU R 203     137.574 113.118 150.148  1.00  0.00           C  
ATOM   2551 HD21 LEU R 203     138.415 113.829 150.001  1.00  0.00           H  
ATOM   2552 HD22 LEU R 203     137.111 113.078 149.141  1.00  0.00           H  
ATOM   2553 HD23 LEU R 203     137.835 112.035 150.114  1.00  0.00           H  
ATOM   2554  C   LEU R 203     133.726 110.902 149.806  1.00  0.00           C  
ATOM   2555  O   LEU R 203     134.071 109.700 149.676  1.00  0.00           O  
ATOM   2556  N   CYS R 204     132.514 111.195 150.119  1.00  0.00           N  
ATOM   2557  HN  CYS R 204     132.282 112.157 150.277  1.00  0.00           H  
ATOM   2558  CA  CYS R 204     131.361 110.312 150.269  1.00  0.00           C  
ATOM   2559  HA  CYS R 204     131.549 109.316 149.917  1.00  0.00           H  
ATOM   2560  CB  CYS R 204     130.704 110.316 151.820  1.00  0.00           C  
ATOM   2561  HB1 CYS R 204     130.281 111.273 152.208  1.00  0.00           H  
ATOM   2562  HB2 CYS R 204     131.640 110.092 152.377  1.00  0.00           H  
ATOM   2563  SG  CYS R 204     129.470 109.015 152.134  1.00  0.00           S  
ATOM   2564  HG1 CYS R 204     130.453 108.499 152.848  1.00  0.00           H  
ATOM   2565  C   CYS R 204     130.253 110.856 149.279  1.00  0.00           C  
ATOM   2566  OT1 CYS R 204     130.306 112.019 148.874  1.00  0.00           O  
ATOM   2567  OT2 CYS R 204     129.432 110.001 148.706  1.00  0.00           O  
ATOM   2568  N   LEU R 211     141.773 115.090 143.870  1.00  0.00           N  
ATOM   2569  HT1 LEU R 211     141.122 115.624 143.259  1.00  0.00           H  
ATOM   2570  HT2 LEU R 211     142.011 114.279 143.269  1.00  0.00           H  
ATOM   2571  HT3 LEU R 211     142.629 115.585 144.182  1.00  0.00           H  
ATOM   2572  CA  LEU R 211     141.029 114.697 145.077  1.00  0.00           C  
ATOM   2573  HA  LEU R 211     140.184 115.364 145.188  1.00  0.00           H  
ATOM   2574  CB  LEU R 211     140.404 113.330 144.799  1.00  0.00           C  
ATOM   2575  HB1 LEU R 211     141.039 112.431 144.643  1.00  0.00           H  
ATOM   2576  HB2 LEU R 211     139.865 113.395 143.826  1.00  0.00           H  
ATOM   2577  CG  LEU R 211     139.249 112.876 145.863  1.00  0.00           C  
ATOM   2578  HG  LEU R 211     138.568 112.175 145.340  1.00  0.00           H  
ATOM   2579  CD1 LEU R 211     139.866 112.063 147.072  1.00  0.00           C  
ATOM   2580 HD11 LEU R 211     140.676 112.660 147.542  1.00  0.00           H  
ATOM   2581 HD12 LEU R 211     140.274 111.143 146.602  1.00  0.00           H  
ATOM   2582 HD13 LEU R 211     139.076 111.781 147.810  1.00  0.00           H  
ATOM   2583  CD2 LEU R 211     138.454 114.058 146.429  1.00  0.00           C  
ATOM   2584 HD21 LEU R 211     138.084 114.686 145.590  1.00  0.00           H  
ATOM   2585 HD22 LEU R 211     139.139 114.537 147.157  1.00  0.00           H  
ATOM   2586 HD23 LEU R 211     137.629 113.646 147.054  1.00  0.00           H  
ATOM   2587  C   LEU R 211     141.801 114.872 146.338  1.00  0.00           C  
ATOM   2588  O   LEU R 211     141.443 115.751 147.097  1.00  0.00           O  
ATOM   2589  N   THR R 212     142.940 114.117 146.556  1.00  0.00           N  
ATOM   2590  HN  THR R 212     143.137 113.301 146.013  1.00  0.00           H  
ATOM   2591  CA  THR R 212     143.627 114.279 147.828  1.00  0.00           C  
ATOM   2592  HA  THR R 212     142.931 114.253 148.654  1.00  0.00           H  
ATOM   2593  CB  THR R 212     144.636 113.136 148.103  1.00  0.00           C  
ATOM   2594  HB  THR R 212     144.257 112.154 147.745  1.00  0.00           H  
ATOM   2595  OG1 THR R 212     145.034 112.975 149.448  1.00  0.00           O  
ATOM   2596  HG1 THR R 212     145.716 113.630 149.612  1.00  0.00           H  
ATOM   2597  CG2 THR R 212     145.919 113.254 147.232  1.00  0.00           C  
ATOM   2598 HG21 THR R 212     146.222 114.321 147.168  1.00  0.00           H  
ATOM   2599 HG22 THR R 212     145.686 112.929 146.197  1.00  0.00           H  
ATOM   2600 HG23 THR R 212     146.753 112.675 147.689  1.00  0.00           H  
ATOM   2601  C   THR R 212     144.284 115.677 147.927  1.00  0.00           C  
ATOM   2602  O   THR R 212     144.553 116.093 149.051  1.00  0.00           O  
ATOM   2603  N   ARG R 213     144.533 116.390 146.840  1.00  0.00           N  
ATOM   2604  HN  ARG R 213     144.372 116.117 145.898  1.00  0.00           H  
ATOM   2605  CA  ARG R 213     145.196 117.657 146.819  1.00  0.00           C  
ATOM   2606  HA  ARG R 213     145.760 117.757 147.741  1.00  0.00           H  
ATOM   2607  CB  ARG R 213     146.006 117.894 145.489  1.00  0.00           C  
ATOM   2608  HB1 ARG R 213     145.338 117.930 144.603  1.00  0.00           H  
ATOM   2609  HB2 ARG R 213     146.660 117.012 145.348  1.00  0.00           H  
ATOM   2610  CG  ARG R 213     146.913 119.161 145.469  1.00  0.00           C  
ATOM   2611  HG1 ARG R 213     147.610 119.070 146.332  1.00  0.00           H  
ATOM   2612  HG2 ARG R 213     146.266 120.052 145.629  1.00  0.00           H  
ATOM   2613  CD  ARG R 213     147.759 119.352 144.194  1.00  0.00           C  
ATOM   2614  HD1 ARG R 213     147.124 119.644 143.333  1.00  0.00           H  
ATOM   2615  HD2 ARG R 213     148.315 118.410 143.998  1.00  0.00           H  
ATOM   2616  NE  ARG R 213     148.696 120.463 144.459  1.00  0.00           N  
ATOM   2617  HE  ARG R 213     148.411 121.268 144.976  1.00  0.00           H  
ATOM   2618  CZ  ARG R 213     149.788 120.578 143.759  1.00  0.00           C  
ATOM   2619  NH1 ARG R 213     150.410 121.711 144.038  1.00  0.00           N  
ATOM   2620 HH11 ARG R 213     150.389 122.015 144.990  1.00  0.00           H  
ATOM   2621 HH12 ARG R 213     151.269 121.734 143.522  1.00  0.00           H  
ATOM   2622  NH2 ARG R 213     150.187 119.908 142.690  1.00  0.00           N  
ATOM   2623 HH21 ARG R 213     149.622 119.115 142.469  1.00  0.00           H  
ATOM   2624 HH22 ARG R 213     150.858 120.339 142.086  1.00  0.00           H  
ATOM   2625  C   ARG R 213     144.120 118.709 146.968  1.00  0.00           C  
ATOM   2626  O   ARG R 213     144.370 119.885 147.114  1.00  0.00           O  
ATOM   2627  N   LEU R 214     142.800 118.315 147.075  1.00  0.00           N  
ATOM   2628  HN  LEU R 214     142.515 117.386 146.858  1.00  0.00           H  
ATOM   2629  CA  LEU R 214     141.682 119.173 147.419  1.00  0.00           C  
ATOM   2630  HA  LEU R 214     141.807 120.180 147.034  1.00  0.00           H  
ATOM   2631  CB  LEU R 214     140.405 118.717 146.712  1.00  0.00           C  
ATOM   2632  HB1 LEU R 214     140.080 117.667 146.858  1.00  0.00           H  
ATOM   2633  HB2 LEU R 214     140.616 118.753 145.621  1.00  0.00           H  
ATOM   2634  CG  LEU R 214     139.183 119.631 146.918  1.00  0.00           C  
ATOM   2635  HG  LEU R 214     139.646 120.622 147.080  1.00  0.00           H  
ATOM   2636  CD1 LEU R 214     138.402 119.765 145.599  1.00  0.00           C  
ATOM   2637 HD11 LEU R 214     137.778 118.838 145.593  1.00  0.00           H  
ATOM   2638 HD12 LEU R 214     139.115 119.932 144.759  1.00  0.00           H  
ATOM   2639 HD13 LEU R 214     137.766 120.664 145.695  1.00  0.00           H  
ATOM   2640  CD2 LEU R 214     138.285 119.201 148.110  1.00  0.00           C  
ATOM   2641 HD21 LEU R 214     138.874 118.885 148.993  1.00  0.00           H  
ATOM   2642 HD22 LEU R 214     137.731 118.303 147.754  1.00  0.00           H  
ATOM   2643 HD23 LEU R 214     137.555 120.003 148.350  1.00  0.00           H  
ATOM   2644  C   LEU R 214     141.451 119.249 148.898  1.00  0.00           C  
ATOM   2645  O   LEU R 214     141.293 120.249 149.568  1.00  0.00           O  
ATOM   2646  N   TYR R 215     141.448 118.032 149.529  1.00  0.00           N  
ATOM   2647  HN  TYR R 215     141.824 117.317 148.955  1.00  0.00           H  
ATOM   2648  CA  TYR R 215     141.200 117.879 150.970  1.00  0.00           C  
ATOM   2649  HA  TYR R 215     140.244 118.341 151.135  1.00  0.00           H  
ATOM   2650  CB  TYR R 215     141.348 116.377 151.306  1.00  0.00           C  
ATOM   2651  HB1 TYR R 215     142.062 115.847 150.642  1.00  0.00           H  
ATOM   2652  HB2 TYR R 215     140.406 115.894 150.966  1.00  0.00           H  
ATOM   2653  CG  TYR R 215     141.522 115.978 152.750  1.00  0.00           C  
ATOM   2654  CD1 TYR R 215     140.464 115.714 153.649  1.00  0.00           C  
ATOM   2655  HD1 TYR R 215     139.476 115.745 153.228  1.00  0.00           H  
ATOM   2656  CE1 TYR R 215     140.779 115.587 155.024  1.00  0.00           C  
ATOM   2657  HE1 TYR R 215     140.082 115.218 155.765  1.00  0.00           H  
ATOM   2658  CZ  TYR R 215     142.093 115.503 155.405  1.00  0.00           C  
ATOM   2659  OH  TYR R 215     142.371 115.167 156.691  1.00  0.00           O  
ATOM   2660  HH  TYR R 215     141.512 114.951 157.077  1.00  0.00           H  
ATOM   2661  CD2 TYR R 215     142.854 116.016 153.164  1.00  0.00           C  
ATOM   2662  HD2 TYR R 215     143.654 116.145 152.449  1.00  0.00           H  
ATOM   2663  CE2 TYR R 215     143.132 115.820 154.530  1.00  0.00           C  
ATOM   2664  HE2 TYR R 215     144.087 116.035 154.998  1.00  0.00           H  
ATOM   2665  C   TYR R 215     142.168 118.750 151.840  1.00  0.00           C  
ATOM   2666  O   TYR R 215     141.746 119.325 152.800  1.00  0.00           O  
ATOM   2667  N   VAL R 216     143.449 118.898 151.502  1.00  0.00           N  
ATOM   2668  HN  VAL R 216     143.774 118.369 150.728  1.00  0.00           H  
ATOM   2669  CA  VAL R 216     144.407 119.619 152.334  1.00  0.00           C  
ATOM   2670  HA  VAL R 216     144.380 119.269 153.352  1.00  0.00           H  
ATOM   2671  CB  VAL R 216     145.822 119.389 151.874  1.00  0.00           C  
ATOM   2672  HB  VAL R 216     146.041 118.337 152.180  1.00  0.00           H  
ATOM   2673  CG1 VAL R 216     146.041 119.432 150.356  1.00  0.00           C  
ATOM   2674 HG11 VAL R 216     145.689 120.350 149.837  1.00  0.00           H  
ATOM   2675 HG12 VAL R 216     145.541 118.564 149.870  1.00  0.00           H  
ATOM   2676 HG13 VAL R 216     147.126 119.349 150.139  1.00  0.00           H  
ATOM   2677  CG2 VAL R 216     146.894 120.276 152.487  1.00  0.00           C  
ATOM   2678 HG21 VAL R 216     146.929 120.286 153.599  1.00  0.00           H  
ATOM   2679 HG22 VAL R 216     146.579 121.308 152.195  1.00  0.00           H  
ATOM   2680 HG23 VAL R 216     147.960 120.082 152.253  1.00  0.00           H  
ATOM   2681  C   VAL R 216     144.115 121.085 152.368  1.00  0.00           C  
ATOM   2682  O   VAL R 216     144.314 121.764 153.396  1.00  0.00           O  
ATOM   2683  N   THR R 217     143.534 121.695 151.308  1.00  0.00           N  
ATOM   2684  HN  THR R 217     143.253 121.089 150.580  1.00  0.00           H  
ATOM   2685  CA  THR R 217     143.157 123.107 151.202  1.00  0.00           C  
ATOM   2686  HA  THR R 217     143.950 123.776 151.509  1.00  0.00           H  
ATOM   2687  CB  THR R 217     142.625 123.426 149.842  1.00  0.00           C  
ATOM   2688  HB  THR R 217     141.871 122.677 149.493  1.00  0.00           H  
ATOM   2689  OG1 THR R 217     143.678 123.348 148.879  1.00  0.00           O  
ATOM   2690  HG1 THR R 217     143.333 123.088 148.017  1.00  0.00           H  
ATOM   2691  CG2 THR R 217     142.006 124.838 149.595  1.00  0.00           C  
ATOM   2692 HG21 THR R 217     142.821 125.513 149.959  1.00  0.00           H  
ATOM   2693 HG22 THR R 217     141.216 124.981 150.357  1.00  0.00           H  
ATOM   2694 HG23 THR R 217     141.669 124.956 148.540  1.00  0.00           H  
ATOM   2695  C   THR R 217     142.064 123.425 152.121  1.00  0.00           C  
ATOM   2696  O   THR R 217     142.012 124.515 152.700  1.00  0.00           O  
ATOM   2697  N   ILE R 218     141.069 122.516 152.221  1.00  0.00           N  
ATOM   2698  HN  ILE R 218     141.275 121.700 151.680  1.00  0.00           H  
ATOM   2699  CA  ILE R 218     139.912 122.726 153.152  1.00  0.00           C  
ATOM   2700  HA  ILE R 218     139.571 123.725 152.937  1.00  0.00           H  
ATOM   2701  CB  ILE R 218     138.751 121.698 152.873  1.00  0.00           C  
ATOM   2702  HB  ILE R 218     139.245 120.727 152.666  1.00  0.00           H  
ATOM   2703  CG2 ILE R 218     137.860 121.576 154.091  1.00  0.00           C  
ATOM   2704 HG21 ILE R 218     137.542 122.596 154.380  1.00  0.00           H  
ATOM   2705 HG22 ILE R 218     138.375 121.114 154.961  1.00  0.00           H  
ATOM   2706 HG23 ILE R 218     136.888 121.086 153.869  1.00  0.00           H  
ATOM   2707  CG1 ILE R 218     138.073 122.160 151.565  1.00  0.00           C  
ATOM   2708 HG11 ILE R 218     138.850 122.364 150.791  1.00  0.00           H  
ATOM   2709 HG12 ILE R 218     137.567 123.144 151.670  1.00  0.00           H  
ATOM   2710  CD  ILE R 218     137.082 120.993 150.965  1.00  0.00           C  
ATOM   2711  HD1 ILE R 218     136.344 120.606 151.701  1.00  0.00           H  
ATOM   2712  HD2 ILE R 218     137.679 120.123 150.624  1.00  0.00           H  
ATOM   2713  HD3 ILE R 218     136.497 121.364 150.096  1.00  0.00           H  
ATOM   2714  C   ILE R 218     140.410 122.907 154.594  1.00  0.00           C  
ATOM   2715  O   ILE R 218     140.068 123.877 155.251  1.00  0.00           O  
ATOM   2716  N   LEU R 219     141.319 122.029 155.027  1.00  0.00           N  
ATOM   2717  HN  LEU R 219     141.657 121.221 154.564  1.00  0.00           H  
ATOM   2718  CA  LEU R 219     141.891 122.121 156.401  1.00  0.00           C  
ATOM   2719  HA  LEU R 219     141.076 122.436 157.044  1.00  0.00           H  
ATOM   2720  CB  LEU R 219     142.463 120.750 156.841  1.00  0.00           C  
ATOM   2721  HB1 LEU R 219     142.930 120.910 157.834  1.00  0.00           H  
ATOM   2722  HB2 LEU R 219     143.112 120.401 156.002  1.00  0.00           H  
ATOM   2723  CG  LEU R 219     141.385 119.709 156.989  1.00  0.00           C  
ATOM   2724  HG  LEU R 219     140.874 119.470 156.027  1.00  0.00           H  
ATOM   2725  CD1 LEU R 219     142.050 118.411 157.406  1.00  0.00           C  
ATOM   2726 HD11 LEU R 219     142.681 118.547 158.313  1.00  0.00           H  
ATOM   2727 HD12 LEU R 219     142.757 118.099 156.609  1.00  0.00           H  
ATOM   2728 HD13 LEU R 219     141.313 117.629 157.689  1.00  0.00           H  
ATOM   2729  CD2 LEU R 219     140.351 120.068 158.136  1.00  0.00           C  
ATOM   2730 HD21 LEU R 219     139.717 120.921 157.814  1.00  0.00           H  
ATOM   2731 HD22 LEU R 219     140.836 120.416 159.075  1.00  0.00           H  
ATOM   2732 HD23 LEU R 219     139.753 119.172 158.372  1.00  0.00           H  
ATOM   2733  C   LEU R 219     142.905 123.155 156.520  1.00  0.00           C  
ATOM   2734  O   LEU R 219     143.125 123.610 157.592  1.00  0.00           O  
ATOM   2735  N   LEU R 220     143.566 123.585 155.411  1.00  0.00           N  
ATOM   2736  HN  LEU R 220     143.523 123.044 154.572  1.00  0.00           H  
ATOM   2737  CA  LEU R 220     144.413 124.764 155.520  1.00  0.00           C  
ATOM   2738  HA  LEU R 220     144.961 124.622 156.446  1.00  0.00           H  
ATOM   2739  CB  LEU R 220     145.343 124.991 154.255  1.00  0.00           C  
ATOM   2740  HB1 LEU R 220     144.722 125.161 153.352  1.00  0.00           H  
ATOM   2741  HB2 LEU R 220     145.817 123.988 154.146  1.00  0.00           H  
ATOM   2742  CG  LEU R 220     146.562 125.930 154.241  1.00  0.00           C  
ATOM   2743  HG  LEU R 220     147.268 125.655 155.053  1.00  0.00           H  
ATOM   2744  CD1 LEU R 220     147.317 125.688 152.938  1.00  0.00           C  
ATOM   2745 HD11 LEU R 220     146.733 126.237 152.173  1.00  0.00           H  
ATOM   2746 HD12 LEU R 220     147.515 124.609 152.789  1.00  0.00           H  
ATOM   2747 HD13 LEU R 220     148.309 126.182 152.972  1.00  0.00           H  
ATOM   2748  CD2 LEU R 220     146.348 127.390 154.475  1.00  0.00           C  
ATOM   2749 HD21 LEU R 220     145.832 127.628 155.429  1.00  0.00           H  
ATOM   2750 HD22 LEU R 220     145.639 127.833 153.726  1.00  0.00           H  
ATOM   2751 HD23 LEU R 220     147.309 127.909 154.279  1.00  0.00           H  
ATOM   2752  C   LEU R 220     143.583 126.082 155.825  1.00  0.00           C  
ATOM   2753  O   LEU R 220     143.679 126.804 156.829  1.00  0.00           O  
ATOM   2754  N   THR R 221     142.596 126.309 154.957  1.00  0.00           N  
ATOM   2755  HN  THR R 221     142.326 125.658 154.256  1.00  0.00           H  
ATOM   2756  CA  THR R 221     141.693 127.454 155.102  1.00  0.00           C  
ATOM   2757  HA  THR R 221     142.162 128.410 154.945  1.00  0.00           H  
ATOM   2758  CB  THR R 221     140.745 127.641 153.897  1.00  0.00           C  
ATOM   2759  HB  THR R 221     140.098 128.503 154.168  1.00  0.00           H  
ATOM   2760  OG1 THR R 221     139.831 126.625 153.741  1.00  0.00           O  
ATOM   2761  HG1 THR R 221     140.454 125.894 153.706  1.00  0.00           H  
ATOM   2762  CG2 THR R 221     141.627 127.741 152.599  1.00  0.00           C  
ATOM   2763 HG21 THR R 221     142.318 126.890 152.443  1.00  0.00           H  
ATOM   2764 HG22 THR R 221     142.331 128.597 152.631  1.00  0.00           H  
ATOM   2765 HG23 THR R 221     140.954 127.993 151.758  1.00  0.00           H  
ATOM   2766  C   THR R 221     140.928 127.583 156.390  1.00  0.00           C  
ATOM   2767  O   THR R 221     140.959 128.586 157.089  1.00  0.00           O  
ATOM   2768  N   VAL R 222     140.244 126.523 156.858  1.00  0.00           N  
ATOM   2769  HN  VAL R 222     140.159 125.674 156.343  1.00  0.00           H  
ATOM   2770  CA  VAL R 222     139.503 126.554 158.127  1.00  0.00           C  
ATOM   2771  HA  VAL R 222     138.693 127.272 158.117  1.00  0.00           H  
ATOM   2772  CB  VAL R 222     138.832 125.244 158.173  1.00  0.00           C  
ATOM   2773  HB  VAL R 222     139.636 124.497 158.012  1.00  0.00           H  
ATOM   2774  CG1 VAL R 222     138.148 124.839 159.500  1.00  0.00           C  
ATOM   2775 HG11 VAL R 222     137.427 125.645 159.750  1.00  0.00           H  
ATOM   2776 HG12 VAL R 222     138.865 124.690 160.329  1.00  0.00           H  
ATOM   2777 HG13 VAL R 222     137.528 123.925 159.416  1.00  0.00           H  
ATOM   2778  CG2 VAL R 222     137.744 125.195 157.121  1.00  0.00           C  
ATOM   2779 HG21 VAL R 222     138.128 125.470 156.113  1.00  0.00           H  
ATOM   2780 HG22 VAL R 222     136.931 125.918 157.319  1.00  0.00           H  
ATOM   2781 HG23 VAL R 222     137.231 124.219 157.027  1.00  0.00           H  
ATOM   2782  C   VAL R 222     140.307 126.876 159.349  1.00  0.00           C  
ATOM   2783  O   VAL R 222     139.851 127.480 160.287  1.00  0.00           O  
ATOM   2784  N   LEU R 223     141.592 126.452 159.440  1.00  0.00           N  
ATOM   2785  HN  LEU R 223     141.918 125.918 158.657  1.00  0.00           H  
ATOM   2786  CA  LEU R 223     142.479 126.622 160.551  1.00  0.00           C  
ATOM   2787  HA  LEU R 223     141.827 126.769 161.406  1.00  0.00           H  
ATOM   2788  CB  LEU R 223     143.367 125.338 160.606  1.00  0.00           C  
ATOM   2789  HB1 LEU R 223     144.123 125.512 159.813  1.00  0.00           H  
ATOM   2790  HB2 LEU R 223     142.760 124.451 160.332  1.00  0.00           H  
ATOM   2791  CG  LEU R 223     144.084 125.147 161.907  1.00  0.00           C  
ATOM   2792  HG  LEU R 223     144.733 126.015 162.161  1.00  0.00           H  
ATOM   2793  CD1 LEU R 223     143.154 124.807 163.100  1.00  0.00           C  
ATOM   2794 HD11 LEU R 223     142.524 125.712 163.229  1.00  0.00           H  
ATOM   2795 HD12 LEU R 223     143.761 124.735 164.024  1.00  0.00           H  
ATOM   2796 HD13 LEU R 223     142.619 123.834 163.084  1.00  0.00           H  
ATOM   2797  CD2 LEU R 223     145.169 124.052 161.867  1.00  0.00           C  
ATOM   2798 HD21 LEU R 223     145.851 124.190 161.007  1.00  0.00           H  
ATOM   2799 HD22 LEU R 223     144.663 123.072 161.730  1.00  0.00           H  
ATOM   2800 HD23 LEU R 223     145.682 123.949 162.848  1.00  0.00           H  
ATOM   2801  C   LEU R 223     143.131 127.938 160.569  1.00  0.00           C  
ATOM   2802  O   LEU R 223     143.398 128.526 161.624  1.00  0.00           O  
ATOM   2803  N   VAL R 224     143.437 128.524 159.365  1.00  0.00           N  
ATOM   2804  HN  VAL R 224     143.346 128.002 158.523  1.00  0.00           H  
ATOM   2805  CA  VAL R 224     143.909 129.927 159.349  1.00  0.00           C  
ATOM   2806  HA  VAL R 224     144.752 130.130 160.002  1.00  0.00           H  
ATOM   2807  CB  VAL R 224     144.400 130.250 157.900  1.00  0.00           C  
ATOM   2808  HB  VAL R 224     143.687 129.859 157.151  1.00  0.00           H  
ATOM   2809  CG1 VAL R 224     144.549 131.753 157.686  1.00  0.00           C  
ATOM   2810 HG11 VAL R 224     145.458 132.156 158.178  1.00  0.00           H  
ATOM   2811 HG12 VAL R 224     143.639 132.339 157.957  1.00  0.00           H  
ATOM   2812 HG13 VAL R 224     144.612 131.951 156.599  1.00  0.00           H  
ATOM   2813  CG2 VAL R 224     145.666 129.467 157.631  1.00  0.00           C  
ATOM   2814 HG21 VAL R 224     145.491 128.369 157.704  1.00  0.00           H  
ATOM   2815 HG22 VAL R 224     146.341 129.663 158.495  1.00  0.00           H  
ATOM   2816 HG23 VAL R 224     146.290 129.884 156.807  1.00  0.00           H  
ATOM   2817  C   VAL R 224     142.878 130.902 159.924  1.00  0.00           C  
ATOM   2818  O   VAL R 224     143.111 131.681 160.813  1.00  0.00           O  
ATOM   2819  N   PHE R 225     141.682 130.742 159.410  1.00  0.00           N  
ATOM   2820  HN  PHE R 225     141.596 129.984 158.769  1.00  0.00           H  
ATOM   2821  CA  PHE R 225     140.516 131.466 159.971  1.00  0.00           C  
ATOM   2822  HA  PHE R 225     140.802 132.495 159.798  1.00  0.00           H  
ATOM   2823  CB  PHE R 225     139.237 131.163 159.124  1.00  0.00           C  
ATOM   2824  HB1 PHE R 225     139.159 130.066 158.971  1.00  0.00           H  
ATOM   2825  HB2 PHE R 225     139.490 131.543 158.110  1.00  0.00           H  
ATOM   2826  CG  PHE R 225     138.024 131.782 159.591  1.00  0.00           C  
ATOM   2827  CD1 PHE R 225     137.093 131.048 160.412  1.00  0.00           C  
ATOM   2828  HD1 PHE R 225     137.266 129.996 160.562  1.00  0.00           H  
ATOM   2829  CE1 PHE R 225     136.026 131.676 160.924  1.00  0.00           C  
ATOM   2830  HE1 PHE R 225     135.332 131.084 161.507  1.00  0.00           H  
ATOM   2831  CZ  PHE R 225     135.741 133.049 160.663  1.00  0.00           C  
ATOM   2832  HZ  PHE R 225     134.783 133.435 160.980  1.00  0.00           H  
ATOM   2833  CD2 PHE R 225     137.696 133.101 159.183  1.00  0.00           C  
ATOM   2834  HD2 PHE R 225     138.369 133.761 158.651  1.00  0.00           H  
ATOM   2835  CE2 PHE R 225     136.616 133.735 159.842  1.00  0.00           C  
ATOM   2836  HE2 PHE R 225     136.339 134.712 159.470  1.00  0.00           H  
ATOM   2837  C   PHE R 225     140.222 131.414 161.510  1.00  0.00           C  
ATOM   2838  O   PHE R 225     139.913 132.359 162.197  1.00  0.00           O  
ATOM   2839  N   LEU R 226     140.396 130.231 162.137  1.00  0.00           N  
ATOM   2840  HN  LEU R 226     140.746 129.458 161.619  1.00  0.00           H  
ATOM   2841  CA  LEU R 226     140.056 129.937 163.489  1.00  0.00           C  
ATOM   2842  HA  LEU R 226     139.310 130.668 163.783  1.00  0.00           H  
ATOM   2843  CB  LEU R 226     139.343 128.608 163.648  1.00  0.00           C  
ATOM   2844  HB1 LEU R 226     139.066 128.479 164.720  1.00  0.00           H  
ATOM   2845  HB2 LEU R 226     140.091 127.819 163.437  1.00  0.00           H  
ATOM   2846  CG  LEU R 226     138.049 128.375 162.875  1.00  0.00           C  
ATOM   2847  HG  LEU R 226     138.145 128.757 161.833  1.00  0.00           H  
ATOM   2848  CD1 LEU R 226     137.560 126.960 162.862  1.00  0.00           C  
ATOM   2849 HD11 LEU R 226     137.526 126.613 163.925  1.00  0.00           H  
ATOM   2850 HD12 LEU R 226     138.257 126.240 162.370  1.00  0.00           H  
ATOM   2851 HD13 LEU R 226     136.582 126.729 162.400  1.00  0.00           H  
ATOM   2852  CD2 LEU R 226     136.995 129.217 163.575  1.00  0.00           C  
ATOM   2853 HD21 LEU R 226     137.158 130.290 163.376  1.00  0.00           H  
ATOM   2854 HD22 LEU R 226     136.964 128.906 164.640  1.00  0.00           H  
ATOM   2855 HD23 LEU R 226     136.015 129.016 163.084  1.00  0.00           H  
ATOM   2856  C   LEU R 226     141.199 130.105 164.463  1.00  0.00           C  
ATOM   2857  O   LEU R 226     140.940 130.622 165.579  1.00  0.00           O  
ATOM   2858  N   LEU R 227     142.468 129.808 164.041  1.00  0.00           N  
ATOM   2859  HN  LEU R 227     142.705 129.373 163.178  1.00  0.00           H  
ATOM   2860  CA  LEU R 227     143.557 129.790 164.981  1.00  0.00           C  
ATOM   2861  HA  LEU R 227     143.201 129.702 165.995  1.00  0.00           H  
ATOM   2862  CB  LEU R 227     144.628 128.654 164.625  1.00  0.00           C  
ATOM   2863  HB1 LEU R 227     145.401 129.068 163.946  1.00  0.00           H  
ATOM   2864  HB2 LEU R 227     144.091 127.845 164.087  1.00  0.00           H  
ATOM   2865  CG  LEU R 227     145.388 128.065 165.783  1.00  0.00           C  
ATOM   2866  HG  LEU R 227     144.661 127.945 166.617  1.00  0.00           H  
ATOM   2867  CD1 LEU R 227     145.809 126.636 165.352  1.00  0.00           C  
ATOM   2868 HD11 LEU R 227     146.540 126.589 164.515  1.00  0.00           H  
ATOM   2869 HD12 LEU R 227     144.933 126.039 165.040  1.00  0.00           H  
ATOM   2870 HD13 LEU R 227     146.125 126.012 166.219  1.00  0.00           H  
ATOM   2871  CD2 LEU R 227     146.658 128.806 166.212  1.00  0.00           C  
ATOM   2872 HD21 LEU R 227     146.438 129.848 166.533  1.00  0.00           H  
ATOM   2873 HD22 LEU R 227     147.425 128.884 165.419  1.00  0.00           H  
ATOM   2874 HD23 LEU R 227     147.050 128.273 167.101  1.00  0.00           H  
ATOM   2875  C   LEU R 227     144.268 131.190 165.001  1.00  0.00           C  
ATOM   2876  O   LEU R 227     144.914 131.648 166.020  1.00  0.00           O  
ATOM   2877  N   CYS R 228     144.079 132.003 163.916  1.00  0.00           N  
ATOM   2878  HN  CYS R 228     143.854 131.492 163.089  1.00  0.00           H  
ATOM   2879  CA  CYS R 228     144.722 133.348 163.881  1.00  0.00           C  
ATOM   2880  HA  CYS R 228     145.100 133.741 164.819  1.00  0.00           H  
ATOM   2881  CB  CYS R 228     146.027 133.255 163.117  1.00  0.00           C  
ATOM   2882  HB1 CYS R 228     146.732 132.627 163.708  1.00  0.00           H  
ATOM   2883  HB2 CYS R 228     146.626 134.191 163.091  1.00  0.00           H  
ATOM   2884  SG  CYS R 228     146.174 132.599 161.405  1.00  0.00           S  
ATOM   2885  HG1 CYS R 228     145.430 133.383 160.646  1.00  0.00           H  
ATOM   2886  C   CYS R 228     143.798 134.434 163.356  1.00  0.00           C  
ATOM   2887  O   CYS R 228     144.160 135.585 163.235  1.00  0.00           O  
ATOM   2888  N   GLY R 229     142.502 134.146 163.191  1.00  0.00           N  
ATOM   2889  HN  GLY R 229     142.310 133.172 163.128  1.00  0.00           H  
ATOM   2890  CA  GLY R 229     141.482 135.191 162.985  1.00  0.00           C  
ATOM   2891  HA1 GLY R 229     140.800 134.805 162.236  1.00  0.00           H  
ATOM   2892  HA2 GLY R 229     142.006 136.070 162.635  1.00  0.00           H  
ATOM   2893  C   GLY R 229     140.721 135.589 164.171  1.00  0.00           C  
ATOM   2894  O   GLY R 229     140.953 136.578 164.815  1.00  0.00           O  
ATOM   2895  N   LEU R 230     139.764 134.678 164.662  1.00  0.00           N  
ATOM   2896  HN  LEU R 230     139.716 133.769 164.257  1.00  0.00           H  
ATOM   2897  CA  LEU R 230     138.773 134.951 165.677  1.00  0.00           C  
ATOM   2898  HA  LEU R 230     138.103 135.718 165.335  1.00  0.00           H  
ATOM   2899  CB  LEU R 230     137.887 133.736 165.914  1.00  0.00           C  
ATOM   2900  HB1 LEU R 230     137.727 133.449 166.975  1.00  0.00           H  
ATOM   2901  HB2 LEU R 230     138.311 132.754 165.624  1.00  0.00           H  
ATOM   2902  CG  LEU R 230     136.520 133.947 165.311  1.00  0.00           C  
ATOM   2903  HG  LEU R 230     136.222 134.993 165.552  1.00  0.00           H  
ATOM   2904  CD1 LEU R 230     136.517 134.026 163.738  1.00  0.00           C  
ATOM   2905 HD11 LEU R 230     136.669 132.980 163.389  1.00  0.00           H  
ATOM   2906 HD12 LEU R 230     137.407 134.592 163.378  1.00  0.00           H  
ATOM   2907 HD13 LEU R 230     135.587 134.514 163.374  1.00  0.00           H  
ATOM   2908  CD2 LEU R 230     135.352 133.149 165.983  1.00  0.00           C  
ATOM   2909 HD21 LEU R 230     135.219 133.276 167.078  1.00  0.00           H  
ATOM   2910 HD22 LEU R 230     135.317 132.089 165.648  1.00  0.00           H  
ATOM   2911 HD23 LEU R 230     134.432 133.443 165.433  1.00  0.00           H  
ATOM   2912  C   LEU R 230     139.439 135.405 167.017  1.00  0.00           C  
ATOM   2913  O   LEU R 230     138.741 136.256 167.594  1.00  0.00           O  
ATOM   2914  N   PRO R 231     140.611 134.987 167.503  1.00  0.00           N  
ATOM   2915  CD  PRO R 231     141.098 133.571 167.176  1.00  0.00           C  
ATOM   2916  HD1 PRO R 231     141.434 133.496 166.117  1.00  0.00           H  
ATOM   2917  HD2 PRO R 231     140.385 132.780 167.491  1.00  0.00           H  
ATOM   2918  CA  PRO R 231     141.223 135.392 168.762  1.00  0.00           C  
ATOM   2919  HA  PRO R 231     140.650 134.884 169.528  1.00  0.00           H  
ATOM   2920  CB  PRO R 231     142.648 134.822 168.590  1.00  0.00           C  
ATOM   2921  HB1 PRO R 231     143.278 134.765 169.508  1.00  0.00           H  
ATOM   2922  HB2 PRO R 231     143.246 135.391 167.836  1.00  0.00           H  
ATOM   2923  CG  PRO R 231     142.367 133.417 167.982  1.00  0.00           C  
ATOM   2924  HG1 PRO R 231     143.111 132.954 167.303  1.00  0.00           H  
ATOM   2925  HG2 PRO R 231     142.230 132.734 168.839  1.00  0.00           H  
ATOM   2926  C   PRO R 231     141.217 136.886 169.124  1.00  0.00           C  
ATOM   2927  O   PRO R 231     140.896 137.245 170.271  1.00  0.00           O  
ATOM   2928  N   PHE R 232     141.542 137.734 168.151  1.00  0.00           N  
ATOM   2929  HN  PHE R 232     141.741 137.421 167.222  1.00  0.00           H  
ATOM   2930  CA  PHE R 232     141.490 139.190 168.332  1.00  0.00           C  
ATOM   2931  HA  PHE R 232     142.137 139.577 169.111  1.00  0.00           H  
ATOM   2932  CB  PHE R 232     142.150 139.967 167.071  1.00  0.00           C  
ATOM   2933  HB1 PHE R 232     141.589 139.525 166.227  1.00  0.00           H  
ATOM   2934  HB2 PHE R 232     143.238 139.730 167.052  1.00  0.00           H  
ATOM   2935  CG  PHE R 232     142.034 141.448 167.031  1.00  0.00           C  
ATOM   2936  CD1 PHE R 232     142.601 142.245 168.001  1.00  0.00           C  
ATOM   2937  HD1 PHE R 232     143.216 141.678 168.686  1.00  0.00           H  
ATOM   2938  CE1 PHE R 232     142.483 143.598 168.144  1.00  0.00           C  
ATOM   2939  HE1 PHE R 232     142.773 144.032 169.083  1.00  0.00           H  
ATOM   2940  CZ  PHE R 232     141.789 144.288 167.142  1.00  0.00           C  
ATOM   2941  HZ  PHE R 232     141.692 145.370 167.110  1.00  0.00           H  
ATOM   2942  CD2 PHE R 232     141.361 142.150 166.035  1.00  0.00           C  
ATOM   2943  HD2 PHE R 232     140.869 141.591 165.257  1.00  0.00           H  
ATOM   2944  CE2 PHE R 232     141.201 143.575 166.107  1.00  0.00           C  
ATOM   2945  HE2 PHE R 232     140.644 144.155 165.384  1.00  0.00           H  
ATOM   2946  C   PHE R 232     140.114 139.763 168.705  1.00  0.00           C  
ATOM   2947  O   PHE R 232     140.018 140.497 169.706  1.00  0.00           O  
ATOM   2948  N   GLY R 233     139.026 139.385 168.075  1.00  0.00           N  
ATOM   2949  HN  GLY R 233     139.031 138.830 167.250  1.00  0.00           H  
ATOM   2950  CA  GLY R 233     137.653 139.743 168.485  1.00  0.00           C  
ATOM   2951  HA1 GLY R 233     137.028 139.305 167.726  1.00  0.00           H  
ATOM   2952  HA2 GLY R 233     137.471 140.788 168.703  1.00  0.00           H  
ATOM   2953  C   GLY R 233     137.228 139.150 169.799  1.00  0.00           C  
ATOM   2954  O   GLY R 233     136.396 139.782 170.437  1.00  0.00           O  
ATOM   2955  N   ILE R 234     137.730 137.990 170.175  1.00  0.00           N  
ATOM   2956  HN  ILE R 234     138.407 137.690 169.509  1.00  0.00           H  
ATOM   2957  CA  ILE R 234     137.485 137.316 171.450  1.00  0.00           C  
ATOM   2958  HA  ILE R 234     136.450 137.516 171.684  1.00  0.00           H  
ATOM   2959  CB  ILE R 234     137.764 135.836 171.365  1.00  0.00           C  
ATOM   2960  HB  ILE R 234     138.840 135.748 171.137  1.00  0.00           H  
ATOM   2961  CG2 ILE R 234     137.323 135.181 172.668  1.00  0.00           C  
ATOM   2962 HG21 ILE R 234     136.352 135.589 173.017  1.00  0.00           H  
ATOM   2963 HG22 ILE R 234     138.074 135.470 173.435  1.00  0.00           H  
ATOM   2964 HG23 ILE R 234     137.284 134.070 172.585  1.00  0.00           H  
ATOM   2965  CG1 ILE R 234     137.100 135.073 170.259  1.00  0.00           C  
ATOM   2966 HG11 ILE R 234     137.370 134.020 170.501  1.00  0.00           H  
ATOM   2967 HG12 ILE R 234     137.501 135.309 169.253  1.00  0.00           H  
ATOM   2968  CD  ILE R 234     135.585 135.285 170.192  1.00  0.00           C  
ATOM   2969  HD1 ILE R 234     135.315 136.342 170.018  1.00  0.00           H  
ATOM   2970  HD2 ILE R 234     135.129 134.850 171.102  1.00  0.00           H  
ATOM   2971  HD3 ILE R 234     135.241 134.703 169.302  1.00  0.00           H  
ATOM   2972  C   ILE R 234     138.148 138.013 172.643  1.00  0.00           C  
ATOM   2973  O   ILE R 234     137.472 138.338 173.634  1.00  0.00           O  
ATOM   2974  N   GLN R 235     139.497 138.224 172.496  1.00  0.00           N  
ATOM   2975  HN  GLN R 235     139.973 137.915 171.686  1.00  0.00           H  
ATOM   2976  CA  GLN R 235     140.108 138.962 173.599  1.00  0.00           C  
ATOM   2977  HA  GLN R 235     139.888 138.516 174.551  1.00  0.00           H  
ATOM   2978  CB  GLN R 235     141.616 138.924 173.502  1.00  0.00           C  
ATOM   2979  HB1 GLN R 235     141.730 137.827 173.614  1.00  0.00           H  
ATOM   2980  HB2 GLN R 235     142.046 139.490 174.352  1.00  0.00           H  
ATOM   2981  CG  GLN R 235     142.206 139.351 172.141  1.00  0.00           C  
ATOM   2982  HG1 GLN R 235     141.536 139.194 171.266  1.00  0.00           H  
ATOM   2983  HG2 GLN R 235     143.109 138.717 172.004  1.00  0.00           H  
ATOM   2984  CD  GLN R 235     142.664 140.852 172.087  1.00  0.00           C  
ATOM   2985  OE1 GLN R 235     143.299 141.311 172.986  1.00  0.00           O  
ATOM   2986  NE2 GLN R 235     142.261 141.637 171.045  1.00  0.00           N  
ATOM   2987 HE21 GLN R 235     141.647 141.229 170.362  1.00  0.00           H  
ATOM   2988 HE22 GLN R 235     142.511 142.611 171.066  1.00  0.00           H  
ATOM   2989  C   GLN R 235     139.545 140.346 173.867  1.00  0.00           C  
ATOM   2990  O   GLN R 235     139.219 140.714 174.927  1.00  0.00           O  
ATOM   2991  N   PHE R 236     139.278 141.148 172.817  1.00  0.00           N  
ATOM   2992  HN  PHE R 236     139.456 140.771 171.912  1.00  0.00           H  
ATOM   2993  CA  PHE R 236     138.963 142.563 173.020  1.00  0.00           C  
ATOM   2994  HA  PHE R 236     139.795 142.986 173.562  1.00  0.00           H  
ATOM   2995  CB  PHE R 236     138.950 143.181 171.601  1.00  0.00           C  
ATOM   2996  HB1 PHE R 236     138.039 142.860 171.048  1.00  0.00           H  
ATOM   2997  HB2 PHE R 236     139.806 142.871 170.958  1.00  0.00           H  
ATOM   2998  CG  PHE R 236     139.072 144.641 171.586  1.00  0.00           C  
ATOM   2999  CD1 PHE R 236     139.086 145.471 172.727  1.00  0.00           C  
ATOM   3000  HD1 PHE R 236     138.926 145.070 173.716  1.00  0.00           H  
ATOM   3001  CE1 PHE R 236     139.282 146.889 172.545  1.00  0.00           C  
ATOM   3002  HE1 PHE R 236     139.306 147.606 173.357  1.00  0.00           H  
ATOM   3003  CZ  PHE R 236     139.456 147.486 171.275  1.00  0.00           C  
ATOM   3004  HZ  PHE R 236     139.526 148.561 171.147  1.00  0.00           H  
ATOM   3005  CD2 PHE R 236     139.268 145.249 170.322  1.00  0.00           C  
ATOM   3006  HD2 PHE R 236     139.305 144.724 169.377  1.00  0.00           H  
ATOM   3007  CE2 PHE R 236     139.423 146.625 170.174  1.00  0.00           C  
ATOM   3008  HE2 PHE R 236     139.543 147.034 169.187  1.00  0.00           H  
ATOM   3009  C   PHE R 236     137.658 142.823 173.766  1.00  0.00           C  
ATOM   3010  O   PHE R 236     137.623 143.327 174.876  1.00  0.00           O  
ATOM   3011  N   PHE R 237     136.472 142.478 173.200  1.00  0.00           N  
ATOM   3012  HN  PHE R 237     136.337 142.167 172.261  1.00  0.00           H  
ATOM   3013  CA  PHE R 237     135.216 142.672 173.850  1.00  0.00           C  
ATOM   3014  HA  PHE R 237     135.165 143.658 174.292  1.00  0.00           H  
ATOM   3015  CB  PHE R 237     134.089 142.268 172.880  1.00  0.00           C  
ATOM   3016  HB1 PHE R 237     133.081 142.503 173.283  1.00  0.00           H  
ATOM   3017  HB2 PHE R 237     134.214 141.214 172.568  1.00  0.00           H  
ATOM   3018  CG  PHE R 237     134.157 143.162 171.700  1.00  0.00           C  
ATOM   3019  CD1 PHE R 237     133.976 144.581 171.833  1.00  0.00           C  
ATOM   3020  HD1 PHE R 237     133.699 144.920 172.821  1.00  0.00           H  
ATOM   3021  CE1 PHE R 237     134.010 145.457 170.732  1.00  0.00           C  
ATOM   3022  HE1 PHE R 237     133.735 146.496 170.827  1.00  0.00           H  
ATOM   3023  CZ  PHE R 237     134.499 144.944 169.518  1.00  0.00           C  
ATOM   3024  HZ  PHE R 237     134.709 145.635 168.722  1.00  0.00           H  
ATOM   3025  CD2 PHE R 237     134.669 142.703 170.446  1.00  0.00           C  
ATOM   3026  HD2 PHE R 237     134.842 141.639 170.333  1.00  0.00           H  
ATOM   3027  CE2 PHE R 237     134.949 143.586 169.399  1.00  0.00           C  
ATOM   3028  HE2 PHE R 237     135.487 143.213 168.541  1.00  0.00           H  
ATOM   3029  C   PHE R 237     135.035 141.725 175.062  1.00  0.00           C  
ATOM   3030  O   PHE R 237     134.313 141.997 175.987  1.00  0.00           O  
ATOM   3031  N   GLY R 238     135.857 140.612 175.066  1.00  0.00           N  
ATOM   3032  HN  GLY R 238     136.554 140.471 174.376  1.00  0.00           H  
ATOM   3033  CA  GLY R 238     135.865 139.795 176.323  1.00  0.00           C  
ATOM   3034  HA1 GLY R 238     136.567 138.976 176.244  1.00  0.00           H  
ATOM   3035  HA2 GLY R 238     134.851 139.549 176.583  1.00  0.00           H  
ATOM   3036  C   GLY R 238     136.425 140.510 177.471  1.00  0.00           C  
ATOM   3037  O   GLY R 238     135.884 140.369 178.594  1.00  0.00           O  
ATOM   3038  N   PHE R 239     137.517 141.254 177.364  1.00  0.00           N  
ATOM   3039  HN  PHE R 239     137.941 141.287 176.459  1.00  0.00           H  
ATOM   3040  CA  PHE R 239     138.101 141.941 178.472  1.00  0.00           C  
ATOM   3041  HA  PHE R 239     137.832 141.449 179.388  1.00  0.00           H  
ATOM   3042  CB  PHE R 239     139.657 141.980 178.321  1.00  0.00           C  
ATOM   3043  HB1 PHE R 239     140.173 142.315 179.248  1.00  0.00           H  
ATOM   3044  HB2 PHE R 239     140.017 142.692 177.550  1.00  0.00           H  
ATOM   3045  CG  PHE R 239     140.291 140.592 178.051  1.00  0.00           C  
ATOM   3046  CD1 PHE R 239     141.412 140.549 177.191  1.00  0.00           C  
ATOM   3047  HD1 PHE R 239     141.797 141.508 176.871  1.00  0.00           H  
ATOM   3048  CE1 PHE R 239     142.005 139.393 176.822  1.00  0.00           C  
ATOM   3049  HE1 PHE R 239     142.919 139.280 176.254  1.00  0.00           H  
ATOM   3050  CZ  PHE R 239     141.517 138.190 177.373  1.00  0.00           C  
ATOM   3051  HZ  PHE R 239     141.979 137.266 177.075  1.00  0.00           H  
ATOM   3052  CD2 PHE R 239     139.843 139.431 178.568  1.00  0.00           C  
ATOM   3053  HD2 PHE R 239     139.073 139.464 179.328  1.00  0.00           H  
ATOM   3054  CE2 PHE R 239     140.386 138.158 178.242  1.00  0.00           C  
ATOM   3055  HE2 PHE R 239     139.939 137.225 178.587  1.00  0.00           H  
ATOM   3056  C   PHE R 239     137.499 143.311 178.662  1.00  0.00           C  
ATOM   3057  O   PHE R 239     137.428 143.869 179.772  1.00  0.00           O  
ATOM   3058  N   LEU R 240     136.863 143.982 177.666  1.00  0.00           N  
ATOM   3059  HN  LEU R 240     136.986 143.756 176.700  1.00  0.00           H  
ATOM   3060  CA  LEU R 240     135.936 145.107 177.949  1.00  0.00           C  
ATOM   3061  HA  LEU R 240     136.494 145.793 178.586  1.00  0.00           H  
ATOM   3062  CB  LEU R 240     135.472 145.792 176.655  1.00  0.00           C  
ATOM   3063  HB1 LEU R 240     134.459 146.241 176.718  1.00  0.00           H  
ATOM   3064  HB2 LEU R 240     135.510 145.062 175.823  1.00  0.00           H  
ATOM   3065  CG  LEU R 240     136.388 146.926 175.990  1.00  0.00           C  
ATOM   3066  HG  LEU R 240     136.213 147.875 176.548  1.00  0.00           H  
ATOM   3067  CD1 LEU R 240     137.860 146.588 175.988  1.00  0.00           C  
ATOM   3068 HD11 LEU R 240     138.130 145.621 175.533  1.00  0.00           H  
ATOM   3069 HD12 LEU R 240     138.140 146.540 177.065  1.00  0.00           H  
ATOM   3070 HD13 LEU R 240     138.469 147.300 175.383  1.00  0.00           H  
ATOM   3071  CD2 LEU R 240     135.834 147.004 174.551  1.00  0.00           C  
ATOM   3072 HD21 LEU R 240     134.740 147.201 174.640  1.00  0.00           H  
ATOM   3073 HD22 LEU R 240     135.966 146.080 173.961  1.00  0.00           H  
ATOM   3074 HD23 LEU R 240     136.193 147.857 173.941  1.00  0.00           H  
ATOM   3075  C   LEU R 240     134.791 144.865 178.897  1.00  0.00           C  
ATOM   3076  O   LEU R 240     134.812 145.445 179.956  1.00  0.00           O  
ATOM   3077  N   TRP R 241     133.958 143.859 178.684  1.00  0.00           N  
ATOM   3078  HN  TRP R 241     134.275 143.197 178.002  1.00  0.00           H  
ATOM   3079  CA  TRP R 241     132.931 143.472 179.626  1.00  0.00           C  
ATOM   3080  HA  TRP R 241     132.436 142.616 179.180  1.00  0.00           H  
ATOM   3081  CB  TRP R 241     133.562 142.860 180.880  1.00  0.00           C  
ATOM   3082  HB1 TRP R 241     133.852 143.564 181.679  1.00  0.00           H  
ATOM   3083  HB2 TRP R 241     134.490 142.349 180.542  1.00  0.00           H  
ATOM   3084  CG  TRP R 241     132.694 141.839 181.635  1.00  0.00           C  
ATOM   3085  CD1 TRP R 241     132.034 142.059 182.832  1.00  0.00           C  
ATOM   3086  HD1 TRP R 241     131.881 143.005 183.312  1.00  0.00           H  
ATOM   3087  NE1 TRP R 241     131.475 140.818 183.235  1.00  0.00           N  
ATOM   3088  HE1 TRP R 241     131.115 140.563 184.104  1.00  0.00           H  
ATOM   3089  CE2 TRP R 241     131.929 139.813 182.433  1.00  0.00           C  
ATOM   3090  CD2 TRP R 241     132.699 140.429 181.456  1.00  0.00           C  
ATOM   3091  CE3 TRP R 241     133.207 139.672 180.416  1.00  0.00           C  
ATOM   3092  HE3 TRP R 241     133.696 140.144 179.580  1.00  0.00           H  
ATOM   3093  CZ3 TRP R 241     132.906 138.203 180.395  1.00  0.00           C  
ATOM   3094  HZ3 TRP R 241     133.152 137.536 179.580  1.00  0.00           H  
ATOM   3095  CZ2 TRP R 241     131.742 138.414 182.510  1.00  0.00           C  
ATOM   3096  HZ2 TRP R 241     131.226 137.910 183.304  1.00  0.00           H  
ATOM   3097  CH2 TRP R 241     132.187 137.661 181.415  1.00  0.00           C  
ATOM   3098  HH2 TRP R 241     131.985 136.597 181.358  1.00  0.00           H  
ATOM   3099  C   TRP R 241     131.922 144.587 179.966  1.00  0.00           C  
ATOM   3100  OT1 TRP R 241     132.031 145.779 179.608  1.00  0.00           O  
ATOM   3101  OT2 TRP R 241     130.894 144.289 180.596  1.00  0.00           O  
ATOM   3102  N   PHE R 250     144.658 140.728 179.656  1.00  0.00           N  
ATOM   3103  HT1 PHE R 250     144.785 141.006 178.667  1.00  0.00           H  
ATOM   3104  HT2 PHE R 250     144.033 141.382 180.160  1.00  0.00           H  
ATOM   3105  HT3 PHE R 250     144.117 139.847 179.795  1.00  0.00           H  
ATOM   3106  CA  PHE R 250     145.820 140.673 180.496  1.00  0.00           C  
ATOM   3107  HA  PHE R 250     145.573 141.132 181.437  1.00  0.00           H  
ATOM   3108  CB  PHE R 250     145.960 139.176 180.817  1.00  0.00           C  
ATOM   3109  HB1 PHE R 250     146.288 138.751 179.840  1.00  0.00           H  
ATOM   3110  HB2 PHE R 250     144.999 138.798 181.232  1.00  0.00           H  
ATOM   3111  CG  PHE R 250     147.008 138.908 181.916  1.00  0.00           C  
ATOM   3112  CD1 PHE R 250     146.811 139.567 183.116  1.00  0.00           C  
ATOM   3113  HD1 PHE R 250     145.894 140.095 183.328  1.00  0.00           H  
ATOM   3114  CE1 PHE R 250     147.869 139.591 184.016  1.00  0.00           C  
ATOM   3115  HE1 PHE R 250     147.823 140.008 185.014  1.00  0.00           H  
ATOM   3116  CZ  PHE R 250     149.040 138.844 183.857  1.00  0.00           C  
ATOM   3117  HZ  PHE R 250     149.791 138.750 184.633  1.00  0.00           H  
ATOM   3118  CD2 PHE R 250     148.224 138.210 181.696  1.00  0.00           C  
ATOM   3119  HD2 PHE R 250     148.373 137.742 180.727  1.00  0.00           H  
ATOM   3120  CE2 PHE R 250     149.224 138.111 182.688  1.00  0.00           C  
ATOM   3121  HE2 PHE R 250     149.999 137.358 182.646  1.00  0.00           H  
ATOM   3122  C   PHE R 250     146.993 141.374 179.859  1.00  0.00           C  
ATOM   3123  O   PHE R 250     146.839 142.249 179.033  1.00  0.00           O  
ATOM   3124  N   CYS R 251     148.176 141.055 180.275  1.00  0.00           N  
ATOM   3125  HN  CYS R 251     148.443 140.384 180.966  1.00  0.00           H  
ATOM   3126  CA  CYS R 251     149.337 141.873 180.036  1.00  0.00           C  
ATOM   3127  HA  CYS R 251     148.987 142.868 179.810  1.00  0.00           H  
ATOM   3128  CB  CYS R 251     150.114 141.836 181.379  1.00  0.00           C  
ATOM   3129  HB1 CYS R 251     151.035 142.397 181.142  1.00  0.00           H  
ATOM   3130  HB2 CYS R 251     150.196 140.761 181.639  1.00  0.00           H  
ATOM   3131  SG  CYS R 251     149.399 142.659 182.804  1.00  0.00           S  
ATOM   3132  HG1 CYS R 251     150.124 142.078 183.743  1.00  0.00           H  
ATOM   3133  C   CYS R 251     150.048 141.500 178.796  1.00  0.00           C  
ATOM   3134  O   CYS R 251     150.837 142.287 178.257  1.00  0.00           O  
ATOM   3135  N   HSD R 252     149.754 140.300 178.214  1.00  0.00           N  
ATOM   3136  HN  HSD R 252     149.130 139.650 178.639  1.00  0.00           H  
ATOM   3137  CA  HSD R 252     150.474 139.842 176.991  1.00  0.00           C  
ATOM   3138  HA  HSD R 252     150.988 140.679 176.547  1.00  0.00           H  
ATOM   3139  CB  HSD R 252     151.612 138.830 177.434  1.00  0.00           C  
ATOM   3140  HB1 HSD R 252     152.086 139.522 178.153  1.00  0.00           H  
ATOM   3141  HB2 HSD R 252     152.361 138.702 176.624  1.00  0.00           H  
ATOM   3142  ND1 HSD R 252     150.660 136.473 177.604  1.00  0.00           N  
ATOM   3143  HD1 HSD R 252     150.823 136.182 176.659  1.00  0.00           H  
ATOM   3144  CG  HSD R 252     151.019 137.687 178.172  1.00  0.00           C  
ATOM   3145  CE1 HSD R 252     150.268 135.636 178.612  1.00  0.00           C  
ATOM   3146  HE1 HSD R 252     149.974 134.599 178.448  1.00  0.00           H  
ATOM   3147  NE2 HSD R 252     150.407 136.246 179.781  1.00  0.00           N  
ATOM   3148  CD2 HSD R 252     150.858 137.549 179.589  1.00  0.00           C  
ATOM   3149  HD2 HSD R 252     151.183 138.162 180.423  1.00  0.00           H  
ATOM   3150  C   HSD R 252     149.556 139.212 175.967  1.00  0.00           C  
ATOM   3151  O   HSD R 252     149.991 138.687 174.896  1.00  0.00           O  
ATOM   3152  N   VAL R 253     148.302 139.200 176.226  1.00  0.00           N  
ATOM   3153  HN  VAL R 253     147.986 139.733 177.010  1.00  0.00           H  
ATOM   3154  CA  VAL R 253     147.315 138.552 175.429  1.00  0.00           C  
ATOM   3155  HA  VAL R 253     147.750 137.682 174.954  1.00  0.00           H  
ATOM   3156  CB  VAL R 253     146.106 138.121 176.274  1.00  0.00           C  
ATOM   3157  HB  VAL R 253     145.710 138.971 176.870  1.00  0.00           H  
ATOM   3158  CG1 VAL R 253     144.987 137.470 175.407  1.00  0.00           C  
ATOM   3159 HG11 VAL R 253     145.551 136.673 174.878  1.00  0.00           H  
ATOM   3160 HG12 VAL R 253     144.572 138.176 174.646  1.00  0.00           H  
ATOM   3161 HG13 VAL R 253     144.177 136.895 175.898  1.00  0.00           H  
ATOM   3162  CG2 VAL R 253     146.514 137.181 177.375  1.00  0.00           C  
ATOM   3163 HG21 VAL R 253     147.261 137.563 178.098  1.00  0.00           H  
ATOM   3164 HG22 VAL R 253     146.794 136.208 176.913  1.00  0.00           H  
ATOM   3165 HG23 VAL R 253     145.607 136.884 177.947  1.00  0.00           H  
ATOM   3166  C   VAL R 253     146.907 139.398 174.267  1.00  0.00           C  
ATOM   3167  O   VAL R 253     146.940 138.928 173.135  1.00  0.00           O  
ATOM   3168  N   HSD R 254     146.673 140.700 174.465  1.00  0.00           N  
ATOM   3169  HN  HSD R 254     146.446 140.953 175.403  1.00  0.00           H  
ATOM   3170  CA  HSD R 254     146.419 141.649 173.431  1.00  0.00           C  
ATOM   3171  HA  HSD R 254     145.504 141.369 172.924  1.00  0.00           H  
ATOM   3172  CB  HSD R 254     146.150 143.039 174.088  1.00  0.00           C  
ATOM   3173  HB1 HSD R 254     147.099 143.395 174.554  1.00  0.00           H  
ATOM   3174  HB2 HSD R 254     145.619 142.813 175.029  1.00  0.00           H  
ATOM   3175  ND1 HSD R 254     144.294 143.811 172.452  1.00  0.00           N  
ATOM   3176  HD1 HSD R 254     143.667 143.034 172.438  1.00  0.00           H  
ATOM   3177  CG  HSD R 254     145.491 143.992 173.165  1.00  0.00           C  
ATOM   3178  CE1 HSD R 254     144.219 144.845 171.561  1.00  0.00           C  
ATOM   3179  HE1 HSD R 254     143.415 144.893 170.831  1.00  0.00           H  
ATOM   3180  NE2 HSD R 254     145.226 145.637 171.628  1.00  0.00           N  
ATOM   3181  CD2 HSD R 254     146.021 145.157 172.642  1.00  0.00           C  
ATOM   3182  HD2 HSD R 254     146.852 145.729 173.035  1.00  0.00           H  
ATOM   3183  C   HSD R 254     147.550 141.730 172.403  1.00  0.00           C  
ATOM   3184  O   HSD R 254     147.297 141.654 171.205  1.00  0.00           O  
ATOM   3185  N   LEU R 255     148.810 141.814 172.911  1.00  0.00           N  
ATOM   3186  HN  LEU R 255     148.877 141.933 173.901  1.00  0.00           H  
ATOM   3187  CA  LEU R 255     149.931 141.960 172.054  1.00  0.00           C  
ATOM   3188  HA  LEU R 255     149.890 142.820 171.401  1.00  0.00           H  
ATOM   3189  CB  LEU R 255     151.280 141.956 172.964  1.00  0.00           C  
ATOM   3190  HB1 LEU R 255     152.154 142.071 172.289  1.00  0.00           H  
ATOM   3191  HB2 LEU R 255     151.451 141.007 173.508  1.00  0.00           H  
ATOM   3192  CG  LEU R 255     151.335 143.098 174.050  1.00  0.00           C  
ATOM   3193  HG  LEU R 255     150.502 142.950 174.761  1.00  0.00           H  
ATOM   3194  CD1 LEU R 255     152.629 143.057 174.836  1.00  0.00           C  
ATOM   3195 HD11 LEU R 255     153.386 143.528 174.169  1.00  0.00           H  
ATOM   3196 HD12 LEU R 255     152.911 142.030 175.145  1.00  0.00           H  
ATOM   3197 HD13 LEU R 255     152.516 143.774 175.681  1.00  0.00           H  
ATOM   3198  CD2 LEU R 255     151.312 144.561 173.608  1.00  0.00           C  
ATOM   3199 HD21 LEU R 255     150.316 144.842 173.211  1.00  0.00           H  
ATOM   3200 HD22 LEU R 255     152.047 144.658 172.778  1.00  0.00           H  
ATOM   3201 HD23 LEU R 255     151.503 145.266 174.455  1.00  0.00           H  
ATOM   3202  C   LEU R 255     150.207 140.790 171.112  1.00  0.00           C  
ATOM   3203  O   LEU R 255     150.623 141.023 169.944  1.00  0.00           O  
ATOM   3204  N   VAL R 256     150.039 139.566 171.495  1.00  0.00           N  
ATOM   3205  HN  VAL R 256     149.850 139.438 172.458  1.00  0.00           H  
ATOM   3206  CA  VAL R 256     150.089 138.319 170.707  1.00  0.00           C  
ATOM   3207  HA  VAL R 256     151.048 138.264 170.213  1.00  0.00           H  
ATOM   3208  CB  VAL R 256     150.055 137.165 171.695  1.00  0.00           C  
ATOM   3209  HB  VAL R 256     149.242 137.345 172.432  1.00  0.00           H  
ATOM   3210  CG1 VAL R 256     149.819 135.809 170.967  1.00  0.00           C  
ATOM   3211 HG11 VAL R 256     150.571 135.627 170.166  1.00  0.00           H  
ATOM   3212 HG12 VAL R 256     148.793 135.768 170.550  1.00  0.00           H  
ATOM   3213 HG13 VAL R 256     149.907 135.029 171.753  1.00  0.00           H  
ATOM   3214  CG2 VAL R 256     151.446 137.044 172.399  1.00  0.00           C  
ATOM   3215 HG21 VAL R 256     151.524 136.073 172.935  1.00  0.00           H  
ATOM   3216 HG22 VAL R 256     151.694 137.906 173.051  1.00  0.00           H  
ATOM   3217 HG23 VAL R 256     152.262 136.956 171.641  1.00  0.00           H  
ATOM   3218  C   VAL R 256     148.965 138.292 169.639  1.00  0.00           C  
ATOM   3219  O   VAL R 256     149.152 138.054 168.452  1.00  0.00           O  
ATOM   3220  N   SER R 257     147.758 138.642 170.152  1.00  0.00           N  
ATOM   3221  HN  SER R 257     147.744 138.851 171.126  1.00  0.00           H  
ATOM   3222  CA  SER R 257     146.561 138.509 169.281  1.00  0.00           C  
ATOM   3223  HA  SER R 257     146.598 137.469 169.022  1.00  0.00           H  
ATOM   3224  CB  SER R 257     145.351 138.490 170.205  1.00  0.00           C  
ATOM   3225  HB1 SER R 257     145.233 139.477 170.687  1.00  0.00           H  
ATOM   3226  HB2 SER R 257     145.622 137.670 170.904  1.00  0.00           H  
ATOM   3227  OG  SER R 257     144.118 138.259 169.495  1.00  0.00           O  
ATOM   3228  HG1 SER R 257     144.117 137.326 169.286  1.00  0.00           H  
ATOM   3229  C   SER R 257     146.494 139.389 168.050  1.00  0.00           C  
ATOM   3230  O   SER R 257     146.181 138.988 166.959  1.00  0.00           O  
ATOM   3231  N   ILE R 258     146.907 140.659 168.190  1.00  0.00           N  
ATOM   3232  HN  ILE R 258     147.088 140.930 169.135  1.00  0.00           H  
ATOM   3233  CA  ILE R 258     146.976 141.628 167.118  1.00  0.00           C  
ATOM   3234  HA  ILE R 258     145.967 141.600 166.730  1.00  0.00           H  
ATOM   3235  CB  ILE R 258     147.325 143.076 167.520  1.00  0.00           C  
ATOM   3236  HB  ILE R 258     147.404 143.689 166.605  1.00  0.00           H  
ATOM   3237  CG2 ILE R 258     146.159 143.642 168.294  1.00  0.00           C  
ATOM   3238 HG21 ILE R 258     146.399 144.666 168.659  1.00  0.00           H  
ATOM   3239 HG22 ILE R 258     145.834 143.140 169.234  1.00  0.00           H  
ATOM   3240 HG23 ILE R 258     145.254 143.763 167.673  1.00  0.00           H  
ATOM   3241  CG1 ILE R 258     148.582 143.288 168.325  1.00  0.00           C  
ATOM   3242 HG11 ILE R 258     149.434 142.647 168.000  1.00  0.00           H  
ATOM   3243 HG12 ILE R 258     148.253 142.971 169.341  1.00  0.00           H  
ATOM   3244  CD  ILE R 258     149.035 144.762 168.346  1.00  0.00           C  
ATOM   3245  HD1 ILE R 258     150.129 144.723 168.548  1.00  0.00           H  
ATOM   3246  HD2 ILE R 258     148.466 145.439 169.030  1.00  0.00           H  
ATOM   3247  HD3 ILE R 258     148.993 145.327 167.390  1.00  0.00           H  
ATOM   3248  C   ILE R 258     147.903 141.204 166.024  1.00  0.00           C  
ATOM   3249  O   ILE R 258     147.690 141.526 164.775  1.00  0.00           O  
ATOM   3250  N   PHE R 259     149.025 140.519 166.396  1.00  0.00           N  
ATOM   3251  HN  PHE R 259     149.105 140.362 167.379  1.00  0.00           H  
ATOM   3252  CA  PHE R 259     149.998 140.095 165.459  1.00  0.00           C  
ATOM   3253  HA  PHE R 259     150.300 140.869 164.774  1.00  0.00           H  
ATOM   3254  CB  PHE R 259     151.197 139.575 166.279  1.00  0.00           C  
ATOM   3255  HB1 PHE R 259     150.854 139.008 167.163  1.00  0.00           H  
ATOM   3256  HB2 PHE R 259     151.745 140.458 166.667  1.00  0.00           H  
ATOM   3257  CG  PHE R 259     152.192 138.741 165.511  1.00  0.00           C  
ATOM   3258  CD1 PHE R 259     152.665 139.197 164.261  1.00  0.00           C  
ATOM   3259  HD1 PHE R 259     152.406 140.098 163.725  1.00  0.00           H  
ATOM   3260  CE1 PHE R 259     153.456 138.335 163.477  1.00  0.00           C  
ATOM   3261  HE1 PHE R 259     153.758 138.600 162.466  1.00  0.00           H  
ATOM   3262  CZ  PHE R 259     153.802 137.062 163.929  1.00  0.00           C  
ATOM   3263  HZ  PHE R 259     154.190 136.353 163.212  1.00  0.00           H  
ATOM   3264  CD2 PHE R 259     152.685 137.490 166.011  1.00  0.00           C  
ATOM   3265  HD2 PHE R 259     152.315 137.189 166.978  1.00  0.00           H  
ATOM   3266  CE2 PHE R 259     153.397 136.641 165.223  1.00  0.00           C  
ATOM   3267  HE2 PHE R 259     153.686 135.672 165.591  1.00  0.00           H  
ATOM   3268  C   PHE R 259     149.398 139.015 164.575  1.00  0.00           C  
ATOM   3269  O   PHE R 259     149.430 139.166 163.338  1.00  0.00           O  
ATOM   3270  N   LEU R 260     148.670 138.050 165.192  1.00  0.00           N  
ATOM   3271  HN  LEU R 260     148.642 137.942 166.182  1.00  0.00           H  
ATOM   3272  CA  LEU R 260     148.008 137.019 164.472  1.00  0.00           C  
ATOM   3273  HA  LEU R 260     148.743 136.538 163.839  1.00  0.00           H  
ATOM   3274  CB  LEU R 260     147.361 136.010 165.441  1.00  0.00           C  
ATOM   3275  HB1 LEU R 260     146.757 135.274 164.865  1.00  0.00           H  
ATOM   3276  HB2 LEU R 260     146.647 136.501 166.141  1.00  0.00           H  
ATOM   3277  CG  LEU R 260     148.344 135.274 166.324  1.00  0.00           C  
ATOM   3278  HG  LEU R 260     149.081 135.928 166.846  1.00  0.00           H  
ATOM   3279  CD1 LEU R 260     147.697 134.400 167.504  1.00  0.00           C  
ATOM   3280 HD11 LEU R 260     147.108 133.584 167.036  1.00  0.00           H  
ATOM   3281 HD12 LEU R 260     147.135 135.068 168.194  1.00  0.00           H  
ATOM   3282 HD13 LEU R 260     148.549 133.942 168.053  1.00  0.00           H  
ATOM   3283  CD2 LEU R 260     149.212 134.264 165.473  1.00  0.00           C  
ATOM   3284 HD21 LEU R 260     150.007 134.815 164.936  1.00  0.00           H  
ATOM   3285 HD22 LEU R 260     148.538 133.778 164.738  1.00  0.00           H  
ATOM   3286 HD23 LEU R 260     149.653 133.520 166.178  1.00  0.00           H  
ATOM   3287  C   LEU R 260     146.950 137.500 163.572  1.00  0.00           C  
ATOM   3288  O   LEU R 260     146.841 137.175 162.339  1.00  0.00           O  
ATOM   3289  N   SER R 261     146.248 138.521 164.035  1.00  0.00           N  
ATOM   3290  HN  SER R 261     146.327 138.732 165.005  1.00  0.00           H  
ATOM   3291  CA  SER R 261     145.283 139.244 163.279  1.00  0.00           C  
ATOM   3292  HA  SER R 261     144.586 138.466 163.000  1.00  0.00           H  
ATOM   3293  CB  SER R 261     144.501 140.175 164.304  1.00  0.00           C  
ATOM   3294  HB1 SER R 261     145.261 140.663 164.952  1.00  0.00           H  
ATOM   3295  HB2 SER R 261     143.999 139.461 165.003  1.00  0.00           H  
ATOM   3296  OG  SER R 261     143.673 141.172 163.700  1.00  0.00           O  
ATOM   3297  HG1 SER R 261     142.999 140.780 163.144  1.00  0.00           H  
ATOM   3298  C   SER R 261     145.861 139.965 162.055  1.00  0.00           C  
ATOM   3299  O   SER R 261     145.206 140.065 161.062  1.00  0.00           O  
ATOM   3300  N   ALA R 262     147.061 140.503 162.153  1.00  0.00           N  
ATOM   3301  HN  ALA R 262     147.554 140.271 162.988  1.00  0.00           H  
ATOM   3302  CA  ALA R 262     147.836 141.032 161.030  1.00  0.00           C  
ATOM   3303  HA  ALA R 262     147.076 141.531 160.442  1.00  0.00           H  
ATOM   3304  CB  ALA R 262     148.881 142.041 161.379  1.00  0.00           C  
ATOM   3305  HB1 ALA R 262     148.424 142.771 162.089  1.00  0.00           H  
ATOM   3306  HB2 ALA R 262     149.215 142.534 160.446  1.00  0.00           H  
ATOM   3307  HB3 ALA R 262     149.780 141.529 161.790  1.00  0.00           H  
ATOM   3308  C   ALA R 262     148.340 139.951 160.116  1.00  0.00           C  
ATOM   3309  O   ALA R 262     148.357 140.063 158.888  1.00  0.00           O  
ATOM   3310  N   LEU R 263     148.767 138.805 160.652  1.00  0.00           N  
ATOM   3311  HN  LEU R 263     148.850 138.665 161.625  1.00  0.00           H  
ATOM   3312  CA  LEU R 263     149.172 137.658 159.873  1.00  0.00           C  
ATOM   3313  HA  LEU R 263     149.886 138.003 159.137  1.00  0.00           H  
ATOM   3314  CB  LEU R 263     149.781 136.606 160.851  1.00  0.00           C  
ATOM   3315  HB1 LEU R 263     149.192 136.362 161.762  1.00  0.00           H  
ATOM   3316  HB2 LEU R 263     150.670 137.139 161.238  1.00  0.00           H  
ATOM   3317  CG  LEU R 263     150.389 135.292 160.158  1.00  0.00           C  
ATOM   3318  HG  LEU R 263     149.466 134.726 159.904  1.00  0.00           H  
ATOM   3319  CD1 LEU R 263     151.085 135.552 158.849  1.00  0.00           C  
ATOM   3320 HD11 LEU R 263     152.018 136.132 158.990  1.00  0.00           H  
ATOM   3321 HD12 LEU R 263     150.524 136.135 158.089  1.00  0.00           H  
ATOM   3322 HD13 LEU R 263     151.370 134.639 158.269  1.00  0.00           H  
ATOM   3323  CD2 LEU R 263     151.269 134.489 161.071  1.00  0.00           C  
ATOM   3324 HD21 LEU R 263     150.648 134.443 161.987  1.00  0.00           H  
ATOM   3325 HD22 LEU R 263     152.235 135.012 161.285  1.00  0.00           H  
ATOM   3326 HD23 LEU R 263     151.416 133.457 160.701  1.00  0.00           H  
ATOM   3327  C   LEU R 263     148.036 137.031 159.002  1.00  0.00           C  
ATOM   3328  O   LEU R 263     148.268 136.705 157.861  1.00  0.00           O  
ATOM   3329  N   ASN R 264     146.833 136.901 159.559  1.00  0.00           N  
ATOM   3330  HN  ASN R 264     146.759 137.037 160.549  1.00  0.00           H  
ATOM   3331  CA  ASN R 264     145.698 136.283 158.883  1.00  0.00           C  
ATOM   3332  HA  ASN R 264     145.949 135.298 158.530  1.00  0.00           H  
ATOM   3333  CB  ASN R 264     144.652 136.086 160.001  1.00  0.00           C  
ATOM   3334  HB1 ASN R 264     144.412 136.982 160.608  1.00  0.00           H  
ATOM   3335  HB2 ASN R 264     144.878 135.287 160.741  1.00  0.00           H  
ATOM   3336  CG  ASN R 264     143.284 135.607 159.405  1.00  0.00           C  
ATOM   3337  OD1 ASN R 264     143.175 134.392 159.179  1.00  0.00           O  
ATOM   3338  ND2 ASN R 264     142.244 136.418 159.174  1.00  0.00           N  
ATOM   3339 HD21 ASN R 264     141.407 136.049 158.764  1.00  0.00           H  
ATOM   3340 HD22 ASN R 264     142.438 137.396 159.224  1.00  0.00           H  
ATOM   3341  C   ASN R 264     145.283 137.110 157.626  1.00  0.00           C  
ATOM   3342  O   ASN R 264     145.046 136.604 156.501  1.00  0.00           O  
ATOM   3343  N   SER R 265     145.238 138.453 157.817  1.00  0.00           N  
ATOM   3344  HN  SER R 265     145.600 138.784 158.685  1.00  0.00           H  
ATOM   3345  CA  SER R 265     144.809 139.386 156.776  1.00  0.00           C  
ATOM   3346  HA  SER R 265     143.821 139.128 156.424  1.00  0.00           H  
ATOM   3347  CB  SER R 265     144.529 140.702 157.524  1.00  0.00           C  
ATOM   3348  HB1 SER R 265     145.448 141.033 158.037  1.00  0.00           H  
ATOM   3349  HB2 SER R 265     143.769 140.473 158.303  1.00  0.00           H  
ATOM   3350  OG  SER R 265     144.042 141.762 156.741  1.00  0.00           O  
ATOM   3351  HG1 SER R 265     143.153 141.564 156.444  1.00  0.00           H  
ATOM   3352  C   SER R 265     145.859 139.524 155.659  1.00  0.00           C  
ATOM   3353  O   SER R 265     145.671 139.925 154.494  1.00  0.00           O  
ATOM   3354  N   SER R 266     147.166 139.265 156.039  1.00  0.00           N  
ATOM   3355  HN  SER R 266     147.314 139.030 156.993  1.00  0.00           H  
ATOM   3356  CA  SER R 266     148.286 139.318 155.062  1.00  0.00           C  
ATOM   3357  HA  SER R 266     148.171 140.263 154.549  1.00  0.00           H  
ATOM   3358  CB  SER R 266     149.622 139.385 155.787  1.00  0.00           C  
ATOM   3359  HB1 SER R 266     149.526 140.163 156.562  1.00  0.00           H  
ATOM   3360  HB2 SER R 266     150.462 139.675 155.120  1.00  0.00           H  
ATOM   3361  OG  SER R 266     149.959 138.225 156.429  1.00  0.00           O  
ATOM   3362  HG1 SER R 266     149.186 137.775 156.765  1.00  0.00           H  
ATOM   3363  C   SER R 266     148.300 138.173 154.055  1.00  0.00           C  
ATOM   3364  O   SER R 266     148.528 138.398 152.910  1.00  0.00           O  
ATOM   3365  N   ALA R 267     148.032 136.942 154.492  1.00  0.00           N  
ATOM   3366  HN  ALA R 267     147.912 136.826 155.477  1.00  0.00           H  
ATOM   3367  CA  ALA R 267     148.147 135.742 153.705  1.00  0.00           C  
ATOM   3368  HA  ALA R 267     148.820 135.950 152.883  1.00  0.00           H  
ATOM   3369  CB  ALA R 267     148.657 134.578 154.600  1.00  0.00           C  
ATOM   3370  HB1 ALA R 267     148.153 134.600 155.593  1.00  0.00           H  
ATOM   3371  HB2 ALA R 267     149.722 134.522 154.904  1.00  0.00           H  
ATOM   3372  HB3 ALA R 267     148.450 133.596 154.118  1.00  0.00           H  
ATOM   3373  C   ALA R 267     146.775 135.322 153.108  1.00  0.00           C  
ATOM   3374  O   ALA R 267     146.574 134.213 152.633  1.00  0.00           O  
ATOM   3375  N   ASN R 268     145.789 136.266 153.002  1.00  0.00           N  
ATOM   3376  HN  ASN R 268     145.804 137.118 153.520  1.00  0.00           H  
ATOM   3377  CA  ASN R 268     144.653 135.922 152.253  1.00  0.00           C  
ATOM   3378  HA  ASN R 268     144.177 135.025 152.608  1.00  0.00           H  
ATOM   3379  CB  ASN R 268     143.562 137.095 152.444  1.00  0.00           C  
ATOM   3380  HB1 ASN R 268     142.848 137.139 151.596  1.00  0.00           H  
ATOM   3381  HB2 ASN R 268     144.012 138.087 152.241  1.00  0.00           H  
ATOM   3382  CG  ASN R 268     142.696 136.939 153.672  1.00  0.00           C  
ATOM   3383  OD1 ASN R 268     142.384 135.810 154.067  1.00  0.00           O  
ATOM   3384  ND2 ASN R 268     142.361 138.037 154.430  1.00  0.00           N  
ATOM   3385 HD21 ASN R 268     142.403 138.932 153.986  1.00  0.00           H  
ATOM   3386 HD22 ASN R 268     141.979 137.927 155.338  1.00  0.00           H  
ATOM   3387  C   ASN R 268     144.970 135.715 150.662  1.00  0.00           C  
ATOM   3388  O   ASN R 268     144.606 134.707 150.063  1.00  0.00           O  
ATOM   3389  N   PRO R 269     145.649 136.609 149.989  1.00  0.00           N  
ATOM   3390  CD  PRO R 269     145.943 137.966 150.417  1.00  0.00           C  
ATOM   3391  HD1 PRO R 269     146.354 138.031 151.450  1.00  0.00           H  
ATOM   3392  HD2 PRO R 269     145.030 138.593 150.357  1.00  0.00           H  
ATOM   3393  CA  PRO R 269     145.956 136.540 148.548  1.00  0.00           C  
ATOM   3394  HA  PRO R 269     144.990 136.350 148.098  1.00  0.00           H  
ATOM   3395  CB  PRO R 269     146.668 137.861 148.194  1.00  0.00           C  
ATOM   3396  HB1 PRO R 269     145.979 138.559 147.668  1.00  0.00           H  
ATOM   3397  HB2 PRO R 269     147.576 137.691 147.566  1.00  0.00           H  
ATOM   3398  CG  PRO R 269     147.060 138.517 149.466  1.00  0.00           C  
ATOM   3399  HG1 PRO R 269     148.087 138.294 149.832  1.00  0.00           H  
ATOM   3400  HG2 PRO R 269     146.845 139.607 149.408  1.00  0.00           H  
ATOM   3401  C   PRO R 269     146.881 135.355 148.242  1.00  0.00           C  
ATOM   3402  O   PRO R 269     146.982 134.841 147.097  1.00  0.00           O  
ATOM   3403  N   ILE R 270     147.625 134.910 149.277  1.00  0.00           N  
ATOM   3404  HN  ILE R 270     147.548 135.350 150.164  1.00  0.00           H  
ATOM   3405  CA  ILE R 270     148.559 133.865 149.134  1.00  0.00           C  
ATOM   3406  HA  ILE R 270     149.228 134.171 148.335  1.00  0.00           H  
ATOM   3407  CB  ILE R 270     149.481 133.787 150.375  1.00  0.00           C  
ATOM   3408  HB  ILE R 270     149.377 134.746 150.934  1.00  0.00           H  
ATOM   3409  CG2 ILE R 270     149.165 132.702 151.387  1.00  0.00           C  
ATOM   3410 HG21 ILE R 270     149.570 131.751 150.982  1.00  0.00           H  
ATOM   3411 HG22 ILE R 270     148.074 132.632 151.603  1.00  0.00           H  
ATOM   3412 HG23 ILE R 270     149.791 132.884 152.289  1.00  0.00           H  
ATOM   3413  CG1 ILE R 270     150.942 133.860 149.948  1.00  0.00           C  
ATOM   3414 HG11 ILE R 270     151.094 134.875 149.524  1.00  0.00           H  
ATOM   3415 HG12 ILE R 270     151.284 133.089 149.228  1.00  0.00           H  
ATOM   3416  CD  ILE R 270     151.895 133.673 151.175  1.00  0.00           C  
ATOM   3417  HD1 ILE R 270     151.911 132.673 151.641  1.00  0.00           H  
ATOM   3418  HD2 ILE R 270     151.541 134.390 151.938  1.00  0.00           H  
ATOM   3419  HD3 ILE R 270     152.935 133.844 150.834  1.00  0.00           H  
ATOM   3420  C   ILE R 270     147.865 132.571 148.757  1.00  0.00           C  
ATOM   3421  O   ILE R 270     148.218 131.857 147.817  1.00  0.00           O  
ATOM   3422  N   ILE R 271     146.626 132.287 149.381  1.00  0.00           N  
ATOM   3423  HN  ILE R 271     146.253 132.902 150.063  1.00  0.00           H  
ATOM   3424  CA  ILE R 271     145.863 131.118 149.133  1.00  0.00           C  
ATOM   3425  HA  ILE R 271     146.399 130.489 148.441  1.00  0.00           H  
ATOM   3426  CB  ILE R 271     145.508 130.376 150.356  1.00  0.00           C  
ATOM   3427  HB  ILE R 271     144.608 129.734 150.222  1.00  0.00           H  
ATOM   3428  CG2 ILE R 271     146.681 129.531 150.936  1.00  0.00           C  
ATOM   3429 HG21 ILE R 271     147.630 130.086 150.777  1.00  0.00           H  
ATOM   3430 HG22 ILE R 271     146.700 128.560 150.388  1.00  0.00           H  
ATOM   3431 HG23 ILE R 271     146.457 129.136 151.951  1.00  0.00           H  
ATOM   3432  CG1 ILE R 271     145.083 131.399 151.560  1.00  0.00           C  
ATOM   3433 HG11 ILE R 271     144.482 132.244 151.154  1.00  0.00           H  
ATOM   3434 HG12 ILE R 271     146.013 131.828 152.003  1.00  0.00           H  
ATOM   3435  CD  ILE R 271     144.284 130.808 152.730  1.00  0.00           C  
ATOM   3436  HD1 ILE R 271     144.145 131.717 153.351  1.00  0.00           H  
ATOM   3437  HD2 ILE R 271     144.979 130.162 153.307  1.00  0.00           H  
ATOM   3438  HD3 ILE R 271     143.379 130.274 152.377  1.00  0.00           H  
ATOM   3439  C   ILE R 271     144.597 131.294 148.385  1.00  0.00           C  
ATOM   3440  O   ILE R 271     144.222 130.435 147.636  1.00  0.00           O  
ATOM   3441  N   TYR R 272     143.815 132.382 148.494  1.00  0.00           N  
ATOM   3442  HN  TYR R 272     143.948 133.118 149.153  1.00  0.00           H  
ATOM   3443  CA  TYR R 272     142.563 132.460 147.724  1.00  0.00           C  
ATOM   3444  HA  TYR R 272     142.072 131.509 147.700  1.00  0.00           H  
ATOM   3445  CB  TYR R 272     141.571 133.411 148.611  1.00  0.00           C  
ATOM   3446  HB1 TYR R 272     140.667 133.521 147.974  1.00  0.00           H  
ATOM   3447  HB2 TYR R 272     142.064 134.393 148.769  1.00  0.00           H  
ATOM   3448  CG  TYR R 272     141.110 132.819 149.956  1.00  0.00           C  
ATOM   3449  CD1 TYR R 272     140.049 131.939 150.102  1.00  0.00           C  
ATOM   3450  HD1 TYR R 272     139.500 131.646 149.216  1.00  0.00           H  
ATOM   3451  CE1 TYR R 272     139.678 131.400 151.365  1.00  0.00           C  
ATOM   3452  HE1 TYR R 272     138.812 130.755 151.458  1.00  0.00           H  
ATOM   3453  CZ  TYR R 272     140.401 131.769 152.480  1.00  0.00           C  
ATOM   3454  OH  TYR R 272     140.106 131.308 153.762  1.00  0.00           O  
ATOM   3455  HH  TYR R 272     140.610 131.918 154.311  1.00  0.00           H  
ATOM   3456  CD2 TYR R 272     141.797 133.233 151.134  1.00  0.00           C  
ATOM   3457  HD2 TYR R 272     142.502 134.041 151.067  1.00  0.00           H  
ATOM   3458  CE2 TYR R 272     141.414 132.781 152.402  1.00  0.00           C  
ATOM   3459  HE2 TYR R 272     141.885 133.190 153.280  1.00  0.00           H  
ATOM   3460  C   TYR R 272     142.752 133.097 146.326  1.00  0.00           C  
ATOM   3461  O   TYR R 272     141.769 133.255 145.581  1.00  0.00           O  
ATOM   3462  N   PHE R 273     143.998 133.319 145.880  1.00  0.00           N  
ATOM   3463  HN  PHE R 273     144.767 133.150 146.493  1.00  0.00           H  
ATOM   3464  CA  PHE R 273     144.366 133.963 144.636  1.00  0.00           C  
ATOM   3465  HA  PHE R 273     143.597 133.689 143.928  1.00  0.00           H  
ATOM   3466  CB  PHE R 273     144.313 135.436 144.643  1.00  0.00           C  
ATOM   3467  HB1 PHE R 273     145.043 135.899 145.338  1.00  0.00           H  
ATOM   3468  HB2 PHE R 273     143.286 135.721 144.944  1.00  0.00           H  
ATOM   3469  CG  PHE R 273     144.578 136.122 143.374  1.00  0.00           C  
ATOM   3470  CD1 PHE R 273     143.570 136.229 142.435  1.00  0.00           C  
ATOM   3471  HD1 PHE R 273     142.585 135.871 142.695  1.00  0.00           H  
ATOM   3472  CE1 PHE R 273     143.880 136.865 141.236  1.00  0.00           C  
ATOM   3473  HE1 PHE R 273     143.109 137.036 140.506  1.00  0.00           H  
ATOM   3474  CZ  PHE R 273     145.121 137.406 140.892  1.00  0.00           C  
ATOM   3475  HZ  PHE R 273     145.301 138.119 140.103  1.00  0.00           H  
ATOM   3476  CD2 PHE R 273     145.848 136.504 143.069  1.00  0.00           C  
ATOM   3477  HD2 PHE R 273     146.563 136.412 143.876  1.00  0.00           H  
ATOM   3478  CE2 PHE R 273     146.133 137.206 141.875  1.00  0.00           C  
ATOM   3479  HE2 PHE R 273     147.162 137.505 141.749  1.00  0.00           H  
ATOM   3480  C   PHE R 273     145.614 133.420 144.068  1.00  0.00           C  
ATOM   3481  O   PHE R 273     145.707 132.734 143.049  1.00  0.00           O  
ATOM   3482  N   PHE R 274     146.799 133.646 144.693  1.00  0.00           N  
ATOM   3483  HN  PHE R 274     146.778 134.220 145.505  1.00  0.00           H  
ATOM   3484  CA  PHE R 274     148.057 133.100 144.245  1.00  0.00           C  
ATOM   3485  HA  PHE R 274     147.969 133.390 143.205  1.00  0.00           H  
ATOM   3486  CB  PHE R 274     149.266 133.761 144.997  1.00  0.00           C  
ATOM   3487  HB1 PHE R 274     150.284 133.367 144.808  1.00  0.00           H  
ATOM   3488  HB2 PHE R 274     149.015 133.715 146.079  1.00  0.00           H  
ATOM   3489  CG  PHE R 274     149.458 135.131 144.492  1.00  0.00           C  
ATOM   3490  CD1 PHE R 274     149.467 135.443 143.120  1.00  0.00           C  
ATOM   3491  HD1 PHE R 274     149.317 134.694 142.373  1.00  0.00           H  
ATOM   3492  CE1 PHE R 274     149.640 136.744 142.690  1.00  0.00           C  
ATOM   3493  HE1 PHE R 274     149.705 137.044 141.658  1.00  0.00           H  
ATOM   3494  CZ  PHE R 274     149.803 137.757 143.653  1.00  0.00           C  
ATOM   3495  HZ  PHE R 274     149.904 138.819 143.513  1.00  0.00           H  
ATOM   3496  CD2 PHE R 274     149.842 136.125 145.395  1.00  0.00           C  
ATOM   3497  HD2 PHE R 274     149.951 135.969 146.450  1.00  0.00           H  
ATOM   3498  CE2 PHE R 274     149.908 137.417 144.995  1.00  0.00           C  
ATOM   3499  HE2 PHE R 274     150.145 138.215 145.673  1.00  0.00           H  
ATOM   3500  C   PHE R 274     148.285 131.658 144.248  1.00  0.00           C  
ATOM   3501  O   PHE R 274     148.883 131.265 143.255  1.00  0.00           O  
ATOM   3502  N   VAL R 275     147.874 130.804 145.241  1.00  0.00           N  
ATOM   3503  HN  VAL R 275     147.358 131.104 146.040  1.00  0.00           H  
ATOM   3504  CA  VAL R 275     148.158 129.374 144.961  1.00  0.00           C  
ATOM   3505  HA  VAL R 275     149.217 129.424 144.742  1.00  0.00           H  
ATOM   3506  CB  VAL R 275     147.949 128.551 146.236  1.00  0.00           C  
ATOM   3507  HB  VAL R 275     148.143 129.169 147.136  1.00  0.00           H  
ATOM   3508  CG1 VAL R 275     146.495 128.004 146.318  1.00  0.00           C  
ATOM   3509 HG11 VAL R 275     146.314 127.212 145.547  1.00  0.00           H  
ATOM   3510 HG12 VAL R 275     145.827 128.877 146.157  1.00  0.00           H  
ATOM   3511 HG13 VAL R 275     146.297 127.494 147.287  1.00  0.00           H  
ATOM   3512  CG2 VAL R 275     148.992 127.408 146.362  1.00  0.00           C  
ATOM   3513 HG21 VAL R 275     149.985 127.786 146.701  1.00  0.00           H  
ATOM   3514 HG22 VAL R 275     149.060 126.855 145.401  1.00  0.00           H  
ATOM   3515 HG23 VAL R 275     148.700 126.713 147.164  1.00  0.00           H  
ATOM   3516  C   VAL R 275     147.447 128.800 143.702  1.00  0.00           C  
ATOM   3517  O   VAL R 275     147.716 127.759 143.138  1.00  0.00           O  
ATOM   3518  N   GLY R 276     146.347 129.457 143.429  1.00  0.00           N  
ATOM   3519  HN  GLY R 276     146.015 130.133 144.090  1.00  0.00           H  
ATOM   3520  CA  GLY R 276     145.467 129.085 142.336  1.00  0.00           C  
ATOM   3521  HA1 GLY R 276     144.473 129.260 142.742  1.00  0.00           H  
ATOM   3522  HA2 GLY R 276     145.721 128.069 142.072  1.00  0.00           H  
ATOM   3523  C   GLY R 276     145.765 129.950 141.103  1.00  0.00           C  
ATOM   3524  O   GLY R 276     145.097 129.779 140.085  1.00  0.00           O  
ATOM   3525  N   SER R 277     146.666 130.912 141.244  1.00  0.00           N  
ATOM   3526  HN  SER R 277     147.108 130.955 142.129  1.00  0.00           H  
ATOM   3527  CA  SER R 277     147.212 131.707 140.136  1.00  0.00           C  
ATOM   3528  HA  SER R 277     146.348 132.106 139.622  1.00  0.00           H  
ATOM   3529  CB  SER R 277     148.064 132.938 140.497  1.00  0.00           C  
ATOM   3530  HB1 SER R 277     148.958 132.588 141.043  1.00  0.00           H  
ATOM   3531  HB2 SER R 277     147.440 133.471 141.238  1.00  0.00           H  
ATOM   3532  OG  SER R 277     148.373 133.838 139.408  1.00  0.00           O  
ATOM   3533  HG1 SER R 277     147.566 134.104 138.967  1.00  0.00           H  
ATOM   3534  C   SER R 277     148.046 130.902 139.122  1.00  0.00           C  
ATOM   3535  O   SER R 277     147.924 131.072 137.905  1.00  0.00           O  
ATOM   3536  N   PHE R 278     148.914 130.061 139.705  1.00  0.00           N  
ATOM   3537  HN  PHE R 278     148.882 129.903 140.689  1.00  0.00           H  
ATOM   3538  CA  PHE R 278     149.715 129.108 138.989  1.00  0.00           C  
ATOM   3539  HA  PHE R 278     150.064 129.643 138.113  1.00  0.00           H  
ATOM   3540  CB  PHE R 278     150.876 128.444 139.893  1.00  0.00           C  
ATOM   3541  HB1 PHE R 278     151.578 127.945 139.197  1.00  0.00           H  
ATOM   3542  HB2 PHE R 278     150.469 127.697 140.609  1.00  0.00           H  
ATOM   3543  CG  PHE R 278     151.645 129.555 140.564  1.00  0.00           C  
ATOM   3544  CD1 PHE R 278     151.363 130.041 141.802  1.00  0.00           C  
ATOM   3545  HD1 PHE R 278     150.627 129.451 142.332  1.00  0.00           H  
ATOM   3546  CE1 PHE R 278     152.174 131.048 142.469  1.00  0.00           C  
ATOM   3547  HE1 PHE R 278     152.063 131.228 143.522  1.00  0.00           H  
ATOM   3548  CZ  PHE R 278     153.207 131.680 141.708  1.00  0.00           C  
ATOM   3549  HZ  PHE R 278     153.844 132.454 142.101  1.00  0.00           H  
ATOM   3550  CD2 PHE R 278     152.726 130.172 139.875  1.00  0.00           C  
ATOM   3551  HD2 PHE R 278     153.068 129.757 138.940  1.00  0.00           H  
ATOM   3552  CE2 PHE R 278     153.528 131.185 140.409  1.00  0.00           C  
ATOM   3553  HE2 PHE R 278     154.226 131.662 139.732  1.00  0.00           H  
ATOM   3554  C   PHE R 278     148.787 127.956 138.456  1.00  0.00           C  
ATOM   3555  OT1 PHE R 278     147.661 127.772 139.007  1.00  0.00           O  
ATOM   3556  OT2 PHE R 278     149.246 127.170 137.570  1.00  0.00           O  
ATOM   3557  N   ARG L  14     137.070 149.009 182.246  1.00  0.00           N  
ATOM   3558  HT1 ARG L  14     136.324 148.308 182.444  1.00  0.00           H  
ATOM   3559  HT2 ARG L  14     136.806 149.858 182.785  1.00  0.00           H  
ATOM   3560  HT3 ARG L  14     137.969 148.643 182.626  1.00  0.00           H  
ATOM   3561  CA  ARG L  14     137.007 149.287 180.793  1.00  0.00           C  
ATOM   3562  HA  ARG L  14     136.527 148.469 180.278  1.00  0.00           H  
ATOM   3563  CB  ARG L  14     136.014 150.558 180.500  1.00  0.00           C  
ATOM   3564  HB1 ARG L  14     136.408 151.392 181.114  1.00  0.00           H  
ATOM   3565  HB2 ARG L  14     135.044 150.232 180.941  1.00  0.00           H  
ATOM   3566  CG  ARG L  14     135.718 150.906 179.087  1.00  0.00           C  
ATOM   3567  HG1 ARG L  14     135.844 149.981 178.474  1.00  0.00           H  
ATOM   3568  HG2 ARG L  14     136.497 151.668 178.844  1.00  0.00           H  
ATOM   3569  CD  ARG L  14     134.461 151.714 179.060  1.00  0.00           C  
ATOM   3570  HD1 ARG L  14     134.526 152.408 179.926  1.00  0.00           H  
ATOM   3571  HD2 ARG L  14     133.596 151.013 179.117  1.00  0.00           H  
ATOM   3572  NE  ARG L  14     134.408 152.439 177.772  1.00  0.00           N  
ATOM   3573  HE  ARG L  14     135.218 152.595 177.206  1.00  0.00           H  
ATOM   3574  CZ  ARG L  14     133.372 153.074 177.402  1.00  0.00           C  
ATOM   3575  NH1 ARG L  14     133.513 153.780 176.286  1.00  0.00           N  
ATOM   3576 HH11 ARG L  14     134.443 154.108 176.097  1.00  0.00           H  
ATOM   3577 HH12 ARG L  14     132.753 154.390 176.087  1.00  0.00           H  
ATOM   3578  NH2 ARG L  14     132.293 153.231 178.069  1.00  0.00           N  
ATOM   3579 HH21 ARG L  14     132.107 152.813 178.960  1.00  0.00           H  
ATOM   3580 HH22 ARG L  14     131.714 153.972 177.715  1.00  0.00           H  
ATOM   3581  C   ARG L  14     138.430 149.591 180.245  1.00  0.00           C  
ATOM   3582  O   ARG L  14     139.378 150.030 180.894  1.00  0.00           O  
ATOM   3583  N   PHE L  15     138.624 149.326 178.935  1.00  0.00           N  
ATOM   3584  HN  PHE L  15     137.939 148.979 178.291  1.00  0.00           H  
ATOM   3585  CA  PHE L  15     139.917 149.612 178.233  1.00  0.00           C  
ATOM   3586  HA  PHE L  15     140.793 149.480 178.845  1.00  0.00           H  
ATOM   3587  CB  PHE L  15     140.085 148.697 176.927  1.00  0.00           C  
ATOM   3588  HB1 PHE L  15     139.303 148.926 176.171  1.00  0.00           H  
ATOM   3589  HB2 PHE L  15     139.954 147.646 177.256  1.00  0.00           H  
ATOM   3590  CG  PHE L  15     141.337 148.756 176.206  1.00  0.00           C  
ATOM   3591  CD1 PHE L  15     142.572 148.683 176.959  1.00  0.00           C  
ATOM   3592  HD1 PHE L  15     142.605 148.486 178.019  1.00  0.00           H  
ATOM   3593  CE1 PHE L  15     143.831 148.932 176.323  1.00  0.00           C  
ATOM   3594  HE1 PHE L  15     144.737 149.042 176.897  1.00  0.00           H  
ATOM   3595  CZ  PHE L  15     143.822 149.164 174.949  1.00  0.00           C  
ATOM   3596  HZ  PHE L  15     144.774 149.349 174.463  1.00  0.00           H  
ATOM   3597  CD2 PHE L  15     141.476 149.152 174.901  1.00  0.00           C  
ATOM   3598  HD2 PHE L  15     140.632 149.195 174.228  1.00  0.00           H  
ATOM   3599  CE2 PHE L  15     142.655 149.268 174.232  1.00  0.00           C  
ATOM   3600  HE2 PHE L  15     142.639 149.408 173.160  1.00  0.00           H  
ATOM   3601  C   PHE L  15     139.964 150.964 177.607  1.00  0.00           C  
ATOM   3602  O   PHE L  15     140.933 151.476 177.101  1.00  0.00           O  
ATOM   3603  N   VAL L  16     138.859 151.665 177.648  1.00  0.00           N  
ATOM   3604  HN  VAL L  16     138.037 151.319 178.105  1.00  0.00           H  
ATOM   3605  CA  VAL L  16     138.757 153.019 176.995  1.00  0.00           C  
ATOM   3606  HA  VAL L  16     137.708 153.275 177.100  1.00  0.00           H  
ATOM   3607  CB  VAL L  16     139.559 154.134 177.725  1.00  0.00           C  
ATOM   3608  HB  VAL L  16     140.631 153.874 177.602  1.00  0.00           H  
ATOM   3609  CG1 VAL L  16     139.277 154.047 179.287  1.00  0.00           C  
ATOM   3610 HG11 VAL L  16     139.841 153.158 179.646  1.00  0.00           H  
ATOM   3611 HG12 VAL L  16     138.208 153.969 179.557  1.00  0.00           H  
ATOM   3612 HG13 VAL L  16     139.781 154.946 179.708  1.00  0.00           H  
ATOM   3613  CG2 VAL L  16     139.159 155.492 177.158  1.00  0.00           C  
ATOM   3614 HG21 VAL L  16     139.824 155.634 176.281  1.00  0.00           H  
ATOM   3615 HG22 VAL L  16     139.553 156.221 177.893  1.00  0.00           H  
ATOM   3616 HG23 VAL L  16     138.109 155.675 176.837  1.00  0.00           H  
ATOM   3617  C   VAL L  16     138.938 152.900 175.548  1.00  0.00           C  
ATOM   3618  O   VAL L  16     139.976 153.343 174.949  1.00  0.00           O  
ATOM   3619  N   ARG L  17     138.042 152.231 174.867  1.00  0.00           N  
ATOM   3620  HN  ARG L  17     137.417 151.717 175.445  1.00  0.00           H  
ATOM   3621  CA  ARG L  17     138.030 151.965 173.444  1.00  0.00           C  
ATOM   3622  HA  ARG L  17     138.969 151.490 173.191  1.00  0.00           H  
ATOM   3623  CB  ARG L  17     136.923 150.939 173.087  1.00  0.00           C  
ATOM   3624  HB1 ARG L  17     137.285 149.887 173.138  1.00  0.00           H  
ATOM   3625  HB2 ARG L  17     136.673 151.079 172.016  1.00  0.00           H  
ATOM   3626  CG  ARG L  17     135.662 150.993 173.997  1.00  0.00           C  
ATOM   3627  HG1 ARG L  17     135.363 151.962 174.448  1.00  0.00           H  
ATOM   3628  HG2 ARG L  17     135.894 150.289 174.821  1.00  0.00           H  
ATOM   3629  CD  ARG L  17     134.458 150.395 173.313  1.00  0.00           C  
ATOM   3630  HD1 ARG L  17     134.731 149.426 172.835  1.00  0.00           H  
ATOM   3631  HD2 ARG L  17     133.917 151.093 172.637  1.00  0.00           H  
ATOM   3632  NE  ARG L  17     133.390 150.089 174.378  1.00  0.00           N  
ATOM   3633  HE  ARG L  17     133.418 150.605 175.229  1.00  0.00           H  
ATOM   3634  CZ  ARG L  17     132.560 149.066 174.199  1.00  0.00           C  
ATOM   3635  NH1 ARG L  17     131.632 148.718 175.057  1.00  0.00           N  
ATOM   3636 HH11 ARG L  17     131.648 149.052 175.994  1.00  0.00           H  
ATOM   3637 HH12 ARG L  17     131.489 147.728 175.125  1.00  0.00           H  
ATOM   3638  NH2 ARG L  17     132.532 148.339 173.088  1.00  0.00           N  
ATOM   3639 HH21 ARG L  17     131.849 147.603 173.066  1.00  0.00           H  
ATOM   3640 HH22 ARG L  17     133.041 148.497 172.245  1.00  0.00           H  
ATOM   3641  C   ARG L  17     138.059 153.235 172.432  1.00  0.00           C  
ATOM   3642  O   ARG L  17     138.796 153.371 171.426  1.00  0.00           O  
ATOM   3643  N   ILE L  18     137.168 154.159 172.805  1.00  0.00           N  
ATOM   3644  HN  ILE L  18     136.583 154.069 173.599  1.00  0.00           H  
ATOM   3645  CA  ILE L  18     137.271 155.595 172.322  1.00  0.00           C  
ATOM   3646  HA  ILE L  18     138.306 155.851 172.445  1.00  0.00           H  
ATOM   3647  CB  ILE L  18     136.884 155.779 170.800  1.00  0.00           C  
ATOM   3648  HB  ILE L  18     137.538 155.052 170.260  1.00  0.00           H  
ATOM   3649  CG2 ILE L  18     135.358 155.514 170.434  1.00  0.00           C  
ATOM   3650 HG21 ILE L  18     134.734 156.357 170.800  1.00  0.00           H  
ATOM   3651 HG22 ILE L  18     135.003 154.579 170.906  1.00  0.00           H  
ATOM   3652 HG23 ILE L  18     135.052 155.421 169.369  1.00  0.00           H  
ATOM   3653  CG1 ILE L  18     137.389 157.143 170.247  1.00  0.00           C  
ATOM   3654 HG11 ILE L  18     136.773 157.962 170.676  1.00  0.00           H  
ATOM   3655 HG12 ILE L  18     137.208 157.233 169.155  1.00  0.00           H  
ATOM   3656  CD  ILE L  18     138.917 157.408 170.473  1.00  0.00           C  
ATOM   3657  HD1 ILE L  18     139.262 158.307 169.916  1.00  0.00           H  
ATOM   3658  HD2 ILE L  18     139.603 156.566 170.229  1.00  0.00           H  
ATOM   3659  HD3 ILE L  18     139.055 157.727 171.525  1.00  0.00           H  
ATOM   3660  C   ILE L  18     136.471 156.500 173.255  1.00  0.00           C  
ATOM   3661  OT1 ILE L  18     135.822 155.903 174.185  1.00  0.00           O  
ATOM   3662  OT2 ILE L  18     136.491 157.750 173.169  1.00  0.00           O  
TER    3663      ILE L  18                                                      
END
