# Supplementary material for: Ligand recognition and G protein coupling of the human itch receptor MRGPRX1
Source: Nat Commun. 2023 Aug 17;14:5004. doi: 10.1038/s41467-023-40705-z (PMC10435460; doi:10.1038/s41467-023-40705-z)
Supplement: Supplementary file 4 — Source Data [file 41467_2023_40705_MOESM4_ESM.zip › molecular dynamics simulations trajectories/Raw_data-simulation-output-model1-3.pdb]

TITLE     Title t=  10.00000 step= 5000                                         
REMARK    GENERATED BY TRJCONV                                                  
REMARK    THIS IS A SIMULATION BOX                                              
CRYST1  276.480  276.480  276.480  90.00  90.00  90.00 P 1           1          
ATOM      1  N   SER R  29     159.883 145.183 170.528  1.00  0.00           N  
ATOM      2  HT1 SER R  29     158.990 145.600 170.206  1.00  0.00           H  
ATOM      3  HT2 SER R  29     160.782 145.667 170.334  1.00  0.00           H  
ATOM      4  HT3 SER R  29     159.858 145.090 171.557  1.00  0.00           H  
ATOM      5  CA  SER R  29     159.952 143.758 170.065  1.00  0.00           C  
ATOM      6  HA  SER R  29     160.747 143.683 169.340  1.00  0.00           H  
ATOM      7  CB  SER R  29     160.306 142.797 171.225  1.00  0.00           C  
ATOM      8  HB1 SER R  29     161.284 143.150 171.622  1.00  0.00           H  
ATOM      9  HB2 SER R  29     160.334 141.736 170.884  1.00  0.00           H  
ATOM     10  OG  SER R  29     159.422 142.813 172.284  1.00  0.00           O  
ATOM     11  HG1 SER R  29     159.960 142.491 173.014  1.00  0.00           H  
ATOM     12  C   SER R  29     158.745 143.289 169.221  1.00  0.00           C  
ATOM     13  O   SER R  29     158.699 143.215 168.028  1.00  0.00           O  
ATOM     14  N   LEU R  30     157.657 142.987 169.916  1.00  0.00           N  
ATOM     15  HN  LEU R  30     157.600 143.039 170.907  1.00  0.00           H  
ATOM     16  CA  LEU R  30     156.400 142.502 169.374  1.00  0.00           C  
ATOM     17  HA  LEU R  30     156.522 141.600 168.787  1.00  0.00           H  
ATOM     18  CB  LEU R  30     155.414 142.160 170.568  1.00  0.00           C  
ATOM     19  HB1 LEU R  30     154.600 142.913 170.686  1.00  0.00           H  
ATOM     20  HB2 LEU R  30     156.014 142.159 171.496  1.00  0.00           H  
ATOM     21  CG  LEU R  30     154.691 140.848 170.402  1.00  0.00           C  
ATOM     22  HG  LEU R  30     155.484 140.074 170.446  1.00  0.00           H  
ATOM     23  CD1 LEU R  30     153.723 140.517 171.568  1.00  0.00           C  
ATOM     24 HD11 LEU R  30     152.871 141.230 171.565  1.00  0.00           H  
ATOM     25 HD12 LEU R  30     154.285 140.623 172.519  1.00  0.00           H  
ATOM     26 HD13 LEU R  30     153.269 139.504 171.532  1.00  0.00           H  
ATOM     27  CD2 LEU R  30     153.972 140.717 169.037  1.00  0.00           C  
ATOM     28 HD21 LEU R  30     153.122 141.417 168.898  1.00  0.00           H  
ATOM     29 HD22 LEU R  30     153.767 139.624 168.975  1.00  0.00           H  
ATOM     30 HD23 LEU R  30     154.690 140.888 168.204  1.00  0.00           H  
ATOM     31  C   LEU R  30     155.775 143.475 168.368  1.00  0.00           C  
ATOM     32  O   LEU R  30     155.254 143.132 167.286  1.00  0.00           O  
ATOM     33  N   THR R  31     155.914 144.768 168.656  1.00  0.00           N  
ATOM     34  HN  THR R  31     156.572 144.975 169.374  1.00  0.00           H  
ATOM     35  CA  THR R  31     155.371 145.841 167.831  1.00  0.00           C  
ATOM     36  HA  THR R  31     154.288 145.763 167.814  1.00  0.00           H  
ATOM     37  CB  THR R  31     155.736 147.223 168.501  1.00  0.00           C  
ATOM     38  HB  THR R  31     155.699 148.050 167.757  1.00  0.00           H  
ATOM     39  OG1 THR R  31     157.061 147.141 169.003  1.00  0.00           O  
ATOM     40  HG1 THR R  31     157.308 148.076 168.945  1.00  0.00           H  
ATOM     41  CG2 THR R  31     154.896 147.471 169.776  1.00  0.00           C  
ATOM     42 HG21 THR R  31     155.156 146.730 170.557  1.00  0.00           H  
ATOM     43 HG22 THR R  31     153.832 147.477 169.440  1.00  0.00           H  
ATOM     44 HG23 THR R  31     155.032 148.428 170.323  1.00  0.00           H  
ATOM     45  C   THR R  31     155.894 145.895 166.440  1.00  0.00           C  
ATOM     46  O   THR R  31     155.122 145.753 165.496  1.00  0.00           O  
ATOM     47  N   VAL R  32     157.206 145.913 166.272  1.00  0.00           N  
ATOM     48  HN  VAL R  32     157.817 145.909 167.059  1.00  0.00           H  
ATOM     49  CA  VAL R  32     157.947 145.771 165.024  1.00  0.00           C  
ATOM     50  HA  VAL R  32     157.559 146.448 164.278  1.00  0.00           H  
ATOM     51  CB  VAL R  32     159.406 146.192 165.113  1.00  0.00           C  
ATOM     52  HB  VAL R  32     160.012 145.841 164.254  1.00  0.00           H  
ATOM     53  CG1 VAL R  32     159.448 147.745 164.962  1.00  0.00           C  
ATOM     54 HG11 VAL R  32     158.736 148.112 165.734  1.00  0.00           H  
ATOM     55 HG12 VAL R  32     159.102 148.059 163.941  1.00  0.00           H  
ATOM     56 HG13 VAL R  32     160.430 148.235 165.117  1.00  0.00           H  
ATOM     57  CG2 VAL R  32     160.061 145.717 166.430  1.00  0.00           C  
ATOM     58 HG21 VAL R  32     160.137 144.636 166.692  1.00  0.00           H  
ATOM     59 HG22 VAL R  32     159.547 146.134 167.310  1.00  0.00           H  
ATOM     60 HG23 VAL R  32     161.108 146.107 166.341  1.00  0.00           H  
ATOM     61  C   VAL R  32     157.795 144.431 164.388  1.00  0.00           C  
ATOM     62  O   VAL R  32     157.758 144.330 163.184  1.00  0.00           O  
ATOM     63  N   LEU R  33     157.555 143.337 165.185  1.00  0.00           N  
ATOM     64  HN  LEU R  33     157.837 143.363 166.144  1.00  0.00           H  
ATOM     65  CA  LEU R  33     157.176 142.016 164.610  1.00  0.00           C  
ATOM     66  HA  LEU R  33     157.969 141.619 163.997  1.00  0.00           H  
ATOM     67  CB  LEU R  33     156.839 140.951 165.771  1.00  0.00           C  
ATOM     68  HB1 LEU R  33     155.743 140.874 165.862  1.00  0.00           H  
ATOM     69  HB2 LEU R  33     157.110 141.480 166.715  1.00  0.00           H  
ATOM     70  CG  LEU R  33     157.442 139.477 165.652  1.00  0.00           C  
ATOM     71  HG  LEU R  33     158.545 139.494 165.520  1.00  0.00           H  
ATOM     72  CD1 LEU R  33     157.039 138.595 166.892  1.00  0.00           C  
ATOM     73 HD11 LEU R  33     155.935 138.628 167.015  1.00  0.00           H  
ATOM     74 HD12 LEU R  33     157.589 138.914 167.809  1.00  0.00           H  
ATOM     75 HD13 LEU R  33     157.270 137.514 166.753  1.00  0.00           H  
ATOM     76  CD2 LEU R  33     157.065 138.836 164.315  1.00  0.00           C  
ATOM     77 HD21 LEU R  33     157.452 139.439 163.475  1.00  0.00           H  
ATOM     78 HD22 LEU R  33     155.951 138.808 164.290  1.00  0.00           H  
ATOM     79 HD23 LEU R  33     157.443 137.796 164.291  1.00  0.00           H  
ATOM     80  C   LEU R  33     155.967 142.039 163.723  1.00  0.00           C  
ATOM     81  O   LEU R  33     155.994 141.597 162.581  1.00  0.00           O  
ATOM     82  N   THR R  34     154.874 142.726 164.169  1.00  0.00           N  
ATOM     83  HN  THR R  34     154.922 143.157 165.072  1.00  0.00           H  
ATOM     84  CA  THR R  34     153.646 143.037 163.456  1.00  0.00           C  
ATOM     85  HA  THR R  34     153.177 142.164 163.026  1.00  0.00           H  
ATOM     86  CB  THR R  34     152.639 143.799 164.310  1.00  0.00           C  
ATOM     87  HB  THR R  34     153.068 144.787 164.576  1.00  0.00           H  
ATOM     88  OG1 THR R  34     152.256 143.010 165.381  1.00  0.00           O  
ATOM     89  HG1 THR R  34     153.033 142.834 165.925  1.00  0.00           H  
ATOM     90  CG2 THR R  34     151.257 143.842 163.535  1.00  0.00           C  
ATOM     91 HG21 THR R  34     151.067 142.839 163.086  1.00  0.00           H  
ATOM     92 HG22 THR R  34     151.464 144.536 162.689  1.00  0.00           H  
ATOM     93 HG23 THR R  34     150.469 144.225 164.218  1.00  0.00           H  
ATOM     94  C   THR R  34     153.980 143.855 162.247  1.00  0.00           C  
ATOM     95  O   THR R  34     153.400 143.762 161.173  1.00  0.00           O  
ATOM     96  N   CYS R  35     154.928 144.781 162.332  1.00  0.00           N  
ATOM     97  HN  CYS R  35     155.395 144.812 163.212  1.00  0.00           H  
ATOM     98  CA  CYS R  35     155.288 145.720 161.364  1.00  0.00           C  
ATOM     99  HA  CYS R  35     154.335 146.124 161.039  1.00  0.00           H  
ATOM    100  CB  CYS R  35     156.212 146.934 161.699  1.00  0.00           C  
ATOM    101  HB1 CYS R  35     156.447 147.581 160.817  1.00  0.00           H  
ATOM    102  HB2 CYS R  35     157.140 146.492 162.116  1.00  0.00           H  
ATOM    103  SG  CYS R  35     155.407 147.940 162.894  1.00  0.00           S  
ATOM    104  HG1 CYS R  35     155.304 149.069 162.202  1.00  0.00           H  
ATOM    105  C   CYS R  35     155.899 145.036 160.122  1.00  0.00           C  
ATOM    106  O   CYS R  35     155.574 145.289 158.952  1.00  0.00           O  
ATOM    107  N   ILE R  36     156.754 144.035 160.344  1.00  0.00           N  
ATOM    108  HN  ILE R  36     156.887 143.868 161.317  1.00  0.00           H  
ATOM    109  CA  ILE R  36     157.452 143.297 159.359  1.00  0.00           C  
ATOM    110  HA  ILE R  36     157.888 143.976 158.646  1.00  0.00           H  
ATOM    111  CB  ILE R  36     158.608 142.465 159.892  1.00  0.00           C  
ATOM    112  HB  ILE R  36     158.291 142.079 160.887  1.00  0.00           H  
ATOM    113  CG2 ILE R  36     159.000 141.212 158.989  1.00  0.00           C  
ATOM    114 HG21 ILE R  36     159.305 141.484 157.955  1.00  0.00           H  
ATOM    115 HG22 ILE R  36     158.146 140.496 158.962  1.00  0.00           H  
ATOM    116 HG23 ILE R  36     159.861 140.691 159.454  1.00  0.00           H  
ATOM    117  CG1 ILE R  36     159.783 143.396 160.079  1.00  0.00           C  
ATOM    118 HG11 ILE R  36     159.481 144.294 160.668  1.00  0.00           H  
ATOM    119 HG12 ILE R  36     160.161 143.767 159.097  1.00  0.00           H  
ATOM    120  CD  ILE R  36     160.902 142.662 160.823  1.00  0.00           C  
ATOM    121  HD1 ILE R  36     161.416 141.865 160.254  1.00  0.00           H  
ATOM    122  HD2 ILE R  36     160.524 142.291 161.805  1.00  0.00           H  
ATOM    123  HD3 ILE R  36     161.641 143.451 161.087  1.00  0.00           H  
ATOM    124  C   ILE R  36     156.465 142.473 158.506  1.00  0.00           C  
ATOM    125  O   ILE R  36     156.426 142.438 157.276  1.00  0.00           O  
ATOM    126  N   VAL R  37     155.570 141.738 159.088  1.00  0.00           N  
ATOM    127  HN  VAL R  37     155.604 141.839 160.085  1.00  0.00           H  
ATOM    128  CA  VAL R  37     154.507 140.953 158.463  1.00  0.00           C  
ATOM    129  HA  VAL R  37     155.019 140.399 157.696  1.00  0.00           H  
ATOM    130  CB  VAL R  37     154.022 140.039 159.657  1.00  0.00           C  
ATOM    131  HB  VAL R  37     153.997 140.751 160.512  1.00  0.00           H  
ATOM    132  CG1 VAL R  37     152.689 139.350 159.357  1.00  0.00           C  
ATOM    133 HG11 VAL R  37     152.798 138.811 158.392  1.00  0.00           H  
ATOM    134 HG12 VAL R  37     151.868 140.030 159.040  1.00  0.00           H  
ATOM    135 HG13 VAL R  37     152.387 138.803 160.278  1.00  0.00           H  
ATOM    136  CG2 VAL R  37     155.135 139.008 159.842  1.00  0.00           C  
ATOM    137 HG21 VAL R  37     155.932 139.341 160.542  1.00  0.00           H  
ATOM    138 HG22 VAL R  37     155.472 138.667 158.844  1.00  0.00           H  
ATOM    139 HG23 VAL R  37     154.701 138.083 160.277  1.00  0.00           H  
ATOM    140  C   VAL R  37     153.407 141.834 157.863  1.00  0.00           C  
ATOM    141  O   VAL R  37     152.898 141.502 156.807  1.00  0.00           O  
ATOM    142  N   SER R  38     153.008 142.957 158.505  1.00  0.00           N  
ATOM    143  HN  SER R  38     153.365 143.267 159.384  1.00  0.00           H  
ATOM    144  CA  SER R  38     151.998 143.848 157.895  1.00  0.00           C  
ATOM    145  HA  SER R  38     151.128 143.253 157.613  1.00  0.00           H  
ATOM    146  CB  SER R  38     151.594 145.013 158.770  1.00  0.00           C  
ATOM    147  HB1 SER R  38     150.864 145.601 158.171  1.00  0.00           H  
ATOM    148  HB2 SER R  38     152.491 145.629 158.998  1.00  0.00           H  
ATOM    149  OG  SER R  38     150.948 144.643 159.954  1.00  0.00           O  
ATOM    150  HG1 SER R  38     151.574 144.149 160.499  1.00  0.00           H  
ATOM    151  C   SER R  38     152.500 144.330 156.652  1.00  0.00           C  
ATOM    152  O   SER R  38     151.812 144.419 155.607  1.00  0.00           O  
ATOM    153  N   LEU R  39     153.787 144.693 156.559  1.00  0.00           N  
ATOM    154  HN  LEU R  39     154.360 144.625 157.376  1.00  0.00           H  
ATOM    155  CA  LEU R  39     154.481 145.194 155.350  1.00  0.00           C  
ATOM    156  HA  LEU R  39     154.040 146.130 155.021  1.00  0.00           H  
ATOM    157  CB  LEU R  39     155.997 145.469 155.551  1.00  0.00           C  
ATOM    158  HB1 LEU R  39     156.530 144.501 155.432  1.00  0.00           H  
ATOM    159  HB2 LEU R  39     156.077 145.630 156.640  1.00  0.00           H  
ATOM    160  CG  LEU R  39     156.779 146.764 154.917  1.00  0.00           C  
ATOM    161  HG  LEU R  39     156.515 147.700 155.466  1.00  0.00           H  
ATOM    162  CD1 LEU R  39     158.234 146.802 155.415  1.00  0.00           C  
ATOM    163 HD11 LEU R  39     158.845 145.997 154.952  1.00  0.00           H  
ATOM    164 HD12 LEU R  39     158.346 146.801 156.526  1.00  0.00           H  
ATOM    165 HD13 LEU R  39     158.708 147.757 155.128  1.00  0.00           H  
ATOM    166  CD2 LEU R  39     156.493 146.910 153.409  1.00  0.00           C  
ATOM    167 HD21 LEU R  39     155.433 147.101 153.127  1.00  0.00           H  
ATOM    168 HD22 LEU R  39     156.737 145.979 152.848  1.00  0.00           H  
ATOM    169 HD23 LEU R  39     157.084 147.724 152.934  1.00  0.00           H  
ATOM    170  C   LEU R  39     154.344 144.327 154.158  1.00  0.00           C  
ATOM    171  O   LEU R  39     154.007 144.868 153.107  1.00  0.00           O  
ATOM    172  N   VAL R  40     154.511 143.072 154.280  1.00  0.00           N  
ATOM    173  HN  VAL R  40     154.992 142.670 155.057  1.00  0.00           H  
ATOM    174  CA  VAL R  40     154.266 141.986 153.272  1.00  0.00           C  
ATOM    175  HA  VAL R  40     154.789 142.248 152.359  1.00  0.00           H  
ATOM    176  CB  VAL R  40     154.610 140.573 153.970  1.00  0.00           C  
ATOM    177  HB  VAL R  40     154.029 140.596 154.920  1.00  0.00           H  
ATOM    178  CG1 VAL R  40     154.278 139.579 152.875  1.00  0.00           C  
ATOM    179 HG11 VAL R  40     154.667 139.919 151.895  1.00  0.00           H  
ATOM    180 HG12 VAL R  40     153.186 139.614 152.714  1.00  0.00           H  
ATOM    181 HG13 VAL R  40     154.526 138.584 153.307  1.00  0.00           H  
ATOM    182  CG2 VAL R  40     156.069 140.512 154.227  1.00  0.00           C  
ATOM    183 HG21 VAL R  40     156.474 141.292 154.907  1.00  0.00           H  
ATOM    184 HG22 VAL R  40     156.755 140.407 153.358  1.00  0.00           H  
ATOM    185 HG23 VAL R  40     156.244 139.554 154.778  1.00  0.00           H  
ATOM    186  C   VAL R  40     152.846 142.036 152.855  1.00  0.00           C  
ATOM    187  O   VAL R  40     152.627 142.095 151.628  1.00  0.00           O  
ATOM    188  N   GLY R  41     151.811 142.150 153.742  1.00  0.00           N  
ATOM    189  HN  GLY R  41     151.944 142.279 154.722  1.00  0.00           H  
ATOM    190  CA  GLY R  41     150.428 142.188 153.424  1.00  0.00           C  
ATOM    191  HA1 GLY R  41     149.844 142.102 154.323  1.00  0.00           H  
ATOM    192  HA2 GLY R  41     150.121 141.441 152.714  1.00  0.00           H  
ATOM    193  C   GLY R  41     150.027 143.503 152.782  1.00  0.00           C  
ATOM    194  O   GLY R  41     149.257 143.494 151.869  1.00  0.00           O  
ATOM    195  N   LEU R  42     150.574 144.688 153.175  1.00  0.00           N  
ATOM    196  HN  LEU R  42     151.205 144.658 153.950  1.00  0.00           H  
ATOM    197  CA  LEU R  42     150.216 145.969 152.578  1.00  0.00           C  
ATOM    198  HA  LEU R  42     149.177 146.157 152.783  1.00  0.00           H  
ATOM    199  CB  LEU R  42     151.157 147.021 153.175  1.00  0.00           C  
ATOM    200  HB1 LEU R  42     151.506 147.689 152.363  1.00  0.00           H  
ATOM    201  HB2 LEU R  42     152.007 146.634 153.780  1.00  0.00           H  
ATOM    202  CG  LEU R  42     150.436 148.040 154.109  1.00  0.00           C  
ATOM    203  HG  LEU R  42     149.629 148.554 153.545  1.00  0.00           H  
ATOM    204  CD1 LEU R  42     149.700 147.312 155.296  1.00  0.00           C  
ATOM    205 HD11 LEU R  42     150.410 146.710 155.914  1.00  0.00           H  
ATOM    206 HD12 LEU R  42     148.913 146.634 154.913  1.00  0.00           H  
ATOM    207 HD13 LEU R  42     149.324 148.090 155.994  1.00  0.00           H  
ATOM    208  CD2 LEU R  42     151.393 149.132 154.645  1.00  0.00           C  
ATOM    209 HD21 LEU R  42     152.138 149.533 153.920  1.00  0.00           H  
ATOM    210 HD22 LEU R  42     152.037 148.767 155.472  1.00  0.00           H  
ATOM    211 HD23 LEU R  42     150.778 149.955 155.047  1.00  0.00           H  
ATOM    212  C   LEU R  42     150.299 146.078 151.062  1.00  0.00           C  
ATOM    213  O   LEU R  42     149.552 146.768 150.344  1.00  0.00           O  
ATOM    214  N   THR R  43     151.276 145.348 150.522  1.00  0.00           N  
ATOM    215  HN  THR R  43     151.704 144.660 151.107  1.00  0.00           H  
ATOM    216  CA  THR R  43     151.657 145.327 149.117  1.00  0.00           C  
ATOM    217  HA  THR R  43     151.232 146.160 148.568  1.00  0.00           H  
ATOM    218  CB  THR R  43     153.176 145.369 149.045  1.00  0.00           C  
ATOM    219  HB  THR R  43     153.571 145.141 148.029  1.00  0.00           H  
ATOM    220  OG1 THR R  43     153.842 144.435 149.912  1.00  0.00           O  
ATOM    221  HG1 THR R  43     153.838 144.850 150.781  1.00  0.00           H  
ATOM    222  CG2 THR R  43     153.666 146.780 149.336  1.00  0.00           C  
ATOM    223 HG21 THR R  43     153.462 147.127 150.366  1.00  0.00           H  
ATOM    224 HG22 THR R  43     153.123 147.484 148.665  1.00  0.00           H  
ATOM    225 HG23 THR R  43     154.718 147.092 149.160  1.00  0.00           H  
ATOM    226  C   THR R  43     151.175 144.010 148.481  1.00  0.00           C  
ATOM    227  O   THR R  43     150.816 144.006 147.268  1.00  0.00           O  
ATOM    228  N   GLY R  44     151.101 142.866 149.224  1.00  0.00           N  
ATOM    229  HN  GLY R  44     151.558 142.776 150.100  1.00  0.00           H  
ATOM    230  CA  GLY R  44     150.602 141.595 148.646  1.00  0.00           C  
ATOM    231  HA1 GLY R  44     150.744 140.910 149.465  1.00  0.00           H  
ATOM    232  HA2 GLY R  44     151.218 141.401 147.776  1.00  0.00           H  
ATOM    233  C   GLY R  44     149.159 141.610 148.331  1.00  0.00           C  
ATOM    234  O   GLY R  44     148.669 140.786 147.577  1.00  0.00           O  
ATOM    235  N   ASN R  45     148.391 142.446 149.009  1.00  0.00           N  
ATOM    236  HN  ASN R  45     148.803 142.896 149.804  1.00  0.00           H  
ATOM    237  CA  ASN R  45     147.044 142.727 148.620  1.00  0.00           C  
ATOM    238  HA  ASN R  45     146.613 141.851 148.156  1.00  0.00           H  
ATOM    239  CB  ASN R  45     146.177 143.233 149.789  1.00  0.00           C  
ATOM    240  HB1 ASN R  45     145.188 143.483 149.358  1.00  0.00           H  
ATOM    241  HB2 ASN R  45     146.574 144.189 150.189  1.00  0.00           H  
ATOM    242  CG  ASN R  45     145.757 142.124 150.745  1.00  0.00           C  
ATOM    243  OD1 ASN R  45     145.178 141.103 150.329  1.00  0.00           O  
ATOM    244  ND2 ASN R  45     146.080 142.324 152.041  1.00  0.00           N  
ATOM    245 HD21 ASN R  45     145.764 141.545 152.582  1.00  0.00           H  
ATOM    246 HD22 ASN R  45     146.474 143.173 152.389  1.00  0.00           H  
ATOM    247  C   ASN R  45     147.063 143.872 147.490  1.00  0.00           C  
ATOM    248  O   ASN R  45     146.235 143.833 146.615  1.00  0.00           O  
ATOM    249  N   ALA R  46     148.015 144.826 147.487  1.00  0.00           N  
ATOM    250  HN  ALA R  46     148.796 144.779 148.107  1.00  0.00           H  
ATOM    251  CA  ALA R  46     148.086 145.875 146.383  1.00  0.00           C  
ATOM    252  HA  ALA R  46     147.090 146.292 146.327  1.00  0.00           H  
ATOM    253  CB  ALA R  46     149.225 146.826 146.803  1.00  0.00           C  
ATOM    254  HB1 ALA R  46     150.164 146.270 146.605  1.00  0.00           H  
ATOM    255  HB2 ALA R  46     149.243 147.197 147.851  1.00  0.00           H  
ATOM    256  HB3 ALA R  46     149.290 147.665 146.080  1.00  0.00           H  
ATOM    257  C   ALA R  46     148.277 145.338 144.999  1.00  0.00           C  
ATOM    258  O   ALA R  46     147.593 145.679 144.011  1.00  0.00           O  
ATOM    259  N   VAL R  47     149.130 144.324 144.878  1.00  0.00           N  
ATOM    260  HN  VAL R  47     149.769 144.108 145.622  1.00  0.00           H  
ATOM    261  CA  VAL R  47     149.338 143.569 143.595  1.00  0.00           C  
ATOM    262  HA  VAL R  47     149.473 144.367 142.874  1.00  0.00           H  
ATOM    263  CB  VAL R  47     150.577 142.638 143.545  1.00  0.00           C  
ATOM    264  HB  VAL R  47     151.474 143.287 143.619  1.00  0.00           H  
ATOM    265  CG1 VAL R  47     150.667 141.624 144.646  1.00  0.00           C  
ATOM    266 HG11 VAL R  47     149.933 140.796 144.626  1.00  0.00           H  
ATOM    267 HG12 VAL R  47     150.663 141.992 145.687  1.00  0.00           H  
ATOM    268 HG13 VAL R  47     151.710 141.237 144.665  1.00  0.00           H  
ATOM    269  CG2 VAL R  47     150.846 141.987 142.117  1.00  0.00           C  
ATOM    270 HG21 VAL R  47     150.734 142.730 141.305  1.00  0.00           H  
ATOM    271 HG22 VAL R  47     150.113 141.173 141.950  1.00  0.00           H  
ATOM    272 HG23 VAL R  47     151.816 141.454 142.104  1.00  0.00           H  
ATOM    273  C   VAL R  47     148.112 142.812 143.230  1.00  0.00           C  
ATOM    274  O   VAL R  47     147.660 142.999 142.118  1.00  0.00           O  
ATOM    275  N   VAL R  48     147.425 142.016 144.095  1.00  0.00           N  
ATOM    276  HN  VAL R  48     147.765 141.900 145.022  1.00  0.00           H  
ATOM    277  CA  VAL R  48     146.151 141.359 143.767  1.00  0.00           C  
ATOM    278  HA  VAL R  48     146.304 140.765 142.876  1.00  0.00           H  
ATOM    279  CB  VAL R  48     145.675 140.428 144.945  1.00  0.00           C  
ATOM    280  HB  VAL R  48     145.576 140.967 145.910  1.00  0.00           H  
ATOM    281  CG1 VAL R  48     144.358 139.851 144.576  1.00  0.00           C  
ATOM    282 HG11 VAL R  48     144.589 139.259 143.658  1.00  0.00           H  
ATOM    283 HG12 VAL R  48     143.522 140.548 144.350  1.00  0.00           H  
ATOM    284 HG13 VAL R  48     143.993 139.090 145.297  1.00  0.00           H  
ATOM    285  CG2 VAL R  48     146.779 139.348 144.988  1.00  0.00           C  
ATOM    286 HG21 VAL R  48     147.481 139.675 145.784  1.00  0.00           H  
ATOM    287 HG22 VAL R  48     147.278 139.175 144.019  1.00  0.00           H  
ATOM    288 HG23 VAL R  48     146.322 138.358 145.214  1.00  0.00           H  
ATOM    289  C   VAL R  48     145.065 142.329 143.378  1.00  0.00           C  
ATOM    290  O   VAL R  48     144.304 142.087 142.453  1.00  0.00           O  
ATOM    291  N   LEU R  49     144.971 143.512 144.095  1.00  0.00           N  
ATOM    292  HN  LEU R  49     145.457 143.621 144.952  1.00  0.00           H  
ATOM    293  CA  LEU R  49     144.062 144.581 143.806  1.00  0.00           C  
ATOM    294  HA  LEU R  49     143.054 144.198 143.727  1.00  0.00           H  
ATOM    295  CB  LEU R  49     144.137 145.812 144.807  1.00  0.00           C  
ATOM    296  HB1 LEU R  49     143.918 146.799 144.355  1.00  0.00           H  
ATOM    297  HB2 LEU R  49     145.190 145.932 145.134  1.00  0.00           H  
ATOM    298  CG  LEU R  49     143.226 145.688 146.079  1.00  0.00           C  
ATOM    299  HG  LEU R  49     143.322 144.747 146.649  1.00  0.00           H  
ATOM    300  CD1 LEU R  49     143.600 146.948 146.897  1.00  0.00           C  
ATOM    301 HD11 LEU R  49     144.593 146.869 147.376  1.00  0.00           H  
ATOM    302 HD12 LEU R  49     142.850 147.120 147.698  1.00  0.00           H  
ATOM    303 HD13 LEU R  49     143.675 147.896 146.334  1.00  0.00           H  
ATOM    304  CD2 LEU R  49     141.765 145.628 145.633  1.00  0.00           C  
ATOM    305 HD21 LEU R  49     141.592 144.755 144.977  1.00  0.00           H  
ATOM    306 HD22 LEU R  49     141.540 146.564 145.084  1.00  0.00           H  
ATOM    307 HD23 LEU R  49     141.067 145.452 146.479  1.00  0.00           H  
ATOM    308  C   LEU R  49     144.082 145.167 142.399  1.00  0.00           C  
ATOM    309  O   LEU R  49     143.014 145.553 141.829  1.00  0.00           O  
ATOM    310  N   TRP R  50     145.323 145.231 141.901  1.00  0.00           N  
ATOM    311  HN  TRP R  50     146.118 144.940 142.428  1.00  0.00           H  
ATOM    312  CA  TRP R  50     145.507 145.651 140.553  1.00  0.00           C  
ATOM    313  HA  TRP R  50     144.797 146.406 140.251  1.00  0.00           H  
ATOM    314  CB  TRP R  50     146.961 146.286 140.401  1.00  0.00           C  
ATOM    315  HB1 TRP R  50     147.308 146.536 141.425  1.00  0.00           H  
ATOM    316  HB2 TRP R  50     146.671 147.252 139.930  1.00  0.00           H  
ATOM    317  CG  TRP R  50     148.039 145.702 139.555  1.00  0.00           C  
ATOM    318  CD1 TRP R  50     149.189 144.930 139.998  1.00  0.00           C  
ATOM    319  HD1 TRP R  50     149.386 144.776 141.048  1.00  0.00           H  
ATOM    320  NE1 TRP R  50     149.839 144.412 138.891  1.00  0.00           N  
ATOM    321  HE1 TRP R  50     150.628 143.845 138.860  1.00  0.00           H  
ATOM    322  CE2 TRP R  50     149.196 144.838 137.767  1.00  0.00           C  
ATOM    323  CD2 TRP R  50     148.086 145.600 138.107  1.00  0.00           C  
ATOM    324  CE3 TRP R  50     147.351 146.288 137.097  1.00  0.00           C  
ATOM    325  HE3 TRP R  50     146.510 146.940 137.259  1.00  0.00           H  
ATOM    326  CZ3 TRP R  50     147.563 145.970 135.718  1.00  0.00           C  
ATOM    327  HZ3 TRP R  50     147.094 146.589 134.969  1.00  0.00           H  
ATOM    328  CZ2 TRP R  50     149.563 144.640 136.459  1.00  0.00           C  
ATOM    329  HZ2 TRP R  50     150.464 144.147 136.129  1.00  0.00           H  
ATOM    330  CH2 TRP R  50     148.738 145.211 135.460  1.00  0.00           C  
ATOM    331  HH2 TRP R  50     149.124 145.095 134.452  1.00  0.00           H  
ATOM    332  C   TRP R  50     145.415 144.436 139.590  1.00  0.00           C  
ATOM    333  O   TRP R  50     144.757 144.497 138.553  1.00  0.00           O  
ATOM    334  N   LEU R  51     146.095 143.250 139.899  1.00  0.00           N  
ATOM    335  HN  LEU R  51     146.659 143.248 140.721  1.00  0.00           H  
ATOM    336  CA  LEU R  51     146.199 142.209 138.872  1.00  0.00           C  
ATOM    337  HA  LEU R  51     146.605 142.715 138.006  1.00  0.00           H  
ATOM    338  CB  LEU R  51     147.074 141.015 139.412  1.00  0.00           C  
ATOM    339  HB1 LEU R  51     146.744 140.057 138.953  1.00  0.00           H  
ATOM    340  HB2 LEU R  51     146.884 140.976 140.504  1.00  0.00           H  
ATOM    341  CG  LEU R  51     148.509 141.050 139.120  1.00  0.00           C  
ATOM    342  HG  LEU R  51     148.976 141.892 139.683  1.00  0.00           H  
ATOM    343  CD1 LEU R  51     149.165 139.765 139.690  1.00  0.00           C  
ATOM    344 HD11 LEU R  51     148.903 138.896 139.049  1.00  0.00           H  
ATOM    345 HD12 LEU R  51     148.727 139.524 140.676  1.00  0.00           H  
ATOM    346 HD13 LEU R  51     150.266 139.871 139.824  1.00  0.00           H  
ATOM    347  CD2 LEU R  51     148.784 141.075 137.626  1.00  0.00           C  
ATOM    348 HD21 LEU R  51     148.451 142.014 137.116  1.00  0.00           H  
ATOM    349 HD22 LEU R  51     148.356 140.215 137.068  1.00  0.00           H  
ATOM    350 HD23 LEU R  51     149.861 140.965 137.397  1.00  0.00           H  
ATOM    351  C   LEU R  51     144.785 141.682 138.553  1.00  0.00           C  
ATOM    352  O   LEU R  51     144.291 141.648 137.406  1.00  0.00           O  
ATOM    353  N   LEU R  52     144.089 141.323 139.584  1.00  0.00           N  
ATOM    354  HN  LEU R  52     144.400 141.431 140.528  1.00  0.00           H  
ATOM    355  CA  LEU R  52     142.638 141.187 139.452  1.00  0.00           C  
ATOM    356  HA  LEU R  52     142.342 140.954 138.439  1.00  0.00           H  
ATOM    357  CB  LEU R  52     142.251 140.182 140.471  1.00  0.00           C  
ATOM    358  HB1 LEU R  52     142.608 140.432 141.494  1.00  0.00           H  
ATOM    359  HB2 LEU R  52     142.771 139.260 140.149  1.00  0.00           H  
ATOM    360  CG  LEU R  52     140.759 139.714 140.480  1.00  0.00           C  
ATOM    361  HG  LEU R  52     140.701 138.662 140.846  1.00  0.00           H  
ATOM    362  CD1 LEU R  52     140.051 139.654 139.129  1.00  0.00           C  
ATOM    363 HD11 LEU R  52     140.520 139.049 138.320  1.00  0.00           H  
ATOM    364 HD12 LEU R  52     139.833 140.649 138.695  1.00  0.00           H  
ATOM    365 HD13 LEU R  52     139.091 139.086 139.178  1.00  0.00           H  
ATOM    366  CD2 LEU R  52     139.891 140.461 141.473  1.00  0.00           C  
ATOM    367 HD21 LEU R  52     139.745 141.533 141.219  1.00  0.00           H  
ATOM    368 HD22 LEU R  52     140.129 140.260 142.539  1.00  0.00           H  
ATOM    369 HD23 LEU R  52     138.849 140.089 141.477  1.00  0.00           H  
ATOM    370  C   LEU R  52     142.136 142.517 139.895  1.00  0.00           C  
ATOM    371  O   LEU R  52     142.060 142.832 141.049  1.00  0.00           O  
ATOM    372  N   GLY R  53     141.622 143.207 138.902  1.00  0.00           N  
ATOM    373  HN  GLY R  53     141.593 142.836 137.985  1.00  0.00           H  
ATOM    374  CA  GLY R  53     141.095 144.564 139.098  1.00  0.00           C  
ATOM    375  HA1 GLY R  53     141.762 145.031 139.815  1.00  0.00           H  
ATOM    376  HA2 GLY R  53     140.071 144.401 139.395  1.00  0.00           H  
ATOM    377  C   GLY R  53     141.269 145.340 137.905  1.00  0.00           C  
ATOM    378  O   GLY R  53     140.618 146.281 137.577  1.00  0.00           O  
ATOM    379  N   CYS R  54     142.347 144.921 137.219  1.00  0.00           N  
ATOM    380  HN  CYS R  54     142.886 144.210 137.665  1.00  0.00           H  
ATOM    381  CA  CYS R  54     142.704 145.499 135.902  1.00  0.00           C  
ATOM    382  HA  CYS R  54     141.976 146.155 135.469  1.00  0.00           H  
ATOM    383  CB  CYS R  54     143.936 146.331 136.029  1.00  0.00           C  
ATOM    384  HB1 CYS R  54     144.125 146.835 135.068  1.00  0.00           H  
ATOM    385  HB2 CYS R  54     144.823 145.787 136.438  1.00  0.00           H  
ATOM    386  SG  CYS R  54     143.607 147.648 137.292  1.00  0.00           S  
ATOM    387  HG1 CYS R  54     143.221 148.699 136.585  1.00  0.00           H  
ATOM    388  C   CYS R  54     142.937 144.409 134.854  1.00  0.00           C  
ATOM    389  O   CYS R  54     142.030 144.231 133.988  1.00  0.00           O  
ATOM    390  N   ARG R  55     144.071 143.724 134.883  1.00  0.00           N  
ATOM    391  HN  ARG R  55     144.747 143.914 135.585  1.00  0.00           H  
ATOM    392  CA  ARG R  55     144.368 142.656 133.909  1.00  0.00           C  
ATOM    393  HA  ARG R  55     144.116 143.047 132.937  1.00  0.00           H  
ATOM    394  CB  ARG R  55     145.843 142.220 133.941  1.00  0.00           C  
ATOM    395  HB1 ARG R  55     145.953 141.165 133.636  1.00  0.00           H  
ATOM    396  HB2 ARG R  55     146.191 142.329 134.991  1.00  0.00           H  
ATOM    397  CG  ARG R  55     146.832 143.098 133.099  1.00  0.00           C  
ATOM    398  HG1 ARG R  55     146.911 144.107 133.541  1.00  0.00           H  
ATOM    399  HG2 ARG R  55     146.369 143.320 132.124  1.00  0.00           H  
ATOM    400  CD  ARG R  55     148.210 142.415 132.882  1.00  0.00           C  
ATOM    401  HD1 ARG R  55     148.252 141.392 132.449  1.00  0.00           H  
ATOM    402  HD2 ARG R  55     148.646 142.294 133.893  1.00  0.00           H  
ATOM    403  NE  ARG R  55     148.992 143.385 132.091  1.00  0.00           N  
ATOM    404  HE  ARG R  55     148.471 143.965 131.460  1.00  0.00           H  
ATOM    405  CZ  ARG R  55     150.323 143.420 132.067  1.00  0.00           C  
ATOM    406  NH1 ARG R  55     150.944 144.349 131.422  1.00  0.00           N  
ATOM    407 HH11 ARG R  55     150.550 144.967 130.745  1.00  0.00           H  
ATOM    408 HH12 ARG R  55     151.924 144.511 131.542  1.00  0.00           H  
ATOM    409  NH2 ARG R  55     151.033 142.500 132.676  1.00  0.00           N  
ATOM    410 HH21 ARG R  55     150.705 141.629 133.050  1.00  0.00           H  
ATOM    411 HH22 ARG R  55     152.021 142.606 132.764  1.00  0.00           H  
ATOM    412  C   ARG R  55     143.418 141.393 133.954  1.00  0.00           C  
ATOM    413  O   ARG R  55     142.901 140.930 132.921  1.00  0.00           O  
ATOM    414  N   MET R  56     143.220 140.809 135.089  1.00  0.00           N  
ATOM    415  HN  MET R  56     143.723 141.105 135.900  1.00  0.00           H  
ATOM    416  CA  MET R  56     142.539 139.514 135.272  1.00  0.00           C  
ATOM    417  HA  MET R  56     142.999 138.938 134.484  1.00  0.00           H  
ATOM    418  CB  MET R  56     142.864 138.850 136.602  1.00  0.00           C  
ATOM    419  HB1 MET R  56     142.213 139.316 137.372  1.00  0.00           H  
ATOM    420  HB2 MET R  56     143.907 139.202 136.757  1.00  0.00           H  
ATOM    421  CG  MET R  56     142.980 137.327 136.709  1.00  0.00           C  
ATOM    422  HG1 MET R  56     143.778 137.053 137.434  1.00  0.00           H  
ATOM    423  HG2 MET R  56     143.269 136.859 135.746  1.00  0.00           H  
ATOM    424  SD  MET R  56     141.497 136.426 137.343  1.00  0.00           S  
ATOM    425  CE  MET R  56     142.335 134.824 137.295  1.00  0.00           C  
ATOM    426  HE1 MET R  56     143.282 134.647 137.851  1.00  0.00           H  
ATOM    427  HE2 MET R  56     142.557 134.542 136.237  1.00  0.00           H  
ATOM    428  HE3 MET R  56     141.696 133.996 137.660  1.00  0.00           H  
ATOM    429  C   MET R  56     141.021 139.592 135.033  1.00  0.00           C  
ATOM    430  O   MET R  56     140.341 140.606 135.196  1.00  0.00           O  
ATOM    431  N   ARG R  57     140.498 138.413 134.549  1.00  0.00           N  
ATOM    432  HN  ARG R  57     141.109 137.650 134.394  1.00  0.00           H  
ATOM    433  CA  ARG R  57     139.014 138.154 134.383  1.00  0.00           C  
ATOM    434  HA  ARG R  57     138.463 138.842 133.752  1.00  0.00           H  
ATOM    435  CB  ARG R  57     138.867 136.779 133.664  1.00  0.00           C  
ATOM    436  HB1 ARG R  57     139.458 136.761 132.722  1.00  0.00           H  
ATOM    437  HB2 ARG R  57     137.784 136.599 133.505  1.00  0.00           H  
ATOM    438  CG  ARG R  57     139.209 135.493 134.482  1.00  0.00           C  
ATOM    439  HG1 ARG R  57     138.608 135.533 135.426  1.00  0.00           H  
ATOM    440  HG2 ARG R  57     140.288 135.424 134.745  1.00  0.00           H  
ATOM    441  CD  ARG R  57     138.851 134.186 133.758  1.00  0.00           C  
ATOM    442  HD1 ARG R  57     139.432 134.069 132.815  1.00  0.00           H  
ATOM    443  HD2 ARG R  57     137.813 134.206 133.350  1.00  0.00           H  
ATOM    444  NE  ARG R  57     138.955 133.116 134.773  1.00  0.00           N  
ATOM    445  HE  ARG R  57     139.509 133.253 135.592  1.00  0.00           H  
ATOM    446  CZ  ARG R  57     138.635 131.912 134.634  1.00  0.00           C  
ATOM    447  NH1 ARG R  57     138.712 131.117 135.687  1.00  0.00           N  
ATOM    448 HH11 ARG R  57     138.898 131.571 136.561  1.00  0.00           H  
ATOM    449 HH12 ARG R  57     138.412 130.168 135.560  1.00  0.00           H  
ATOM    450  NH2 ARG R  57     137.893 131.416 133.694  1.00  0.00           N  
ATOM    451 HH21 ARG R  57     137.409 131.954 133.013  1.00  0.00           H  
ATOM    452 HH22 ARG R  57     137.620 130.454 133.820  1.00  0.00           H  
ATOM    453  C   ARG R  57     138.262 138.110 135.785  1.00  0.00           C  
ATOM    454  O   ARG R  57     138.803 137.897 136.881  1.00  0.00           O  
ATOM    455  N   ARG R  58     137.003 138.285 135.684  1.00  0.00           N  
ATOM    456  HN  ARG R  58     136.625 138.440 134.776  1.00  0.00           H  
ATOM    457  CA  ARG R  58     136.095 138.372 136.836  1.00  0.00           C  
ATOM    458  HA  ARG R  58     136.614 138.100 137.740  1.00  0.00           H  
ATOM    459  CB  ARG R  58     135.511 139.805 137.089  1.00  0.00           C  
ATOM    460  HB1 ARG R  58     134.622 139.790 137.761  1.00  0.00           H  
ATOM    461  HB2 ARG R  58     135.180 140.280 136.142  1.00  0.00           H  
ATOM    462  CG  ARG R  58     136.478 140.764 137.930  1.00  0.00           C  
ATOM    463  HG1 ARG R  58     136.817 140.237 138.855  1.00  0.00           H  
ATOM    464  HG2 ARG R  58     135.820 141.636 138.140  1.00  0.00           H  
ATOM    465  CD  ARG R  58     137.697 141.206 137.092  1.00  0.00           C  
ATOM    466  HD1 ARG R  58     137.549 141.499 136.035  1.00  0.00           H  
ATOM    467  HD2 ARG R  58     138.560 140.528 136.971  1.00  0.00           H  
ATOM    468  NE  ARG R  58     138.116 142.421 137.828  1.00  0.00           N  
ATOM    469  HE  ARG R  58     138.563 142.224 138.706  1.00  0.00           H  
ATOM    470  CZ  ARG R  58     137.546 143.600 137.677  1.00  0.00           C  
ATOM    471  NH1 ARG R  58     136.702 143.887 136.700  1.00  0.00           N  
ATOM    472 HH11 ARG R  58     136.358 143.223 136.033  1.00  0.00           H  
ATOM    473 HH12 ARG R  58     136.151 144.725 136.690  1.00  0.00           H  
ATOM    474  NH2 ARG R  58     137.782 144.611 138.532  1.00  0.00           N  
ATOM    475 HH21 ARG R  58     137.628 145.522 138.151  1.00  0.00           H  
ATOM    476 HH22 ARG R  58     138.297 144.488 139.375  1.00  0.00           H  
ATOM    477  C   ARG R  58     135.040 137.336 136.651  1.00  0.00           C  
ATOM    478  O   ARG R  58     133.855 137.579 136.605  1.00  0.00           O  
ATOM    479  N   ASN R  59     135.369 136.025 136.786  1.00  0.00           N  
ATOM    480  HN  ASN R  59     136.319 135.726 136.763  1.00  0.00           H  
ATOM    481  CA  ASN R  59     134.390 135.054 137.168  1.00  0.00           C  
ATOM    482  HA  ASN R  59     133.565 135.061 136.480  1.00  0.00           H  
ATOM    483  CB  ASN R  59     135.042 133.628 137.189  1.00  0.00           C  
ATOM    484  HB1 ASN R  59     135.275 133.350 136.139  1.00  0.00           H  
ATOM    485  HB2 ASN R  59     134.300 132.861 137.502  1.00  0.00           H  
ATOM    486  CG  ASN R  59     136.252 133.403 138.084  1.00  0.00           C  
ATOM    487  OD1 ASN R  59     137.251 134.100 138.032  1.00  0.00           O  
ATOM    488  ND2 ASN R  59     136.219 132.439 138.998  1.00  0.00           N  
ATOM    489 HD21 ASN R  59     137.033 132.152 139.510  1.00  0.00           H  
ATOM    490 HD22 ASN R  59     135.369 131.955 139.189  1.00  0.00           H  
ATOM    491  C   ASN R  59     133.737 135.303 138.538  1.00  0.00           C  
ATOM    492  O   ASN R  59     134.360 135.797 139.508  1.00  0.00           O  
ATOM    493  N   ALA R  60     132.514 134.839 138.854  1.00  0.00           N  
ATOM    494  HN  ALA R  60     132.095 134.324 138.108  1.00  0.00           H  
ATOM    495  CA  ALA R  60     132.018 134.718 140.185  1.00  0.00           C  
ATOM    496  HA  ALA R  60     131.924 135.717 140.588  1.00  0.00           H  
ATOM    497  CB  ALA R  60     130.661 134.019 140.281  1.00  0.00           C  
ATOM    498  HB1 ALA R  60     130.777 133.152 139.594  1.00  0.00           H  
ATOM    499  HB2 ALA R  60     129.870 134.639 139.813  1.00  0.00           H  
ATOM    500  HB3 ALA R  60     130.325 133.682 141.290  1.00  0.00           H  
ATOM    501  C   ALA R  60     132.939 133.896 141.120  1.00  0.00           C  
ATOM    502  O   ALA R  60     133.678 133.079 140.620  1.00  0.00           O  
ATOM    503  N   PHE R  61     132.961 134.224 142.403  1.00  0.00           N  
ATOM    504  HN  PHE R  61     132.187 134.710 142.815  1.00  0.00           H  
ATOM    505  CA  PHE R  61     133.985 133.949 143.374  1.00  0.00           C  
ATOM    506  HA  PHE R  61     133.506 134.056 144.338  1.00  0.00           H  
ATOM    507  CB  PHE R  61     134.445 132.519 143.214  1.00  0.00           C  
ATOM    508  HB1 PHE R  61     135.016 132.389 142.265  1.00  0.00           H  
ATOM    509  HB2 PHE R  61     133.722 131.690 143.194  1.00  0.00           H  
ATOM    510  CG  PHE R  61     135.552 132.084 144.236  1.00  0.00           C  
ATOM    511  CD1 PHE R  61     136.785 132.622 144.073  1.00  0.00           C  
ATOM    512  HD1 PHE R  61     137.010 133.402 143.354  1.00  0.00           H  
ATOM    513  CE1 PHE R  61     137.844 132.157 144.817  1.00  0.00           C  
ATOM    514  HE1 PHE R  61     138.760 132.715 144.721  1.00  0.00           H  
ATOM    515  CZ  PHE R  61     137.690 131.048 145.703  1.00  0.00           C  
ATOM    516  HZ  PHE R  61     138.542 130.602 146.192  1.00  0.00           H  
ATOM    517  CD2 PHE R  61     135.351 131.061 145.175  1.00  0.00           C  
ATOM    518  HD2 PHE R  61     134.320 130.738 145.191  1.00  0.00           H  
ATOM    519  CE2 PHE R  61     136.409 130.562 145.890  1.00  0.00           C  
ATOM    520  HE2 PHE R  61     136.202 129.762 146.584  1.00  0.00           H  
ATOM    521  C   PHE R  61     135.002 135.072 143.275  1.00  0.00           C  
ATOM    522  O   PHE R  61     135.331 135.579 144.345  1.00  0.00           O  
ATOM    523  N   SER R  62     135.528 135.549 142.098  1.00  0.00           N  
ATOM    524  HN  SER R  62     135.272 135.127 141.227  1.00  0.00           H  
ATOM    525  CA  SER R  62     136.560 136.675 142.083  1.00  0.00           C  
ATOM    526  HA  SER R  62     137.315 136.319 142.769  1.00  0.00           H  
ATOM    527  CB  SER R  62     137.204 136.847 140.710  1.00  0.00           C  
ATOM    528  HB1 SER R  62     138.048 137.563 140.738  1.00  0.00           H  
ATOM    529  HB2 SER R  62     136.501 137.153 139.901  1.00  0.00           H  
ATOM    530  OG  SER R  62     137.856 135.599 140.429  1.00  0.00           O  
ATOM    531  HG1 SER R  62     137.355 135.369 139.646  1.00  0.00           H  
ATOM    532  C   SER R  62     136.048 137.977 142.669  1.00  0.00           C  
ATOM    533  O   SER R  62     136.771 138.677 143.318  1.00  0.00           O  
ATOM    534  N   ILE R  63     134.759 138.264 142.578  1.00  0.00           N  
ATOM    535  HN  ILE R  63     134.017 137.676 142.252  1.00  0.00           H  
ATOM    536  CA  ILE R  63     134.157 139.372 143.327  1.00  0.00           C  
ATOM    537  HA  ILE R  63     134.686 140.245 142.972  1.00  0.00           H  
ATOM    538  CB  ILE R  63     132.592 139.331 142.989  1.00  0.00           C  
ATOM    539  HB  ILE R  63     132.240 138.325 143.301  1.00  0.00           H  
ATOM    540  CG2 ILE R  63     131.959 140.425 143.887  1.00  0.00           C  
ATOM    541 HG21 ILE R  63     132.455 141.398 143.644  1.00  0.00           H  
ATOM    542 HG22 ILE R  63     132.069 140.263 144.978  1.00  0.00           H  
ATOM    543 HG23 ILE R  63     130.882 140.559 143.651  1.00  0.00           H  
ATOM    544  CG1 ILE R  63     132.326 139.517 141.496  1.00  0.00           C  
ATOM    545 HG11 ILE R  63     131.266 139.322 141.222  1.00  0.00           H  
ATOM    546 HG12 ILE R  63     132.844 138.689 140.983  1.00  0.00           H  
ATOM    547  CD  ILE R  63     132.895 140.802 140.825  1.00  0.00           C  
ATOM    548  HD1 ILE R  63     134.000 140.866 140.858  1.00  0.00           H  
ATOM    549  HD2 ILE R  63     132.361 141.599 141.396  1.00  0.00           H  
ATOM    550  HD3 ILE R  63     132.636 140.856 139.745  1.00  0.00           H  
ATOM    551  C   ILE R  63     134.355 139.413 144.849  1.00  0.00           C  
ATOM    552  O   ILE R  63     134.743 140.430 145.420  1.00  0.00           O  
ATOM    553  N   TYR R  64     134.094 138.295 145.484  1.00  0.00           N  
ATOM    554  HN  TYR R  64     133.761 137.487 144.996  1.00  0.00           H  
ATOM    555  CA  TYR R  64     134.325 138.253 146.908  1.00  0.00           C  
ATOM    556  HA  TYR R  64     133.770 139.085 147.303  1.00  0.00           H  
ATOM    557  CB  TYR R  64     133.988 136.911 147.609  1.00  0.00           C  
ATOM    558  HB1 TYR R  64     134.169 136.874 148.709  1.00  0.00           H  
ATOM    559  HB2 TYR R  64     134.602 136.077 147.180  1.00  0.00           H  
ATOM    560  CG  TYR R  64     132.505 136.750 147.132  1.00  0.00           C  
ATOM    561  CD1 TYR R  64     131.487 137.185 147.982  1.00  0.00           C  
ATOM    562  HD1 TYR R  64     131.777 137.671 148.900  1.00  0.00           H  
ATOM    563  CE1 TYR R  64     130.157 136.780 147.715  1.00  0.00           C  
ATOM    564  HE1 TYR R  64     129.392 137.057 148.430  1.00  0.00           H  
ATOM    565  CZ  TYR R  64     129.844 136.088 146.591  1.00  0.00           C  
ATOM    566  OH  TYR R  64     128.563 135.581 146.310  1.00  0.00           O  
ATOM    567  HH  TYR R  64     128.754 135.037 145.537  1.00  0.00           H  
ATOM    568  CD2 TYR R  64     132.206 136.109 145.920  1.00  0.00           C  
ATOM    569  HD2 TYR R  64     132.951 135.856 145.186  1.00  0.00           H  
ATOM    570  CE2 TYR R  64     130.845 135.867 145.631  1.00  0.00           C  
ATOM    571  HE2 TYR R  64     130.638 135.279 144.750  1.00  0.00           H  
ATOM    572  C   TYR R  64     135.819 138.466 147.223  1.00  0.00           C  
ATOM    573  O   TYR R  64     136.153 139.144 148.210  1.00  0.00           O  
ATOM    574  N   ILE R  65     136.720 137.874 146.446  1.00  0.00           N  
ATOM    575  HN  ILE R  65     136.359 137.356 145.665  1.00  0.00           H  
ATOM    576  CA  ILE R  65     138.164 137.971 146.616  1.00  0.00           C  
ATOM    577  HA  ILE R  65     138.301 137.714 147.659  1.00  0.00           H  
ATOM    578  CB  ILE R  65     138.980 137.045 145.745  1.00  0.00           C  
ATOM    579  HB  ILE R  65     138.911 137.322 144.668  1.00  0.00           H  
ATOM    580  CG2 ILE R  65     140.451 137.011 146.196  1.00  0.00           C  
ATOM    581 HG21 ILE R  65     140.632 137.154 147.286  1.00  0.00           H  
ATOM    582 HG22 ILE R  65     140.969 137.830 145.659  1.00  0.00           H  
ATOM    583 HG23 ILE R  65     140.775 136.025 145.784  1.00  0.00           H  
ATOM    584  CG1 ILE R  65     138.443 135.581 145.826  1.00  0.00           C  
ATOM    585 HG11 ILE R  65     139.001 134.870 145.175  1.00  0.00           H  
ATOM    586 HG12 ILE R  65     137.477 135.434 145.298  1.00  0.00           H  
ATOM    587  CD  ILE R  65     138.302 135.027 147.238  1.00  0.00           C  
ATOM    588  HD1 ILE R  65     137.484 135.569 147.759  1.00  0.00           H  
ATOM    589  HD2 ILE R  65     139.194 135.266 147.863  1.00  0.00           H  
ATOM    590  HD3 ILE R  65     138.137 133.936 147.335  1.00  0.00           H  
ATOM    591  C   ILE R  65     138.631 139.344 146.372  1.00  0.00           C  
ATOM    592  O   ILE R  65     139.527 139.784 147.064  1.00  0.00           O  
ATOM    593  N   LEU R  66     138.018 140.140 145.406  1.00  0.00           N  
ATOM    594  HN  LEU R  66     137.316 139.838 144.774  1.00  0.00           H  
ATOM    595  CA  LEU R  66     138.444 141.528 145.148  1.00  0.00           C  
ATOM    596  HA  LEU R  66     139.524 141.492 145.125  1.00  0.00           H  
ATOM    597  CB  LEU R  66     137.693 142.030 143.901  1.00  0.00           C  
ATOM    598  HB1 LEU R  66     136.653 142.350 144.084  1.00  0.00           H  
ATOM    599  HB2 LEU R  66     137.643 141.232 143.130  1.00  0.00           H  
ATOM    600  CG  LEU R  66     138.349 143.198 143.177  1.00  0.00           C  
ATOM    601  HG  LEU R  66     139.416 142.915 143.106  1.00  0.00           H  
ATOM    602  CD1 LEU R  66     137.777 143.473 141.763  1.00  0.00           C  
ATOM    603 HD11 LEU R  66     136.744 143.782 142.049  1.00  0.00           H  
ATOM    604 HD12 LEU R  66     137.810 142.650 141.030  1.00  0.00           H  
ATOM    605 HD13 LEU R  66     138.240 144.381 141.312  1.00  0.00           H  
ATOM    606  CD2 LEU R  66     138.222 144.459 144.005  1.00  0.00           C  
ATOM    607 HD21 LEU R  66     138.861 144.353 144.909  1.00  0.00           H  
ATOM    608 HD22 LEU R  66     137.194 144.681 144.369  1.00  0.00           H  
ATOM    609 HD23 LEU R  66     138.564 145.413 143.541  1.00  0.00           H  
ATOM    610  C   LEU R  66     138.084 142.303 146.410  1.00  0.00           C  
ATOM    611  O   LEU R  66     138.944 142.989 146.992  1.00  0.00           O  
ATOM    612  N   ASN R  67     136.826 142.169 146.949  1.00  0.00           N  
ATOM    613  HN  ASN R  67     136.120 141.580 146.567  1.00  0.00           H  
ATOM    614  CA  ASN R  67     136.392 142.847 148.138  1.00  0.00           C  
ATOM    615  HA  ASN R  67     136.607 143.900 148.053  1.00  0.00           H  
ATOM    616  CB  ASN R  67     134.913 142.699 148.370  1.00  0.00           C  
ATOM    617  HB1 ASN R  67     134.609 143.322 149.237  1.00  0.00           H  
ATOM    618  HB2 ASN R  67     134.684 141.625 148.562  1.00  0.00           H  
ATOM    619  CG  ASN R  67     134.181 143.140 147.105  1.00  0.00           C  
ATOM    620  OD1 ASN R  67     134.618 143.598 146.093  1.00  0.00           O  
ATOM    621  ND2 ASN R  67     132.848 142.833 147.101  1.00  0.00           N  
ATOM    622 HD21 ASN R  67     132.346 143.147 146.297  1.00  0.00           H  
ATOM    623 HD22 ASN R  67     132.484 142.277 147.845  1.00  0.00           H  
ATOM    624  C   ASN R  67     137.142 142.448 149.374  1.00  0.00           C  
ATOM    625  O   ASN R  67     137.296 143.317 150.206  1.00  0.00           O  
ATOM    626  N   LEU R  68     137.571 141.198 149.520  1.00  0.00           N  
ATOM    627  HN  LEU R  68     137.184 140.468 148.959  1.00  0.00           H  
ATOM    628  CA  LEU R  68     138.420 140.682 150.571  1.00  0.00           C  
ATOM    629  HA  LEU R  68     137.885 140.991 151.453  1.00  0.00           H  
ATOM    630  CB  LEU R  68     138.509 139.116 150.577  1.00  0.00           C  
ATOM    631  HB1 LEU R  68     139.030 138.879 149.634  1.00  0.00           H  
ATOM    632  HB2 LEU R  68     137.467 138.737 150.434  1.00  0.00           H  
ATOM    633  CG  LEU R  68     139.227 138.411 151.781  1.00  0.00           C  
ATOM    634  HG  LEU R  68     140.268 138.797 151.759  1.00  0.00           H  
ATOM    635  CD1 LEU R  68     138.570 138.888 153.100  1.00  0.00           C  
ATOM    636 HD11 LEU R  68     137.471 138.762 152.995  1.00  0.00           H  
ATOM    637 HD12 LEU R  68     138.915 139.949 153.156  1.00  0.00           H  
ATOM    638 HD13 LEU R  68     138.988 138.380 153.990  1.00  0.00           H  
ATOM    639  CD2 LEU R  68     139.242 136.944 151.404  1.00  0.00           C  
ATOM    640 HD21 LEU R  68     139.657 136.811 150.380  1.00  0.00           H  
ATOM    641 HD22 LEU R  68     138.197 136.578 151.526  1.00  0.00           H  
ATOM    642 HD23 LEU R  68     139.928 136.434 152.115  1.00  0.00           H  
ATOM    643  C   LEU R  68     139.703 141.432 150.577  1.00  0.00           C  
ATOM    644  O   LEU R  68     139.991 142.158 151.471  1.00  0.00           O  
ATOM    645  N   ALA R  69     140.412 141.454 149.437  1.00  0.00           N  
ATOM    646  HN  ALA R  69     140.128 140.983 148.609  1.00  0.00           H  
ATOM    647  CA  ALA R  69     141.707 142.141 149.316  1.00  0.00           C  
ATOM    648  HA  ALA R  69     142.280 141.727 150.136  1.00  0.00           H  
ATOM    649  CB  ALA R  69     142.360 141.780 147.938  1.00  0.00           C  
ATOM    650  HB1 ALA R  69     141.647 141.997 147.123  1.00  0.00           H  
ATOM    651  HB2 ALA R  69     142.562 140.683 147.970  1.00  0.00           H  
ATOM    652  HB3 ALA R  69     143.302 142.343 147.773  1.00  0.00           H  
ATOM    653  C   ALA R  69     141.614 143.671 149.563  1.00  0.00           C  
ATOM    654  O   ALA R  69     142.539 144.375 150.079  1.00  0.00           O  
ATOM    655  N   ALA R  70     140.514 144.291 149.115  1.00  0.00           N  
ATOM    656  HN  ALA R  70     139.949 143.824 148.445  1.00  0.00           H  
ATOM    657  CA  ALA R  70     140.172 145.658 149.403  1.00  0.00           C  
ATOM    658  HA  ALA R  70     140.962 146.376 149.205  1.00  0.00           H  
ATOM    659  CB  ALA R  70     138.925 146.006 148.546  1.00  0.00           C  
ATOM    660  HB1 ALA R  70     138.058 145.335 148.784  1.00  0.00           H  
ATOM    661  HB2 ALA R  70     139.147 145.878 147.467  1.00  0.00           H  
ATOM    662  HB3 ALA R  70     138.514 147.029 148.688  1.00  0.00           H  
ATOM    663  C   ALA R  70     139.885 146.029 150.862  1.00  0.00           C  
ATOM    664  O   ALA R  70     140.441 147.034 151.395  1.00  0.00           O  
ATOM    665  N   ALA R  71     139.099 145.168 151.576  1.00  0.00           N  
ATOM    666  HN  ALA R  71     138.689 144.380 151.138  1.00  0.00           H  
ATOM    667  CA  ALA R  71     138.856 145.248 152.958  1.00  0.00           C  
ATOM    668  HA  ALA R  71     138.468 146.242 153.133  1.00  0.00           H  
ATOM    669  CB  ALA R  71     137.780 144.288 153.373  1.00  0.00           C  
ATOM    670  HB1 ALA R  71     138.228 143.266 153.337  1.00  0.00           H  
ATOM    671  HB2 ALA R  71     136.886 144.347 152.712  1.00  0.00           H  
ATOM    672  HB3 ALA R  71     137.313 144.450 154.367  1.00  0.00           H  
ATOM    673  C   ALA R  71     140.062 145.095 153.791  1.00  0.00           C  
ATOM    674  O   ALA R  71     140.285 145.838 154.758  1.00  0.00           O  
ATOM    675  N   ASP R  72     140.928 144.109 153.398  1.00  0.00           N  
ATOM    676  HN  ASP R  72     140.556 143.442 152.755  1.00  0.00           H  
ATOM    677  CA  ASP R  72     142.182 143.689 154.056  1.00  0.00           C  
ATOM    678  HA  ASP R  72     141.927 143.423 155.074  1.00  0.00           H  
ATOM    679  CB  ASP R  72     142.796 142.450 153.329  1.00  0.00           C  
ATOM    680  HB1 ASP R  72     143.825 142.121 153.595  1.00  0.00           H  
ATOM    681  HB2 ASP R  72     142.797 142.659 152.243  1.00  0.00           H  
ATOM    682  CG  ASP R  72     141.861 141.263 153.450  1.00  0.00           C  
ATOM    683  OD1 ASP R  72     141.996 140.339 152.600  1.00  0.00           O  
ATOM    684  OD2 ASP R  72     141.029 141.337 154.384  1.00  0.00           O  
ATOM    685  C   ASP R  72     143.156 144.826 154.073  1.00  0.00           C  
ATOM    686  O   ASP R  72     143.870 145.042 155.044  1.00  0.00           O  
ATOM    687  N   PHE R  73     143.316 145.606 152.967  1.00  0.00           N  
ATOM    688  HN  PHE R  73     142.600 145.546 152.267  1.00  0.00           H  
ATOM    689  CA  PHE R  73     144.190 146.739 152.981  1.00  0.00           C  
ATOM    690  HA  PHE R  73     145.176 146.346 153.200  1.00  0.00           H  
ATOM    691  CB  PHE R  73     144.241 147.468 151.577  1.00  0.00           C  
ATOM    692  HB1 PHE R  73     143.248 147.596 151.088  1.00  0.00           H  
ATOM    693  HB2 PHE R  73     144.819 146.803 150.906  1.00  0.00           H  
ATOM    694  CG  PHE R  73     144.816 148.900 151.627  1.00  0.00           C  
ATOM    695  CD1 PHE R  73     146.198 149.004 151.451  1.00  0.00           C  
ATOM    696  HD1 PHE R  73     146.747 148.086 151.267  1.00  0.00           H  
ATOM    697  CE1 PHE R  73     146.815 150.242 151.525  1.00  0.00           C  
ATOM    698  HE1 PHE R  73     147.886 150.368 151.501  1.00  0.00           H  
ATOM    699  CZ  PHE R  73     146.059 151.372 151.764  1.00  0.00           C  
ATOM    700  HZ  PHE R  73     146.617 152.300 151.851  1.00  0.00           H  
ATOM    701  CD2 PHE R  73     144.013 150.044 151.744  1.00  0.00           C  
ATOM    702  HD2 PHE R  73     142.970 149.815 151.885  1.00  0.00           H  
ATOM    703  CE2 PHE R  73     144.635 151.335 151.893  1.00  0.00           C  
ATOM    704  HE2 PHE R  73     144.045 152.227 152.069  1.00  0.00           H  
ATOM    705  C   PHE R  73     143.926 147.725 154.171  1.00  0.00           C  
ATOM    706  O   PHE R  73     144.822 148.161 154.854  1.00  0.00           O  
ATOM    707  N   LEU R  74     142.731 148.053 154.437  1.00  0.00           N  
ATOM    708  HN  LEU R  74     141.972 147.783 153.860  1.00  0.00           H  
ATOM    709  CA  LEU R  74     142.339 149.026 155.500  1.00  0.00           C  
ATOM    710  HA  LEU R  74     142.989 149.874 155.311  1.00  0.00           H  
ATOM    711  CB  LEU R  74     140.786 149.460 155.495  1.00  0.00           C  
ATOM    712  HB1 LEU R  74     140.655 150.047 156.420  1.00  0.00           H  
ATOM    713  HB2 LEU R  74     140.142 148.563 155.617  1.00  0.00           H  
ATOM    714  CG  LEU R  74     140.368 150.287 154.276  1.00  0.00           C  
ATOM    715  HG  LEU R  74     141.251 150.894 153.988  1.00  0.00           H  
ATOM    716  CD1 LEU R  74     140.066 149.465 153.021  1.00  0.00           C  
ATOM    717 HD11 LEU R  74     139.286 148.699 153.206  1.00  0.00           H  
ATOM    718 HD12 LEU R  74     140.991 149.014 152.607  1.00  0.00           H  
ATOM    719 HD13 LEU R  74     139.656 150.139 152.245  1.00  0.00           H  
ATOM    720  CD2 LEU R  74     139.122 151.207 154.537  1.00  0.00           C  
ATOM    721 HD21 LEU R  74     139.274 151.759 155.491  1.00  0.00           H  
ATOM    722 HD22 LEU R  74     138.241 150.530 154.551  1.00  0.00           H  
ATOM    723 HD23 LEU R  74     139.100 151.946 153.709  1.00  0.00           H  
ATOM    724  C   LEU R  74     142.770 148.598 156.920  1.00  0.00           C  
ATOM    725  O   LEU R  74     143.339 149.428 157.656  1.00  0.00           O  
ATOM    726  N   PHE R  75     142.552 147.333 157.278  1.00  0.00           N  
ATOM    727  HN  PHE R  75     142.092 146.691 156.674  1.00  0.00           H  
ATOM    728  CA  PHE R  75     143.002 146.804 158.533  1.00  0.00           C  
ATOM    729  HA  PHE R  75     142.643 147.437 159.323  1.00  0.00           H  
ATOM    730  CB  PHE R  75     142.462 145.369 158.710  1.00  0.00           C  
ATOM    731  HB1 PHE R  75     142.884 144.676 157.952  1.00  0.00           H  
ATOM    732  HB2 PHE R  75     141.347 145.359 158.677  1.00  0.00           H  
ATOM    733  CG  PHE R  75     142.736 144.712 160.030  1.00  0.00           C  
ATOM    734  CD1 PHE R  75     141.990 145.118 161.211  1.00  0.00           C  
ATOM    735  HD1 PHE R  75     141.193 145.794 160.959  1.00  0.00           H  
ATOM    736  CE1 PHE R  75     142.282 144.612 162.478  1.00  0.00           C  
ATOM    737  HE1 PHE R  75     141.603 144.764 163.305  1.00  0.00           H  
ATOM    738  CZ  PHE R  75     143.411 143.773 162.604  1.00  0.00           C  
ATOM    739  HZ  PHE R  75     143.652 143.329 163.555  1.00  0.00           H  
ATOM    740  CD2 PHE R  75     143.841 143.894 160.235  1.00  0.00           C  
ATOM    741  HD2 PHE R  75     144.439 143.526 159.417  1.00  0.00           H  
ATOM    742  CE2 PHE R  75     144.281 143.492 161.482  1.00  0.00           C  
ATOM    743  HE2 PHE R  75     145.103 142.782 161.497  1.00  0.00           H  
ATOM    744  C   PHE R  75     144.544 146.940 158.659  1.00  0.00           C  
ATOM    745  O   PHE R  75     145.092 147.430 159.700  1.00  0.00           O  
ATOM    746  N   LEU R  76     145.302 146.399 157.675  1.00  0.00           N  
ATOM    747  HN  LEU R  76     145.000 145.877 156.881  1.00  0.00           H  
ATOM    748  CA  LEU R  76     146.734 146.321 157.658  1.00  0.00           C  
ATOM    749  HA  LEU R  76     146.879 145.954 158.670  1.00  0.00           H  
ATOM    750  CB  LEU R  76     147.242 145.464 156.529  1.00  0.00           C  
ATOM    751  HB1 LEU R  76     148.319 145.304 156.754  1.00  0.00           H  
ATOM    752  HB2 LEU R  76     147.058 145.924 155.535  1.00  0.00           H  
ATOM    753  CG  LEU R  76     146.747 144.004 156.486  1.00  0.00           C  
ATOM    754  HG  LEU R  76     145.638 143.952 156.535  1.00  0.00           H  
ATOM    755  CD1 LEU R  76     147.171 143.476 155.137  1.00  0.00           C  
ATOM    756 HD11 LEU R  76     148.255 143.686 155.002  1.00  0.00           H  
ATOM    757 HD12 LEU R  76     146.622 144.052 154.368  1.00  0.00           H  
ATOM    758 HD13 LEU R  76     146.964 142.414 154.888  1.00  0.00           H  
ATOM    759  CD2 LEU R  76     147.255 143.228 157.688  1.00  0.00           C  
ATOM    760 HD21 LEU R  76     146.745 143.482 158.646  1.00  0.00           H  
ATOM    761 HD22 LEU R  76     148.342 143.476 157.775  1.00  0.00           H  
ATOM    762 HD23 LEU R  76     147.036 142.147 157.578  1.00  0.00           H  
ATOM    763  C   LEU R  76     147.264 147.710 157.631  1.00  0.00           C  
ATOM    764  O   LEU R  76     148.174 148.129 158.375  1.00  0.00           O  
ATOM    765  N   SER R  77     146.634 148.555 156.863  1.00  0.00           N  
ATOM    766  HN  SER R  77     145.905 148.215 156.271  1.00  0.00           H  
ATOM    767  CA  SER R  77     147.046 149.963 156.706  1.00  0.00           C  
ATOM    768  HA  SER R  77     148.094 149.843 156.482  1.00  0.00           H  
ATOM    769  CB  SER R  77     146.325 150.746 155.611  1.00  0.00           C  
ATOM    770  HB1 SER R  77     146.626 151.807 155.747  1.00  0.00           H  
ATOM    771  HB2 SER R  77     145.241 150.573 155.732  1.00  0.00           H  
ATOM    772  OG  SER R  77     146.657 150.094 154.386  1.00  0.00           O  
ATOM    773  HG1 SER R  77     145.890 149.576 154.152  1.00  0.00           H  
ATOM    774  C   SER R  77     146.978 150.749 157.978  1.00  0.00           C  
ATOM    775  O   SER R  77     148.008 151.342 158.402  1.00  0.00           O  
ATOM    776  N   GLY R  78     145.831 150.724 158.692  1.00  0.00           N  
ATOM    777  HN  GLY R  78     145.057 150.191 158.345  1.00  0.00           H  
ATOM    778  CA  GLY R  78     145.708 151.326 160.044  1.00  0.00           C  
ATOM    779  HA1 GLY R  78     144.661 151.225 160.284  1.00  0.00           H  
ATOM    780  HA2 GLY R  78     146.082 152.327 159.928  1.00  0.00           H  
ATOM    781  C   GLY R  78     146.576 150.711 161.091  1.00  0.00           C  
ATOM    782  O   GLY R  78     147.179 151.450 161.895  1.00  0.00           O  
ATOM    783  N   ARG R  79     146.770 149.380 161.004  1.00  0.00           N  
ATOM    784  HN  ARG R  79     146.235 148.887 160.321  1.00  0.00           H  
ATOM    785  CA  ARG R  79     147.738 148.744 161.891  1.00  0.00           C  
ATOM    786  HA  ARG R  79     147.514 148.974 162.927  1.00  0.00           H  
ATOM    787  CB  ARG R  79     147.569 147.207 161.772  1.00  0.00           C  
ATOM    788  HB1 ARG R  79     148.477 146.610 162.028  1.00  0.00           H  
ATOM    789  HB2 ARG R  79     147.359 147.108 160.687  1.00  0.00           H  
ATOM    790  CG  ARG R  79     146.367 146.638 162.564  1.00  0.00           C  
ATOM    791  HG1 ARG R  79     146.105 145.773 161.932  1.00  0.00           H  
ATOM    792  HG2 ARG R  79     145.568 147.413 162.445  1.00  0.00           H  
ATOM    793  CD  ARG R  79     146.642 146.198 164.043  1.00  0.00           C  
ATOM    794  HD1 ARG R  79     147.594 145.652 163.895  1.00  0.00           H  
ATOM    795  HD2 ARG R  79     145.756 145.570 164.308  1.00  0.00           H  
ATOM    796  NE  ARG R  79     146.690 147.310 164.944  1.00  0.00           N  
ATOM    797  HE  ARG R  79     145.781 147.691 165.137  1.00  0.00           H  
ATOM    798  CZ  ARG R  79     147.563 147.401 165.892  1.00  0.00           C  
ATOM    799  NH1 ARG R  79     148.783 146.859 165.866  1.00  0.00           N  
ATOM    800 HH11 ARG R  79     149.155 146.673 164.953  1.00  0.00           H  
ATOM    801 HH12 ARG R  79     149.356 146.961 166.676  1.00  0.00           H  
ATOM    802  NH2 ARG R  79     147.310 147.955 167.110  1.00  0.00           N  
ATOM    803 HH21 ARG R  79     146.393 147.871 167.486  1.00  0.00           H  
ATOM    804 HH22 ARG R  79     148.045 147.899 167.791  1.00  0.00           H  
ATOM    805  C   ARG R  79     149.187 149.185 161.820  1.00  0.00           C  
ATOM    806  O   ARG R  79     149.820 149.321 162.786  1.00  0.00           O  
ATOM    807  N   LEU R  80     149.743 149.542 160.637  1.00  0.00           N  
ATOM    808  HN  LEU R  80     149.199 149.391 159.812  1.00  0.00           H  
ATOM    809  CA  LEU R  80     151.011 150.130 160.408  1.00  0.00           C  
ATOM    810  HA  LEU R  80     151.839 149.493 160.674  1.00  0.00           H  
ATOM    811  CB  LEU R  80     151.177 150.483 158.926  1.00  0.00           C  
ATOM    812  HB1 LEU R  80     150.222 150.925 158.564  1.00  0.00           H  
ATOM    813  HB2 LEU R  80     151.199 149.459 158.494  1.00  0.00           H  
ATOM    814  CG  LEU R  80     152.412 151.283 158.480  1.00  0.00           C  
ATOM    815  HG  LEU R  80     153.272 150.918 159.087  1.00  0.00           H  
ATOM    816  CD1 LEU R  80     152.951 151.016 157.048  1.00  0.00           C  
ATOM    817 HD11 LEU R  80     152.220 151.324 156.272  1.00  0.00           H  
ATOM    818 HD12 LEU R  80     152.862 149.913 156.927  1.00  0.00           H  
ATOM    819 HD13 LEU R  80     153.955 151.398 156.759  1.00  0.00           H  
ATOM    820  CD2 LEU R  80     152.560 152.796 158.751  1.00  0.00           C  
ATOM    821 HD21 LEU R  80     151.623 153.242 158.343  1.00  0.00           H  
ATOM    822 HD22 LEU R  80     153.510 153.233 158.388  1.00  0.00           H  
ATOM    823 HD23 LEU R  80     152.690 153.003 159.840  1.00  0.00           H  
ATOM    824  C   LEU R  80     151.115 151.404 161.226  1.00  0.00           C  
ATOM    825  O   LEU R  80     152.186 151.585 161.831  1.00  0.00           O  
ATOM    826  N   ILE R  81     150.010 152.245 161.337  1.00  0.00           N  
ATOM    827  HN  ILE R  81     149.115 152.015 160.970  1.00  0.00           H  
ATOM    828  CA  ILE R  81     150.072 153.550 161.972  1.00  0.00           C  
ATOM    829  HA  ILE R  81     150.950 154.056 161.596  1.00  0.00           H  
ATOM    830  CB  ILE R  81     148.828 154.472 161.635  1.00  0.00           C  
ATOM    831  HB  ILE R  81     147.977 154.150 162.269  1.00  0.00           H  
ATOM    832  CG2 ILE R  81     149.082 155.928 161.815  1.00  0.00           C  
ATOM    833 HG21 ILE R  81     149.637 156.349 160.941  1.00  0.00           H  
ATOM    834 HG22 ILE R  81     149.701 156.114 162.718  1.00  0.00           H  
ATOM    835 HG23 ILE R  81     148.149 156.515 161.956  1.00  0.00           H  
ATOM    836  CG1 ILE R  81     148.394 154.253 160.170  1.00  0.00           C  
ATOM    837 HG11 ILE R  81     147.961 153.229 160.158  1.00  0.00           H  
ATOM    838 HG12 ILE R  81     149.264 154.446 159.512  1.00  0.00           H  
ATOM    839  CD  ILE R  81     147.215 155.064 159.745  1.00  0.00           C  
ATOM    840  HD1 ILE R  81     147.481 156.067 159.353  1.00  0.00           H  
ATOM    841  HD2 ILE R  81     146.464 155.246 160.542  1.00  0.00           H  
ATOM    842  HD3 ILE R  81     146.716 154.626 158.852  1.00  0.00           H  
ATOM    843  C   ILE R  81     150.047 153.357 163.465  1.00  0.00           C  
ATOM    844  O   ILE R  81     150.454 154.301 164.174  1.00  0.00           O  
ATOM    845  N   TYR R  82     149.711 152.159 164.019  1.00  0.00           N  
ATOM    846  HN  TYR R  82     149.434 151.398 163.454  1.00  0.00           H  
ATOM    847  CA  TYR R  82     149.830 151.824 165.421  1.00  0.00           C  
ATOM    848  HA  TYR R  82     149.472 152.711 165.910  1.00  0.00           H  
ATOM    849  CB  TYR R  82     148.917 150.681 165.881  1.00  0.00           C  
ATOM    850  HB1 TYR R  82     149.451 149.712 165.784  1.00  0.00           H  
ATOM    851  HB2 TYR R  82     147.996 150.630 165.267  1.00  0.00           H  
ATOM    852  CG  TYR R  82     148.580 150.887 167.336  1.00  0.00           C  
ATOM    853  CD1 TYR R  82     147.366 151.487 167.631  1.00  0.00           C  
ATOM    854  HD1 TYR R  82     146.779 151.725 166.755  1.00  0.00           H  
ATOM    855  CE1 TYR R  82     146.788 151.728 168.924  1.00  0.00           C  
ATOM    856  HE1 TYR R  82     145.847 152.237 169.087  1.00  0.00           H  
ATOM    857  CZ  TYR R  82     147.399 151.097 170.027  1.00  0.00           C  
ATOM    858  OH  TYR R  82     146.762 151.193 171.341  1.00  0.00           O  
ATOM    859  HH  TYR R  82     145.894 151.590 171.231  1.00  0.00           H  
ATOM    860  CD2 TYR R  82     149.184 150.387 168.493  1.00  0.00           C  
ATOM    861  HD2 TYR R  82     150.113 149.871 168.290  1.00  0.00           H  
ATOM    862  CE2 TYR R  82     148.675 150.462 169.775  1.00  0.00           C  
ATOM    863  HE2 TYR R  82     149.251 150.140 170.633  1.00  0.00           H  
ATOM    864  C   TYR R  82     151.272 151.548 165.867  1.00  0.00           C  
ATOM    865  O   TYR R  82     151.542 151.157 166.968  1.00  0.00           O  
ATOM    866  N   SER R  83     152.174 151.801 164.932  1.00  0.00           N  
ATOM    867  HN  SER R  83     151.982 151.626 163.976  1.00  0.00           H  
ATOM    868  CA  SER R  83     153.563 152.234 165.184  1.00  0.00           C  
ATOM    869  HA  SER R  83     154.015 151.386 165.671  1.00  0.00           H  
ATOM    870  CB  SER R  83     154.367 152.570 163.961  1.00  0.00           C  
ATOM    871  HB1 SER R  83     155.414 152.885 164.185  1.00  0.00           H  
ATOM    872  HB2 SER R  83     153.912 153.426 163.416  1.00  0.00           H  
ATOM    873  OG  SER R  83     154.597 151.454 163.033  1.00  0.00           O  
ATOM    874  HG1 SER R  83     153.739 151.303 162.619  1.00  0.00           H  
ATOM    875  C   SER R  83     153.701 153.396 166.069  1.00  0.00           C  
ATOM    876  O   SER R  83     154.587 153.305 166.918  1.00  0.00           O  
ATOM    877  N   LEU R  84     152.810 154.361 165.919  1.00  0.00           N  
ATOM    878  HN  LEU R  84     152.095 154.264 165.235  1.00  0.00           H  
ATOM    879  CA  LEU R  84     152.680 155.595 166.682  1.00  0.00           C  
ATOM    880  HA  LEU R  84     152.392 156.321 165.943  1.00  0.00           H  
ATOM    881  CB  LEU R  84     151.580 155.667 167.809  1.00  0.00           C  
ATOM    882  HB1 LEU R  84     150.590 155.388 167.381  1.00  0.00           H  
ATOM    883  HB2 LEU R  84     151.408 156.724 168.095  1.00  0.00           H  
ATOM    884  CG  LEU R  84     151.700 154.884 169.072  1.00  0.00           C  
ATOM    885  HG  LEU R  84     152.647 155.101 169.615  1.00  0.00           H  
ATOM    886  CD1 LEU R  84     150.600 155.324 170.044  1.00  0.00           C  
ATOM    887 HD11 LEU R  84     149.639 154.989 169.584  1.00  0.00           H  
ATOM    888 HD12 LEU R  84     150.601 156.420 170.206  1.00  0.00           H  
ATOM    889 HD13 LEU R  84     150.891 154.849 170.994  1.00  0.00           H  
ATOM    890  CD2 LEU R  84     151.701 153.328 168.950  1.00  0.00           C  
ATOM    891 HD21 LEU R  84     152.521 152.960 168.302  1.00  0.00           H  
ATOM    892 HD22 LEU R  84     150.767 152.968 168.455  1.00  0.00           H  
ATOM    893 HD23 LEU R  84     151.876 152.653 169.817  1.00  0.00           H  
ATOM    894  C   LEU R  84     154.017 156.201 167.223  1.00  0.00           C  
ATOM    895  OT1 LEU R  84     155.037 156.031 166.566  1.00  0.00           O  
ATOM    896  OT2 LEU R  84     154.003 156.902 168.234  1.00  0.00           O  
ATOM    897  N   SER R  95     146.029 159.332 166.366  1.00  0.00           N  
ATOM    898  HT1 SER R  95     146.082 159.636 167.354  1.00  0.00           H  
ATOM    899  HT2 SER R  95     146.841 159.768 165.904  1.00  0.00           H  
ATOM    900  HT3 SER R  95     145.921 158.289 166.417  1.00  0.00           H  
ATOM    901  CA  SER R  95     144.837 159.901 165.750  1.00  0.00           C  
ATOM    902  HA  SER R  95     144.932 160.981 165.814  1.00  0.00           H  
ATOM    903  CB  SER R  95     144.721 159.535 164.249  1.00  0.00           C  
ATOM    904  HB1 SER R  95     144.810 158.439 164.082  1.00  0.00           H  
ATOM    905  HB2 SER R  95     145.570 160.046 163.732  1.00  0.00           H  
ATOM    906  OG  SER R  95     143.438 159.908 163.612  1.00  0.00           O  
ATOM    907  HG1 SER R  95     143.511 160.865 163.642  1.00  0.00           H  
ATOM    908  C   SER R  95     143.641 159.436 166.477  1.00  0.00           C  
ATOM    909  O   SER R  95     143.514 158.224 166.697  1.00  0.00           O  
ATOM    910  N   LYS R  96     142.617 160.290 166.903  1.00  0.00           N  
ATOM    911  HN  LYS R  96     142.585 161.216 166.551  1.00  0.00           H  
ATOM    912  CA  LYS R  96     141.415 159.985 167.704  1.00  0.00           C  
ATOM    913  HA  LYS R  96     141.865 159.387 168.478  1.00  0.00           H  
ATOM    914  CB  LYS R  96     140.750 161.269 168.254  1.00  0.00           C  
ATOM    915  HB1 LYS R  96     140.406 161.898 167.416  1.00  0.00           H  
ATOM    916  HB2 LYS R  96     141.568 161.782 168.812  1.00  0.00           H  
ATOM    917  CG  LYS R  96     139.606 161.045 169.169  1.00  0.00           C  
ATOM    918  HG1 LYS R  96     140.005 160.572 170.090  1.00  0.00           H  
ATOM    919  HG2 LYS R  96     138.837 160.371 168.740  1.00  0.00           H  
ATOM    920  CD  LYS R  96     138.838 162.365 169.526  1.00  0.00           C  
ATOM    921  HD1 LYS R  96     138.404 162.950 168.691  1.00  0.00           H  
ATOM    922  HD2 LYS R  96     139.616 162.941 170.082  1.00  0.00           H  
ATOM    923  CE  LYS R  96     137.612 162.158 170.407  1.00  0.00           C  
ATOM    924  HE1 LYS R  96     137.787 161.741 171.427  1.00  0.00           H  
ATOM    925  HE2 LYS R  96     137.128 161.413 169.740  1.00  0.00           H  
ATOM    926  NZ  LYS R  96     136.750 163.285 170.698  1.00  0.00           N  
ATOM    927  HZ1 LYS R  96     136.165 163.450 169.853  1.00  0.00           H  
ATOM    928  HZ2 LYS R  96     137.373 164.039 171.039  1.00  0.00           H  
ATOM    929  HZ3 LYS R  96     136.180 162.968 171.508  1.00  0.00           H  
ATOM    930  C   LYS R  96     140.446 159.158 166.972  1.00  0.00           C  
ATOM    931  O   LYS R  96     139.618 158.439 167.509  1.00  0.00           O  
ATOM    932  N   ILE R  97     140.511 159.362 165.634  1.00  0.00           N  
ATOM    933  HN  ILE R  97     141.065 160.075 165.204  1.00  0.00           H  
ATOM    934  CA  ILE R  97     139.916 158.483 164.650  1.00  0.00           C  
ATOM    935  HA  ILE R  97     138.897 158.360 165.016  1.00  0.00           H  
ATOM    936  CB  ILE R  97     139.644 158.974 163.214  1.00  0.00           C  
ATOM    937  HB  ILE R  97     140.490 158.893 162.499  1.00  0.00           H  
ATOM    938  CG2 ILE R  97     138.420 158.213 162.580  1.00  0.00           C  
ATOM    939 HG21 ILE R  97     137.530 158.352 163.230  1.00  0.00           H  
ATOM    940 HG22 ILE R  97     138.536 157.133 162.371  1.00  0.00           H  
ATOM    941 HG23 ILE R  97     138.207 158.650 161.586  1.00  0.00           H  
ATOM    942  CG1 ILE R  97     139.463 160.507 163.032  1.00  0.00           C  
ATOM    943 HG11 ILE R  97     139.355 160.797 161.963  1.00  0.00           H  
ATOM    944 HG12 ILE R  97     140.339 161.082 163.398  1.00  0.00           H  
ATOM    945  CD  ILE R  97     138.184 161.045 163.704  1.00  0.00           C  
ATOM    946  HD1 ILE R  97     138.044 161.011 164.802  1.00  0.00           H  
ATOM    947  HD2 ILE R  97     137.272 160.643 163.235  1.00  0.00           H  
ATOM    948  HD3 ILE R  97     138.211 162.136 163.486  1.00  0.00           H  
ATOM    949  C   ILE R  97     140.519 157.163 164.695  1.00  0.00           C  
ATOM    950  O   ILE R  97     140.715 156.589 165.725  1.00  0.00           O  
ATOM    951  N   LEU R  98     140.728 156.504 163.589  1.00  0.00           N  
ATOM    952  HN  LEU R  98     140.453 156.932 162.733  1.00  0.00           H  
ATOM    953  CA  LEU R  98     141.582 155.264 163.628  1.00  0.00           C  
ATOM    954  HA  LEU R  98     141.765 155.052 162.586  1.00  0.00           H  
ATOM    955  CB  LEU R  98     142.962 155.438 164.378  1.00  0.00           C  
ATOM    956  HB1 LEU R  98     142.776 154.997 165.388  1.00  0.00           H  
ATOM    957  HB2 LEU R  98     142.993 156.543 164.534  1.00  0.00           H  
ATOM    958  CG  LEU R  98     144.259 154.893 163.664  1.00  0.00           C  
ATOM    959  HG  LEU R  98     144.415 155.334 162.656  1.00  0.00           H  
ATOM    960  CD1 LEU R  98     145.454 155.283 164.477  1.00  0.00           C  
ATOM    961 HD11 LEU R  98     145.483 154.698 165.414  1.00  0.00           H  
ATOM    962 HD12 LEU R  98     145.383 156.302 164.925  1.00  0.00           H  
ATOM    963 HD13 LEU R  98     146.387 155.145 163.878  1.00  0.00           H  
ATOM    964  CD2 LEU R  98     144.171 153.415 163.396  1.00  0.00           C  
ATOM    965 HD21 LEU R  98     143.306 153.255 162.726  1.00  0.00           H  
ATOM    966 HD22 LEU R  98     143.818 152.874 164.307  1.00  0.00           H  
ATOM    967 HD23 LEU R  98     145.026 152.833 162.987  1.00  0.00           H  
ATOM    968  C   LEU R  98     140.784 153.976 164.020  1.00  0.00           C  
ATOM    969  O   LEU R  98     140.780 152.947 163.343  1.00  0.00           O  
ATOM    970  N   TYR R  99     140.056 154.022 165.166  1.00  0.00           N  
ATOM    971  HN  TYR R  99     140.112 154.849 165.719  1.00  0.00           H  
ATOM    972  CA  TYR R  99     139.313 152.970 165.783  1.00  0.00           C  
ATOM    973  HA  TYR R  99     140.048 152.202 166.001  1.00  0.00           H  
ATOM    974  CB  TYR R  99     138.852 153.441 167.179  1.00  0.00           C  
ATOM    975  HB1 TYR R  99     138.057 154.220 167.123  1.00  0.00           H  
ATOM    976  HB2 TYR R  99     139.556 154.127 167.694  1.00  0.00           H  
ATOM    977  CG  TYR R  99     138.274 152.349 168.030  1.00  0.00           C  
ATOM    978  CD1 TYR R  99     136.912 151.913 167.898  1.00  0.00           C  
ATOM    979  HD1 TYR R  99     136.298 152.479 167.213  1.00  0.00           H  
ATOM    980  CE1 TYR R  99     136.368 150.851 168.636  1.00  0.00           C  
ATOM    981  HE1 TYR R  99     135.365 150.457 168.637  1.00  0.00           H  
ATOM    982  CZ  TYR R  99     137.302 150.047 169.302  1.00  0.00           C  
ATOM    983  OH  TYR R  99     136.795 148.877 169.855  1.00  0.00           O  
ATOM    984  HH  TYR R  99     135.838 148.830 169.774  1.00  0.00           H  
ATOM    985  CD2 TYR R  99     139.089 151.574 168.876  1.00  0.00           C  
ATOM    986  HD2 TYR R  99     140.124 151.833 169.070  1.00  0.00           H  
ATOM    987  CE2 TYR R  99     138.566 150.436 169.482  1.00  0.00           C  
ATOM    988  HE2 TYR R  99     139.298 149.802 169.970  1.00  0.00           H  
ATOM    989  C   TYR R  99     138.165 152.390 164.927  1.00  0.00           C  
ATOM    990  O   TYR R  99     138.288 151.257 164.512  1.00  0.00           O  
ATOM    991  N   PRO R 100     137.103 153.139 164.606  1.00  0.00           N  
ATOM    992  CD  PRO R 100     136.861 154.556 164.878  1.00  0.00           C  
ATOM    993  HD1 PRO R 100     137.746 155.223 164.760  1.00  0.00           H  
ATOM    994  HD2 PRO R 100     136.538 154.650 165.934  1.00  0.00           H  
ATOM    995  CA  PRO R 100     136.056 152.553 163.757  1.00  0.00           C  
ATOM    996  HA  PRO R 100     135.737 151.656 164.249  1.00  0.00           H  
ATOM    997  CB  PRO R 100     134.961 153.507 163.853  1.00  0.00           C  
ATOM    998  HB1 PRO R 100     134.369 153.379 164.780  1.00  0.00           H  
ATOM    999  HB2 PRO R 100     134.188 153.566 163.053  1.00  0.00           H  
ATOM   1000  CG  PRO R 100     135.653 154.852 163.996  1.00  0.00           C  
ATOM   1001  HG1 PRO R 100     136.030 155.187 163.007  1.00  0.00           H  
ATOM   1002  HG2 PRO R 100     135.038 155.678 164.408  1.00  0.00           H  
ATOM   1003  C   PRO R 100     136.344 152.366 162.297  1.00  0.00           C  
ATOM   1004  O   PRO R 100     135.485 151.901 161.569  1.00  0.00           O  
ATOM   1005  N   VAL R 101     137.683 152.541 161.931  1.00  0.00           N  
ATOM   1006  HN  VAL R 101     138.341 153.041 162.495  1.00  0.00           H  
ATOM   1007  CA  VAL R 101     138.188 152.237 160.593  1.00  0.00           C  
ATOM   1008  HA  VAL R 101     137.337 151.992 159.979  1.00  0.00           H  
ATOM   1009  CB  VAL R 101     138.908 153.321 159.769  1.00  0.00           C  
ATOM   1010  HB  VAL R 101     138.321 154.261 159.827  1.00  0.00           H  
ATOM   1011  CG1 VAL R 101     140.300 153.545 160.378  1.00  0.00           C  
ATOM   1012 HG11 VAL R 101     140.921 152.634 160.545  1.00  0.00           H  
ATOM   1013 HG12 VAL R 101     140.342 154.088 161.343  1.00  0.00           H  
ATOM   1014 HG13 VAL R 101     140.882 154.093 159.602  1.00  0.00           H  
ATOM   1015  CG2 VAL R 101     138.884 152.853 158.305  1.00  0.00           C  
ATOM   1016 HG21 VAL R 101     137.864 152.732 157.868  1.00  0.00           H  
ATOM   1017 HG22 VAL R 101     139.288 151.820 158.374  1.00  0.00           H  
ATOM   1018 HG23 VAL R 101     139.538 153.363 157.562  1.00  0.00           H  
ATOM   1019  C   VAL R 101     138.860 150.896 160.610  1.00  0.00           C  
ATOM   1020  O   VAL R 101     138.516 150.049 159.791  1.00  0.00           O  
ATOM   1021  N   MET R 102     139.849 150.578 161.504  1.00  0.00           N  
ATOM   1022  HN  MET R 102     140.175 151.186 162.217  1.00  0.00           H  
ATOM   1023  CA  MET R 102     140.251 149.108 161.537  1.00  0.00           C  
ATOM   1024  HA  MET R 102     140.404 148.865 160.500  1.00  0.00           H  
ATOM   1025  CB  MET R 102     141.524 148.809 162.329  1.00  0.00           C  
ATOM   1026  HB1 MET R 102     142.232 149.584 161.960  1.00  0.00           H  
ATOM   1027  HB2 MET R 102     141.902 147.770 162.152  1.00  0.00           H  
ATOM   1028  CG  MET R 102     141.495 149.004 163.921  1.00  0.00           C  
ATOM   1029  HG1 MET R 102     140.650 148.432 164.344  1.00  0.00           H  
ATOM   1030  HG2 MET R 102     141.280 150.074 164.140  1.00  0.00           H  
ATOM   1031  SD  MET R 102     143.012 148.440 164.764  1.00  0.00           S  
ATOM   1032  CE  MET R 102     142.321 148.553 166.487  1.00  0.00           C  
ATOM   1033  HE1 MET R 102     141.543 147.789 166.704  1.00  0.00           H  
ATOM   1034  HE2 MET R 102     141.704 149.472 166.393  1.00  0.00           H  
ATOM   1035  HE3 MET R 102     143.112 148.486 167.267  1.00  0.00           H  
ATOM   1036  C   MET R 102     139.146 148.159 161.982  1.00  0.00           C  
ATOM   1037  O   MET R 102     138.926 147.044 161.528  1.00  0.00           O  
ATOM   1038  N   MET R 103     138.282 148.608 162.882  1.00  0.00           N  
ATOM   1039  HN  MET R 103     138.333 149.554 163.200  1.00  0.00           H  
ATOM   1040  CA  MET R 103     137.253 147.662 163.408  1.00  0.00           C  
ATOM   1041  HA  MET R 103     137.558 146.631 163.330  1.00  0.00           H  
ATOM   1042  CB  MET R 103     136.854 148.117 164.839  1.00  0.00           C  
ATOM   1043  HB1 MET R 103     135.888 147.624 165.096  1.00  0.00           H  
ATOM   1044  HB2 MET R 103     136.673 149.207 164.972  1.00  0.00           H  
ATOM   1045  CG  MET R 103     137.934 147.890 165.895  1.00  0.00           C  
ATOM   1046  HG1 MET R 103     137.404 147.803 166.867  1.00  0.00           H  
ATOM   1047  HG2 MET R 103     138.522 148.826 165.999  1.00  0.00           H  
ATOM   1048  SD  MET R 103     138.956 146.356 165.764  1.00  0.00           S  
ATOM   1049  CE  MET R 103     138.388 145.491 167.236  1.00  0.00           C  
ATOM   1050  HE1 MET R 103     137.283 145.375 167.182  1.00  0.00           H  
ATOM   1051  HE2 MET R 103     138.716 146.064 168.126  1.00  0.00           H  
ATOM   1052  HE3 MET R 103     138.877 144.495 167.207  1.00  0.00           H  
ATOM   1053  C   MET R 103     136.006 147.611 162.554  1.00  0.00           C  
ATOM   1054  O   MET R 103     135.163 146.709 162.702  1.00  0.00           O  
ATOM   1055  N   PHE R 104     135.863 148.532 161.571  1.00  0.00           N  
ATOM   1056  HN  PHE R 104     136.565 149.241 161.567  1.00  0.00           H  
ATOM   1057  CA  PHE R 104     135.009 148.328 160.431  1.00  0.00           C  
ATOM   1058  HA  PHE R 104     134.090 147.917 160.802  1.00  0.00           H  
ATOM   1059  CB  PHE R 104     134.763 149.657 159.708  1.00  0.00           C  
ATOM   1060  HB1 PHE R 104     135.675 150.274 159.858  1.00  0.00           H  
ATOM   1061  HB2 PHE R 104     134.019 150.248 160.291  1.00  0.00           H  
ATOM   1062  CG  PHE R 104     134.339 149.706 158.260  1.00  0.00           C  
ATOM   1063  CD1 PHE R 104     135.149 150.337 157.435  1.00  0.00           C  
ATOM   1064  HD1 PHE R 104     136.147 150.664 157.690  1.00  0.00           H  
ATOM   1065  CE1 PHE R 104     134.804 150.471 156.110  1.00  0.00           C  
ATOM   1066  HE1 PHE R 104     135.604 150.794 155.456  1.00  0.00           H  
ATOM   1067  CZ  PHE R 104     133.493 150.158 155.673  1.00  0.00           C  
ATOM   1068  HZ  PHE R 104     133.325 150.366 154.620  1.00  0.00           H  
ATOM   1069  CD2 PHE R 104     133.071 149.225 157.859  1.00  0.00           C  
ATOM   1070  HD2 PHE R 104     132.481 148.818 158.663  1.00  0.00           H  
ATOM   1071  CE2 PHE R 104     132.607 149.509 156.565  1.00  0.00           C  
ATOM   1072  HE2 PHE R 104     131.654 149.133 156.241  1.00  0.00           H  
ATOM   1073  C   PHE R 104     135.539 147.257 159.487  1.00  0.00           C  
ATOM   1074  O   PHE R 104     134.775 146.316 159.147  1.00  0.00           O  
ATOM   1075  N   SER R 105     136.885 147.317 159.234  1.00  0.00           N  
ATOM   1076  HN  SER R 105     137.442 147.921 159.793  1.00  0.00           H  
ATOM   1077  CA  SER R 105     137.469 146.403 158.199  1.00  0.00           C  
ATOM   1078  HA  SER R 105     136.842 146.306 157.325  1.00  0.00           H  
ATOM   1079  CB  SER R 105     138.815 147.006 157.611  1.00  0.00           C  
ATOM   1080  HB1 SER R 105     138.480 147.801 156.910  1.00  0.00           H  
ATOM   1081  HB2 SER R 105     139.380 146.363 156.888  1.00  0.00           H  
ATOM   1082  OG  SER R 105     139.675 147.652 158.513  1.00  0.00           O  
ATOM   1083  HG1 SER R 105     139.133 148.430 158.646  1.00  0.00           H  
ATOM   1084  C   SER R 105     137.727 144.982 158.645  1.00  0.00           C  
ATOM   1085  O   SER R 105     137.519 144.070 157.899  1.00  0.00           O  
ATOM   1086  N   TYR R 106     138.033 144.781 159.968  1.00  0.00           N  
ATOM   1087  HN  TYR R 106     138.443 145.454 160.572  1.00  0.00           H  
ATOM   1088  CA  TYR R 106     138.131 143.456 160.579  1.00  0.00           C  
ATOM   1089  HA  TYR R 106     138.912 142.889 160.103  1.00  0.00           H  
ATOM   1090  CB  TYR R 106     138.449 143.622 162.107  1.00  0.00           C  
ATOM   1091  HB1 TYR R 106     137.630 144.166 162.606  1.00  0.00           H  
ATOM   1092  HB2 TYR R 106     139.414 144.141 162.306  1.00  0.00           H  
ATOM   1093  CG  TYR R 106     138.612 142.233 162.795  1.00  0.00           C  
ATOM   1094  CD1 TYR R 106     139.737 141.422 162.518  1.00  0.00           C  
ATOM   1095  HD1 TYR R 106     140.401 141.837 161.781  1.00  0.00           H  
ATOM   1096  CE1 TYR R 106     139.933 140.245 163.246  1.00  0.00           C  
ATOM   1097  HE1 TYR R 106     140.866 139.711 163.126  1.00  0.00           H  
ATOM   1098  CZ  TYR R 106     139.056 139.945 164.274  1.00  0.00           C  
ATOM   1099  OH  TYR R 106     139.327 138.831 165.068  1.00  0.00           O  
ATOM   1100  HH  TYR R 106     139.918 138.241 164.603  1.00  0.00           H  
ATOM   1101  CD2 TYR R 106     137.747 141.915 163.830  1.00  0.00           C  
ATOM   1102  HD2 TYR R 106     136.894 142.500 164.118  1.00  0.00           H  
ATOM   1103  CE2 TYR R 106     137.972 140.725 164.550  1.00  0.00           C  
ATOM   1104  HE2 TYR R 106     137.271 140.459 165.336  1.00  0.00           H  
ATOM   1105  C   TYR R 106     136.864 142.567 160.369  1.00  0.00           C  
ATOM   1106  O   TYR R 106     136.832 141.422 159.883  1.00  0.00           O  
ATOM   1107  N   PHE R 107     135.684 143.186 160.708  1.00  0.00           N  
ATOM   1108  HN  PHE R 107     135.619 144.014 161.246  1.00  0.00           H  
ATOM   1109  CA  PHE R 107     134.383 142.493 160.581  1.00  0.00           C  
ATOM   1110  HA  PHE R 107     134.554 141.479 160.918  1.00  0.00           H  
ATOM   1111  CB  PHE R 107     133.266 143.085 161.449  1.00  0.00           C  
ATOM   1112  HB1 PHE R 107     132.300 142.589 161.229  1.00  0.00           H  
ATOM   1113  HB2 PHE R 107     133.131 144.190 161.355  1.00  0.00           H  
ATOM   1114  CG  PHE R 107     133.580 142.821 162.906  1.00  0.00           C  
ATOM   1115  CD1 PHE R 107     133.084 141.681 163.479  1.00  0.00           C  
ATOM   1116  HD1 PHE R 107     132.642 140.935 162.831  1.00  0.00           H  
ATOM   1117  CE1 PHE R 107     133.333 141.427 164.860  1.00  0.00           C  
ATOM   1118  HE1 PHE R 107     132.989 140.490 165.284  1.00  0.00           H  
ATOM   1119  CZ  PHE R 107     133.997 142.363 165.664  1.00  0.00           C  
ATOM   1120  HZ  PHE R 107     134.175 142.248 166.732  1.00  0.00           H  
ATOM   1121  CD2 PHE R 107     134.092 143.790 163.695  1.00  0.00           C  
ATOM   1122  HD2 PHE R 107     134.186 144.778 163.277  1.00  0.00           H  
ATOM   1123  CE2 PHE R 107     134.271 143.590 165.081  1.00  0.00           C  
ATOM   1124  HE2 PHE R 107     134.702 144.366 165.695  1.00  0.00           H  
ATOM   1125  C   PHE R 107     133.882 142.481 159.175  1.00  0.00           C  
ATOM   1126  O   PHE R 107     133.182 141.550 158.751  1.00  0.00           O  
ATOM   1127  N   ALA R 108     134.183 143.520 158.397  1.00  0.00           N  
ATOM   1128  HN  ALA R 108     134.680 144.288 158.783  1.00  0.00           H  
ATOM   1129  CA  ALA R 108     134.000 143.455 156.949  1.00  0.00           C  
ATOM   1130  HA  ALA R 108     132.945 143.394 156.738  1.00  0.00           H  
ATOM   1131  CB  ALA R 108     134.394 144.786 156.347  1.00  0.00           C  
ATOM   1132  HB1 ALA R 108     135.495 144.784 156.483  1.00  0.00           H  
ATOM   1133  HB2 ALA R 108     133.884 145.547 156.985  1.00  0.00           H  
ATOM   1134  HB3 ALA R 108     134.075 144.834 155.284  1.00  0.00           H  
ATOM   1135  C   ALA R 108     134.717 142.289 156.260  1.00  0.00           C  
ATOM   1136  O   ALA R 108     134.050 141.538 155.564  1.00  0.00           O  
ATOM   1137  N   GLY R 109     136.015 142.166 156.510  1.00  0.00           N  
ATOM   1138  HN  GLY R 109     136.505 142.785 157.110  1.00  0.00           H  
ATOM   1139  CA  GLY R 109     136.769 141.123 155.779  1.00  0.00           C  
ATOM   1140  HA1 GLY R 109     137.798 141.307 156.026  1.00  0.00           H  
ATOM   1141  HA2 GLY R 109     136.721 141.185 154.703  1.00  0.00           H  
ATOM   1142  C   GLY R 109     136.442 139.673 156.166  1.00  0.00           C  
ATOM   1143  O   GLY R 109     136.334 138.795 155.258  1.00  0.00           O  
ATOM   1144  N   LEU R 110     136.372 139.348 157.423  1.00  0.00           N  
ATOM   1145  HN  LEU R 110     136.476 140.077 158.101  1.00  0.00           H  
ATOM   1146  CA  LEU R 110     135.862 138.089 157.917  1.00  0.00           C  
ATOM   1147  HA  LEU R 110     136.601 137.382 157.578  1.00  0.00           H  
ATOM   1148  CB  LEU R 110     135.742 138.057 159.490  1.00  0.00           C  
ATOM   1149  HB1 LEU R 110     135.238 137.164 159.927  1.00  0.00           H  
ATOM   1150  HB2 LEU R 110     135.036 138.882 159.723  1.00  0.00           H  
ATOM   1151  CG  LEU R 110     137.182 138.204 160.225  1.00  0.00           C  
ATOM   1152  HG  LEU R 110     137.683 139.078 159.742  1.00  0.00           H  
ATOM   1153  CD1 LEU R 110     137.140 138.426 161.753  1.00  0.00           C  
ATOM   1154 HD11 LEU R 110     136.793 137.512 162.286  1.00  0.00           H  
ATOM   1155 HD12 LEU R 110     136.499 139.283 162.056  1.00  0.00           H  
ATOM   1156 HD13 LEU R 110     138.155 138.688 162.110  1.00  0.00           H  
ATOM   1157  CD2 LEU R 110     137.864 136.939 159.928  1.00  0.00           C  
ATOM   1158 HD21 LEU R 110     137.884 136.664 158.847  1.00  0.00           H  
ATOM   1159 HD22 LEU R 110     137.425 136.059 160.442  1.00  0.00           H  
ATOM   1160 HD23 LEU R 110     138.956 137.089 160.088  1.00  0.00           H  
ATOM   1161  C   LEU R 110     134.472 137.620 157.344  1.00  0.00           C  
ATOM   1162  O   LEU R 110     134.237 136.452 157.130  1.00  0.00           O  
ATOM   1163  N   SER R 111     133.518 138.553 157.147  1.00  0.00           N  
ATOM   1164  HN  SER R 111     133.589 139.495 157.455  1.00  0.00           H  
ATOM   1165  CA  SER R 111     132.262 138.280 156.462  1.00  0.00           C  
ATOM   1166  HA  SER R 111     131.804 137.457 156.987  1.00  0.00           H  
ATOM   1167  CB  SER R 111     131.404 139.533 156.353  1.00  0.00           C  
ATOM   1168  HB1 SER R 111     130.376 139.229 156.101  1.00  0.00           H  
ATOM   1169  HB2 SER R 111     131.685 140.264 155.564  1.00  0.00           H  
ATOM   1170  OG  SER R 111     131.185 140.132 157.626  1.00  0.00           O  
ATOM   1171  HG1 SER R 111     131.958 140.603 157.955  1.00  0.00           H  
ATOM   1172  C   SER R 111     132.390 137.782 155.022  1.00  0.00           C  
ATOM   1173  O   SER R 111     131.891 136.742 154.609  1.00  0.00           O  
ATOM   1174  N   PHE R 112     133.330 138.497 154.208  1.00  0.00           N  
ATOM   1175  HN  PHE R 112     133.920 139.250 154.496  1.00  0.00           H  
ATOM   1176  CA  PHE R 112     133.667 137.995 152.898  1.00  0.00           C  
ATOM   1177  HA  PHE R 112     132.677 137.895 152.460  1.00  0.00           H  
ATOM   1178  CB  PHE R 112     134.604 138.833 152.043  1.00  0.00           C  
ATOM   1179  HB1 PHE R 112     134.598 138.416 151.013  1.00  0.00           H  
ATOM   1180  HB2 PHE R 112     135.620 139.076 152.408  1.00  0.00           H  
ATOM   1181  CG  PHE R 112     133.962 140.168 151.853  1.00  0.00           C  
ATOM   1182  CD1 PHE R 112     133.026 140.310 150.845  1.00  0.00           C  
ATOM   1183  HD1 PHE R 112     132.900 139.503 150.137  1.00  0.00           H  
ATOM   1184  CE1 PHE R 112     132.234 141.451 150.670  1.00  0.00           C  
ATOM   1185  HE1 PHE R 112     131.465 141.534 149.925  1.00  0.00           H  
ATOM   1186  CZ  PHE R 112     132.522 142.487 151.554  1.00  0.00           C  
ATOM   1187  HZ  PHE R 112     131.784 143.276 151.598  1.00  0.00           H  
ATOM   1188  CD2 PHE R 112     134.308 141.323 152.554  1.00  0.00           C  
ATOM   1189  HD2 PHE R 112     135.087 141.304 153.293  1.00  0.00           H  
ATOM   1190  CE2 PHE R 112     133.632 142.503 152.464  1.00  0.00           C  
ATOM   1191  HE2 PHE R 112     133.948 143.461 152.847  1.00  0.00           H  
ATOM   1192  C   PHE R 112     134.239 136.604 152.931  1.00  0.00           C  
ATOM   1193  O   PHE R 112     133.886 135.716 152.119  1.00  0.00           O  
ATOM   1194  N   LEU R 113     135.173 136.254 153.907  1.00  0.00           N  
ATOM   1195  HN  LEU R 113     135.602 136.932 154.497  1.00  0.00           H  
ATOM   1196  CA  LEU R 113     135.726 134.912 153.953  1.00  0.00           C  
ATOM   1197  HA  LEU R 113     136.176 134.689 152.997  1.00  0.00           H  
ATOM   1198  CB  LEU R 113     136.754 134.856 155.137  1.00  0.00           C  
ATOM   1199  HB1 LEU R 113     136.876 133.804 155.492  1.00  0.00           H  
ATOM   1200  HB2 LEU R 113     136.277 135.410 155.979  1.00  0.00           H  
ATOM   1201  CG  LEU R 113     138.077 135.366 154.666  1.00  0.00           C  
ATOM   1202  HG  LEU R 113     138.005 136.360 154.169  1.00  0.00           H  
ATOM   1203  CD1 LEU R 113     139.033 135.482 155.825  1.00  0.00           C  
ATOM   1204 HD11 LEU R 113     139.315 134.466 156.177  1.00  0.00           H  
ATOM   1205 HD12 LEU R 113     138.646 136.103 156.666  1.00  0.00           H  
ATOM   1206 HD13 LEU R 113     139.954 135.998 155.497  1.00  0.00           H  
ATOM   1207  CD2 LEU R 113     138.631 134.443 153.636  1.00  0.00           C  
ATOM   1208 HD21 LEU R 113     138.004 134.175 152.768  1.00  0.00           H  
ATOM   1209 HD22 LEU R 113     138.986 133.530 154.179  1.00  0.00           H  
ATOM   1210 HD23 LEU R 113     139.515 134.941 153.187  1.00  0.00           H  
ATOM   1211  C   LEU R 113     134.716 133.787 154.151  1.00  0.00           C  
ATOM   1212  O   LEU R 113     134.760 132.823 153.443  1.00  0.00           O  
ATOM   1213  N   SER R 114     133.846 133.980 155.114  1.00  0.00           N  
ATOM   1214  HN  SER R 114     133.953 134.889 155.521  1.00  0.00           H  
ATOM   1215  CA  SER R 114     132.633 133.084 155.273  1.00  0.00           C  
ATOM   1216  HA  SER R 114     133.018 132.076 155.354  1.00  0.00           H  
ATOM   1217  CB  SER R 114     131.862 133.317 156.691  1.00  0.00           C  
ATOM   1218  HB1 SER R 114     132.663 133.344 157.463  1.00  0.00           H  
ATOM   1219  HB2 SER R 114     131.185 132.470 156.936  1.00  0.00           H  
ATOM   1220  OG  SER R 114     131.257 134.592 156.773  1.00  0.00           O  
ATOM   1221  HG1 SER R 114     131.875 135.237 156.410  1.00  0.00           H  
ATOM   1222  C   SER R 114     131.667 133.043 154.115  1.00  0.00           C  
ATOM   1223  O   SER R 114     130.965 132.099 153.816  1.00  0.00           O  
ATOM   1224  N   ALA R 115     131.483 134.181 153.424  1.00  0.00           N  
ATOM   1225  HN  ALA R 115     131.908 135.061 153.638  1.00  0.00           H  
ATOM   1226  CA  ALA R 115     130.731 134.173 152.173  1.00  0.00           C  
ATOM   1227  HA  ALA R 115     129.759 133.737 152.331  1.00  0.00           H  
ATOM   1228  CB  ALA R 115     130.543 135.604 151.719  1.00  0.00           C  
ATOM   1229  HB1 ALA R 115     131.526 136.085 151.564  1.00  0.00           H  
ATOM   1230  HB2 ALA R 115     129.937 136.223 152.412  1.00  0.00           H  
ATOM   1231  HB3 ALA R 115     130.038 135.654 150.722  1.00  0.00           H  
ATOM   1232  C   ALA R 115     131.330 133.355 151.054  1.00  0.00           C  
ATOM   1233  O   ALA R 115     130.585 132.640 150.369  1.00  0.00           O  
ATOM   1234  N   VAL R 116     132.707 133.371 150.796  1.00  0.00           N  
ATOM   1235  HN  VAL R 116     133.315 133.915 151.366  1.00  0.00           H  
ATOM   1236  CA  VAL R 116     133.290 132.589 149.739  1.00  0.00           C  
ATOM   1237  HA  VAL R 116     132.721 132.753 148.839  1.00  0.00           H  
ATOM   1238  CB  VAL R 116     134.697 133.223 149.482  1.00  0.00           C  
ATOM   1239  HB  VAL R 116     134.754 134.252 149.895  1.00  0.00           H  
ATOM   1240  CG1 VAL R 116     135.950 132.385 149.968  1.00  0.00           C  
ATOM   1241 HG11 VAL R 116     136.013 131.433 149.394  1.00  0.00           H  
ATOM   1242 HG12 VAL R 116     135.729 132.266 151.052  1.00  0.00           H  
ATOM   1243 HG13 VAL R 116     136.916 132.920 149.867  1.00  0.00           H  
ATOM   1244  CG2 VAL R 116     134.860 133.462 147.961  1.00  0.00           C  
ATOM   1245 HG21 VAL R 116     133.959 134.035 147.649  1.00  0.00           H  
ATOM   1246 HG22 VAL R 116     134.879 132.541 147.334  1.00  0.00           H  
ATOM   1247 HG23 VAL R 116     135.770 133.988 147.607  1.00  0.00           H  
ATOM   1248  C   VAL R 116     133.265 131.137 149.999  1.00  0.00           C  
ATOM   1249  O   VAL R 116     133.078 130.293 149.125  1.00  0.00           O  
ATOM   1250  N   SER R 117     133.417 130.774 151.280  1.00  0.00           N  
ATOM   1251  HN  SER R 117     133.496 131.425 152.034  1.00  0.00           H  
ATOM   1252  CA  SER R 117     133.239 129.470 151.803  1.00  0.00           C  
ATOM   1253  HA  SER R 117     133.975 128.903 151.253  1.00  0.00           H  
ATOM   1254  CB  SER R 117     133.617 129.457 153.314  1.00  0.00           C  
ATOM   1255  HB1 SER R 117     133.075 130.312 153.763  1.00  0.00           H  
ATOM   1256  HB2 SER R 117     134.680 129.709 153.488  1.00  0.00           H  
ATOM   1257  OG  SER R 117     133.449 128.197 153.992  1.00  0.00           O  
ATOM   1258  HG1 SER R 117     132.583 127.783 153.937  1.00  0.00           H  
ATOM   1259  C   SER R 117     131.869 128.770 151.532  1.00  0.00           C  
ATOM   1260  O   SER R 117     131.713 127.651 150.988  1.00  0.00           O  
ATOM   1261  N   THR R 118     130.757 129.533 151.849  1.00  0.00           N  
ATOM   1262  HN  THR R 118     130.813 130.443 152.237  1.00  0.00           H  
ATOM   1263  CA  THR R 118     129.442 128.932 151.501  1.00  0.00           C  
ATOM   1264  HA  THR R 118     129.347 127.884 151.748  1.00  0.00           H  
ATOM   1265  CB  THR R 118     128.386 129.648 152.377  1.00  0.00           C  
ATOM   1266  HB  THR R 118     128.715 129.698 153.442  1.00  0.00           H  
ATOM   1267  OG1 THR R 118     127.136 129.093 152.266  1.00  0.00           O  
ATOM   1268  HG1 THR R 118     126.767 129.533 151.498  1.00  0.00           H  
ATOM   1269  CG2 THR R 118     128.181 131.143 151.973  1.00  0.00           C  
ATOM   1270 HG21 THR R 118     127.962 131.295 150.893  1.00  0.00           H  
ATOM   1271 HG22 THR R 118     129.062 131.815 152.103  1.00  0.00           H  
ATOM   1272 HG23 THR R 118     127.359 131.558 152.580  1.00  0.00           H  
ATOM   1273  C   THR R 118     129.119 128.953 150.058  1.00  0.00           C  
ATOM   1274  O   THR R 118     128.336 128.138 149.580  1.00  0.00           O  
ATOM   1275  N   GLU R 119     129.655 129.840 149.187  1.00  0.00           N  
ATOM   1276  HN  GLU R 119     130.381 130.498 149.398  1.00  0.00           H  
ATOM   1277  CA  GLU R 119     129.384 129.724 147.777  1.00  0.00           C  
ATOM   1278  HA  GLU R 119     128.341 129.539 147.606  1.00  0.00           H  
ATOM   1279  CB  GLU R 119     129.789 131.054 147.044  1.00  0.00           C  
ATOM   1280  HB1 GLU R 119     129.787 131.891 147.781  1.00  0.00           H  
ATOM   1281  HB2 GLU R 119     128.923 131.175 146.344  1.00  0.00           H  
ATOM   1282  CG  GLU R 119     131.095 130.991 146.314  1.00  0.00           C  
ATOM   1283  HG1 GLU R 119     131.011 130.260 145.473  1.00  0.00           H  
ATOM   1284  HG2 GLU R 119     131.952 130.848 147.013  1.00  0.00           H  
ATOM   1285  CD  GLU R 119     131.318 132.324 145.548  1.00  0.00           C  
ATOM   1286  OE1 GLU R 119     132.243 133.039 145.907  1.00  0.00           O  
ATOM   1287  OE2 GLU R 119     130.489 132.611 144.646  1.00  0.00           O  
ATOM   1288  C   GLU R 119     130.042 128.507 147.102  1.00  0.00           C  
ATOM   1289  O   GLU R 119     129.481 127.946 146.178  1.00  0.00           O  
ATOM   1290  N   ARG R 120     131.257 128.063 147.470  1.00  0.00           N  
ATOM   1291  HN  ARG R 120     131.844 128.654 148.021  1.00  0.00           H  
ATOM   1292  CA  ARG R 120     131.848 126.814 147.008  1.00  0.00           C  
ATOM   1293  HA  ARG R 120     131.750 126.942 145.941  1.00  0.00           H  
ATOM   1294  CB  ARG R 120     133.371 126.839 147.312  1.00  0.00           C  
ATOM   1295  HB1 ARG R 120     133.881 127.581 146.666  1.00  0.00           H  
ATOM   1296  HB2 ARG R 120     133.709 125.834 146.983  1.00  0.00           H  
ATOM   1297  CG  ARG R 120     133.675 126.988 148.772  1.00  0.00           C  
ATOM   1298  HG1 ARG R 120     133.001 126.340 149.368  1.00  0.00           H  
ATOM   1299  HG2 ARG R 120     133.526 128.038 149.093  1.00  0.00           H  
ATOM   1300  CD  ARG R 120     135.134 126.606 149.196  1.00  0.00           C  
ATOM   1301  HD1 ARG R 120     135.357 125.602 148.775  1.00  0.00           H  
ATOM   1302  HD2 ARG R 120     135.225 126.699 150.301  1.00  0.00           H  
ATOM   1303  NE  ARG R 120     136.125 127.644 148.688  1.00  0.00           N  
ATOM   1304  HE  ARG R 120     135.892 128.553 148.335  1.00  0.00           H  
ATOM   1305  CZ  ARG R 120     137.449 127.389 148.720  1.00  0.00           C  
ATOM   1306  NH1 ARG R 120     137.891 126.589 149.687  1.00  0.00           N  
ATOM   1307 HH11 ARG R 120     137.181 126.310 150.338  1.00  0.00           H  
ATOM   1308 HH12 ARG R 120     138.874 126.550 149.846  1.00  0.00           H  
ATOM   1309  NH2 ARG R 120     138.168 128.146 147.891  1.00  0.00           N  
ATOM   1310 HH21 ARG R 120     137.624 128.251 147.058  1.00  0.00           H  
ATOM   1311 HH22 ARG R 120     139.158 128.179 147.857  1.00  0.00           H  
ATOM   1312  C   ARG R 120     131.038 125.638 147.356  1.00  0.00           C  
ATOM   1313  O   ARG R 120     130.915 124.713 146.545  1.00  0.00           O  
ATOM   1314  N   CYS R 121     130.412 125.617 148.544  1.00  0.00           N  
ATOM   1315  HN  CYS R 121     130.507 126.336 149.226  1.00  0.00           H  
ATOM   1316  CA  CYS R 121     129.527 124.503 148.968  1.00  0.00           C  
ATOM   1317  HA  CYS R 121     130.089 123.584 148.990  1.00  0.00           H  
ATOM   1318  CB  CYS R 121     129.165 124.744 150.508  1.00  0.00           C  
ATOM   1319  HB1 CYS R 121     128.377 125.524 150.559  1.00  0.00           H  
ATOM   1320  HB2 CYS R 121     130.039 125.211 151.006  1.00  0.00           H  
ATOM   1321  SG  CYS R 121     128.675 123.122 151.173  1.00  0.00           S  
ATOM   1322  HG1 CYS R 121     128.699 123.354 152.485  1.00  0.00           H  
ATOM   1323  C   CYS R 121     128.297 124.307 148.076  1.00  0.00           C  
ATOM   1324  O   CYS R 121     127.950 123.289 147.525  1.00  0.00           O  
ATOM   1325  N   LEU R 122     127.708 125.437 147.784  1.00  0.00           N  
ATOM   1326  HN  LEU R 122     127.878 126.311 148.234  1.00  0.00           H  
ATOM   1327  CA  LEU R 122     126.619 125.495 146.896  1.00  0.00           C  
ATOM   1328  HA  LEU R 122     125.918 124.746 147.222  1.00  0.00           H  
ATOM   1329  CB  LEU R 122     125.941 126.901 146.777  1.00  0.00           C  
ATOM   1330  HB1 LEU R 122     125.273 126.907 145.895  1.00  0.00           H  
ATOM   1331  HB2 LEU R 122     126.791 127.588 146.577  1.00  0.00           H  
ATOM   1332  CG  LEU R 122     125.159 127.362 148.014  1.00  0.00           C  
ATOM   1333  HG  LEU R 122     125.798 127.234 148.916  1.00  0.00           H  
ATOM   1334  CD1 LEU R 122     124.727 128.754 147.819  1.00  0.00           C  
ATOM   1335 HD11 LEU R 122     123.880 128.861 147.113  1.00  0.00           H  
ATOM   1336 HD12 LEU R 122     125.609 129.244 147.352  1.00  0.00           H  
ATOM   1337 HD13 LEU R 122     124.509 129.221 148.800  1.00  0.00           H  
ATOM   1338  CD2 LEU R 122     123.915 126.510 148.308  1.00  0.00           C  
ATOM   1339 HD21 LEU R 122     124.226 125.444 148.331  1.00  0.00           H  
ATOM   1340 HD22 LEU R 122     123.097 126.685 147.582  1.00  0.00           H  
ATOM   1341 HD23 LEU R 122     123.580 126.768 149.340  1.00  0.00           H  
ATOM   1342  C   LEU R 122     126.867 124.979 145.457  1.00  0.00           C  
ATOM   1343  O   LEU R 122     126.012 124.344 144.789  1.00  0.00           O  
ATOM   1344  N   SER R 123     128.104 125.178 144.893  1.00  0.00           N  
ATOM   1345  HN  SER R 123     128.645 125.879 145.347  1.00  0.00           H  
ATOM   1346  CA  SER R 123     128.552 124.835 143.596  1.00  0.00           C  
ATOM   1347  HA  SER R 123     127.817 125.236 142.912  1.00  0.00           H  
ATOM   1348  CB  SER R 123     129.962 125.285 143.079  1.00  0.00           C  
ATOM   1349  HB1 SER R 123     130.101 126.379 143.200  1.00  0.00           H  
ATOM   1350  HB2 SER R 123     130.062 125.073 141.988  1.00  0.00           H  
ATOM   1351  OG  SER R 123     131.008 124.662 143.781  1.00  0.00           O  
ATOM   1352  HG1 SER R 123     130.798 124.701 144.723  1.00  0.00           H  
ATOM   1353  C   SER R 123     128.459 123.278 143.426  1.00  0.00           C  
ATOM   1354  O   SER R 123     128.171 122.770 142.376  1.00  0.00           O  
ATOM   1355  N   VAL R 124     128.850 122.497 144.519  1.00  0.00           N  
ATOM   1356  HN  VAL R 124     128.968 122.899 145.429  1.00  0.00           H  
ATOM   1357  CA  VAL R 124     128.936 120.997 144.477  1.00  0.00           C  
ATOM   1358  HA  VAL R 124     129.038 120.788 143.418  1.00  0.00           H  
ATOM   1359  CB  VAL R 124     130.094 120.363 145.199  1.00  0.00           C  
ATOM   1360  HB  VAL R 124     130.143 119.300 144.879  1.00  0.00           H  
ATOM   1361  CG1 VAL R 124     131.495 121.075 144.844  1.00  0.00           C  
ATOM   1362 HG11 VAL R 124     131.362 122.176 144.947  1.00  0.00           H  
ATOM   1363 HG12 VAL R 124     131.790 120.755 143.819  1.00  0.00           H  
ATOM   1364 HG13 VAL R 124     132.213 120.671 145.574  1.00  0.00           H  
ATOM   1365  CG2 VAL R 124     129.900 120.314 146.708  1.00  0.00           C  
ATOM   1366 HG21 VAL R 124     129.167 119.543 147.011  1.00  0.00           H  
ATOM   1367 HG22 VAL R 124     129.596 121.305 147.106  1.00  0.00           H  
ATOM   1368 HG23 VAL R 124     130.862 120.025 147.179  1.00  0.00           H  
ATOM   1369  C   VAL R 124     127.622 120.448 144.932  1.00  0.00           C  
ATOM   1370  O   VAL R 124     127.222 119.400 144.493  1.00  0.00           O  
ATOM   1371  N   LEU R 125     126.794 121.045 145.767  1.00  0.00           N  
ATOM   1372  HN  LEU R 125     127.067 121.943 146.113  1.00  0.00           H  
ATOM   1373  CA  LEU R 125     125.625 120.454 146.295  1.00  0.00           C  
ATOM   1374  HA  LEU R 125     125.811 119.418 146.552  1.00  0.00           H  
ATOM   1375  CB  LEU R 125     125.026 121.122 147.575  1.00  0.00           C  
ATOM   1376  HB1 LEU R 125     123.921 121.169 147.680  1.00  0.00           H  
ATOM   1377  HB2 LEU R 125     125.368 122.182 147.577  1.00  0.00           H  
ATOM   1378  CG  LEU R 125     125.471 120.436 148.896  1.00  0.00           C  
ATOM   1379  HG  LEU R 125     125.185 119.362 148.830  1.00  0.00           H  
ATOM   1380  CD1 LEU R 125     127.011 120.286 149.011  1.00  0.00           C  
ATOM   1381 HD11 LEU R 125     127.451 121.302 149.134  1.00  0.00           H  
ATOM   1382 HD12 LEU R 125     127.444 119.813 148.106  1.00  0.00           H  
ATOM   1383 HD13 LEU R 125     127.360 119.767 149.932  1.00  0.00           H  
ATOM   1384  CD2 LEU R 125     125.002 121.095 150.171  1.00  0.00           C  
ATOM   1385 HD21 LEU R 125     123.909 121.308 150.152  1.00  0.00           H  
ATOM   1386 HD22 LEU R 125     125.553 122.049 150.323  1.00  0.00           H  
ATOM   1387 HD23 LEU R 125     125.258 120.455 151.040  1.00  0.00           H  
ATOM   1388  C   LEU R 125     124.484 120.597 145.224  1.00  0.00           C  
ATOM   1389  O   LEU R 125     123.649 119.723 145.023  1.00  0.00           O  
ATOM   1390  N   TRP R 126     124.452 121.778 144.549  1.00  0.00           N  
ATOM   1391  HN  TRP R 126     125.197 122.414 144.756  1.00  0.00           H  
ATOM   1392  CA  TRP R 126     123.421 122.138 143.629  1.00  0.00           C  
ATOM   1393  HA  TRP R 126     122.880 121.261 143.324  1.00  0.00           H  
ATOM   1394  CB  TRP R 126     122.474 123.299 144.161  1.00  0.00           C  
ATOM   1395  HB1 TRP R 126     121.712 123.460 143.372  1.00  0.00           H  
ATOM   1396  HB2 TRP R 126     123.120 124.197 144.222  1.00  0.00           H  
ATOM   1397  CG  TRP R 126     121.777 123.230 145.472  1.00  0.00           C  
ATOM   1398  CD1 TRP R 126     121.496 122.110 146.261  1.00  0.00           C  
ATOM   1399  HD1 TRP R 126     121.905 121.108 146.251  1.00  0.00           H  
ATOM   1400  NE1 TRP R 126     120.763 122.581 147.338  1.00  0.00           N  
ATOM   1401  HE1 TRP R 126     120.308 122.099 148.057  1.00  0.00           H  
ATOM   1402  CE2 TRP R 126     120.454 123.938 147.183  1.00  0.00           C  
ATOM   1403  CD2 TRP R 126     121.162 124.418 146.025  1.00  0.00           C  
ATOM   1404  CE3 TRP R 126     121.152 125.803 145.709  1.00  0.00           C  
ATOM   1405  HE3 TRP R 126     121.785 126.203 144.937  1.00  0.00           H  
ATOM   1406  CZ3 TRP R 126     120.514 126.667 146.681  1.00  0.00           C  
ATOM   1407  HZ3 TRP R 126     120.497 127.733 146.563  1.00  0.00           H  
ATOM   1408  CZ2 TRP R 126     119.830 124.803 148.078  1.00  0.00           C  
ATOM   1409  HZ2 TRP R 126     119.304 124.433 148.939  1.00  0.00           H  
ATOM   1410  CH2 TRP R 126     119.941 126.134 147.755  1.00  0.00           C  
ATOM   1411  HH2 TRP R 126     119.629 126.850 148.507  1.00  0.00           H  
ATOM   1412  C   TRP R 126     124.097 122.551 142.285  1.00  0.00           C  
ATOM   1413  O   TRP R 126     124.141 123.748 142.010  1.00  0.00           O  
ATOM   1414  N   PRO R 127     124.758 121.650 141.510  1.00  0.00           N  
ATOM   1415  CD  PRO R 127     124.948 120.152 141.830  1.00  0.00           C  
ATOM   1416  HD1 PRO R 127     124.040 119.651 142.217  1.00  0.00           H  
ATOM   1417  HD2 PRO R 127     125.702 120.056 142.646  1.00  0.00           H  
ATOM   1418  CA  PRO R 127     125.701 122.003 140.423  1.00  0.00           C  
ATOM   1419  HA  PRO R 127     126.359 122.826 140.668  1.00  0.00           H  
ATOM   1420  CB  PRO R 127     126.398 120.644 140.055  1.00  0.00           C  
ATOM   1421  HB1 PRO R 127     127.329 120.673 140.667  1.00  0.00           H  
ATOM   1422  HB2 PRO R 127     126.609 120.620 138.966  1.00  0.00           H  
ATOM   1423  CG  PRO R 127     125.568 119.528 140.574  1.00  0.00           C  
ATOM   1424  HG1 PRO R 127     124.684 119.476 139.904  1.00  0.00           H  
ATOM   1425  HG2 PRO R 127     126.153 118.594 140.481  1.00  0.00           H  
ATOM   1426  C   PRO R 127     124.995 122.518 139.256  1.00  0.00           C  
ATOM   1427  O   PRO R 127     125.454 123.463 138.582  1.00  0.00           O  
ATOM   1428  N   ILE R 128     123.789 121.904 138.895  1.00  0.00           N  
ATOM   1429  HN  ILE R 128     123.439 121.110 139.379  1.00  0.00           H  
ATOM   1430  CA  ILE R 128     122.893 122.355 137.874  1.00  0.00           C  
ATOM   1431  HA  ILE R 128     123.454 122.372 136.941  1.00  0.00           H  
ATOM   1432  CB  ILE R 128     121.880 121.316 137.417  1.00  0.00           C  
ATOM   1433  HB  ILE R 128     121.099 121.297 138.203  1.00  0.00           H  
ATOM   1434  CG2 ILE R 128     121.148 121.659 136.149  1.00  0.00           C  
ATOM   1435 HG21 ILE R 128     121.803 121.610 135.260  1.00  0.00           H  
ATOM   1436 HG22 ILE R 128     120.703 122.675 136.069  1.00  0.00           H  
ATOM   1437 HG23 ILE R 128     120.286 120.984 135.987  1.00  0.00           H  
ATOM   1438  CG1 ILE R 128     122.470 119.944 137.257  1.00  0.00           C  
ATOM   1439 HG11 ILE R 128     121.648 119.261 136.943  1.00  0.00           H  
ATOM   1440 HG12 ILE R 128     122.762 119.472 138.216  1.00  0.00           H  
ATOM   1441  CD  ILE R 128     123.685 119.718 136.351  1.00  0.00           C  
ATOM   1442  HD1 ILE R 128     124.575 120.322 136.628  1.00  0.00           H  
ATOM   1443  HD2 ILE R 128     123.435 119.749 135.268  1.00  0.00           H  
ATOM   1444  HD3 ILE R 128     123.993 118.667 136.487  1.00  0.00           H  
ATOM   1445  C   ILE R 128     122.360 123.720 138.142  1.00  0.00           C  
ATOM   1446  O   ILE R 128     122.358 124.602 137.319  1.00  0.00           O  
ATOM   1447  N   TRP R 129     121.949 123.940 139.401  1.00  0.00           N  
ATOM   1448  HN  TRP R 129     121.966 123.275 140.144  1.00  0.00           H  
ATOM   1449  CA  TRP R 129     121.547 125.257 139.833  1.00  0.00           C  
ATOM   1450  HA  TRP R 129     120.716 125.574 139.212  1.00  0.00           H  
ATOM   1451  CB  TRP R 129     120.919 125.250 141.288  1.00  0.00           C  
ATOM   1452  HB1 TRP R 129     121.661 124.735 141.932  1.00  0.00           H  
ATOM   1453  HB2 TRP R 129     120.098 124.499 141.306  1.00  0.00           H  
ATOM   1454  CG  TRP R 129     120.559 126.521 141.920  1.00  0.00           C  
ATOM   1455  CD1 TRP R 129     119.363 127.146 141.856  1.00  0.00           C  
ATOM   1456  HD1 TRP R 129     118.420 126.716 141.532  1.00  0.00           H  
ATOM   1457  NE1 TRP R 129     119.347 128.333 142.523  1.00  0.00           N  
ATOM   1458  HE1 TRP R 129     118.605 128.965 142.503  1.00  0.00           H  
ATOM   1459  CE2 TRP R 129     120.615 128.585 142.923  1.00  0.00           C  
ATOM   1460  CD2 TRP R 129     121.445 127.515 142.588  1.00  0.00           C  
ATOM   1461  CE3 TRP R 129     122.771 127.572 142.957  1.00  0.00           C  
ATOM   1462  HE3 TRP R 129     123.416 126.705 142.864  1.00  0.00           H  
ATOM   1463  CZ3 TRP R 129     123.344 128.764 143.443  1.00  0.00           C  
ATOM   1464  HZ3 TRP R 129     124.392 128.804 143.684  1.00  0.00           H  
ATOM   1465  CZ2 TRP R 129     121.175 129.817 143.350  1.00  0.00           C  
ATOM   1466  HZ2 TRP R 129     120.580 130.715 143.437  1.00  0.00           H  
ATOM   1467  CH2 TRP R 129     122.567 129.860 143.654  1.00  0.00           C  
ATOM   1468  HH2 TRP R 129     123.029 130.718 144.125  1.00  0.00           H  
ATOM   1469  C   TRP R 129     122.545 126.397 139.750  1.00  0.00           C  
ATOM   1470  O   TRP R 129     122.228 127.415 139.171  1.00  0.00           O  
ATOM   1471  N   TYR R 130     123.812 126.138 140.145  1.00  0.00           N  
ATOM   1472  HN  TYR R 130     124.066 125.250 140.520  1.00  0.00           H  
ATOM   1473  CA  TYR R 130     124.921 127.092 140.077  1.00  0.00           C  
ATOM   1474  HA  TYR R 130     124.712 127.937 140.715  1.00  0.00           H  
ATOM   1475  CB  TYR R 130     126.112 126.470 140.694  1.00  0.00           C  
ATOM   1476  HB1 TYR R 130     126.523 125.646 140.067  1.00  0.00           H  
ATOM   1477  HB2 TYR R 130     125.776 126.119 141.698  1.00  0.00           H  
ATOM   1478  CG  TYR R 130     127.256 127.479 140.862  1.00  0.00           C  
ATOM   1479  CD1 TYR R 130     127.202 128.249 142.042  1.00  0.00           C  
ATOM   1480  HD1 TYR R 130     126.353 128.234 142.711  1.00  0.00           H  
ATOM   1481  CE1 TYR R 130     128.199 129.264 142.260  1.00  0.00           C  
ATOM   1482  HE1 TYR R 130     128.144 129.913 143.122  1.00  0.00           H  
ATOM   1483  CZ  TYR R 130     129.283 129.421 141.343  1.00  0.00           C  
ATOM   1484  OH  TYR R 130     130.189 130.466 141.717  1.00  0.00           O  
ATOM   1485  HH  TYR R 130     129.850 130.847 142.525  1.00  0.00           H  
ATOM   1486  CD2 TYR R 130     128.317 127.516 140.051  1.00  0.00           C  
ATOM   1487  HD2 TYR R 130     128.367 126.979 139.121  1.00  0.00           H  
ATOM   1488  CE2 TYR R 130     129.325 128.485 140.287  1.00  0.00           C  
ATOM   1489  HE2 TYR R 130     130.131 128.624 139.581  1.00  0.00           H  
ATOM   1490  C   TYR R 130     125.263 127.604 138.680  1.00  0.00           C  
ATOM   1491  O   TYR R 130     125.717 128.746 138.403  1.00  0.00           O  
ATOM   1492  N   ARG R 131     125.106 126.730 137.655  1.00  0.00           N  
ATOM   1493  HN  ARG R 131     124.798 125.802 137.866  1.00  0.00           H  
ATOM   1494  CA  ARG R 131     125.355 126.972 136.214  1.00  0.00           C  
ATOM   1495  HA  ARG R 131     126.128 127.704 136.076  1.00  0.00           H  
ATOM   1496  CB  ARG R 131     125.719 125.647 135.505  1.00  0.00           C  
ATOM   1497  HB1 ARG R 131     125.017 124.802 135.653  1.00  0.00           H  
ATOM   1498  HB2 ARG R 131     126.680 125.306 135.955  1.00  0.00           H  
ATOM   1499  CG  ARG R 131     125.843 125.855 133.989  1.00  0.00           C  
ATOM   1500  HG1 ARG R 131     126.389 126.797 133.746  1.00  0.00           H  
ATOM   1501  HG2 ARG R 131     124.857 125.838 133.462  1.00  0.00           H  
ATOM   1502  CD  ARG R 131     126.660 124.683 133.307  1.00  0.00           C  
ATOM   1503  HD1 ARG R 131     126.266 123.659 133.423  1.00  0.00           H  
ATOM   1504  HD2 ARG R 131     127.690 124.661 133.738  1.00  0.00           H  
ATOM   1505  NE  ARG R 131     126.779 124.912 131.869  1.00  0.00           N  
ATOM   1506  HE  ARG R 131     126.543 125.788 131.464  1.00  0.00           H  
ATOM   1507  CZ  ARG R 131     127.100 123.974 130.948  1.00  0.00           C  
ATOM   1508  NH1 ARG R 131     127.241 122.701 131.133  1.00  0.00           N  
ATOM   1509 HH11 ARG R 131     126.987 122.318 132.026  1.00  0.00           H  
ATOM   1510 HH12 ARG R 131     127.562 122.133 130.372  1.00  0.00           H  
ATOM   1511  NH2 ARG R 131     127.353 124.343 129.735  1.00  0.00           N  
ATOM   1512 HH21 ARG R 131     126.961 125.212 129.399  1.00  0.00           H  
ATOM   1513 HH22 ARG R 131     127.265 123.678 128.998  1.00  0.00           H  
ATOM   1514  C   ARG R 131     124.147 127.649 135.651  1.00  0.00           C  
ATOM   1515  O   ARG R 131     124.262 128.848 135.556  1.00  0.00           O  
ATOM   1516  N   CYS R 132     122.972 127.029 135.301  1.00  0.00           N  
ATOM   1517  HN  CYS R 132     122.966 126.035 135.228  1.00  0.00           H  
ATOM   1518  CA  CYS R 132     121.939 127.772 134.493  1.00  0.00           C  
ATOM   1519  HA  CYS R 132     122.255 128.647 133.946  1.00  0.00           H  
ATOM   1520  CB  CYS R 132     121.612 126.796 133.467  1.00  0.00           C  
ATOM   1521  HB1 CYS R 132     122.512 126.701 132.819  1.00  0.00           H  
ATOM   1522  HB2 CYS R 132     120.799 127.190 132.823  1.00  0.00           H  
ATOM   1523  SG  CYS R 132     121.035 125.216 134.185  1.00  0.00           S  
ATOM   1524  HG1 CYS R 132     120.620 124.706 133.035  1.00  0.00           H  
ATOM   1525  C   CYS R 132     120.765 128.327 135.250  1.00  0.00           C  
ATOM   1526  O   CYS R 132     120.061 129.142 134.727  1.00  0.00           O  
ATOM   1527  N   ARG R 133     120.790 128.158 136.588  1.00  0.00           N  
ATOM   1528  HN  ARG R 133     121.483 127.645 137.083  1.00  0.00           H  
ATOM   1529  CA  ARG R 133     119.724 128.682 137.448  1.00  0.00           C  
ATOM   1530  HA  ARG R 133     119.093 129.288 136.834  1.00  0.00           H  
ATOM   1531  CB  ARG R 133     118.928 127.470 138.178  1.00  0.00           C  
ATOM   1532  HB1 ARG R 133     117.949 127.854 138.537  1.00  0.00           H  
ATOM   1533  HB2 ARG R 133     119.418 127.147 139.117  1.00  0.00           H  
ATOM   1534  CG  ARG R 133     118.729 126.250 137.288  1.00  0.00           C  
ATOM   1535  HG1 ARG R 133     119.705 125.779 137.031  1.00  0.00           H  
ATOM   1536  HG2 ARG R 133     118.228 126.570 136.341  1.00  0.00           H  
ATOM   1537  CD  ARG R 133     117.897 125.095 137.922  1.00  0.00           C  
ATOM   1538  HD1 ARG R 133     116.885 125.533 138.075  1.00  0.00           H  
ATOM   1539  HD2 ARG R 133     118.466 124.778 138.820  1.00  0.00           H  
ATOM   1540  NE  ARG R 133     117.896 123.941 136.970  1.00  0.00           N  
ATOM   1541  HE  ARG R 133     118.175 124.028 136.015  1.00  0.00           H  
ATOM   1542  CZ  ARG R 133     117.344 122.788 137.280  1.00  0.00           C  
ATOM   1543  NH1 ARG R 133     117.414 121.834 136.360  1.00  0.00           N  
ATOM   1544 HH11 ARG R 133     117.746 122.080 135.444  1.00  0.00           H  
ATOM   1545 HH12 ARG R 133     117.289 120.924 136.759  1.00  0.00           H  
ATOM   1546  NH2 ARG R 133     116.917 122.387 138.452  1.00  0.00           N  
ATOM   1547 HH21 ARG R 133     116.944 123.086 139.168  1.00  0.00           H  
ATOM   1548 HH22 ARG R 133     116.750 121.435 138.675  1.00  0.00           H  
ATOM   1549  C   ARG R 133     120.161 129.729 138.481  1.00  0.00           C  
ATOM   1550  O   ARG R 133     119.429 130.050 139.403  1.00  0.00           O  
ATOM   1551  N   ARG R 134     121.374 130.321 138.318  1.00  0.00           N  
ATOM   1552  HN  ARG R 134     121.986 130.125 137.547  1.00  0.00           H  
ATOM   1553  CA  ARG R 134     121.830 131.262 139.329  1.00  0.00           C  
ATOM   1554  HA  ARG R 134     121.204 131.151 140.197  1.00  0.00           H  
ATOM   1555  CB  ARG R 134     123.415 130.992 139.676  1.00  0.00           C  
ATOM   1556  HB1 ARG R 134     124.069 131.113 138.781  1.00  0.00           H  
ATOM   1557  HB2 ARG R 134     123.622 129.903 139.781  1.00  0.00           H  
ATOM   1558  CG  ARG R 134     123.956 131.813 140.916  1.00  0.00           C  
ATOM   1559  HG1 ARG R 134     123.312 131.657 141.805  1.00  0.00           H  
ATOM   1560  HG2 ARG R 134     123.727 132.883 140.767  1.00  0.00           H  
ATOM   1561  CD  ARG R 134     125.433 131.477 141.135  1.00  0.00           C  
ATOM   1562  HD1 ARG R 134     125.932 131.685 140.170  1.00  0.00           H  
ATOM   1563  HD2 ARG R 134     125.562 130.415 141.440  1.00  0.00           H  
ATOM   1564  NE  ARG R 134     125.883 132.396 142.199  1.00  0.00           N  
ATOM   1565  HE  ARG R 134     125.992 132.062 143.135  1.00  0.00           H  
ATOM   1566  CZ  ARG R 134     126.246 133.629 141.911  1.00  0.00           C  
ATOM   1567  NH1 ARG R 134     126.002 134.248 140.757  1.00  0.00           N  
ATOM   1568 HH11 ARG R 134     125.897 133.748 139.898  1.00  0.00           H  
ATOM   1569 HH12 ARG R 134     126.431 135.133 140.566  1.00  0.00           H  
ATOM   1570  NH2 ARG R 134     126.898 134.500 142.689  1.00  0.00           N  
ATOM   1571 HH21 ARG R 134     127.458 134.241 143.466  1.00  0.00           H  
ATOM   1572 HH22 ARG R 134     127.014 135.343 142.156  1.00  0.00           H  
ATOM   1573  C   ARG R 134     121.698 132.671 138.663  1.00  0.00           C  
ATOM   1574  O   ARG R 134     122.439 132.909 137.703  1.00  0.00           O  
ATOM   1575  N   PRO R 135     120.856 133.630 139.121  1.00  0.00           N  
ATOM   1576  CD  PRO R 135     120.405 133.585 140.526  1.00  0.00           C  
ATOM   1577  HD1 PRO R 135     121.129 133.065 141.184  1.00  0.00           H  
ATOM   1578  HD2 PRO R 135     119.428 133.073 140.606  1.00  0.00           H  
ATOM   1579  CA  PRO R 135     120.785 135.024 138.620  1.00  0.00           C  
ATOM   1580  HA  PRO R 135     120.361 135.067 137.631  1.00  0.00           H  
ATOM   1581  CB  PRO R 135     119.797 135.700 139.607  1.00  0.00           C  
ATOM   1582  HB1 PRO R 135     118.735 135.601 139.304  1.00  0.00           H  
ATOM   1583  HB2 PRO R 135     120.084 136.773 139.694  1.00  0.00           H  
ATOM   1584  CG  PRO R 135     119.991 135.048 140.919  1.00  0.00           C  
ATOM   1585  HG1 PRO R 135     120.884 135.499 141.401  1.00  0.00           H  
ATOM   1586  HG2 PRO R 135     119.068 134.956 141.537  1.00  0.00           H  
ATOM   1587  C   PRO R 135     122.198 135.605 138.602  1.00  0.00           C  
ATOM   1588  O   PRO R 135     122.891 135.526 139.567  1.00  0.00           O  
ATOM   1589  N   THR R 136     122.550 136.274 137.530  1.00  0.00           N  
ATOM   1590  HN  THR R 136     121.977 136.364 136.715  1.00  0.00           H  
ATOM   1591  CA  THR R 136     123.754 137.080 137.387  1.00  0.00           C  
ATOM   1592  HA  THR R 136     124.663 136.567 137.662  1.00  0.00           H  
ATOM   1593  CB  THR R 136     123.956 137.601 135.996  1.00  0.00           C  
ATOM   1594  HB  THR R 136     123.409 138.570 135.887  1.00  0.00           H  
ATOM   1595  OG1 THR R 136     123.423 136.720 135.030  1.00  0.00           O  
ATOM   1596  HG1 THR R 136     123.744 135.883 135.369  1.00  0.00           H  
ATOM   1597  CG2 THR R 136     125.460 137.896 135.700  1.00  0.00           C  
ATOM   1598 HG21 THR R 136     126.080 136.975 135.686  1.00  0.00           H  
ATOM   1599 HG22 THR R 136     125.867 138.634 136.408  1.00  0.00           H  
ATOM   1600 HG23 THR R 136     125.447 138.391 134.702  1.00  0.00           H  
ATOM   1601  C   THR R 136     123.755 138.252 138.331  1.00  0.00           C  
ATOM   1602  O   THR R 136     122.746 138.889 138.521  1.00  0.00           O  
ATOM   1603  N   HSD R 137     124.921 138.623 138.839  1.00  0.00           N  
ATOM   1604  HN  HSD R 137     125.789 138.147 138.787  1.00  0.00           H  
ATOM   1605  CA  HSD R 137     125.029 139.757 139.738  1.00  0.00           C  
ATOM   1606  HA  HSD R 137     126.093 139.902 139.761  1.00  0.00           H  
ATOM   1607  CB  HSD R 137     124.491 141.166 139.304  1.00  0.00           C  
ATOM   1608  HB1 HSD R 137     125.001 141.947 139.901  1.00  0.00           H  
ATOM   1609  HB2 HSD R 137     123.387 141.294 139.420  1.00  0.00           H  
ATOM   1610  ND1 HSD R 137     124.222 141.564 136.811  1.00  0.00           N  
ATOM   1611  HD1 HSD R 137     123.217 141.545 136.775  1.00  0.00           H  
ATOM   1612  CG  HSD R 137     124.977 141.597 137.965  1.00  0.00           C  
ATOM   1613  CE1 HSD R 137     125.115 141.750 135.743  1.00  0.00           C  
ATOM   1614  HE1 HSD R 137     124.867 141.650 134.683  1.00  0.00           H  
ATOM   1615  NE2 HSD R 137     126.306 142.040 136.185  1.00  0.00           N  
ATOM   1616  CD2 HSD R 137     126.147 142.068 137.617  1.00  0.00           C  
ATOM   1617  HD2 HSD R 137     126.962 142.313 138.287  1.00  0.00           H  
ATOM   1618  C   HSD R 137     124.652 139.510 141.200  1.00  0.00           C  
ATOM   1619  O   HSD R 137     124.665 140.407 142.030  1.00  0.00           O  
ATOM   1620  N   LEU R 138     124.319 138.218 141.500  1.00  0.00           N  
ATOM   1621  HN  LEU R 138     124.177 137.488 140.848  1.00  0.00           H  
ATOM   1622  CA  LEU R 138     124.010 137.918 142.936  1.00  0.00           C  
ATOM   1623  HA  LEU R 138     123.132 138.500 143.141  1.00  0.00           H  
ATOM   1624  CB  LEU R 138     123.580 136.403 142.966  1.00  0.00           C  
ATOM   1625  HB1 LEU R 138     124.485 135.824 142.716  1.00  0.00           H  
ATOM   1626  HB2 LEU R 138     122.798 136.282 142.177  1.00  0.00           H  
ATOM   1627  CG  LEU R 138     122.972 135.881 144.276  1.00  0.00           C  
ATOM   1628  HG  LEU R 138     122.185 136.636 144.500  1.00  0.00           H  
ATOM   1629  CD1 LEU R 138     122.163 134.542 144.181  1.00  0.00           C  
ATOM   1630 HD11 LEU R 138     122.738 133.780 143.615  1.00  0.00           H  
ATOM   1631 HD12 LEU R 138     121.152 134.673 143.725  1.00  0.00           H  
ATOM   1632 HD13 LEU R 138     121.895 134.086 145.159  1.00  0.00           H  
ATOM   1633  CD2 LEU R 138     124.080 135.754 145.311  1.00  0.00           C  
ATOM   1634 HD21 LEU R 138     124.373 136.714 145.803  1.00  0.00           H  
ATOM   1635 HD22 LEU R 138     125.039 135.326 144.950  1.00  0.00           H  
ATOM   1636 HD23 LEU R 138     123.599 135.111 146.087  1.00  0.00           H  
ATOM   1637  C   LEU R 138     125.153 138.219 143.877  1.00  0.00           C  
ATOM   1638  O   LEU R 138     124.960 138.770 144.929  1.00  0.00           O  
ATOM   1639  N   SER R 139     126.398 137.905 143.461  1.00  0.00           N  
ATOM   1640  HN  SER R 139     126.548 137.643 142.508  1.00  0.00           H  
ATOM   1641  CA  SER R 139     127.567 138.365 144.182  1.00  0.00           C  
ATOM   1642  HA  SER R 139     127.498 137.873 145.140  1.00  0.00           H  
ATOM   1643  CB  SER R 139     128.969 137.877 143.546  1.00  0.00           C  
ATOM   1644  HB1 SER R 139     129.140 136.793 143.716  1.00  0.00           H  
ATOM   1645  HB2 SER R 139     129.777 138.381 144.109  1.00  0.00           H  
ATOM   1646  OG  SER R 139     129.060 138.036 142.150  1.00  0.00           O  
ATOM   1647  HG1 SER R 139     129.230 138.966 141.979  1.00  0.00           H  
ATOM   1648  C   SER R 139     127.783 139.900 144.396  1.00  0.00           C  
ATOM   1649  O   SER R 139     128.056 140.196 145.536  1.00  0.00           O  
ATOM   1650  N   ALA R 140     127.533 140.862 143.468  1.00  0.00           N  
ATOM   1651  HN  ALA R 140     127.391 140.652 142.501  1.00  0.00           H  
ATOM   1652  CA  ALA R 140     127.544 142.253 143.766  1.00  0.00           C  
ATOM   1653  HA  ALA R 140     128.515 142.347 144.218  1.00  0.00           H  
ATOM   1654  CB  ALA R 140     127.460 142.995 142.453  1.00  0.00           C  
ATOM   1655  HB1 ALA R 140     126.563 142.656 141.903  1.00  0.00           H  
ATOM   1656  HB2 ALA R 140     128.375 142.757 141.875  1.00  0.00           H  
ATOM   1657  HB3 ALA R 140     127.419 144.098 142.582  1.00  0.00           H  
ATOM   1658  C   ALA R 140     126.504 142.662 144.737  1.00  0.00           C  
ATOM   1659  O   ALA R 140     126.827 143.369 145.714  1.00  0.00           O  
ATOM   1660  N   VAL R 141     125.265 142.119 144.653  1.00  0.00           N  
ATOM   1661  HN  VAL R 141     125.042 141.598 143.832  1.00  0.00           H  
ATOM   1662  CA  VAL R 141     124.126 142.299 145.628  1.00  0.00           C  
ATOM   1663  HA  VAL R 141     124.019 143.373 145.665  1.00  0.00           H  
ATOM   1664  CB  VAL R 141     122.944 141.576 145.029  1.00  0.00           C  
ATOM   1665  HB  VAL R 141     123.288 140.593 144.624  1.00  0.00           H  
ATOM   1666  CG1 VAL R 141     121.803 141.264 145.992  1.00  0.00           C  
ATOM   1667 HG11 VAL R 141     121.694 142.181 146.615  1.00  0.00           H  
ATOM   1668 HG12 VAL R 141     122.123 140.532 146.765  1.00  0.00           H  
ATOM   1669 HG13 VAL R 141     120.895 140.981 145.420  1.00  0.00           H  
ATOM   1670  CG2 VAL R 141     122.288 142.423 143.850  1.00  0.00           C  
ATOM   1671 HG21 VAL R 141     123.083 142.667 143.110  1.00  0.00           H  
ATOM   1672 HG22 VAL R 141     121.922 143.403 144.224  1.00  0.00           H  
ATOM   1673 HG23 VAL R 141     121.473 141.875 143.338  1.00  0.00           H  
ATOM   1674  C   VAL R 141     124.445 141.847 147.023  1.00  0.00           C  
ATOM   1675  O   VAL R 141     124.137 142.575 147.987  1.00  0.00           O  
ATOM   1676  N   VAL R 142     125.058 140.643 147.214  1.00  0.00           N  
ATOM   1677  HN  VAL R 142     125.061 139.971 146.484  1.00  0.00           H  
ATOM   1678  CA  VAL R 142     125.520 140.256 148.496  1.00  0.00           C  
ATOM   1679  HA  VAL R 142     124.677 140.550 149.101  1.00  0.00           H  
ATOM   1680  CB  VAL R 142     125.584 138.764 148.734  1.00  0.00           C  
ATOM   1681  HB  VAL R 142     125.754 138.545 149.813  1.00  0.00           H  
ATOM   1682  CG1 VAL R 142     124.221 138.107 148.412  1.00  0.00           C  
ATOM   1683 HG11 VAL R 142     123.873 138.191 147.358  1.00  0.00           H  
ATOM   1684 HG12 VAL R 142     123.520 138.686 149.041  1.00  0.00           H  
ATOM   1685 HG13 VAL R 142     124.192 137.048 148.758  1.00  0.00           H  
ATOM   1686  CG2 VAL R 142     126.652 138.180 147.889  1.00  0.00           C  
ATOM   1687 HG21 VAL R 142     127.628 138.663 148.102  1.00  0.00           H  
ATOM   1688 HG22 VAL R 142     126.334 138.340 146.833  1.00  0.00           H  
ATOM   1689 HG23 VAL R 142     126.679 137.103 148.162  1.00  0.00           H  
ATOM   1690  C   VAL R 142     126.696 140.994 149.002  1.00  0.00           C  
ATOM   1691  O   VAL R 142     126.689 141.413 150.141  1.00  0.00           O  
ATOM   1692  N   CYS R 143     127.808 141.249 148.217  1.00  0.00           N  
ATOM   1693  HN  CYS R 143     127.877 140.952 147.262  1.00  0.00           H  
ATOM   1694  CA  CYS R 143     129.021 141.923 148.693  1.00  0.00           C  
ATOM   1695  HA  CYS R 143     129.489 141.287 149.428  1.00  0.00           H  
ATOM   1696  CB  CYS R 143     129.947 142.081 147.504  1.00  0.00           C  
ATOM   1697  HB1 CYS R 143     130.715 142.779 147.912  1.00  0.00           H  
ATOM   1698  HB2 CYS R 143     129.480 142.570 146.625  1.00  0.00           H  
ATOM   1699  SG  CYS R 143     130.684 140.471 147.130  1.00  0.00           S  
ATOM   1700  HG1 CYS R 143     129.554 139.910 146.709  1.00  0.00           H  
ATOM   1701  C   CYS R 143     128.768 143.247 149.264  1.00  0.00           C  
ATOM   1702  O   CYS R 143     129.279 143.550 150.353  1.00  0.00           O  
ATOM   1703  N   VAL R 144     127.940 144.043 148.519  1.00  0.00           N  
ATOM   1704  HN  VAL R 144     127.516 143.649 147.701  1.00  0.00           H  
ATOM   1705  CA  VAL R 144     127.516 145.351 149.087  1.00  0.00           C  
ATOM   1706  HA  VAL R 144     128.434 145.858 149.337  1.00  0.00           H  
ATOM   1707  CB  VAL R 144     126.777 146.136 148.025  1.00  0.00           C  
ATOM   1708  HB  VAL R 144     126.592 147.169 148.410  1.00  0.00           H  
ATOM   1709  CG1 VAL R 144     127.681 146.454 146.803  1.00  0.00           C  
ATOM   1710 HG11 VAL R 144     127.765 145.497 146.242  1.00  0.00           H  
ATOM   1711 HG12 VAL R 144     128.648 146.825 147.194  1.00  0.00           H  
ATOM   1712 HG13 VAL R 144     127.321 147.160 146.022  1.00  0.00           H  
ATOM   1713  CG2 VAL R 144     125.436 145.465 147.588  1.00  0.00           C  
ATOM   1714 HG21 VAL R 144     124.621 145.620 148.325  1.00  0.00           H  
ATOM   1715 HG22 VAL R 144     125.627 144.399 147.304  1.00  0.00           H  
ATOM   1716 HG23 VAL R 144     125.095 145.905 146.634  1.00  0.00           H  
ATOM   1717  C   VAL R 144     126.603 145.189 150.320  1.00  0.00           C  
ATOM   1718  O   VAL R 144     126.518 146.076 151.182  1.00  0.00           O  
ATOM   1719  N   LEU R 145     125.836 144.058 150.407  1.00  0.00           N  
ATOM   1720  HN  LEU R 145     125.816 143.271 149.792  1.00  0.00           H  
ATOM   1721  CA  LEU R 145     125.018 143.843 151.558  1.00  0.00           C  
ATOM   1722  HA  LEU R 145     124.444 144.758 151.659  1.00  0.00           H  
ATOM   1723  CB  LEU R 145     123.895 142.736 151.257  1.00  0.00           C  
ATOM   1724  HB1 LEU R 145     124.467 141.829 150.968  1.00  0.00           H  
ATOM   1725  HB2 LEU R 145     123.311 143.173 150.417  1.00  0.00           H  
ATOM   1726  CG  LEU R 145     122.980 142.433 152.462  1.00  0.00           C  
ATOM   1727  HG  LEU R 145     123.605 142.084 153.305  1.00  0.00           H  
ATOM   1728  CD1 LEU R 145     122.254 143.723 152.850  1.00  0.00           C  
ATOM   1729 HD11 LEU R 145     121.689 144.157 152.000  1.00  0.00           H  
ATOM   1730 HD12 LEU R 145     122.971 144.542 153.081  1.00  0.00           H  
ATOM   1731 HD13 LEU R 145     121.494 143.547 153.645  1.00  0.00           H  
ATOM   1732  CD2 LEU R 145     121.899 141.432 152.179  1.00  0.00           C  
ATOM   1733 HD21 LEU R 145     122.282 140.421 151.913  1.00  0.00           H  
ATOM   1734 HD22 LEU R 145     121.312 141.755 151.300  1.00  0.00           H  
ATOM   1735 HD23 LEU R 145     121.234 141.271 153.059  1.00  0.00           H  
ATOM   1736  C   LEU R 145     125.847 143.561 152.784  1.00  0.00           C  
ATOM   1737  O   LEU R 145     125.580 143.963 153.925  1.00  0.00           O  
ATOM   1738  N   LEU R 146     126.924 142.764 152.700  1.00  0.00           N  
ATOM   1739  HN  LEU R 146     127.109 142.284 151.846  1.00  0.00           H  
ATOM   1740  CA  LEU R 146     127.967 142.625 153.657  1.00  0.00           C  
ATOM   1741  HA  LEU R 146     127.444 142.376 154.576  1.00  0.00           H  
ATOM   1742  CB  LEU R 146     128.978 141.536 153.188  1.00  0.00           C  
ATOM   1743  HB1 LEU R 146     130.043 141.776 153.388  1.00  0.00           H  
ATOM   1744  HB2 LEU R 146     128.977 141.537 152.070  1.00  0.00           H  
ATOM   1745  CG  LEU R 146     128.684 140.149 153.623  1.00  0.00           C  
ATOM   1746  HG  LEU R 146     128.656 140.103 154.740  1.00  0.00           H  
ATOM   1747  CD1 LEU R 146     127.387 139.565 153.081  1.00  0.00           C  
ATOM   1748 HD11 LEU R 146     127.456 139.606 151.975  1.00  0.00           H  
ATOM   1749 HD12 LEU R 146     126.546 140.220 153.405  1.00  0.00           H  
ATOM   1750 HD13 LEU R 146     127.337 138.502 153.419  1.00  0.00           H  
ATOM   1751  CD2 LEU R 146     129.812 139.178 153.250  1.00  0.00           C  
ATOM   1752 HD21 LEU R 146     130.805 139.554 153.572  1.00  0.00           H  
ATOM   1753 HD22 LEU R 146     129.902 139.124 152.148  1.00  0.00           H  
ATOM   1754 HD23 LEU R 146     129.687 138.155 153.663  1.00  0.00           H  
ATOM   1755  C   LEU R 146     128.657 143.927 154.089  1.00  0.00           C  
ATOM   1756  O   LEU R 146     128.984 144.107 155.285  1.00  0.00           O  
ATOM   1757  N   TRP R 147     128.902 144.923 153.213  1.00  0.00           N  
ATOM   1758  HN  TRP R 147     128.729 144.849 152.235  1.00  0.00           H  
ATOM   1759  CA  TRP R 147     129.463 146.198 153.666  1.00  0.00           C  
ATOM   1760  HA  TRP R 147     130.305 145.949 154.291  1.00  0.00           H  
ATOM   1761  CB  TRP R 147     129.931 147.038 152.504  1.00  0.00           C  
ATOM   1762  HB1 TRP R 147     130.215 148.098 152.716  1.00  0.00           H  
ATOM   1763  HB2 TRP R 147     129.120 147.028 151.746  1.00  0.00           H  
ATOM   1764  CG  TRP R 147     131.215 146.427 151.916  1.00  0.00           C  
ATOM   1765  CD1 TRP R 147     131.278 145.851 150.709  1.00  0.00           C  
ATOM   1766  HD1 TRP R 147     130.418 145.564 150.124  1.00  0.00           H  
ATOM   1767  NE1 TRP R 147     132.552 145.519 150.429  1.00  0.00           N  
ATOM   1768  HE1 TRP R 147     132.976 145.519 149.544  1.00  0.00           H  
ATOM   1769  CE2 TRP R 147     133.339 145.906 151.443  1.00  0.00           C  
ATOM   1770  CD2 TRP R 147     132.550 146.547 152.410  1.00  0.00           C  
ATOM   1771  CE3 TRP R 147     133.168 147.106 153.613  1.00  0.00           C  
ATOM   1772  HE3 TRP R 147     132.611 147.476 154.460  1.00  0.00           H  
ATOM   1773  CZ3 TRP R 147     134.542 147.031 153.632  1.00  0.00           C  
ATOM   1774  HZ3 TRP R 147     135.065 147.510 154.441  1.00  0.00           H  
ATOM   1775  CZ2 TRP R 147     134.734 145.946 151.478  1.00  0.00           C  
ATOM   1776  HZ2 TRP R 147     135.365 145.549 150.691  1.00  0.00           H  
ATOM   1777  CH2 TRP R 147     135.304 146.559 152.553  1.00  0.00           C  
ATOM   1778  HH2 TRP R 147     136.379 146.636 152.593  1.00  0.00           H  
ATOM   1779  C   TRP R 147     128.527 146.964 154.525  1.00  0.00           C  
ATOM   1780  O   TRP R 147     128.936 147.462 155.593  1.00  0.00           O  
ATOM   1781  N   ALA R 148     127.193 146.989 154.198  1.00  0.00           N  
ATOM   1782  HN  ALA R 148     126.870 146.532 153.379  1.00  0.00           H  
ATOM   1783  CA  ALA R 148     126.251 147.774 154.974  1.00  0.00           C  
ATOM   1784  HA  ALA R 148     126.406 148.839 154.867  1.00  0.00           H  
ATOM   1785  CB  ALA R 148     124.891 147.595 154.235  1.00  0.00           C  
ATOM   1786  HB1 ALA R 148     124.402 146.667 154.588  1.00  0.00           H  
ATOM   1787  HB2 ALA R 148     125.011 147.477 153.137  1.00  0.00           H  
ATOM   1788  HB3 ALA R 148     124.183 148.451 154.282  1.00  0.00           H  
ATOM   1789  C   ALA R 148     126.056 147.349 156.466  1.00  0.00           C  
ATOM   1790  O   ALA R 148     125.941 148.232 157.321  1.00  0.00           O  
ATOM   1791  N   LEU R 149     126.146 146.054 156.783  1.00  0.00           N  
ATOM   1792  HN  LEU R 149     126.307 145.419 156.028  1.00  0.00           H  
ATOM   1793  CA  LEU R 149     126.036 145.473 158.053  1.00  0.00           C  
ATOM   1794  HA  LEU R 149     125.217 145.985 158.554  1.00  0.00           H  
ATOM   1795  CB  LEU R 149     125.740 143.986 157.986  1.00  0.00           C  
ATOM   1796  HB1 LEU R 149     125.616 143.637 159.030  1.00  0.00           H  
ATOM   1797  HB2 LEU R 149     126.480 143.467 157.341  1.00  0.00           H  
ATOM   1798  CG  LEU R 149     124.466 143.676 157.188  1.00  0.00           C  
ATOM   1799  HG  LEU R 149     124.573 144.162 156.186  1.00  0.00           H  
ATOM   1800  CD1 LEU R 149     124.352 142.158 156.982  1.00  0.00           C  
ATOM   1801 HD11 LEU R 149     124.242 141.586 157.933  1.00  0.00           H  
ATOM   1802 HD12 LEU R 149     125.309 141.722 156.603  1.00  0.00           H  
ATOM   1803 HD13 LEU R 149     123.660 141.781 156.196  1.00  0.00           H  
ATOM   1804  CD2 LEU R 149     123.239 144.398 157.726  1.00  0.00           C  
ATOM   1805 HD21 LEU R 149     123.026 144.129 158.785  1.00  0.00           H  
ATOM   1806 HD22 LEU R 149     122.327 144.299 157.099  1.00  0.00           H  
ATOM   1807 HD23 LEU R 149     123.472 145.489 157.755  1.00  0.00           H  
ATOM   1808  C   LEU R 149     127.283 145.686 158.904  1.00  0.00           C  
ATOM   1809  O   LEU R 149     127.261 145.911 160.125  1.00  0.00           O  
ATOM   1810  N   SER R 150     128.427 145.605 158.300  1.00  0.00           N  
ATOM   1811  HN  SER R 150     128.378 145.225 157.387  1.00  0.00           H  
ATOM   1812  CA  SER R 150     129.675 145.832 159.004  1.00  0.00           C  
ATOM   1813  HA  SER R 150     129.629 145.194 159.870  1.00  0.00           H  
ATOM   1814  CB  SER R 150     130.937 145.575 158.227  1.00  0.00           C  
ATOM   1815  HB1 SER R 150     130.870 144.494 157.976  1.00  0.00           H  
ATOM   1816  HB2 SER R 150     131.794 145.692 158.926  1.00  0.00           H  
ATOM   1817  OG  SER R 150     131.124 146.385 157.063  1.00  0.00           O  
ATOM   1818  HG1 SER R 150     130.620 145.909 156.393  1.00  0.00           H  
ATOM   1819  C   SER R 150     129.745 147.311 159.457  1.00  0.00           C  
ATOM   1820  O   SER R 150     130.011 147.632 160.630  1.00  0.00           O  
ATOM   1821  N   LEU R 151     129.390 148.386 158.598  1.00  0.00           N  
ATOM   1822  HN  LEU R 151     129.119 148.196 157.663  1.00  0.00           H  
ATOM   1823  CA  LEU R 151     129.344 149.782 158.963  1.00  0.00           C  
ATOM   1824  HA  LEU R 151     130.323 150.153 159.222  1.00  0.00           H  
ATOM   1825  CB  LEU R 151     128.922 150.590 157.676  1.00  0.00           C  
ATOM   1826  HB1 LEU R 151     127.962 150.094 157.402  1.00  0.00           H  
ATOM   1827  HB2 LEU R 151     129.693 150.685 156.892  1.00  0.00           H  
ATOM   1828  CG  LEU R 151     128.472 152.074 157.835  1.00  0.00           C  
ATOM   1829  HG  LEU R 151     127.701 152.243 158.628  1.00  0.00           H  
ATOM   1830  CD1 LEU R 151     129.693 152.890 158.262  1.00  0.00           C  
ATOM   1831 HD11 LEU R 151     130.642 152.597 157.759  1.00  0.00           H  
ATOM   1832 HD12 LEU R 151     129.793 152.863 159.364  1.00  0.00           H  
ATOM   1833 HD13 LEU R 151     129.539 153.968 158.051  1.00  0.00           H  
ATOM   1834  CD2 LEU R 151     127.918 152.669 156.537  1.00  0.00           C  
ATOM   1835 HD21 LEU R 151     127.047 152.154 156.081  1.00  0.00           H  
ATOM   1836 HD22 LEU R 151     128.711 152.629 155.765  1.00  0.00           H  
ATOM   1837 HD23 LEU R 151     127.676 153.718 156.810  1.00  0.00           H  
ATOM   1838  C   LEU R 151     128.342 150.003 160.053  1.00  0.00           C  
ATOM   1839  O   LEU R 151     128.687 150.587 161.046  1.00  0.00           O  
ATOM   1840  N   LEU R 152     127.066 149.638 159.853  1.00  0.00           N  
ATOM   1841  HN  LEU R 152     126.773 149.168 159.026  1.00  0.00           H  
ATOM   1842  CA  LEU R 152     126.001 149.728 160.893  1.00  0.00           C  
ATOM   1843  HA  LEU R 152     125.734 150.771 160.942  1.00  0.00           H  
ATOM   1844  CB  LEU R 152     124.747 148.869 160.572  1.00  0.00           C  
ATOM   1845  HB1 LEU R 152     125.094 147.811 160.688  1.00  0.00           H  
ATOM   1846  HB2 LEU R 152     124.469 149.038 159.510  1.00  0.00           H  
ATOM   1847  CG  LEU R 152     123.491 149.119 161.461  1.00  0.00           C  
ATOM   1848  HG  LEU R 152     123.888 149.072 162.497  1.00  0.00           H  
ATOM   1849  CD1 LEU R 152     122.893 150.482 161.181  1.00  0.00           C  
ATOM   1850 HD11 LEU R 152     122.467 150.622 160.162  1.00  0.00           H  
ATOM   1851 HD12 LEU R 152     123.677 151.241 161.367  1.00  0.00           H  
ATOM   1852 HD13 LEU R 152     122.164 150.694 161.997  1.00  0.00           H  
ATOM   1853  CD2 LEU R 152     122.560 147.891 161.327  1.00  0.00           C  
ATOM   1854 HD21 LEU R 152     123.042 147.016 161.824  1.00  0.00           H  
ATOM   1855 HD22 LEU R 152     122.381 147.648 160.257  1.00  0.00           H  
ATOM   1856 HD23 LEU R 152     121.602 148.066 161.859  1.00  0.00           H  
ATOM   1857  C   LEU R 152     126.430 149.352 162.282  1.00  0.00           C  
ATOM   1858  O   LEU R 152     126.248 150.102 163.185  1.00  0.00           O  
ATOM   1859  N   ARG R 153     127.062 148.207 162.458  1.00  0.00           N  
ATOM   1860  HN  ARG R 153     127.284 147.585 161.704  1.00  0.00           H  
ATOM   1861  CA  ARG R 153     127.641 147.715 163.689  1.00  0.00           C  
ATOM   1862  HA  ARG R 153     126.867 147.601 164.427  1.00  0.00           H  
ATOM   1863  CB  ARG R 153     128.234 146.306 163.414  1.00  0.00           C  
ATOM   1864  HB1 ARG R 153     128.920 146.362 162.543  1.00  0.00           H  
ATOM   1865  HB2 ARG R 153     127.446 145.639 163.005  1.00  0.00           H  
ATOM   1866  CG  ARG R 153     129.021 145.631 164.611  1.00  0.00           C  
ATOM   1867  HG1 ARG R 153     128.450 144.729 164.926  1.00  0.00           H  
ATOM   1868  HG2 ARG R 153     129.134 146.373 165.423  1.00  0.00           H  
ATOM   1869  CD  ARG R 153     130.360 145.108 164.233  1.00  0.00           C  
ATOM   1870  HD1 ARG R 153     130.313 144.700 163.201  1.00  0.00           H  
ATOM   1871  HD2 ARG R 153     130.683 144.280 164.905  1.00  0.00           H  
ATOM   1872  NE  ARG R 153     131.291 146.258 164.204  1.00  0.00           N  
ATOM   1873  HE  ARG R 153     131.417 146.777 163.360  1.00  0.00           H  
ATOM   1874  CZ  ARG R 153     131.960 146.750 165.268  1.00  0.00           C  
ATOM   1875  NH1 ARG R 153     131.805 146.538 166.593  1.00  0.00           N  
ATOM   1876 HH11 ARG R 153     132.241 147.110 167.293  1.00  0.00           H  
ATOM   1877 HH12 ARG R 153     131.036 145.944 166.803  1.00  0.00           H  
ATOM   1878  NH2 ARG R 153     132.888 147.671 165.031  1.00  0.00           N  
ATOM   1879 HH21 ARG R 153     133.192 148.132 165.861  1.00  0.00           H  
ATOM   1880 HH22 ARG R 153     132.875 148.213 164.198  1.00  0.00           H  
ATOM   1881  C   ARG R 153     128.649 148.620 164.398  1.00  0.00           C  
ATOM   1882  O   ARG R 153     128.628 148.867 165.620  1.00  0.00           O  
ATOM   1883  N   SER R 154     129.511 149.168 163.603  1.00  0.00           N  
ATOM   1884  HN  SER R 154     129.560 148.862 162.654  1.00  0.00           H  
ATOM   1885  CA  SER R 154     130.409 150.244 163.998  1.00  0.00           C  
ATOM   1886  HA  SER R 154     130.906 149.911 164.886  1.00  0.00           H  
ATOM   1887  CB  SER R 154     131.497 150.493 162.836  1.00  0.00           C  
ATOM   1888  HB1 SER R 154     131.719 151.589 162.853  1.00  0.00           H  
ATOM   1889  HB2 SER R 154     131.043 150.246 161.851  1.00  0.00           H  
ATOM   1890  OG  SER R 154     132.646 149.663 162.957  1.00  0.00           O  
ATOM   1891  HG1 SER R 154     133.367 150.065 162.471  1.00  0.00           H  
ATOM   1892  C   SER R 154     129.701 151.449 164.518  1.00  0.00           C  
ATOM   1893  O   SER R 154     130.245 152.038 165.485  1.00  0.00           O  
ATOM   1894  N   ILE R 155     128.594 152.005 163.814  1.00  0.00           N  
ATOM   1895  HN  ILE R 155     128.297 151.692 162.922  1.00  0.00           H  
ATOM   1896  CA  ILE R 155     127.948 153.195 164.347  1.00  0.00           C  
ATOM   1897  HA  ILE R 155     128.673 153.967 164.543  1.00  0.00           H  
ATOM   1898  CB  ILE R 155     127.064 154.066 163.368  1.00  0.00           C  
ATOM   1899  HB  ILE R 155     126.539 154.877 163.921  1.00  0.00           H  
ATOM   1900  CG2 ILE R 155     127.926 154.693 162.270  1.00  0.00           C  
ATOM   1901 HG21 ILE R 155     128.620 153.939 161.845  1.00  0.00           H  
ATOM   1902 HG22 ILE R 155     128.393 155.618 162.668  1.00  0.00           H  
ATOM   1903 HG23 ILE R 155     127.300 155.012 161.407  1.00  0.00           H  
ATOM   1904  CG1 ILE R 155     125.956 153.255 162.660  1.00  0.00           C  
ATOM   1905 HG11 ILE R 155     125.567 152.445 163.316  1.00  0.00           H  
ATOM   1906 HG12 ILE R 155     126.389 152.782 161.755  1.00  0.00           H  
ATOM   1907  CD  ILE R 155     124.739 154.037 162.271  1.00  0.00           C  
ATOM   1908  HD1 ILE R 155     124.978 154.893 161.605  1.00  0.00           H  
ATOM   1909  HD2 ILE R 155     124.389 154.507 163.215  1.00  0.00           H  
ATOM   1910  HD3 ILE R 155     123.957 153.416 161.788  1.00  0.00           H  
ATOM   1911  C   ILE R 155     127.231 152.883 165.674  1.00  0.00           C  
ATOM   1912  O   ILE R 155     127.309 153.740 166.560  1.00  0.00           O  
ATOM   1913  N   LEU R 156     126.633 151.670 165.893  1.00  0.00           N  
ATOM   1914  HN  LEU R 156     126.703 151.055 165.114  1.00  0.00           H  
ATOM   1915  CA  LEU R 156     125.988 151.335 167.084  1.00  0.00           C  
ATOM   1916  HA  LEU R 156     125.335 152.139 167.365  1.00  0.00           H  
ATOM   1917  CB  LEU R 156     125.145 150.131 166.924  1.00  0.00           C  
ATOM   1918  HB1 LEU R 156     125.144 149.511 167.855  1.00  0.00           H  
ATOM   1919  HB2 LEU R 156     125.525 149.448 166.142  1.00  0.00           H  
ATOM   1920  CG  LEU R 156     123.630 150.306 166.579  1.00  0.00           C  
ATOM   1921  HG  LEU R 156     123.206 149.283 166.697  1.00  0.00           H  
ATOM   1922  CD1 LEU R 156     122.857 151.229 167.492  1.00  0.00           C  
ATOM   1923 HD11 LEU R 156     123.118 152.263 167.175  1.00  0.00           H  
ATOM   1924 HD12 LEU R 156     123.156 151.118 168.561  1.00  0.00           H  
ATOM   1925 HD13 LEU R 156     121.759 151.066 167.403  1.00  0.00           H  
ATOM   1926  CD2 LEU R 156     123.317 150.717 165.136  1.00  0.00           C  
ATOM   1927 HD21 LEU R 156     123.872 150.065 164.417  1.00  0.00           H  
ATOM   1928 HD22 LEU R 156     123.755 151.712 164.921  1.00  0.00           H  
ATOM   1929 HD23 LEU R 156     122.217 150.624 165.007  1.00  0.00           H  
ATOM   1930  C   LEU R 156     126.957 151.309 168.291  1.00  0.00           C  
ATOM   1931  O   LEU R 156     126.615 151.735 169.362  1.00  0.00           O  
ATOM   1932  N   GLU R 157     128.191 150.706 168.170  1.00  0.00           N  
ATOM   1933  HN  GLU R 157     128.439 150.179 167.354  1.00  0.00           H  
ATOM   1934  CA  GLU R 157     129.161 150.847 169.232  1.00  0.00           C  
ATOM   1935  HA  GLU R 157     128.638 150.607 170.147  1.00  0.00           H  
ATOM   1936  CB  GLU R 157     130.199 149.780 169.024  1.00  0.00           C  
ATOM   1937  HB1 GLU R 157     130.230 149.515 167.939  1.00  0.00           H  
ATOM   1938  HB2 GLU R 157     129.731 148.851 169.398  1.00  0.00           H  
ATOM   1939  CG  GLU R 157     131.649 150.091 169.604  1.00  0.00           C  
ATOM   1940  HG1 GLU R 157     131.618 150.728 170.513  1.00  0.00           H  
ATOM   1941  HG2 GLU R 157     132.262 150.612 168.837  1.00  0.00           H  
ATOM   1942  CD  GLU R 157     132.367 148.778 169.867  1.00  0.00           C  
ATOM   1943  OE1 GLU R 157     132.481 147.910 168.995  1.00  0.00           O  
ATOM   1944  OE2 GLU R 157     132.830 148.621 170.998  1.00  0.00           O  
ATOM   1945  C   GLU R 157     129.721 152.274 169.502  1.00  0.00           C  
ATOM   1946  O   GLU R 157     130.132 152.653 170.598  1.00  0.00           O  
ATOM   1947  N   TRP R 158     129.568 153.190 168.511  1.00  0.00           N  
ATOM   1948  HN  TRP R 158     129.172 152.870 167.660  1.00  0.00           H  
ATOM   1949  CA  TRP R 158     129.592 154.677 168.725  1.00  0.00           C  
ATOM   1950  HA  TRP R 158     130.376 155.022 169.377  1.00  0.00           H  
ATOM   1951  CB  TRP R 158     129.868 155.360 167.380  1.00  0.00           C  
ATOM   1952  HB1 TRP R 158     129.337 154.767 166.609  1.00  0.00           H  
ATOM   1953  HB2 TRP R 158     130.940 155.119 167.227  1.00  0.00           H  
ATOM   1954  CG  TRP R 158     129.666 156.855 167.183  1.00  0.00           C  
ATOM   1955  CD1 TRP R 158     128.858 157.507 166.300  1.00  0.00           C  
ATOM   1956  HD1 TRP R 158     128.199 157.064 165.562  1.00  0.00           H  
ATOM   1957  NE1 TRP R 158     128.839 158.849 166.611  1.00  0.00           N  
ATOM   1958  HE1 TRP R 158     128.427 159.584 166.113  1.00  0.00           H  
ATOM   1959  CE2 TRP R 158     129.731 159.155 167.554  1.00  0.00           C  
ATOM   1960  CD2 TRP R 158     130.291 157.951 168.009  1.00  0.00           C  
ATOM   1961  CE3 TRP R 158     131.170 157.949 169.072  1.00  0.00           C  
ATOM   1962  HE3 TRP R 158     131.568 157.043 169.500  1.00  0.00           H  
ATOM   1963  CZ3 TRP R 158     131.549 159.220 169.657  1.00  0.00           C  
ATOM   1964  HZ3 TRP R 158     132.119 159.203 170.571  1.00  0.00           H  
ATOM   1965  CZ2 TRP R 158     130.078 160.375 168.097  1.00  0.00           C  
ATOM   1966  HZ2 TRP R 158     129.717 161.275 167.626  1.00  0.00           H  
ATOM   1967  CH2 TRP R 158     130.969 160.376 169.190  1.00  0.00           C  
ATOM   1968  HH2 TRP R 158     131.215 161.352 169.570  1.00  0.00           H  
ATOM   1969  C   TRP R 158     128.350 155.185 169.505  1.00  0.00           C  
ATOM   1970  O   TRP R 158     128.453 155.907 170.478  1.00  0.00           O  
ATOM   1971  N   MET R 159     127.115 154.803 169.157  1.00  0.00           N  
ATOM   1972  HN  MET R 159     126.966 154.162 168.403  1.00  0.00           H  
ATOM   1973  CA  MET R 159     125.935 155.240 169.811  1.00  0.00           C  
ATOM   1974  HA  MET R 159     125.813 156.318 169.782  1.00  0.00           H  
ATOM   1975  CB  MET R 159     124.728 154.698 168.975  1.00  0.00           C  
ATOM   1976  HB1 MET R 159     123.782 154.894 169.530  1.00  0.00           H  
ATOM   1977  HB2 MET R 159     124.921 153.607 168.864  1.00  0.00           H  
ATOM   1978  CG  MET R 159     124.419 155.411 167.580  1.00  0.00           C  
ATOM   1979  HG1 MET R 159     125.131 155.084 166.802  1.00  0.00           H  
ATOM   1980  HG2 MET R 159     124.599 156.503 167.720  1.00  0.00           H  
ATOM   1981  SD  MET R 159     122.677 155.049 166.974  1.00  0.00           S  
ATOM   1982  CE  MET R 159     121.740 155.493 168.467  1.00  0.00           C  
ATOM   1983  HE1 MET R 159     121.858 154.683 169.220  1.00  0.00           H  
ATOM   1984  HE2 MET R 159     120.650 155.625 168.330  1.00  0.00           H  
ATOM   1985  HE3 MET R 159     122.004 156.438 168.978  1.00  0.00           H  
ATOM   1986  C   MET R 159     125.816 154.751 171.249  1.00  0.00           C  
ATOM   1987  O   MET R 159     125.113 155.252 172.160  1.00  0.00           O  
ATOM   1988  N   LEU R 160     126.568 153.706 171.582  1.00  0.00           N  
ATOM   1989  HN  LEU R 160     126.999 153.265 170.805  1.00  0.00           H  
ATOM   1990  CA  LEU R 160     126.937 153.478 172.967  1.00  0.00           C  
ATOM   1991  HA  LEU R 160     126.042 153.291 173.536  1.00  0.00           H  
ATOM   1992  CB  LEU R 160     127.727 152.130 172.957  1.00  0.00           C  
ATOM   1993  HB1 LEU R 160     128.112 152.047 171.925  1.00  0.00           H  
ATOM   1994  HB2 LEU R 160     127.053 151.246 173.087  1.00  0.00           H  
ATOM   1995  CG  LEU R 160     128.971 151.986 173.914  1.00  0.00           C  
ATOM   1996  HG  LEU R 160     129.612 152.877 173.751  1.00  0.00           H  
ATOM   1997  CD1 LEU R 160     128.481 151.970 175.341  1.00  0.00           C  
ATOM   1998 HD11 LEU R 160     129.285 152.392 175.993  1.00  0.00           H  
ATOM   1999 HD12 LEU R 160     128.218 150.934 175.628  1.00  0.00           H  
ATOM   2000 HD13 LEU R 160     127.558 152.575 175.474  1.00  0.00           H  
ATOM   2001  CD2 LEU R 160     129.858 150.740 173.703  1.00  0.00           C  
ATOM   2002 HD21 LEU R 160     130.577 150.906 172.883  1.00  0.00           H  
ATOM   2003 HD22 LEU R 160     129.145 149.904 173.534  1.00  0.00           H  
ATOM   2004 HD23 LEU R 160     130.380 150.533 174.657  1.00  0.00           H  
ATOM   2005  C   LEU R 160     127.677 154.594 173.702  1.00  0.00           C  
ATOM   2006  O   LEU R 160     127.341 154.820 174.867  1.00  0.00           O  
ATOM   2007  N   CYS R 161     128.607 155.316 173.037  1.00  0.00           N  
ATOM   2008  HN  CYS R 161     128.653 155.308 172.050  1.00  0.00           H  
ATOM   2009  CA  CYS R 161     129.447 156.270 173.638  1.00  0.00           C  
ATOM   2010  HA  CYS R 161     129.894 155.835 174.518  1.00  0.00           H  
ATOM   2011  CB  CYS R 161     130.672 156.519 172.728  1.00  0.00           C  
ATOM   2012  HB1 CYS R 161     130.379 156.925 171.742  1.00  0.00           H  
ATOM   2013  HB2 CYS R 161     131.204 155.557 172.596  1.00  0.00           H  
ATOM   2014  SG  CYS R 161     131.905 157.806 173.349  1.00  0.00           S  
ATOM   2015  HG1 CYS R 161     131.891 157.230 174.546  1.00  0.00           H  
ATOM   2016  C   CYS R 161     128.754 157.556 174.221  1.00  0.00           C  
ATOM   2017  O   CYS R 161     128.450 157.667 175.421  1.00  0.00           O  
ATOM   2018  N   GLY R 162     128.418 158.533 173.336  1.00  0.00           N  
ATOM   2019  HN  GLY R 162     128.565 158.475 172.352  1.00  0.00           H  
ATOM   2020  CA  GLY R 162     127.454 159.627 173.604  1.00  0.00           C  
ATOM   2021  HA1 GLY R 162     127.683 160.154 174.520  1.00  0.00           H  
ATOM   2022  HA2 GLY R 162     126.464 159.185 173.645  1.00  0.00           H  
ATOM   2023  C   GLY R 162     127.526 160.691 172.537  1.00  0.00           C  
ATOM   2024  OT1 GLY R 162     128.264 160.406 171.544  1.00  0.00           O  
ATOM   2025  OT2 GLY R 162     126.954 161.802 172.664  1.00  0.00           O  
ATOM   2026  N   GLN R 174     124.434 149.978 172.883  1.00  0.00           N  
ATOM   2027  HT1 GLN R 174     124.092 149.011 173.027  1.00  0.00           H  
ATOM   2028  HT2 GLN R 174     125.358 149.797 172.443  1.00  0.00           H  
ATOM   2029  HT3 GLN R 174     123.801 150.457 172.225  1.00  0.00           H  
ATOM   2030  CA  GLN R 174     124.575 150.814 174.132  1.00  0.00           C  
ATOM   2031  HA  GLN R 174     125.167 151.662 173.816  1.00  0.00           H  
ATOM   2032  CB  GLN R 174     123.176 151.256 174.656  1.00  0.00           C  
ATOM   2033  HB1 GLN R 174     122.630 150.370 175.061  1.00  0.00           H  
ATOM   2034  HB2 GLN R 174     122.548 151.465 173.763  1.00  0.00           H  
ATOM   2035  CG  GLN R 174     123.098 152.678 175.295  1.00  0.00           C  
ATOM   2036  HG1 GLN R 174     123.510 153.366 174.526  1.00  0.00           H  
ATOM   2037  HG2 GLN R 174     123.650 152.712 176.255  1.00  0.00           H  
ATOM   2038  CD  GLN R 174     121.720 153.196 175.689  1.00  0.00           C  
ATOM   2039  OE1 GLN R 174     121.628 154.300 176.265  1.00  0.00           O  
ATOM   2040  NE2 GLN R 174     120.677 152.376 175.370  1.00  0.00           N  
ATOM   2041 HE21 GLN R 174     119.850 152.586 175.901  1.00  0.00           H  
ATOM   2042 HE22 GLN R 174     120.755 151.619 174.715  1.00  0.00           H  
ATOM   2043  C   GLN R 174     125.297 150.026 175.239  1.00  0.00           C  
ATOM   2044  O   GLN R 174     126.361 149.430 174.964  1.00  0.00           O  
ATOM   2045  N   THR R 175     124.727 150.030 176.511  1.00  0.00           N  
ATOM   2046  HN  THR R 175     123.865 150.537 176.507  1.00  0.00           H  
ATOM   2047  CA  THR R 175     125.189 149.331 177.642  1.00  0.00           C  
ATOM   2048  HA  THR R 175     125.949 149.965 178.077  1.00  0.00           H  
ATOM   2049  CB  THR R 175     124.055 149.236 178.709  1.00  0.00           C  
ATOM   2050  HB  THR R 175     123.724 150.249 179.003  1.00  0.00           H  
ATOM   2051  OG1 THR R 175     124.504 148.514 179.785  1.00  0.00           O  
ATOM   2052  HG1 THR R 175     125.117 149.069 180.274  1.00  0.00           H  
ATOM   2053  CG2 THR R 175     122.813 148.483 178.094  1.00  0.00           C  
ATOM   2054 HG21 THR R 175     123.090 147.423 177.899  1.00  0.00           H  
ATOM   2055 HG22 THR R 175     122.391 148.865 177.137  1.00  0.00           H  
ATOM   2056 HG23 THR R 175     122.010 148.582 178.853  1.00  0.00           H  
ATOM   2057  C   THR R 175     125.971 148.047 177.345  1.00  0.00           C  
ATOM   2058  O   THR R 175     127.194 147.966 177.517  1.00  0.00           O  
ATOM   2059  N   SER R 176     125.358 147.037 176.699  1.00  0.00           N  
ATOM   2060  HN  SER R 176     124.443 147.188 176.336  1.00  0.00           H  
ATOM   2061  CA  SER R 176     126.054 145.877 176.313  1.00  0.00           C  
ATOM   2062  HA  SER R 176     127.111 146.081 176.399  1.00  0.00           H  
ATOM   2063  CB  SER R 176     125.681 144.658 177.236  1.00  0.00           C  
ATOM   2064  HB1 SER R 176     124.612 144.534 176.977  1.00  0.00           H  
ATOM   2065  HB2 SER R 176     125.741 144.856 178.333  1.00  0.00           H  
ATOM   2066  OG  SER R 176     126.376 143.544 176.831  1.00  0.00           O  
ATOM   2067  HG1 SER R 176     126.311 142.912 177.555  1.00  0.00           H  
ATOM   2068  C   SER R 176     125.790 145.530 174.868  1.00  0.00           C  
ATOM   2069  O   SER R 176     124.746 144.992 174.367  1.00  0.00           O  
ATOM   2070  N   ASP R 177     126.870 145.734 174.041  1.00  0.00           N  
ATOM   2071  HN  ASP R 177     127.590 146.366 174.317  1.00  0.00           H  
ATOM   2072  CA  ASP R 177     126.911 145.278 172.654  1.00  0.00           C  
ATOM   2073  HA  ASP R 177     125.970 144.847 172.352  1.00  0.00           H  
ATOM   2074  CB  ASP R 177     127.311 146.374 171.694  1.00  0.00           C  
ATOM   2075  HB1 ASP R 177     127.388 145.868 170.706  1.00  0.00           H  
ATOM   2076  HB2 ASP R 177     128.331 146.699 171.970  1.00  0.00           H  
ATOM   2077  CG  ASP R 177     126.371 147.600 171.862  1.00  0.00           C  
ATOM   2078  OD1 ASP R 177     125.152 147.449 172.069  1.00  0.00           O  
ATOM   2079  OD2 ASP R 177     126.826 148.789 171.749  1.00  0.00           O  
ATOM   2080  C   ASP R 177     127.802 144.036 172.659  1.00  0.00           C  
ATOM   2081  O   ASP R 177     128.768 143.997 171.930  1.00  0.00           O  
ATOM   2082  N   PHE R 178     127.361 143.020 173.448  1.00  0.00           N  
ATOM   2083  HN  PHE R 178     126.779 143.239 174.219  1.00  0.00           H  
ATOM   2084  CA  PHE R 178     127.641 141.631 173.293  1.00  0.00           C  
ATOM   2085  HA  PHE R 178     128.676 141.568 173.024  1.00  0.00           H  
ATOM   2086  CB  PHE R 178     127.311 140.818 174.564  1.00  0.00           C  
ATOM   2087  HB1 PHE R 178     126.773 139.875 174.309  1.00  0.00           H  
ATOM   2088  HB2 PHE R 178     126.608 141.426 175.159  1.00  0.00           H  
ATOM   2089  CG  PHE R 178     128.615 140.518 175.377  1.00  0.00           C  
ATOM   2090  CD1 PHE R 178     128.956 141.328 176.471  1.00  0.00           C  
ATOM   2091  HD1 PHE R 178     128.454 142.277 176.596  1.00  0.00           H  
ATOM   2092  CE1 PHE R 178     130.105 140.976 177.195  1.00  0.00           C  
ATOM   2093  HE1 PHE R 178     130.422 141.504 178.083  1.00  0.00           H  
ATOM   2094  CZ  PHE R 178     130.874 139.852 176.866  1.00  0.00           C  
ATOM   2095  HZ  PHE R 178     131.782 139.687 177.429  1.00  0.00           H  
ATOM   2096  CD2 PHE R 178     129.317 139.355 175.089  1.00  0.00           C  
ATOM   2097  HD2 PHE R 178     129.089 138.804 174.194  1.00  0.00           H  
ATOM   2098  CE2 PHE R 178     130.495 139.062 175.797  1.00  0.00           C  
ATOM   2099  HE2 PHE R 178     131.200 138.286 175.555  1.00  0.00           H  
ATOM   2100  C   PHE R 178     127.031 140.966 172.068  1.00  0.00           C  
ATOM   2101  O   PHE R 178     127.449 139.858 171.722  1.00  0.00           O  
ATOM   2102  N   ILE R 179     126.092 141.587 171.327  1.00  0.00           N  
ATOM   2103  HN  ILE R 179     125.721 142.464 171.636  1.00  0.00           H  
ATOM   2104  CA  ILE R 179     125.727 141.150 170.013  1.00  0.00           C  
ATOM   2105  HA  ILE R 179     125.162 140.238 169.963  1.00  0.00           H  
ATOM   2106  CB  ILE R 179     124.775 142.208 169.383  1.00  0.00           C  
ATOM   2107  HB  ILE R 179     124.493 141.733 168.416  1.00  0.00           H  
ATOM   2108  CG2 ILE R 179     123.494 142.150 170.185  1.00  0.00           C  
ATOM   2109 HG21 ILE R 179     123.555 142.095 171.300  1.00  0.00           H  
ATOM   2110 HG22 ILE R 179     123.006 141.243 169.780  1.00  0.00           H  
ATOM   2111 HG23 ILE R 179     122.768 142.954 169.950  1.00  0.00           H  
ATOM   2112  CG1 ILE R 179     125.368 143.612 169.389  1.00  0.00           C  
ATOM   2113 HG11 ILE R 179     126.475 143.561 169.459  1.00  0.00           H  
ATOM   2114 HG12 ILE R 179     125.294 144.007 170.423  1.00  0.00           H  
ATOM   2115  CD  ILE R 179     124.730 144.663 168.493  1.00  0.00           C  
ATOM   2116  HD1 ILE R 179     123.909 145.095 169.114  1.00  0.00           H  
ATOM   2117  HD2 ILE R 179     124.435 144.272 167.491  1.00  0.00           H  
ATOM   2118  HD3 ILE R 179     125.428 145.500 168.272  1.00  0.00           H  
ATOM   2119  C   ILE R 179     126.906 140.890 169.025  1.00  0.00           C  
ATOM   2120  O   ILE R 179     126.781 139.981 168.175  1.00  0.00           O  
ATOM   2121  N   THR R 180     128.026 141.575 169.145  1.00  0.00           N  
ATOM   2122  HN  THR R 180     128.094 142.232 169.887  1.00  0.00           H  
ATOM   2123  CA  THR R 180     129.333 141.411 168.434  1.00  0.00           C  
ATOM   2124  HA  THR R 180     129.096 141.476 167.381  1.00  0.00           H  
ATOM   2125  CB  THR R 180     130.309 142.570 168.789  1.00  0.00           C  
ATOM   2126  HB  THR R 180     131.298 142.546 168.280  1.00  0.00           H  
ATOM   2127  OG1 THR R 180     130.407 142.676 170.161  1.00  0.00           O  
ATOM   2128  HG1 THR R 180     130.732 143.552 170.371  1.00  0.00           H  
ATOM   2129  CG2 THR R 180     129.714 143.998 168.406  1.00  0.00           C  
ATOM   2130 HG21 THR R 180     128.951 144.291 169.158  1.00  0.00           H  
ATOM   2131 HG22 THR R 180     129.347 144.130 167.365  1.00  0.00           H  
ATOM   2132 HG23 THR R 180     130.580 144.651 168.620  1.00  0.00           H  
ATOM   2133  C   THR R 180     129.979 140.142 168.521  1.00  0.00           C  
ATOM   2134  O   THR R 180     130.309 139.444 167.575  1.00  0.00           O  
ATOM   2135  N   VAL R 181     130.099 139.692 169.775  1.00  0.00           N  
ATOM   2136  HN  VAL R 181     129.848 140.291 170.529  1.00  0.00           H  
ATOM   2137  CA  VAL R 181     130.603 138.363 170.145  1.00  0.00           C  
ATOM   2138  HA  VAL R 181     131.475 138.182 169.524  1.00  0.00           H  
ATOM   2139  CB  VAL R 181     130.890 138.123 171.659  1.00  0.00           C  
ATOM   2140  HB  VAL R 181     129.912 138.046 172.188  1.00  0.00           H  
ATOM   2141  CG1 VAL R 181     131.622 136.827 171.990  1.00  0.00           C  
ATOM   2142 HG11 VAL R 181     132.600 136.783 171.457  1.00  0.00           H  
ATOM   2143 HG12 VAL R 181     131.100 135.902 171.671  1.00  0.00           H  
ATOM   2144 HG13 VAL R 181     131.571 136.627 173.075  1.00  0.00           H  
ATOM   2145  CG2 VAL R 181     131.653 139.290 172.285  1.00  0.00           C  
ATOM   2146 HG21 VAL R 181     131.301 140.331 172.101  1.00  0.00           H  
ATOM   2147 HG22 VAL R 181     132.642 139.226 171.781  1.00  0.00           H  
ATOM   2148 HG23 VAL R 181     131.931 139.099 173.345  1.00  0.00           H  
ATOM   2149  C   VAL R 181     129.693 137.277 169.723  1.00  0.00           C  
ATOM   2150  O   VAL R 181     130.056 136.275 169.141  1.00  0.00           O  
ATOM   2151  N   ALA R 182     128.371 137.505 169.886  1.00  0.00           N  
ATOM   2152  HN  ALA R 182     128.100 138.240 170.498  1.00  0.00           H  
ATOM   2153  CA  ALA R 182     127.285 136.610 169.364  1.00  0.00           C  
ATOM   2154  HA  ALA R 182     127.397 135.590 169.717  1.00  0.00           H  
ATOM   2155  CB  ALA R 182     125.900 137.175 169.793  1.00  0.00           C  
ATOM   2156  HB1 ALA R 182     125.662 138.078 169.192  1.00  0.00           H  
ATOM   2157  HB2 ALA R 182     125.937 137.524 170.839  1.00  0.00           H  
ATOM   2158  HB3 ALA R 182     125.005 136.528 169.751  1.00  0.00           H  
ATOM   2159  C   ALA R 182     127.367 136.515 167.825  1.00  0.00           C  
ATOM   2160  O   ALA R 182     127.355 135.438 167.189  1.00  0.00           O  
ATOM   2161  N   TRP R 183     127.553 137.656 167.119  1.00  0.00           N  
ATOM   2162  HN  TRP R 183     127.412 138.532 167.567  1.00  0.00           H  
ATOM   2163  CA  TRP R 183     127.710 137.684 165.665  1.00  0.00           C  
ATOM   2164  HA  TRP R 183     126.882 137.116 165.261  1.00  0.00           H  
ATOM   2165  CB  TRP R 183     127.717 139.161 165.125  1.00  0.00           C  
ATOM   2166  HB1 TRP R 183     128.374 139.863 165.679  1.00  0.00           H  
ATOM   2167  HB2 TRP R 183     126.726 139.648 165.289  1.00  0.00           H  
ATOM   2168  CG  TRP R 183     128.067 139.455 163.699  1.00  0.00           C  
ATOM   2169  CD1 TRP R 183     129.225 140.103 163.310  1.00  0.00           C  
ATOM   2170  HD1 TRP R 183     130.010 140.393 163.986  1.00  0.00           H  
ATOM   2171  NE1 TRP R 183     129.196 140.244 161.929  1.00  0.00           N  
ATOM   2172  HE1 TRP R 183     129.972 140.396 161.360  1.00  0.00           H  
ATOM   2173  CE2 TRP R 183     128.041 139.685 161.412  1.00  0.00           C  
ATOM   2174  CD2 TRP R 183     127.297 139.170 162.488  1.00  0.00           C  
ATOM   2175  CE3 TRP R 183     126.130 138.452 162.266  1.00  0.00           C  
ATOM   2176  HE3 TRP R 183     125.467 138.045 163.021  1.00  0.00           H  
ATOM   2177  CZ3 TRP R 183     125.667 138.423 160.973  1.00  0.00           C  
ATOM   2178  HZ3 TRP R 183     124.699 138.024 160.724  1.00  0.00           H  
ATOM   2179  CZ2 TRP R 183     127.578 139.650 160.132  1.00  0.00           C  
ATOM   2180  HZ2 TRP R 183     128.105 140.047 159.281  1.00  0.00           H  
ATOM   2181  CH2 TRP R 183     126.340 138.978 159.895  1.00  0.00           C  
ATOM   2182  HH2 TRP R 183     125.985 138.731 158.903  1.00  0.00           H  
ATOM   2183  C   TRP R 183     128.948 136.997 165.134  1.00  0.00           C  
ATOM   2184  O   TRP R 183     129.052 136.324 164.105  1.00  0.00           O  
ATOM   2185  N   LEU R 184     130.089 137.181 165.895  1.00  0.00           N  
ATOM   2186  HN  LEU R 184     130.029 137.814 166.666  1.00  0.00           H  
ATOM   2187  CA  LEU R 184     131.395 136.665 165.484  1.00  0.00           C  
ATOM   2188  HA  LEU R 184     131.532 137.043 164.482  1.00  0.00           H  
ATOM   2189  CB  LEU R 184     132.376 137.476 166.385  1.00  0.00           C  
ATOM   2190  HB1 LEU R 184     132.181 137.132 167.420  1.00  0.00           H  
ATOM   2191  HB2 LEU R 184     132.098 138.551 166.410  1.00  0.00           H  
ATOM   2192  CG  LEU R 184     133.883 137.222 165.992  1.00  0.00           C  
ATOM   2193  HG  LEU R 184     134.188 136.157 166.069  1.00  0.00           H  
ATOM   2194  CD1 LEU R 184     134.219 137.597 164.501  1.00  0.00           C  
ATOM   2195 HD11 LEU R 184     134.194 138.704 164.562  1.00  0.00           H  
ATOM   2196 HD12 LEU R 184     133.484 137.114 163.827  1.00  0.00           H  
ATOM   2197 HD13 LEU R 184     135.243 137.292 164.226  1.00  0.00           H  
ATOM   2198  CD2 LEU R 184     134.843 138.029 166.885  1.00  0.00           C  
ATOM   2199 HD21 LEU R 184     134.641 137.830 167.958  1.00  0.00           H  
ATOM   2200 HD22 LEU R 184     134.539 139.077 166.663  1.00  0.00           H  
ATOM   2201 HD23 LEU R 184     135.922 137.935 166.671  1.00  0.00           H  
ATOM   2202  C   LEU R 184     131.496 135.075 165.511  1.00  0.00           C  
ATOM   2203  O   LEU R 184     131.923 134.510 164.514  1.00  0.00           O  
ATOM   2204  N   ILE R 185     130.962 134.512 166.561  1.00  0.00           N  
ATOM   2205  HN  ILE R 185     130.693 135.045 167.366  1.00  0.00           H  
ATOM   2206  CA  ILE R 185     130.695 133.074 166.636  1.00  0.00           C  
ATOM   2207  HA  ILE R 185     131.558 132.489 166.347  1.00  0.00           H  
ATOM   2208  CB  ILE R 185     130.518 132.637 168.099  1.00  0.00           C  
ATOM   2209  HB  ILE R 185     130.561 131.527 168.006  1.00  0.00           H  
ATOM   2210  CG2 ILE R 185     131.886 132.891 168.806  1.00  0.00           C  
ATOM   2211 HG21 ILE R 185     131.721 132.467 169.829  1.00  0.00           H  
ATOM   2212 HG22 ILE R 185     132.252 133.933 168.869  1.00  0.00           H  
ATOM   2213 HG23 ILE R 185     132.635 132.245 168.300  1.00  0.00           H  
ATOM   2214  CG1 ILE R 185     129.155 133.064 168.714  1.00  0.00           C  
ATOM   2215 HG11 ILE R 185     128.293 132.689 168.101  1.00  0.00           H  
ATOM   2216 HG12 ILE R 185     129.008 134.164 168.764  1.00  0.00           H  
ATOM   2217  CD  ILE R 185     128.889 132.389 170.055  1.00  0.00           C  
ATOM   2218  HD1 ILE R 185     129.728 132.325 170.787  1.00  0.00           H  
ATOM   2219  HD2 ILE R 185     128.642 131.337 169.804  1.00  0.00           H  
ATOM   2220  HD3 ILE R 185     128.063 132.885 170.596  1.00  0.00           H  
ATOM   2221  C   ILE R 185     129.639 132.538 165.646  1.00  0.00           C  
ATOM   2222  O   ILE R 185     129.780 131.390 165.194  1.00  0.00           O  
ATOM   2223  N   PHE R 186     128.731 133.420 165.218  1.00  0.00           N  
ATOM   2224  HN  PHE R 186     128.581 134.284 165.692  1.00  0.00           H  
ATOM   2225  CA  PHE R 186     127.946 133.005 164.085  1.00  0.00           C  
ATOM   2226  HA  PHE R 186     127.474 132.077 164.383  1.00  0.00           H  
ATOM   2227  CB  PHE R 186     126.767 133.940 163.803  1.00  0.00           C  
ATOM   2228  HB1 PHE R 186     126.951 135.015 164.005  1.00  0.00           H  
ATOM   2229  HB2 PHE R 186     125.951 133.755 164.529  1.00  0.00           H  
ATOM   2230  CG  PHE R 186     126.206 133.843 162.403  1.00  0.00           C  
ATOM   2231  CD1 PHE R 186     125.478 132.704 162.003  1.00  0.00           C  
ATOM   2232  HD1 PHE R 186     125.312 131.899 162.707  1.00  0.00           H  
ATOM   2233  CE1 PHE R 186     124.875 132.688 160.724  1.00  0.00           C  
ATOM   2234  HE1 PHE R 186     124.391 131.792 160.369  1.00  0.00           H  
ATOM   2235  CZ  PHE R 186     125.192 133.804 159.869  1.00  0.00           C  
ATOM   2236  HZ  PHE R 186     124.828 134.000 158.877  1.00  0.00           H  
ATOM   2237  CD2 PHE R 186     126.424 134.935 161.576  1.00  0.00           C  
ATOM   2238  HD2 PHE R 186     127.087 135.725 161.898  1.00  0.00           H  
ATOM   2239  CE2 PHE R 186     125.974 134.871 160.329  1.00  0.00           C  
ATOM   2240  HE2 PHE R 186     126.333 135.649 159.677  1.00  0.00           H  
ATOM   2241  C   PHE R 186     128.814 132.723 162.779  1.00  0.00           C  
ATOM   2242  O   PHE R 186     128.647 131.703 162.053  1.00  0.00           O  
ATOM   2243  N   LEU R 187     129.766 133.664 162.455  1.00  0.00           N  
ATOM   2244  HN  LEU R 187     129.943 134.472 163.008  1.00  0.00           H  
ATOM   2245  CA  LEU R 187     130.686 133.446 161.325  1.00  0.00           C  
ATOM   2246  HA  LEU R 187     130.070 133.226 160.469  1.00  0.00           H  
ATOM   2247  CB  LEU R 187     131.529 134.718 161.023  1.00  0.00           C  
ATOM   2248  HB1 LEU R 187     132.269 134.532 160.217  1.00  0.00           H  
ATOM   2249  HB2 LEU R 187     132.120 134.852 161.960  1.00  0.00           H  
ATOM   2250  CG  LEU R 187     130.784 136.067 160.953  1.00  0.00           C  
ATOM   2251  HG  LEU R 187     130.045 136.184 161.777  1.00  0.00           H  
ATOM   2252  CD1 LEU R 187     131.827 137.196 160.947  1.00  0.00           C  
ATOM   2253 HD11 LEU R 187     132.710 136.865 160.356  1.00  0.00           H  
ATOM   2254 HD12 LEU R 187     132.212 137.461 161.952  1.00  0.00           H  
ATOM   2255 HD13 LEU R 187     131.391 138.136 160.551  1.00  0.00           H  
ATOM   2256  CD2 LEU R 187     129.794 136.063 159.727  1.00  0.00           C  
ATOM   2257 HD21 LEU R 187     129.128 135.185 159.821  1.00  0.00           H  
ATOM   2258 HD22 LEU R 187     130.333 136.118 158.758  1.00  0.00           H  
ATOM   2259 HD23 LEU R 187     129.163 136.965 159.880  1.00  0.00           H  
ATOM   2260  C   LEU R 187     131.571 132.164 161.391  1.00  0.00           C  
ATOM   2261  O   LEU R 187     131.817 131.537 160.388  1.00  0.00           O  
ATOM   2262  N   CYS R 188     132.068 131.894 162.589  1.00  0.00           N  
ATOM   2263  HN  CYS R 188     131.877 132.501 163.358  1.00  0.00           H  
ATOM   2264  CA  CYS R 188     132.853 130.683 162.805  1.00  0.00           C  
ATOM   2265  HA  CYS R 188     133.680 130.700 162.115  1.00  0.00           H  
ATOM   2266  CB  CYS R 188     133.359 130.514 164.297  1.00  0.00           C  
ATOM   2267  HB1 CYS R 188     132.538 130.915 164.921  1.00  0.00           H  
ATOM   2268  HB2 CYS R 188     134.223 131.197 164.478  1.00  0.00           H  
ATOM   2269  SG  CYS R 188     133.807 128.801 164.733  1.00  0.00           S  
ATOM   2270  HG1 CYS R 188     132.713 128.365 165.343  1.00  0.00           H  
ATOM   2271  C   CYS R 188     131.977 129.480 162.440  1.00  0.00           C  
ATOM   2272  O   CYS R 188     132.390 128.701 161.556  1.00  0.00           O  
ATOM   2273  N   VAL R 189     130.768 129.320 162.965  1.00  0.00           N  
ATOM   2274  HN  VAL R 189     130.384 129.881 163.689  1.00  0.00           H  
ATOM   2275  CA  VAL R 189     129.977 128.149 162.516  1.00  0.00           C  
ATOM   2276  HA  VAL R 189     130.660 127.342 162.722  1.00  0.00           H  
ATOM   2277  CB  VAL R 189     128.708 127.828 163.361  1.00  0.00           C  
ATOM   2278  HB  VAL R 189     128.240 126.913 162.959  1.00  0.00           H  
ATOM   2279  CG1 VAL R 189     129.135 127.534 164.868  1.00  0.00           C  
ATOM   2280 HG11 VAL R 189     129.572 128.472 165.273  1.00  0.00           H  
ATOM   2281 HG12 VAL R 189     129.865 126.692 164.857  1.00  0.00           H  
ATOM   2282 HG13 VAL R 189     128.280 127.148 165.453  1.00  0.00           H  
ATOM   2283  CG2 VAL R 189     127.653 128.962 163.315  1.00  0.00           C  
ATOM   2284 HG21 VAL R 189     127.397 129.260 162.274  1.00  0.00           H  
ATOM   2285 HG22 VAL R 189     128.065 129.886 163.793  1.00  0.00           H  
ATOM   2286 HG23 VAL R 189     126.715 128.693 163.845  1.00  0.00           H  
ATOM   2287  C   VAL R 189     129.572 128.123 161.045  1.00  0.00           C  
ATOM   2288  O   VAL R 189     129.503 127.056 160.463  1.00  0.00           O  
ATOM   2289  N   VAL R 190     129.267 129.254 160.343  1.00  0.00           N  
ATOM   2290  HN  VAL R 190     129.385 130.156 160.762  1.00  0.00           H  
ATOM   2291  CA  VAL R 190     128.966 129.331 158.930  1.00  0.00           C  
ATOM   2292  HA  VAL R 190     128.252 128.587 158.592  1.00  0.00           H  
ATOM   2293  CB  VAL R 190     128.466 130.700 158.608  1.00  0.00           C  
ATOM   2294  HB  VAL R 190     129.211 131.346 159.127  1.00  0.00           H  
ATOM   2295  CG1 VAL R 190     128.479 130.930 157.101  1.00  0.00           C  
ATOM   2296 HG11 VAL R 190     127.586 130.476 156.610  1.00  0.00           H  
ATOM   2297 HG12 VAL R 190     129.269 130.505 156.446  1.00  0.00           H  
ATOM   2298 HG13 VAL R 190     128.440 132.026 156.950  1.00  0.00           H  
ATOM   2299  CG2 VAL R 190     127.077 130.949 159.137  1.00  0.00           C  
ATOM   2300 HG21 VAL R 190     126.967 130.842 160.241  1.00  0.00           H  
ATOM   2301 HG22 VAL R 190     126.351 130.299 158.608  1.00  0.00           H  
ATOM   2302 HG23 VAL R 190     126.758 131.970 158.851  1.00  0.00           H  
ATOM   2303  C   VAL R 190     130.102 128.888 158.054  1.00  0.00           C  
ATOM   2304  O   VAL R 190     129.967 128.133 157.053  1.00  0.00           O  
ATOM   2305  N   LEU R 191     131.352 129.248 158.323  1.00  0.00           N  
ATOM   2306  HN  LEU R 191     131.483 129.848 159.106  1.00  0.00           H  
ATOM   2307  CA  LEU R 191     132.505 128.838 157.551  1.00  0.00           C  
ATOM   2308  HA  LEU R 191     132.159 128.830 156.535  1.00  0.00           H  
ATOM   2309  CB  LEU R 191     133.649 129.760 157.874  1.00  0.00           C  
ATOM   2310  HB1 LEU R 191     133.828 129.653 158.960  1.00  0.00           H  
ATOM   2311  HB2 LEU R 191     133.379 130.787 157.572  1.00  0.00           H  
ATOM   2312  CG  LEU R 191     135.027 129.443 157.180  1.00  0.00           C  
ATOM   2313  HG  LEU R 191     134.699 128.860 156.294  1.00  0.00           H  
ATOM   2314  CD1 LEU R 191     135.782 130.759 156.756  1.00  0.00           C  
ATOM   2315 HD11 LEU R 191     136.205 131.405 157.556  1.00  0.00           H  
ATOM   2316 HD12 LEU R 191     134.989 131.460 156.406  1.00  0.00           H  
ATOM   2317 HD13 LEU R 191     136.664 130.479 156.132  1.00  0.00           H  
ATOM   2318  CD2 LEU R 191     135.990 128.529 157.998  1.00  0.00           C  
ATOM   2319 HD21 LEU R 191     135.459 127.674 158.476  1.00  0.00           H  
ATOM   2320 HD22 LEU R 191     136.425 129.133 158.826  1.00  0.00           H  
ATOM   2321 HD23 LEU R 191     136.850 128.279 157.342  1.00  0.00           H  
ATOM   2322  C   LEU R 191     132.938 127.422 157.766  1.00  0.00           C  
ATOM   2323  O   LEU R 191     132.997 126.640 156.819  1.00  0.00           O  
ATOM   2324  N   CYS R 192     133.099 127.011 159.035  1.00  0.00           N  
ATOM   2325  HN  CYS R 192     133.046 127.697 159.751  1.00  0.00           H  
ATOM   2326  CA  CYS R 192     133.526 125.646 159.294  1.00  0.00           C  
ATOM   2327  HA  CYS R 192     134.316 125.320 158.641  1.00  0.00           H  
ATOM   2328  CB  CYS R 192     134.224 125.437 160.650  1.00  0.00           C  
ATOM   2329  HB1 CYS R 192     134.989 126.236 160.701  1.00  0.00           H  
ATOM   2330  HB2 CYS R 192     134.926 124.588 160.676  1.00  0.00           H  
ATOM   2331  SG  CYS R 192     133.217 125.706 162.144  1.00  0.00           S  
ATOM   2332  HG1 CYS R 192     133.020 127.003 162.332  1.00  0.00           H  
ATOM   2333  C   CYS R 192     132.507 124.543 159.049  1.00  0.00           C  
ATOM   2334  O   CYS R 192     132.851 123.453 158.646  1.00  0.00           O  
ATOM   2335  N   GLY R 193     131.271 124.907 159.454  1.00  0.00           N  
ATOM   2336  HN  GLY R 193     131.222 125.775 159.931  1.00  0.00           H  
ATOM   2337  CA  GLY R 193     130.043 124.130 159.380  1.00  0.00           C  
ATOM   2338  HA1 GLY R 193     129.260 124.722 159.813  1.00  0.00           H  
ATOM   2339  HA2 GLY R 193     130.025 123.115 159.729  1.00  0.00           H  
ATOM   2340  C   GLY R 193     129.445 124.047 158.020  1.00  0.00           C  
ATOM   2341  O   GLY R 193     128.726 123.087 157.761  1.00  0.00           O  
ATOM   2342  N   SER R 194     129.644 125.033 157.043  1.00  0.00           N  
ATOM   2343  HN  SER R 194     129.945 125.933 157.365  1.00  0.00           H  
ATOM   2344  CA  SER R 194     129.529 124.795 155.565  1.00  0.00           C  
ATOM   2345  HA  SER R 194     128.761 124.038 155.485  1.00  0.00           H  
ATOM   2346  CB  SER R 194     129.231 126.059 154.818  1.00  0.00           C  
ATOM   2347  HB1 SER R 194     128.463 126.686 155.333  1.00  0.00           H  
ATOM   2348  HB2 SER R 194     128.826 125.826 153.813  1.00  0.00           H  
ATOM   2349  OG  SER R 194     130.376 126.945 154.690  1.00  0.00           O  
ATOM   2350  HG1 SER R 194     130.639 127.376 155.502  1.00  0.00           H  
ATOM   2351  C   SER R 194     130.706 124.138 154.873  1.00  0.00           C  
ATOM   2352  O   SER R 194     130.533 123.448 153.902  1.00  0.00           O  
ATOM   2353  N   SER R 195     131.935 124.272 155.433  1.00  0.00           N  
ATOM   2354  HN  SER R 195     132.116 124.853 156.221  1.00  0.00           H  
ATOM   2355  CA  SER R 195     133.122 123.835 154.725  1.00  0.00           C  
ATOM   2356  HA  SER R 195     132.874 123.882 153.679  1.00  0.00           H  
ATOM   2357  CB  SER R 195     134.368 124.692 154.938  1.00  0.00           C  
ATOM   2358  HB1 SER R 195     134.814 124.660 155.954  1.00  0.00           H  
ATOM   2359  HB2 SER R 195     134.121 125.760 154.812  1.00  0.00           H  
ATOM   2360  OG  SER R 195     135.336 124.421 153.936  1.00  0.00           O  
ATOM   2361  HG1 SER R 195     135.635 123.522 154.075  1.00  0.00           H  
ATOM   2362  C   SER R 195     133.449 122.442 155.002  1.00  0.00           C  
ATOM   2363  O   SER R 195     134.214 121.744 154.289  1.00  0.00           O  
ATOM   2364  N   LEU R 196     132.786 121.878 156.083  1.00  0.00           N  
ATOM   2365  HN  LEU R 196     132.301 122.387 156.792  1.00  0.00           H  
ATOM   2366  CA  LEU R 196     133.027 120.421 156.263  1.00  0.00           C  
ATOM   2367  HA  LEU R 196     134.065 120.225 156.039  1.00  0.00           H  
ATOM   2368  CB  LEU R 196     133.026 119.872 157.653  1.00  0.00           C  
ATOM   2369  HB1 LEU R 196     133.782 120.485 158.196  1.00  0.00           H  
ATOM   2370  HB2 LEU R 196     133.412 118.828 157.749  1.00  0.00           H  
ATOM   2371  CG  LEU R 196     131.684 120.016 158.450  1.00  0.00           C  
ATOM   2372  HG  LEU R 196     131.164 120.950 158.148  1.00  0.00           H  
ATOM   2373  CD1 LEU R 196     130.745 118.791 158.349  1.00  0.00           C  
ATOM   2374 HD11 LEU R 196     130.477 118.555 157.303  1.00  0.00           H  
ATOM   2375 HD12 LEU R 196     129.799 118.648 158.925  1.00  0.00           H  
ATOM   2376 HD13 LEU R 196     131.216 117.908 158.828  1.00  0.00           H  
ATOM   2377  CD2 LEU R 196     132.007 120.265 159.889  1.00  0.00           C  
ATOM   2378 HD21 LEU R 196     132.822 120.996 160.085  1.00  0.00           H  
ATOM   2379 HD22 LEU R 196     132.259 119.314 160.399  1.00  0.00           H  
ATOM   2380 HD23 LEU R 196     131.145 120.617 160.503  1.00  0.00           H  
ATOM   2381  C   LEU R 196     132.115 119.611 155.335  1.00  0.00           C  
ATOM   2382  O   LEU R 196     132.480 118.525 154.940  1.00  0.00           O  
ATOM   2383  N   VAL R 197     130.934 120.212 155.030  1.00  0.00           N  
ATOM   2384  HN  VAL R 197     130.849 121.127 155.414  1.00  0.00           H  
ATOM   2385  CA  VAL R 197     129.952 119.623 154.091  1.00  0.00           C  
ATOM   2386  HA  VAL R 197     129.646 118.616 154.346  1.00  0.00           H  
ATOM   2387  CB  VAL R 197     128.730 120.536 153.941  1.00  0.00           C  
ATOM   2388  HB  VAL R 197     128.963 121.455 153.347  1.00  0.00           H  
ATOM   2389  CG1 VAL R 197     127.567 119.875 153.152  1.00  0.00           C  
ATOM   2390 HG11 VAL R 197     127.220 119.075 153.855  1.00  0.00           H  
ATOM   2391 HG12 VAL R 197     127.989 119.380 152.246  1.00  0.00           H  
ATOM   2392 HG13 VAL R 197     126.821 120.658 152.917  1.00  0.00           H  
ATOM   2393  CG2 VAL R 197     128.147 120.862 155.308  1.00  0.00           C  
ATOM   2394 HG21 VAL R 197     128.698 121.719 155.772  1.00  0.00           H  
ATOM   2395 HG22 VAL R 197     128.103 120.027 156.039  1.00  0.00           H  
ATOM   2396 HG23 VAL R 197     127.125 121.279 155.308  1.00  0.00           H  
ATOM   2397  C   VAL R 197     130.529 119.369 152.792  1.00  0.00           C  
ATOM   2398  O   VAL R 197     130.256 118.426 152.129  1.00  0.00           O  
ATOM   2399  N   LEU R 198     131.427 120.239 152.404  1.00  0.00           N  
ATOM   2400  HN  LEU R 198     131.563 121.056 152.955  1.00  0.00           H  
ATOM   2401  CA  LEU R 198     132.250 120.109 151.179  1.00  0.00           C  
ATOM   2402  HA  LEU R 198     131.528 119.966 150.384  1.00  0.00           H  
ATOM   2403  CB  LEU R 198     132.935 121.464 150.906  1.00  0.00           C  
ATOM   2404  HB1 LEU R 198     133.582 121.733 151.773  1.00  0.00           H  
ATOM   2405  HB2 LEU R 198     132.151 122.247 150.858  1.00  0.00           H  
ATOM   2406  CG  LEU R 198     133.858 121.447 149.660  1.00  0.00           C  
ATOM   2407  HG  LEU R 198     134.770 120.835 149.824  1.00  0.00           H  
ATOM   2408  CD1 LEU R 198     133.179 120.944 148.307  1.00  0.00           C  
ATOM   2409 HD11 LEU R 198     132.359 121.628 147.999  1.00  0.00           H  
ATOM   2410 HD12 LEU R 198     132.745 119.929 148.422  1.00  0.00           H  
ATOM   2411 HD13 LEU R 198     133.865 120.861 147.440  1.00  0.00           H  
ATOM   2412  CD2 LEU R 198     134.588 122.770 149.463  1.00  0.00           C  
ATOM   2413 HD21 LEU R 198     135.213 123.085 150.311  1.00  0.00           H  
ATOM   2414 HD22 LEU R 198     133.874 123.603 149.270  1.00  0.00           H  
ATOM   2415 HD23 LEU R 198     135.315 122.798 148.623  1.00  0.00           H  
ATOM   2416  C   LEU R 198     133.139 118.775 151.146  1.00  0.00           C  
ATOM   2417  O   LEU R 198     133.361 118.184 150.076  1.00  0.00           O  
ATOM   2418  N   LEU R 199     133.584 118.284 152.310  1.00  0.00           N  
ATOM   2419  HN  LEU R 199     133.512 118.720 153.207  1.00  0.00           H  
ATOM   2420  CA  LEU R 199     134.248 116.981 152.366  1.00  0.00           C  
ATOM   2421  HA  LEU R 199     135.000 116.906 151.589  1.00  0.00           H  
ATOM   2422  CB  LEU R 199     135.112 116.780 153.653  1.00  0.00           C  
ATOM   2423  HB1 LEU R 199     135.454 115.739 153.837  1.00  0.00           H  
ATOM   2424  HB2 LEU R 199     134.551 116.969 154.587  1.00  0.00           H  
ATOM   2425  CG  LEU R 199     136.340 117.578 153.567  1.00  0.00           C  
ATOM   2426  HG  LEU R 199     135.970 118.632 153.574  1.00  0.00           H  
ATOM   2427  CD1 LEU R 199     137.229 117.359 154.784  1.00  0.00           C  
ATOM   2428 HD11 LEU R 199     137.567 116.302 154.747  1.00  0.00           H  
ATOM   2429 HD12 LEU R 199     136.689 117.483 155.744  1.00  0.00           H  
ATOM   2430 HD13 LEU R 199     138.148 117.986 154.724  1.00  0.00           H  
ATOM   2431  CD2 LEU R 199     137.230 117.387 152.297  1.00  0.00           C  
ATOM   2432 HD21 LEU R 199     136.794 117.890 151.421  1.00  0.00           H  
ATOM   2433 HD22 LEU R 199     137.366 116.298 152.092  1.00  0.00           H  
ATOM   2434 HD23 LEU R 199     138.200 117.861 152.569  1.00  0.00           H  
ATOM   2435  C   LEU R 199     133.365 115.794 152.353  1.00  0.00           C  
ATOM   2436  O   LEU R 199     133.675 114.809 151.735  1.00  0.00           O  
ATOM   2437  N   ILE R 200     132.129 115.949 152.932  1.00  0.00           N  
ATOM   2438  HN  ILE R 200     131.852 116.758 153.438  1.00  0.00           H  
ATOM   2439  CA  ILE R 200     131.314 114.793 153.044  1.00  0.00           C  
ATOM   2440  HA  ILE R 200     131.915 113.906 153.060  1.00  0.00           H  
ATOM   2441  CB  ILE R 200     130.487 114.763 154.379  1.00  0.00           C  
ATOM   2442  HB  ILE R 200     129.624 114.074 154.364  1.00  0.00           H  
ATOM   2443  CG2 ILE R 200     131.643 114.339 155.372  1.00  0.00           C  
ATOM   2444 HG21 ILE R 200     132.521 115.025 155.300  1.00  0.00           H  
ATOM   2445 HG22 ILE R 200     132.073 113.330 155.211  1.00  0.00           H  
ATOM   2446 HG23 ILE R 200     131.228 114.301 156.402  1.00  0.00           H  
ATOM   2447  CG1 ILE R 200     129.873 116.138 154.779  1.00  0.00           C  
ATOM   2448 HG11 ILE R 200     129.343 116.455 153.856  1.00  0.00           H  
ATOM   2449 HG12 ILE R 200     130.642 116.886 155.047  1.00  0.00           H  
ATOM   2450  CD  ILE R 200     128.968 116.054 155.990  1.00  0.00           C  
ATOM   2451  HD1 ILE R 200     128.397 116.997 156.133  1.00  0.00           H  
ATOM   2452  HD2 ILE R 200     129.566 115.743 156.874  1.00  0.00           H  
ATOM   2453  HD3 ILE R 200     128.215 115.249 155.821  1.00  0.00           H  
ATOM   2454  C   ILE R 200     130.336 114.710 151.861  1.00  0.00           C  
ATOM   2455  O   ILE R 200     129.528 113.806 151.769  1.00  0.00           O  
ATOM   2456  N   ARG R 201     130.517 115.648 150.926  1.00  0.00           N  
ATOM   2457  HN  ARG R 201     131.254 116.312 150.992  1.00  0.00           H  
ATOM   2458  CA  ARG R 201     129.845 115.524 149.653  1.00  0.00           C  
ATOM   2459  HA  ARG R 201     129.107 114.741 149.561  1.00  0.00           H  
ATOM   2460  CB  ARG R 201     128.822 116.734 149.475  1.00  0.00           C  
ATOM   2461  HB1 ARG R 201     129.455 117.644 149.489  1.00  0.00           H  
ATOM   2462  HB2 ARG R 201     128.189 116.845 150.381  1.00  0.00           H  
ATOM   2463  CG  ARG R 201     127.961 116.654 148.240  1.00  0.00           C  
ATOM   2464  HG1 ARG R 201     128.569 117.036 147.401  1.00  0.00           H  
ATOM   2465  HG2 ARG R 201     127.214 117.440 148.459  1.00  0.00           H  
ATOM   2466  CD  ARG R 201     127.102 115.419 148.137  1.00  0.00           C  
ATOM   2467  HD1 ARG R 201     126.321 115.350 148.932  1.00  0.00           H  
ATOM   2468  HD2 ARG R 201     127.531 114.392 148.114  1.00  0.00           H  
ATOM   2469  NE  ARG R 201     126.350 115.622 146.874  1.00  0.00           N  
ATOM   2470  HE  ARG R 201     125.724 116.394 146.788  1.00  0.00           H  
ATOM   2471  CZ  ARG R 201     126.274 114.702 145.862  1.00  0.00           C  
ATOM   2472  NH1 ARG R 201     127.258 113.898 145.744  1.00  0.00           N  
ATOM   2473 HH11 ARG R 201     127.907 113.781 146.489  1.00  0.00           H  
ATOM   2474 HH12 ARG R 201     127.412 113.429 144.866  1.00  0.00           H  
ATOM   2475  NH2 ARG R 201     125.402 114.782 144.909  1.00  0.00           N  
ATOM   2476 HH21 ARG R 201     124.555 115.158 145.295  1.00  0.00           H  
ATOM   2477 HH22 ARG R 201     125.322 113.995 144.298  1.00  0.00           H  
ATOM   2478  C   ARG R 201     130.879 115.338 148.438  1.00  0.00           C  
ATOM   2479  O   ARG R 201     130.534 115.528 147.273  1.00  0.00           O  
ATOM   2480  N   ILE R 202     132.117 114.963 148.840  1.00  0.00           N  
ATOM   2481  HN  ILE R 202     132.338 114.744 149.785  1.00  0.00           H  
ATOM   2482  CA  ILE R 202     133.227 114.818 147.874  1.00  0.00           C  
ATOM   2483  HA  ILE R 202     132.725 114.725 146.925  1.00  0.00           H  
ATOM   2484  CB  ILE R 202     134.179 115.944 147.864  1.00  0.00           C  
ATOM   2485  HB  ILE R 202     134.355 116.379 148.876  1.00  0.00           H  
ATOM   2486  CG2 ILE R 202     135.631 115.616 147.376  1.00  0.00           C  
ATOM   2487 HG21 ILE R 202     135.657 114.871 146.545  1.00  0.00           H  
ATOM   2488 HG22 ILE R 202     136.235 115.210 148.212  1.00  0.00           H  
ATOM   2489 HG23 ILE R 202     136.072 116.577 147.055  1.00  0.00           H  
ATOM   2490  CG1 ILE R 202     133.549 117.078 146.932  1.00  0.00           C  
ATOM   2491 HG11 ILE R 202     134.039 118.063 147.055  1.00  0.00           H  
ATOM   2492 HG12 ILE R 202     132.512 117.241 147.311  1.00  0.00           H  
ATOM   2493  CD  ILE R 202     133.746 116.735 145.467  1.00  0.00           C  
ATOM   2494  HD1 ILE R 202     133.846 115.670 145.167  1.00  0.00           H  
ATOM   2495  HD2 ILE R 202     134.640 117.223 145.022  1.00  0.00           H  
ATOM   2496  HD3 ILE R 202     132.808 116.931 144.903  1.00  0.00           H  
ATOM   2497  C   ILE R 202     133.846 113.458 148.315  1.00  0.00           C  
ATOM   2498  O   ILE R 202     134.192 112.640 147.472  1.00  0.00           O  
ATOM   2499  N   LEU R 203     134.080 113.173 149.623  1.00  0.00           N  
ATOM   2500  HN  LEU R 203     133.987 113.844 150.358  1.00  0.00           H  
ATOM   2501  CA  LEU R 203     134.780 111.935 150.094  1.00  0.00           C  
ATOM   2502  HA  LEU R 203     135.599 111.722 149.425  1.00  0.00           H  
ATOM   2503  CB  LEU R 203     135.435 112.214 151.401  1.00  0.00           C  
ATOM   2504  HB1 LEU R 203     136.073 111.354 151.664  1.00  0.00           H  
ATOM   2505  HB2 LEU R 203     134.780 112.385 152.272  1.00  0.00           H  
ATOM   2506  CG  LEU R 203     136.532 113.358 151.298  1.00  0.00           C  
ATOM   2507  HG  LEU R 203     135.947 114.293 151.239  1.00  0.00           H  
ATOM   2508  CD1 LEU R 203     137.294 113.523 152.559  1.00  0.00           C  
ATOM   2509 HD11 LEU R 203     137.918 112.631 152.771  1.00  0.00           H  
ATOM   2510 HD12 LEU R 203     136.608 113.659 153.425  1.00  0.00           H  
ATOM   2511 HD13 LEU R 203     137.890 114.465 152.627  1.00  0.00           H  
ATOM   2512  CD2 LEU R 203     137.568 113.080 150.121  1.00  0.00           C  
ATOM   2513 HD21 LEU R 203     137.047 113.342 149.166  1.00  0.00           H  
ATOM   2514 HD22 LEU R 203     137.955 112.051 150.069  1.00  0.00           H  
ATOM   2515 HD23 LEU R 203     138.376 113.832 150.211  1.00  0.00           H  
ATOM   2516  C   LEU R 203     133.773 110.852 150.339  1.00  0.00           C  
ATOM   2517  O   LEU R 203     133.956 109.915 151.174  1.00  0.00           O  
ATOM   2518  N   CYS R 204     132.541 110.929 149.714  1.00  0.00           N  
ATOM   2519  HN  CYS R 204     132.279 111.456 148.914  1.00  0.00           H  
ATOM   2520  CA  CYS R 204     131.348 110.250 150.030  1.00  0.00           C  
ATOM   2521  HA  CYS R 204     131.668 109.232 150.195  1.00  0.00           H  
ATOM   2522  CB  CYS R 204     130.601 110.801 151.194  1.00  0.00           C  
ATOM   2523  HB1 CYS R 204     130.177 111.752 150.825  1.00  0.00           H  
ATOM   2524  HB2 CYS R 204     131.304 111.109 151.997  1.00  0.00           H  
ATOM   2525  SG  CYS R 204     129.165 109.750 151.779  1.00  0.00           S  
ATOM   2526  HG1 CYS R 204     128.444 109.995 150.692  1.00  0.00           H  
ATOM   2527  C   CYS R 204     130.476 110.206 148.780  1.00  0.00           C  
ATOM   2528  OT1 CYS R 204     130.925 110.850 147.799  1.00  0.00           O  
ATOM   2529  OT2 CYS R 204     129.408 109.536 148.694  1.00  0.00           O  
ATOM   2530  N   LEU R 211     141.786 114.366 143.984  1.00  0.00           N  
ATOM   2531  HT1 LEU R 211     142.107 115.339 143.829  1.00  0.00           H  
ATOM   2532  HT2 LEU R 211     141.291 113.992 143.141  1.00  0.00           H  
ATOM   2533  HT3 LEU R 211     142.642 113.779 144.055  1.00  0.00           H  
ATOM   2534  CA  LEU R 211     141.084 114.315 145.234  1.00  0.00           C  
ATOM   2535  HA  LEU R 211     140.298 115.051 145.151  1.00  0.00           H  
ATOM   2536  CB  LEU R 211     140.481 112.844 145.224  1.00  0.00           C  
ATOM   2537  HB1 LEU R 211     141.361 112.214 145.506  1.00  0.00           H  
ATOM   2538  HB2 LEU R 211     140.125 112.544 144.211  1.00  0.00           H  
ATOM   2539  CG  LEU R 211     139.313 112.570 146.227  1.00  0.00           C  
ATOM   2540  HG  LEU R 211     138.712 111.761 145.778  1.00  0.00           H  
ATOM   2541  CD1 LEU R 211     139.892 112.143 147.616  1.00  0.00           C  
ATOM   2542 HD11 LEU R 211     140.008 112.991 148.319  1.00  0.00           H  
ATOM   2543 HD12 LEU R 211     140.945 111.816 147.468  1.00  0.00           H  
ATOM   2544 HD13 LEU R 211     139.230 111.388 148.082  1.00  0.00           H  
ATOM   2545  CD2 LEU R 211     138.556 113.863 146.442  1.00  0.00           C  
ATOM   2546 HD21 LEU R 211     138.224 114.308 145.475  1.00  0.00           H  
ATOM   2547 HD22 LEU R 211     139.150 114.513 147.110  1.00  0.00           H  
ATOM   2548 HD23 LEU R 211     137.610 113.758 147.003  1.00  0.00           H  
ATOM   2549  C   LEU R 211     141.921 114.754 146.397  1.00  0.00           C  
ATOM   2550  O   LEU R 211     141.505 115.594 147.245  1.00  0.00           O  
ATOM   2551  N   THR R 212     143.034 114.081 146.584  1.00  0.00           N  
ATOM   2552  HN  THR R 212     143.217 113.282 146.005  1.00  0.00           H  
ATOM   2553  CA  THR R 212     143.974 114.330 147.646  1.00  0.00           C  
ATOM   2554  HA  THR R 212     143.306 114.173 148.482  1.00  0.00           H  
ATOM   2555  CB  THR R 212     145.109 113.332 147.859  1.00  0.00           C  
ATOM   2556  HB  THR R 212     146.094 113.631 147.421  1.00  0.00           H  
ATOM   2557  OG1 THR R 212     144.682 112.095 147.306  1.00  0.00           O  
ATOM   2558  HG1 THR R 212     145.349 111.460 147.561  1.00  0.00           H  
ATOM   2559  CG2 THR R 212     145.339 113.044 149.419  1.00  0.00           C  
ATOM   2560 HG21 THR R 212     144.364 112.577 149.687  1.00  0.00           H  
ATOM   2561 HG22 THR R 212     145.420 113.955 150.043  1.00  0.00           H  
ATOM   2562 HG23 THR R 212     146.174 112.352 149.632  1.00  0.00           H  
ATOM   2563  C   THR R 212     144.447 115.777 147.815  1.00  0.00           C  
ATOM   2564  O   THR R 212     144.669 116.201 148.927  1.00  0.00           O  
ATOM   2565  N   ARG R 213     144.609 116.461 146.738  1.00  0.00           N  
ATOM   2566  HN  ARG R 213     144.633 115.969 145.867  1.00  0.00           H  
ATOM   2567  CA  ARG R 213     145.212 117.748 146.749  1.00  0.00           C  
ATOM   2568  HA  ARG R 213     145.925 117.904 147.550  1.00  0.00           H  
ATOM   2569  CB  ARG R 213     145.976 117.829 145.385  1.00  0.00           C  
ATOM   2570  HB1 ARG R 213     145.167 117.670 144.635  1.00  0.00           H  
ATOM   2571  HB2 ARG R 213     146.625 116.943 145.192  1.00  0.00           H  
ATOM   2572  CG  ARG R 213     146.709 119.190 145.226  1.00  0.00           C  
ATOM   2573  HG1 ARG R 213     147.500 119.231 146.005  1.00  0.00           H  
ATOM   2574  HG2 ARG R 213     145.959 119.980 145.401  1.00  0.00           H  
ATOM   2575  CD  ARG R 213     147.299 119.412 143.793  1.00  0.00           C  
ATOM   2576  HD1 ARG R 213     146.565 119.252 142.985  1.00  0.00           H  
ATOM   2577  HD2 ARG R 213     148.191 118.771 143.656  1.00  0.00           H  
ATOM   2578  NE  ARG R 213     147.694 120.813 143.856  1.00  0.00           N  
ATOM   2579  HE  ARG R 213     147.538 121.348 144.685  1.00  0.00           H  
ATOM   2580  CZ  ARG R 213     148.513 121.396 143.018  1.00  0.00           C  
ATOM   2581  NH1 ARG R 213     148.870 122.586 143.410  1.00  0.00           N  
ATOM   2582 HH11 ARG R 213     148.822 122.847 144.379  1.00  0.00           H  
ATOM   2583 HH12 ARG R 213     149.508 123.153 142.883  1.00  0.00           H  
ATOM   2584  NH2 ARG R 213     148.856 120.954 141.802  1.00  0.00           N  
ATOM   2585 HH21 ARG R 213     148.254 120.308 141.328  1.00  0.00           H  
ATOM   2586 HH22 ARG R 213     149.365 121.654 141.292  1.00  0.00           H  
ATOM   2587  C   ARG R 213     144.063 118.783 146.782  1.00  0.00           C  
ATOM   2588  O   ARG R 213     144.230 119.972 146.872  1.00  0.00           O  
ATOM   2589  N   LEU R 214     142.799 118.279 146.770  1.00  0.00           N  
ATOM   2590  HN  LEU R 214     142.591 117.310 146.666  1.00  0.00           H  
ATOM   2591  CA  LEU R 214     141.673 119.109 147.169  1.00  0.00           C  
ATOM   2592  HA  LEU R 214     141.704 120.139 146.857  1.00  0.00           H  
ATOM   2593  CB  LEU R 214     140.482 118.651 146.427  1.00  0.00           C  
ATOM   2594  HB1 LEU R 214     140.269 117.556 146.387  1.00  0.00           H  
ATOM   2595  HB2 LEU R 214     140.716 118.960 145.382  1.00  0.00           H  
ATOM   2596  CG  LEU R 214     139.006 119.250 146.685  1.00  0.00           C  
ATOM   2597  HG  LEU R 214     139.175 120.269 147.117  1.00  0.00           H  
ATOM   2598  CD1 LEU R 214     138.223 118.388 147.605  1.00  0.00           C  
ATOM   2599 HD11 LEU R 214     138.659 118.302 148.622  1.00  0.00           H  
ATOM   2600 HD12 LEU R 214     138.118 117.343 147.233  1.00  0.00           H  
ATOM   2601 HD13 LEU R 214     137.203 118.775 147.791  1.00  0.00           H  
ATOM   2602  CD2 LEU R 214     138.173 119.491 145.411  1.00  0.00           C  
ATOM   2603 HD21 LEU R 214     138.016 118.471 145.000  1.00  0.00           H  
ATOM   2604 HD22 LEU R 214     138.735 120.071 144.634  1.00  0.00           H  
ATOM   2605 HD23 LEU R 214     137.245 120.102 145.455  1.00  0.00           H  
ATOM   2606  C   LEU R 214     141.466 119.075 148.640  1.00  0.00           C  
ATOM   2607  O   LEU R 214     141.338 120.108 149.281  1.00  0.00           O  
ATOM   2608  N   TYR R 215     141.550 117.893 149.334  1.00  0.00           N  
ATOM   2609  HN  TYR R 215     141.740 117.032 148.866  1.00  0.00           H  
ATOM   2610  CA  TYR R 215     141.442 117.874 150.781  1.00  0.00           C  
ATOM   2611  HA  TYR R 215     140.377 118.020 150.887  1.00  0.00           H  
ATOM   2612  CB  TYR R 215     141.911 116.503 151.388  1.00  0.00           C  
ATOM   2613  HB1 TYR R 215     142.971 116.205 151.205  1.00  0.00           H  
ATOM   2614  HB2 TYR R 215     141.215 115.669 151.173  1.00  0.00           H  
ATOM   2615  CG  TYR R 215     141.757 116.377 152.894  1.00  0.00           C  
ATOM   2616  CD1 TYR R 215     140.485 116.092 153.540  1.00  0.00           C  
ATOM   2617  HD1 TYR R 215     139.595 115.950 152.940  1.00  0.00           H  
ATOM   2618  CE1 TYR R 215     140.434 115.933 154.933  1.00  0.00           C  
ATOM   2619  HE1 TYR R 215     139.515 115.678 155.446  1.00  0.00           H  
ATOM   2620  CZ  TYR R 215     141.536 116.174 155.706  1.00  0.00           C  
ATOM   2621  OH  TYR R 215     141.407 116.170 157.138  1.00  0.00           O  
ATOM   2622  HH  TYR R 215     142.248 116.143 157.595  1.00  0.00           H  
ATOM   2623  CD2 TYR R 215     142.832 116.565 153.723  1.00  0.00           C  
ATOM   2624  HD2 TYR R 215     143.787 116.832 153.290  1.00  0.00           H  
ATOM   2625  CE2 TYR R 215     142.760 116.452 155.099  1.00  0.00           C  
ATOM   2626  HE2 TYR R 215     143.723 116.494 155.584  1.00  0.00           H  
ATOM   2627  C   TYR R 215     142.168 118.933 151.617  1.00  0.00           C  
ATOM   2628  O   TYR R 215     141.664 119.614 152.505  1.00  0.00           O  
ATOM   2629  N   VAL R 216     143.507 118.954 151.403  1.00  0.00           N  
ATOM   2630  HN  VAL R 216     143.859 118.241 150.809  1.00  0.00           H  
ATOM   2631  CA  VAL R 216     144.439 119.920 152.025  1.00  0.00           C  
ATOM   2632  HA  VAL R 216     144.653 119.558 153.020  1.00  0.00           H  
ATOM   2633  CB  VAL R 216     145.757 120.125 151.160  1.00  0.00           C  
ATOM   2634  HB  VAL R 216     145.434 120.509 150.174  1.00  0.00           H  
ATOM   2635  CG1 VAL R 216     146.823 121.209 151.671  1.00  0.00           C  
ATOM   2636 HG11 VAL R 216     147.600 120.655 152.243  1.00  0.00           H  
ATOM   2637 HG12 VAL R 216     146.324 122.065 152.171  1.00  0.00           H  
ATOM   2638 HG13 VAL R 216     147.364 121.464 150.737  1.00  0.00           H  
ATOM   2639  CG2 VAL R 216     146.363 118.731 150.791  1.00  0.00           C  
ATOM   2640 HG21 VAL R 216     145.646 118.264 150.077  1.00  0.00           H  
ATOM   2641 HG22 VAL R 216     146.439 118.043 151.659  1.00  0.00           H  
ATOM   2642 HG23 VAL R 216     147.332 118.798 150.266  1.00  0.00           H  
ATOM   2643  C   VAL R 216     143.924 121.314 152.259  1.00  0.00           C  
ATOM   2644  O   VAL R 216     143.906 121.829 153.369  1.00  0.00           O  
ATOM   2645  N   THR R 217     143.499 121.881 151.094  1.00  0.00           N  
ATOM   2646  HN  THR R 217     143.243 121.241 150.379  1.00  0.00           H  
ATOM   2647  CA  THR R 217     143.026 123.263 151.037  1.00  0.00           C  
ATOM   2648  HA  THR R 217     143.863 123.906 151.279  1.00  0.00           H  
ATOM   2649  CB  THR R 217     142.705 123.632 149.623  1.00  0.00           C  
ATOM   2650  HB  THR R 217     141.823 123.126 149.164  1.00  0.00           H  
ATOM   2651  OG1 THR R 217     143.812 123.431 148.757  1.00  0.00           O  
ATOM   2652  HG1 THR R 217     144.105 122.520 148.814  1.00  0.00           H  
ATOM   2653  CG2 THR R 217     142.355 125.117 149.623  1.00  0.00           C  
ATOM   2654 HG21 THR R 217     143.218 125.737 149.939  1.00  0.00           H  
ATOM   2655 HG22 THR R 217     141.474 125.334 150.251  1.00  0.00           H  
ATOM   2656 HG23 THR R 217     142.119 125.450 148.588  1.00  0.00           H  
ATOM   2657  C   THR R 217     141.916 123.533 152.016  1.00  0.00           C  
ATOM   2658  O   THR R 217     141.997 124.452 152.789  1.00  0.00           O  
ATOM   2659  N   ILE R 218     140.882 122.664 152.152  1.00  0.00           N  
ATOM   2660  HN  ILE R 218     140.890 121.797 151.655  1.00  0.00           H  
ATOM   2661  CA  ILE R 218     139.757 122.940 153.043  1.00  0.00           C  
ATOM   2662  HA  ILE R 218     139.655 124.014 153.003  1.00  0.00           H  
ATOM   2663  CB  ILE R 218     138.545 122.320 152.435  1.00  0.00           C  
ATOM   2664  HB  ILE R 218     137.606 122.808 152.780  1.00  0.00           H  
ATOM   2665  CG2 ILE R 218     138.405 122.389 150.863  1.00  0.00           C  
ATOM   2666 HG21 ILE R 218     139.001 121.639 150.323  1.00  0.00           H  
ATOM   2667 HG22 ILE R 218     138.583 123.361 150.349  1.00  0.00           H  
ATOM   2668 HG23 ILE R 218     137.340 122.112 150.678  1.00  0.00           H  
ATOM   2669  CG1 ILE R 218     138.442 120.874 152.871  1.00  0.00           C  
ATOM   2670 HG11 ILE R 218     139.303 120.548 153.494  1.00  0.00           H  
ATOM   2671 HG12 ILE R 218     138.230 120.146 152.070  1.00  0.00           H  
ATOM   2672  CD  ILE R 218     137.324 120.828 153.874  1.00  0.00           C  
ATOM   2673  HD1 ILE R 218     136.374 120.820 153.287  1.00  0.00           H  
ATOM   2674  HD2 ILE R 218     137.272 121.765 154.463  1.00  0.00           H  
ATOM   2675  HD3 ILE R 218     137.391 120.014 154.621  1.00  0.00           H  
ATOM   2676  C   ILE R 218     139.973 122.624 154.539  1.00  0.00           C  
ATOM   2677  O   ILE R 218     139.126 122.646 155.398  1.00  0.00           O  
ATOM   2678  N   LEU R 219     141.247 122.460 154.873  1.00  0.00           N  
ATOM   2679  HN  LEU R 219     141.996 122.453 154.209  1.00  0.00           H  
ATOM   2680  CA  LEU R 219     141.658 122.212 156.284  1.00  0.00           C  
ATOM   2681  HA  LEU R 219     140.857 122.544 156.925  1.00  0.00           H  
ATOM   2682  CB  LEU R 219     142.203 120.777 156.523  1.00  0.00           C  
ATOM   2683  HB1 LEU R 219     143.310 120.850 156.605  1.00  0.00           H  
ATOM   2684  HB2 LEU R 219     142.007 120.098 155.657  1.00  0.00           H  
ATOM   2685  CG  LEU R 219     141.658 120.091 157.723  1.00  0.00           C  
ATOM   2686  HG  LEU R 219     141.552 120.809 158.570  1.00  0.00           H  
ATOM   2687  CD1 LEU R 219     140.288 119.493 157.463  1.00  0.00           C  
ATOM   2688 HD11 LEU R 219     140.317 118.591 156.828  1.00  0.00           H  
ATOM   2689 HD12 LEU R 219     139.455 120.140 157.117  1.00  0.00           H  
ATOM   2690 HD13 LEU R 219     139.877 119.062 158.407  1.00  0.00           H  
ATOM   2691  CD2 LEU R 219     142.561 118.999 158.218  1.00  0.00           C  
ATOM   2692 HD21 LEU R 219     143.456 119.392 158.745  1.00  0.00           H  
ATOM   2693 HD22 LEU R 219     142.896 118.380 157.358  1.00  0.00           H  
ATOM   2694 HD23 LEU R 219     141.948 118.292 158.823  1.00  0.00           H  
ATOM   2695  C   LEU R 219     142.763 123.168 156.640  1.00  0.00           C  
ATOM   2696  O   LEU R 219     142.857 123.595 157.791  1.00  0.00           O  
ATOM   2697  N   LEU R 220     143.497 123.624 155.578  1.00  0.00           N  
ATOM   2698  HN  LEU R 220     143.524 123.085 154.748  1.00  0.00           H  
ATOM   2699  CA  LEU R 220     144.353 124.811 155.776  1.00  0.00           C  
ATOM   2700  HA  LEU R 220     144.787 124.844 156.766  1.00  0.00           H  
ATOM   2701  CB  LEU R 220     145.465 124.895 154.682  1.00  0.00           C  
ATOM   2702  HB1 LEU R 220     145.966 125.877 154.826  1.00  0.00           H  
ATOM   2703  HB2 LEU R 220     145.039 125.003 153.666  1.00  0.00           H  
ATOM   2704  CG  LEU R 220     146.519 123.792 154.727  1.00  0.00           C  
ATOM   2705  HG  LEU R 220     145.972 122.847 154.494  1.00  0.00           H  
ATOM   2706  CD1 LEU R 220     147.559 123.990 153.600  1.00  0.00           C  
ATOM   2707 HD11 LEU R 220     148.362 124.699 153.926  1.00  0.00           H  
ATOM   2708 HD12 LEU R 220     147.184 124.206 152.579  1.00  0.00           H  
ATOM   2709 HD13 LEU R 220     148.169 123.080 153.430  1.00  0.00           H  
ATOM   2710  CD2 LEU R 220     147.118 123.672 156.095  1.00  0.00           C  
ATOM   2711 HD21 LEU R 220     146.282 123.206 156.669  1.00  0.00           H  
ATOM   2712 HD22 LEU R 220     147.523 124.630 156.472  1.00  0.00           H  
ATOM   2713 HD23 LEU R 220     148.045 123.062 156.029  1.00  0.00           H  
ATOM   2714  C   LEU R 220     143.589 126.105 155.731  1.00  0.00           C  
ATOM   2715  O   LEU R 220     144.015 127.099 156.428  1.00  0.00           O  
ATOM   2716  N   THR R 221     142.398 126.212 155.123  1.00  0.00           N  
ATOM   2717  HN  THR R 221     142.025 125.554 154.476  1.00  0.00           H  
ATOM   2718  CA  THR R 221     141.723 127.527 155.203  1.00  0.00           C  
ATOM   2719  HA  THR R 221     142.492 128.268 155.322  1.00  0.00           H  
ATOM   2720  CB  THR R 221     141.016 127.942 153.871  1.00  0.00           C  
ATOM   2721  HB  THR R 221     140.496 128.911 154.022  1.00  0.00           H  
ATOM   2722  OG1 THR R 221     140.041 126.926 153.522  1.00  0.00           O  
ATOM   2723  HG1 THR R 221     139.252 127.128 154.031  1.00  0.00           H  
ATOM   2724  CG2 THR R 221     142.016 128.100 152.731  1.00  0.00           C  
ATOM   2725 HG21 THR R 221     142.539 127.137 152.622  1.00  0.00           H  
ATOM   2726 HG22 THR R 221     142.686 128.933 153.025  1.00  0.00           H  
ATOM   2727 HG23 THR R 221     141.475 128.392 151.798  1.00  0.00           H  
ATOM   2728  C   THR R 221     140.729 127.611 156.275  1.00  0.00           C  
ATOM   2729  O   THR R 221     140.134 128.673 156.521  1.00  0.00           O  
ATOM   2730  N   VAL R 222     140.452 126.515 156.966  1.00  0.00           N  
ATOM   2731  HN  VAL R 222     140.876 125.652 156.713  1.00  0.00           H  
ATOM   2732  CA  VAL R 222     139.572 126.388 158.096  1.00  0.00           C  
ATOM   2733  HA  VAL R 222     138.804 127.144 157.982  1.00  0.00           H  
ATOM   2734  CB  VAL R 222     138.837 125.017 158.205  1.00  0.00           C  
ATOM   2735  HB  VAL R 222     139.574 124.188 158.145  1.00  0.00           H  
ATOM   2736  CG1 VAL R 222     138.061 124.892 159.544  1.00  0.00           C  
ATOM   2737 HG11 VAL R 222     137.386 125.768 159.635  1.00  0.00           H  
ATOM   2738 HG12 VAL R 222     138.758 124.860 160.414  1.00  0.00           H  
ATOM   2739 HG13 VAL R 222     137.421 123.983 159.585  1.00  0.00           H  
ATOM   2740  CG2 VAL R 222     137.889 124.915 157.028  1.00  0.00           C  
ATOM   2741 HG21 VAL R 222     138.501 124.891 156.098  1.00  0.00           H  
ATOM   2742 HG22 VAL R 222     137.235 125.806 156.970  1.00  0.00           H  
ATOM   2743 HG23 VAL R 222     137.219 124.033 157.059  1.00  0.00           H  
ATOM   2744  C   VAL R 222     140.386 126.748 159.381  1.00  0.00           C  
ATOM   2745  O   VAL R 222     139.896 127.344 160.325  1.00  0.00           O  
ATOM   2746  N   LEU R 223     141.679 126.310 159.393  1.00  0.00           N  
ATOM   2747  HN  LEU R 223     142.035 125.684 158.698  1.00  0.00           H  
ATOM   2748  CA  LEU R 223     142.693 126.606 160.355  1.00  0.00           C  
ATOM   2749  HA  LEU R 223     142.286 126.588 161.355  1.00  0.00           H  
ATOM   2750  CB  LEU R 223     143.723 125.509 160.182  1.00  0.00           C  
ATOM   2751  HB1 LEU R 223     144.388 125.612 159.293  1.00  0.00           H  
ATOM   2752  HB2 LEU R 223     143.174 124.548 160.065  1.00  0.00           H  
ATOM   2753  CG  LEU R 223     144.566 125.202 161.450  1.00  0.00           C  
ATOM   2754  HG  LEU R 223     145.360 125.961 161.636  1.00  0.00           H  
ATOM   2755  CD1 LEU R 223     143.727 125.058 162.747  1.00  0.00           C  
ATOM   2756 HD11 LEU R 223     142.754 124.560 162.572  1.00  0.00           H  
ATOM   2757 HD12 LEU R 223     143.470 126.011 163.256  1.00  0.00           H  
ATOM   2758 HD13 LEU R 223     144.227 124.429 163.520  1.00  0.00           H  
ATOM   2759  CD2 LEU R 223     145.314 123.918 161.101  1.00  0.00           C  
ATOM   2760 HD21 LEU R 223     145.923 124.313 160.268  1.00  0.00           H  
ATOM   2761 HD22 LEU R 223     144.610 123.116 160.754  1.00  0.00           H  
ATOM   2762 HD23 LEU R 223     145.995 123.511 161.878  1.00  0.00           H  
ATOM   2763  C   LEU R 223     143.189 127.999 160.263  1.00  0.00           C  
ATOM   2764  O   LEU R 223     143.317 128.652 161.307  1.00  0.00           O  
ATOM   2765  N   VAL R 224     143.397 128.642 159.113  1.00  0.00           N  
ATOM   2766  HN  VAL R 224     143.318 128.262 158.202  1.00  0.00           H  
ATOM   2767  CA  VAL R 224     143.898 130.048 159.103  1.00  0.00           C  
ATOM   2768  HA  VAL R 224     144.724 130.162 159.794  1.00  0.00           H  
ATOM   2769  CB  VAL R 224     144.390 130.411 157.704  1.00  0.00           C  
ATOM   2770  HB  VAL R 224     143.543 130.271 157.003  1.00  0.00           H  
ATOM   2771  CG1 VAL R 224     144.874 131.875 157.573  1.00  0.00           C  
ATOM   2772 HG11 VAL R 224     145.758 131.981 158.242  1.00  0.00           H  
ATOM   2773 HG12 VAL R 224     144.068 132.612 157.806  1.00  0.00           H  
ATOM   2774 HG13 VAL R 224     145.279 131.976 156.538  1.00  0.00           H  
ATOM   2775  CG2 VAL R 224     145.491 129.334 157.388  1.00  0.00           C  
ATOM   2776 HG21 VAL R 224     145.165 128.340 157.780  1.00  0.00           H  
ATOM   2777 HG22 VAL R 224     146.381 129.643 157.972  1.00  0.00           H  
ATOM   2778 HG23 VAL R 224     145.702 129.287 156.297  1.00  0.00           H  
ATOM   2779  C   VAL R 224     142.933 131.099 159.660  1.00  0.00           C  
ATOM   2780  O   VAL R 224     143.210 131.929 160.544  1.00  0.00           O  
ATOM   2781  N   PHE R 225     141.614 130.962 159.411  1.00  0.00           N  
ATOM   2782  HN  PHE R 225     141.350 130.138 158.904  1.00  0.00           H  
ATOM   2783  CA  PHE R 225     140.642 131.953 159.875  1.00  0.00           C  
ATOM   2784  HA  PHE R 225     141.070 132.936 159.817  1.00  0.00           H  
ATOM   2785  CB  PHE R 225     139.430 131.763 158.946  1.00  0.00           C  
ATOM   2786  HB1 PHE R 225     139.239 130.676 158.793  1.00  0.00           H  
ATOM   2787  HB2 PHE R 225     139.769 132.169 157.974  1.00  0.00           H  
ATOM   2788  CG  PHE R 225     138.106 132.352 159.220  1.00  0.00           C  
ATOM   2789  CD1 PHE R 225     137.645 133.558 158.736  1.00  0.00           C  
ATOM   2790  HD1 PHE R 225     138.258 134.214 158.141  1.00  0.00           H  
ATOM   2791  CE1 PHE R 225     136.317 133.975 158.962  1.00  0.00           C  
ATOM   2792  HE1 PHE R 225     136.008 134.918 158.513  1.00  0.00           H  
ATOM   2793  CZ  PHE R 225     135.442 133.257 159.871  1.00  0.00           C  
ATOM   2794  HZ  PHE R 225     134.471 133.622 160.184  1.00  0.00           H  
ATOM   2795  CD2 PHE R 225     137.198 131.621 160.072  1.00  0.00           C  
ATOM   2796  HD2 PHE R 225     137.621 130.766 160.596  1.00  0.00           H  
ATOM   2797  CE2 PHE R 225     135.959 132.090 160.444  1.00  0.00           C  
ATOM   2798  HE2 PHE R 225     135.370 131.473 161.109  1.00  0.00           H  
ATOM   2799  C   PHE R 225     140.215 131.683 161.339  1.00  0.00           C  
ATOM   2800  O   PHE R 225     139.572 132.538 161.924  1.00  0.00           O  
ATOM   2801  N   LEU R 226     140.652 130.623 161.915  1.00  0.00           N  
ATOM   2802  HN  LEU R 226     141.341 130.098 161.417  1.00  0.00           H  
ATOM   2803  CA  LEU R 226     140.165 130.220 163.244  1.00  0.00           C  
ATOM   2804  HA  LEU R 226     139.545 130.966 163.721  1.00  0.00           H  
ATOM   2805  CB  LEU R 226     139.559 128.802 163.179  1.00  0.00           C  
ATOM   2806  HB1 LEU R 226     140.359 128.061 163.014  1.00  0.00           H  
ATOM   2807  HB2 LEU R 226     138.939 128.775 162.265  1.00  0.00           H  
ATOM   2808  CG  LEU R 226     138.768 128.352 164.438  1.00  0.00           C  
ATOM   2809  HG  LEU R 226     138.454 129.255 165.015  1.00  0.00           H  
ATOM   2810  CD1 LEU R 226     137.460 127.629 163.901  1.00  0.00           C  
ATOM   2811 HD11 LEU R 226     137.778 126.694 163.403  1.00  0.00           H  
ATOM   2812 HD12 LEU R 226     136.938 128.376 163.255  1.00  0.00           H  
ATOM   2813 HD13 LEU R 226     136.865 127.329 164.781  1.00  0.00           H  
ATOM   2814  CD2 LEU R 226     139.407 127.302 165.367  1.00  0.00           C  
ATOM   2815 HD21 LEU R 226     140.338 127.697 165.815  1.00  0.00           H  
ATOM   2816 HD22 LEU R 226     139.598 126.306 164.912  1.00  0.00           H  
ATOM   2817 HD23 LEU R 226     138.751 127.071 166.233  1.00  0.00           H  
ATOM   2818  C   LEU R 226     141.276 130.324 164.312  1.00  0.00           C  
ATOM   2819  O   LEU R 226     141.210 131.031 165.313  1.00  0.00           O  
ATOM   2820  N   LEU R 227     142.493 129.770 164.074  1.00  0.00           N  
ATOM   2821  HN  LEU R 227     142.730 129.261 163.251  1.00  0.00           H  
ATOM   2822  CA  LEU R 227     143.607 129.867 165.047  1.00  0.00           C  
ATOM   2823  HA  LEU R 227     143.383 129.649 166.075  1.00  0.00           H  
ATOM   2824  CB  LEU R 227     144.662 128.786 164.779  1.00  0.00           C  
ATOM   2825  HB1 LEU R 227     145.508 128.849 164.069  1.00  0.00           H  
ATOM   2826  HB2 LEU R 227     144.110 127.948 164.307  1.00  0.00           H  
ATOM   2827  CG  LEU R 227     145.382 128.020 166.018  1.00  0.00           C  
ATOM   2828  HG  LEU R 227     144.543 127.758 166.691  1.00  0.00           H  
ATOM   2829  CD1 LEU R 227     145.934 126.726 165.426  1.00  0.00           C  
ATOM   2830 HD11 LEU R 227     146.625 127.087 164.634  1.00  0.00           H  
ATOM   2831 HD12 LEU R 227     145.094 126.156 164.990  1.00  0.00           H  
ATOM   2832 HD13 LEU R 227     146.471 126.077 166.150  1.00  0.00           H  
ATOM   2833  CD2 LEU R 227     146.532 128.747 166.759  1.00  0.00           C  
ATOM   2834 HD21 LEU R 227     146.151 129.741 167.063  1.00  0.00           H  
ATOM   2835 HD22 LEU R 227     147.391 128.937 166.092  1.00  0.00           H  
ATOM   2836 HD23 LEU R 227     146.764 128.248 167.733  1.00  0.00           H  
ATOM   2837  C   LEU R 227     144.268 131.224 165.014  1.00  0.00           C  
ATOM   2838  O   LEU R 227     144.725 131.603 166.053  1.00  0.00           O  
ATOM   2839  N   CYS R 228     144.277 131.987 163.903  1.00  0.00           N  
ATOM   2840  HN  CYS R 228     144.081 131.514 163.038  1.00  0.00           H  
ATOM   2841  CA  CYS R 228     144.949 133.346 163.900  1.00  0.00           C  
ATOM   2842  HA  CYS R 228     145.304 133.544 164.902  1.00  0.00           H  
ATOM   2843  CB  CYS R 228     146.247 133.355 163.032  1.00  0.00           C  
ATOM   2844  HB1 CYS R 228     147.067 132.914 163.641  1.00  0.00           H  
ATOM   2845  HB2 CYS R 228     146.595 134.381 162.820  1.00  0.00           H  
ATOM   2846  SG  CYS R 228     145.936 132.375 161.474  1.00  0.00           S  
ATOM   2847  HG1 CYS R 228     144.909 133.010 160.928  1.00  0.00           H  
ATOM   2848  C   CYS R 228     143.925 134.320 163.387  1.00  0.00           C  
ATOM   2849  O   CYS R 228     144.284 135.403 162.869  1.00  0.00           O  
ATOM   2850  N   GLY R 229     142.668 133.953 163.469  1.00  0.00           N  
ATOM   2851  HN  GLY R 229     142.573 132.994 163.723  1.00  0.00           H  
ATOM   2852  CA  GLY R 229     141.548 134.849 163.037  1.00  0.00           C  
ATOM   2853  HA1 GLY R 229     140.874 134.338 162.371  1.00  0.00           H  
ATOM   2854  HA2 GLY R 229     141.933 135.694 162.464  1.00  0.00           H  
ATOM   2855  C   GLY R 229     140.689 135.390 164.158  1.00  0.00           C  
ATOM   2856  O   GLY R 229     140.950 136.450 164.633  1.00  0.00           O  
ATOM   2857  N   LEU R 230     139.569 134.680 164.526  1.00  0.00           N  
ATOM   2858  HN  LEU R 230     139.321 133.814 164.100  1.00  0.00           H  
ATOM   2859  CA  LEU R 230     138.771 134.893 165.661  1.00  0.00           C  
ATOM   2860  HA  LEU R 230     138.121 135.706 165.364  1.00  0.00           H  
ATOM   2861  CB  LEU R 230     137.770 133.723 165.855  1.00  0.00           C  
ATOM   2862  HB1 LEU R 230     137.610 133.635 166.955  1.00  0.00           H  
ATOM   2863  HB2 LEU R 230     138.040 132.690 165.541  1.00  0.00           H  
ATOM   2864  CG  LEU R 230     136.439 134.032 165.248  1.00  0.00           C  
ATOM   2865  HG  LEU R 230     136.123 135.068 165.466  1.00  0.00           H  
ATOM   2866  CD1 LEU R 230     136.411 133.753 163.716  1.00  0.00           C  
ATOM   2867 HD11 LEU R 230     136.531 132.655 163.569  1.00  0.00           H  
ATOM   2868 HD12 LEU R 230     137.197 134.312 163.161  1.00  0.00           H  
ATOM   2869 HD13 LEU R 230     135.446 133.941 163.211  1.00  0.00           H  
ATOM   2870  CD2 LEU R 230     135.282 133.199 165.973  1.00  0.00           C  
ATOM   2871 HD21 LEU R 230     135.156 133.673 166.967  1.00  0.00           H  
ATOM   2872 HD22 LEU R 230     135.545 132.123 166.025  1.00  0.00           H  
ATOM   2873 HD23 LEU R 230     134.343 133.321 165.386  1.00  0.00           H  
ATOM   2874  C   LEU R 230     139.415 135.392 166.953  1.00  0.00           C  
ATOM   2875  O   LEU R 230     138.810 136.369 167.518  1.00  0.00           O  
ATOM   2876  N   PRO R 231     140.498 134.868 167.449  1.00  0.00           N  
ATOM   2877  CD  PRO R 231     141.059 133.574 166.986  1.00  0.00           C  
ATOM   2878  HD1 PRO R 231     141.453 133.551 165.940  1.00  0.00           H  
ATOM   2879  HD2 PRO R 231     140.344 132.736 167.100  1.00  0.00           H  
ATOM   2880  CA  PRO R 231     141.168 135.314 168.664  1.00  0.00           C  
ATOM   2881  HA  PRO R 231     140.534 134.897 169.421  1.00  0.00           H  
ATOM   2882  CB  PRO R 231     142.515 134.631 168.579  1.00  0.00           C  
ATOM   2883  HB1 PRO R 231     143.009 134.480 169.566  1.00  0.00           H  
ATOM   2884  HB2 PRO R 231     143.229 135.059 167.845  1.00  0.00           H  
ATOM   2885  CG  PRO R 231     142.289 133.268 167.893  1.00  0.00           C  
ATOM   2886  HG1 PRO R 231     143.134 132.836 167.323  1.00  0.00           H  
ATOM   2887  HG2 PRO R 231     141.854 132.548 168.612  1.00  0.00           H  
ATOM   2888  C   PRO R 231     141.161 136.800 169.010  1.00  0.00           C  
ATOM   2889  O   PRO R 231     140.883 137.208 170.139  1.00  0.00           O  
ATOM   2890  N   PHE R 232     141.479 137.647 168.029  1.00  0.00           N  
ATOM   2891  HN  PHE R 232     141.530 137.303 167.094  1.00  0.00           H  
ATOM   2892  CA  PHE R 232     141.540 139.084 168.174  1.00  0.00           C  
ATOM   2893  HA  PHE R 232     142.253 139.177 168.980  1.00  0.00           H  
ATOM   2894  CB  PHE R 232     142.233 139.758 166.937  1.00  0.00           C  
ATOM   2895  HB1 PHE R 232     141.721 139.500 165.981  1.00  0.00           H  
ATOM   2896  HB2 PHE R 232     143.292 139.429 166.887  1.00  0.00           H  
ATOM   2897  CG  PHE R 232     142.232 141.286 167.070  1.00  0.00           C  
ATOM   2898  CD1 PHE R 232     142.833 141.976 168.144  1.00  0.00           C  
ATOM   2899  HD1 PHE R 232     143.437 141.396 168.824  1.00  0.00           H  
ATOM   2900  CE1 PHE R 232     142.702 143.370 168.277  1.00  0.00           C  
ATOM   2901  HE1 PHE R 232     143.246 143.813 169.099  1.00  0.00           H  
ATOM   2902  CZ  PHE R 232     142.168 144.060 167.285  1.00  0.00           C  
ATOM   2903  HZ  PHE R 232     142.202 145.142 167.331  1.00  0.00           H  
ATOM   2904  CD2 PHE R 232     141.700 142.051 166.102  1.00  0.00           C  
ATOM   2905  HD2 PHE R 232     141.402 141.500 165.211  1.00  0.00           H  
ATOM   2906  CE2 PHE R 232     141.624 143.446 166.154  1.00  0.00           C  
ATOM   2907  HE2 PHE R 232     141.379 144.032 165.285  1.00  0.00           H  
ATOM   2908  C   PHE R 232     140.196 139.733 168.620  1.00  0.00           C  
ATOM   2909  O   PHE R 232     140.086 140.529 169.554  1.00  0.00           O  
ATOM   2910  N   GLY R 233     139.056 139.251 168.026  1.00  0.00           N  
ATOM   2911  HN  GLY R 233     139.026 138.614 167.251  1.00  0.00           H  
ATOM   2912  CA  GLY R 233     137.741 139.763 168.298  1.00  0.00           C  
ATOM   2913  HA1 GLY R 233     137.165 139.426 167.445  1.00  0.00           H  
ATOM   2914  HA2 GLY R 233     137.814 140.841 168.333  1.00  0.00           H  
ATOM   2915  C   GLY R 233     137.230 139.096 169.565  1.00  0.00           C  
ATOM   2916  O   GLY R 233     136.148 139.455 170.027  1.00  0.00           O  
ATOM   2917  N   ILE R 234     137.958 138.110 170.146  1.00  0.00           N  
ATOM   2918  HN  ILE R 234     138.772 137.727 169.721  1.00  0.00           H  
ATOM   2919  CA  ILE R 234     137.526 137.511 171.390  1.00  0.00           C  
ATOM   2920  HA  ILE R 234     136.499 137.751 171.616  1.00  0.00           H  
ATOM   2921  CB  ILE R 234     137.523 136.038 171.364  1.00  0.00           C  
ATOM   2922  HB  ILE R 234     138.567 135.700 171.242  1.00  0.00           H  
ATOM   2923  CG2 ILE R 234     136.988 135.521 172.710  1.00  0.00           C  
ATOM   2924 HG21 ILE R 234     136.049 136.087 172.904  1.00  0.00           H  
ATOM   2925 HG22 ILE R 234     137.713 135.572 173.543  1.00  0.00           H  
ATOM   2926 HG23 ILE R 234     136.692 134.452 172.632  1.00  0.00           H  
ATOM   2927  CG1 ILE R 234     136.632 135.536 170.133  1.00  0.00           C  
ATOM   2928 HG11 ILE R 234     136.757 134.433 170.053  1.00  0.00           H  
ATOM   2929 HG12 ILE R 234     137.135 135.880 169.208  1.00  0.00           H  
ATOM   2930  CD  ILE R 234     135.189 135.907 170.125  1.00  0.00           C  
ATOM   2931  HD1 ILE R 234     135.158 137.021 170.097  1.00  0.00           H  
ATOM   2932  HD2 ILE R 234     134.728 135.561 171.069  1.00  0.00           H  
ATOM   2933  HD3 ILE R 234     134.575 135.524 169.293  1.00  0.00           H  
ATOM   2934  C   ILE R 234     138.366 138.081 172.607  1.00  0.00           C  
ATOM   2935  O   ILE R 234     137.803 138.410 173.667  1.00  0.00           O  
ATOM   2936  N   GLN R 235     139.710 138.219 172.463  1.00  0.00           N  
ATOM   2937  HN  GLN R 235     140.081 138.137 171.539  1.00  0.00           H  
ATOM   2938  CA  GLN R 235     140.709 138.423 173.518  1.00  0.00           C  
ATOM   2939  HA  GLN R 235     140.520 137.581 174.163  1.00  0.00           H  
ATOM   2940  CB  GLN R 235     142.159 138.425 172.990  1.00  0.00           C  
ATOM   2941  HB1 GLN R 235     142.373 137.365 172.745  1.00  0.00           H  
ATOM   2942  HB2 GLN R 235     142.845 138.626 173.849  1.00  0.00           H  
ATOM   2943  CG  GLN R 235     142.445 139.482 171.814  1.00  0.00           C  
ATOM   2944  HG1 GLN R 235     141.694 139.208 171.043  1.00  0.00           H  
ATOM   2945  HG2 GLN R 235     143.475 139.236 171.470  1.00  0.00           H  
ATOM   2946  CD  GLN R 235     142.505 140.940 172.114  1.00  0.00           C  
ATOM   2947  OE1 GLN R 235     143.069 141.381 173.088  1.00  0.00           O  
ATOM   2948  NE2 GLN R 235     141.968 141.780 171.223  1.00  0.00           N  
ATOM   2949 HE21 GLN R 235     141.779 141.409 170.315  1.00  0.00           H  
ATOM   2950 HE22 GLN R 235     142.126 142.773 171.178  1.00  0.00           H  
ATOM   2951  C   GLN R 235     140.492 139.654 174.332  1.00  0.00           C  
ATOM   2952  O   GLN R 235     140.819 139.799 175.520  1.00  0.00           O  
ATOM   2953  N   PHE R 236     139.967 140.705 173.634  1.00  0.00           N  
ATOM   2954  HN  PHE R 236     139.964 140.706 172.646  1.00  0.00           H  
ATOM   2955  CA  PHE R 236     139.576 142.010 174.244  1.00  0.00           C  
ATOM   2956  HA  PHE R 236     140.231 142.231 175.076  1.00  0.00           H  
ATOM   2957  CB  PHE R 236     140.011 143.243 173.354  1.00  0.00           C  
ATOM   2958  HB1 PHE R 236     141.027 143.056 172.944  1.00  0.00           H  
ATOM   2959  HB2 PHE R 236     140.116 144.096 174.045  1.00  0.00           H  
ATOM   2960  CG  PHE R 236     139.120 143.718 172.258  1.00  0.00           C  
ATOM   2961  CD1 PHE R 236     138.756 142.851 171.287  1.00  0.00           C  
ATOM   2962  HD1 PHE R 236     139.244 141.883 171.247  1.00  0.00           H  
ATOM   2963  CE1 PHE R 236     137.811 143.279 170.290  1.00  0.00           C  
ATOM   2964  HE1 PHE R 236     137.627 142.606 169.465  1.00  0.00           H  
ATOM   2965  CZ  PHE R 236     137.263 144.557 170.324  1.00  0.00           C  
ATOM   2966  HZ  PHE R 236     136.707 144.897 169.458  1.00  0.00           H  
ATOM   2967  CD2 PHE R 236     138.753 145.095 172.153  1.00  0.00           C  
ATOM   2968  HD2 PHE R 236     139.288 145.877 172.672  1.00  0.00           H  
ATOM   2969  CE2 PHE R 236     137.720 145.429 171.353  1.00  0.00           C  
ATOM   2970  HE2 PHE R 236     137.410 146.462 171.355  1.00  0.00           H  
ATOM   2971  C   PHE R 236     138.169 142.119 174.647  1.00  0.00           C  
ATOM   2972  O   PHE R 236     137.862 142.757 175.628  1.00  0.00           O  
ATOM   2973  N   PHE R 237     137.201 141.492 173.929  1.00  0.00           N  
ATOM   2974  HN  PHE R 237     137.436 140.836 173.221  1.00  0.00           H  
ATOM   2975  CA  PHE R 237     135.681 141.638 174.140  1.00  0.00           C  
ATOM   2976  HA  PHE R 237     135.443 142.680 174.317  1.00  0.00           H  
ATOM   2977  CB  PHE R 237     134.762 141.170 172.940  1.00  0.00           C  
ATOM   2978  HB1 PHE R 237     133.767 140.771 173.214  1.00  0.00           H  
ATOM   2979  HB2 PHE R 237     135.267 140.345 172.383  1.00  0.00           H  
ATOM   2980  CG  PHE R 237     134.609 142.365 171.941  1.00  0.00           C  
ATOM   2981  CD1 PHE R 237     134.193 143.626 172.473  1.00  0.00           C  
ATOM   2982  HD1 PHE R 237     133.969 143.707 173.517  1.00  0.00           H  
ATOM   2983  CE1 PHE R 237     133.716 144.715 171.735  1.00  0.00           C  
ATOM   2984  HE1 PHE R 237     133.326 145.598 172.216  1.00  0.00           H  
ATOM   2985  CZ  PHE R 237     133.698 144.501 170.360  1.00  0.00           C  
ATOM   2986  HZ  PHE R 237     133.517 145.354 169.712  1.00  0.00           H  
ATOM   2987  CD2 PHE R 237     134.442 142.240 170.582  1.00  0.00           C  
ATOM   2988  HD2 PHE R 237     134.633 141.280 170.135  1.00  0.00           H  
ATOM   2989  CE2 PHE R 237     134.029 143.241 169.757  1.00  0.00           C  
ATOM   2990  HE2 PHE R 237     133.970 143.128 168.679  1.00  0.00           H  
ATOM   2991  C   PHE R 237     135.233 140.963 175.438  1.00  0.00           C  
ATOM   2992  O   PHE R 237     134.104 141.202 175.953  1.00  0.00           O  
ATOM   2993  N   LEU R 238     136.175 140.237 176.081  1.00  0.00           N  
ATOM   2994  HN  LEU R 238     136.939 139.960 175.497  1.00  0.00           H  
ATOM   2995  CA  LEU R 238     136.072 139.834 177.439  1.00  0.00           C  
ATOM   2996  HA  LEU R 238     135.058 139.489 177.583  1.00  0.00           H  
ATOM   2997  CB  LEU R 238     136.858 138.517 177.688  1.00  0.00           C  
ATOM   2998  HB1 LEU R 238     136.389 137.827 176.942  1.00  0.00           H  
ATOM   2999  HB2 LEU R 238     136.627 137.969 178.626  1.00  0.00           H  
ATOM   3000  CG  LEU R 238     138.404 138.529 177.410  1.00  0.00           C  
ATOM   3001  HG  LEU R 238     138.656 139.289 176.643  1.00  0.00           H  
ATOM   3002  CD1 LEU R 238     139.303 138.785 178.624  1.00  0.00           C  
ATOM   3003 HD11 LEU R 238     139.368 139.873 178.839  1.00  0.00           H  
ATOM   3004 HD12 LEU R 238     140.276 138.330 178.328  1.00  0.00           H  
ATOM   3005 HD13 LEU R 238     138.878 138.251 179.503  1.00  0.00           H  
ATOM   3006  CD2 LEU R 238     138.744 137.170 176.804  1.00  0.00           C  
ATOM   3007 HD21 LEU R 238     138.143 137.176 175.864  1.00  0.00           H  
ATOM   3008 HD22 LEU R 238     138.425 136.342 177.463  1.00  0.00           H  
ATOM   3009 HD23 LEU R 238     139.820 137.003 176.544  1.00  0.00           H  
ATOM   3010  C   LEU R 238     136.428 140.827 178.608  1.00  0.00           C  
ATOM   3011  O   LEU R 238     136.452 140.402 179.772  1.00  0.00           O  
ATOM   3012  N   PHE R 239     136.659 142.090 178.295  1.00  0.00           N  
ATOM   3013  HN  PHE R 239     136.743 142.536 177.409  1.00  0.00           H  
ATOM   3014  CA  PHE R 239     136.809 143.104 179.371  1.00  0.00           C  
ATOM   3015  HA  PHE R 239     137.645 142.690 179.913  1.00  0.00           H  
ATOM   3016  CB  PHE R 239     137.424 144.383 178.787  1.00  0.00           C  
ATOM   3017  HB1 PHE R 239     138.461 144.062 178.551  1.00  0.00           H  
ATOM   3018  HB2 PHE R 239     137.576 145.142 179.590  1.00  0.00           H  
ATOM   3019  CG  PHE R 239     136.794 145.036 177.557  1.00  0.00           C  
ATOM   3020  CD1 PHE R 239     135.422 145.292 177.398  1.00  0.00           C  
ATOM   3021  HD1 PHE R 239     134.732 145.127 178.216  1.00  0.00           H  
ATOM   3022  CE1 PHE R 239     134.927 145.881 176.239  1.00  0.00           C  
ATOM   3023  HE1 PHE R 239     133.877 146.070 176.109  1.00  0.00           H  
ATOM   3024  CZ  PHE R 239     135.789 146.377 175.293  1.00  0.00           C  
ATOM   3025  HZ  PHE R 239     135.391 146.853 174.404  1.00  0.00           H  
ATOM   3026  CD2 PHE R 239     137.697 145.558 176.619  1.00  0.00           C  
ATOM   3027  HD2 PHE R 239     138.757 145.400 176.747  1.00  0.00           H  
ATOM   3028  CE2 PHE R 239     137.205 146.233 175.512  1.00  0.00           C  
ATOM   3029  HE2 PHE R 239     137.955 146.651 174.855  1.00  0.00           H  
ATOM   3030  C   PHE R 239     135.644 143.339 180.271  1.00  0.00           C  
ATOM   3031  O   PHE R 239     135.841 143.664 181.458  1.00  0.00           O  
ATOM   3032  N   LEU R 240     134.432 143.202 179.809  1.00  0.00           N  
ATOM   3033  HN  LEU R 240     134.302 142.896 178.870  1.00  0.00           H  
ATOM   3034  CA  LEU R 240     133.251 143.306 180.601  1.00  0.00           C  
ATOM   3035  HA  LEU R 240     133.508 144.185 181.163  1.00  0.00           H  
ATOM   3036  CB  LEU R 240     132.007 143.395 179.798  1.00  0.00           C  
ATOM   3037  HB1 LEU R 240     131.243 142.705 180.243  1.00  0.00           H  
ATOM   3038  HB2 LEU R 240     132.243 142.984 178.793  1.00  0.00           H  
ATOM   3039  CG  LEU R 240     131.475 144.845 179.618  1.00  0.00           C  
ATOM   3040  HG  LEU R 240     132.215 145.648 179.420  1.00  0.00           H  
ATOM   3041  CD1 LEU R 240     130.604 144.792 178.372  1.00  0.00           C  
ATOM   3042 HD11 LEU R 240     129.888 143.946 178.467  1.00  0.00           H  
ATOM   3043 HD12 LEU R 240     131.197 144.583 177.466  1.00  0.00           H  
ATOM   3044 HD13 LEU R 240     130.175 145.817 178.233  1.00  0.00           H  
ATOM   3045  CD2 LEU R 240     130.702 145.194 180.846  1.00  0.00           C  
ATOM   3046 HD21 LEU R 240     130.207 146.154 180.608  1.00  0.00           H  
ATOM   3047 HD22 LEU R 240     131.362 145.186 181.751  1.00  0.00           H  
ATOM   3048 HD23 LEU R 240     129.898 144.485 181.118  1.00  0.00           H  
ATOM   3049  C   LEU R 240     133.134 142.107 181.608  1.00  0.00           C  
ATOM   3050  OT1 LEU R 240     133.566 140.976 181.335  1.00  0.00           O  
ATOM   3051  OT2 LEU R 240     132.439 142.437 182.655  1.00  0.00           O  
ATOM   3052  N   PHE R 250     144.503 140.474 179.994  1.00  0.00           N  
ATOM   3053  HT1 PHE R 250     144.304 141.173 179.238  1.00  0.00           H  
ATOM   3054  HT2 PHE R 250     143.682 140.493 180.636  1.00  0.00           H  
ATOM   3055  HT3 PHE R 250     144.527 139.511 179.602  1.00  0.00           H  
ATOM   3056  CA  PHE R 250     145.708 140.866 180.654  1.00  0.00           C  
ATOM   3057  HA  PHE R 250     145.432 141.832 181.040  1.00  0.00           H  
ATOM   3058  CB  PHE R 250     146.029 139.842 181.766  1.00  0.00           C  
ATOM   3059  HB1 PHE R 250     146.561 138.913 181.479  1.00  0.00           H  
ATOM   3060  HB2 PHE R 250     145.094 139.422 182.197  1.00  0.00           H  
ATOM   3061  CG  PHE R 250     146.891 140.335 182.873  1.00  0.00           C  
ATOM   3062  CD1 PHE R 250     147.840 141.352 182.811  1.00  0.00           C  
ATOM   3063  HD1 PHE R 250     148.008 142.031 181.985  1.00  0.00           H  
ATOM   3064  CE1 PHE R 250     148.644 141.655 183.935  1.00  0.00           C  
ATOM   3065  HE1 PHE R 250     149.446 142.381 183.939  1.00  0.00           H  
ATOM   3066  CZ  PHE R 250     148.283 141.149 185.190  1.00  0.00           C  
ATOM   3067  HZ  PHE R 250     148.783 141.405 186.114  1.00  0.00           H  
ATOM   3068  CD2 PHE R 250     146.739 139.659 184.098  1.00  0.00           C  
ATOM   3069  HD2 PHE R 250     146.003 138.871 184.202  1.00  0.00           H  
ATOM   3070  CE2 PHE R 250     147.338 140.133 185.305  1.00  0.00           C  
ATOM   3071  HE2 PHE R 250     147.058 139.709 186.260  1.00  0.00           H  
ATOM   3072  C   PHE R 250     146.841 141.030 179.569  1.00  0.00           C  
ATOM   3073  O   PHE R 250     146.578 141.428 178.432  1.00  0.00           O  
ATOM   3074  N   CYS R 251     148.183 140.750 179.881  1.00  0.00           N  
ATOM   3075  HN  CYS R 251     148.379 140.330 180.760  1.00  0.00           H  
ATOM   3076  CA  CYS R 251     149.295 140.841 178.936  1.00  0.00           C  
ATOM   3077  HA  CYS R 251     149.104 141.543 178.134  1.00  0.00           H  
ATOM   3078  CB  CYS R 251     150.662 141.130 179.780  1.00  0.00           C  
ATOM   3079  HB1 CYS R 251     150.928 140.215 180.351  1.00  0.00           H  
ATOM   3080  HB2 CYS R 251     150.409 141.918 180.521  1.00  0.00           H  
ATOM   3081  SG  CYS R 251     151.873 141.854 178.814  1.00  0.00           S  
ATOM   3082  HG1 CYS R 251     152.470 142.462 179.825  1.00  0.00           H  
ATOM   3083  C   CYS R 251     149.322 139.519 178.281  1.00  0.00           C  
ATOM   3084  O   CYS R 251     148.621 138.573 178.601  1.00  0.00           O  
ATOM   3085  N   HSD R 252     150.302 139.402 177.311  1.00  0.00           N  
ATOM   3086  HN  HSD R 252     150.994 140.109 177.146  1.00  0.00           H  
ATOM   3087  CA  HSD R 252     150.608 138.194 176.471  1.00  0.00           C  
ATOM   3088  HA  HSD R 252     151.268 138.480 175.658  1.00  0.00           H  
ATOM   3089  CB  HSD R 252     151.408 137.090 177.075  1.00  0.00           C  
ATOM   3090  HB1 HSD R 252     152.329 137.520 177.532  1.00  0.00           H  
ATOM   3091  HB2 HSD R 252     151.745 136.429 176.244  1.00  0.00           H  
ATOM   3092  ND1 HSD R 252     149.724 135.428 178.029  1.00  0.00           N  
ATOM   3093  HD1 HSD R 252     149.459 134.982 177.179  1.00  0.00           H  
ATOM   3094  CG  HSD R 252     150.620 136.427 178.239  1.00  0.00           C  
ATOM   3095  CE1 HSD R 252     149.259 135.012 179.220  1.00  0.00           C  
ATOM   3096  HE1 HSD R 252     148.727 134.065 179.215  1.00  0.00           H  
ATOM   3097  NE2 HSD R 252     149.823 135.726 180.199  1.00  0.00           N  
ATOM   3098  CD2 HSD R 252     150.666 136.594 179.577  1.00  0.00           C  
ATOM   3099  HD2 HSD R 252     151.321 137.285 180.104  1.00  0.00           H  
ATOM   3100  C   HSD R 252     149.352 137.642 175.794  1.00  0.00           C  
ATOM   3101  O   HSD R 252     149.290 136.475 175.308  1.00  0.00           O  
ATOM   3102  N   VAL R 253     148.302 138.450 175.666  1.00  0.00           N  
ATOM   3103  HN  VAL R 253     148.382 139.342 176.114  1.00  0.00           H  
ATOM   3104  CA  VAL R 253     146.992 138.117 175.076  1.00  0.00           C  
ATOM   3105  HA  VAL R 253     147.111 137.250 174.442  1.00  0.00           H  
ATOM   3106  CB  VAL R 253     145.891 137.710 176.043  1.00  0.00           C  
ATOM   3107  HB  VAL R 253     145.077 137.307 175.384  1.00  0.00           H  
ATOM   3108  CG1 VAL R 253     145.367 138.831 176.923  1.00  0.00           C  
ATOM   3109 HG11 VAL R 253     144.940 139.560 176.201  1.00  0.00           H  
ATOM   3110 HG12 VAL R 253     146.189 139.232 177.549  1.00  0.00           H  
ATOM   3111 HG13 VAL R 253     144.503 138.458 177.514  1.00  0.00           H  
ATOM   3112  CG2 VAL R 253     146.392 136.486 176.847  1.00  0.00           C  
ATOM   3113 HG21 VAL R 253     147.318 136.791 177.366  1.00  0.00           H  
ATOM   3114 HG22 VAL R 253     146.556 135.661 176.128  1.00  0.00           H  
ATOM   3115 HG23 VAL R 253     145.596 136.177 177.559  1.00  0.00           H  
ATOM   3116  C   VAL R 253     146.621 139.260 174.123  1.00  0.00           C  
ATOM   3117  O   VAL R 253     146.384 139.071 172.926  1.00  0.00           O  
ATOM   3118  N   HSD R 254     146.541 140.520 174.580  1.00  0.00           N  
ATOM   3119  HN  HSD R 254     146.610 140.873 175.503  1.00  0.00           H  
ATOM   3120  CA  HSD R 254     146.230 141.588 173.623  1.00  0.00           C  
ATOM   3121  HA  HSD R 254     145.336 141.232 173.134  1.00  0.00           H  
ATOM   3122  CB  HSD R 254     146.029 143.022 174.221  1.00  0.00           C  
ATOM   3123  HB1 HSD R 254     146.823 143.416 174.884  1.00  0.00           H  
ATOM   3124  HB2 HSD R 254     145.150 142.985 174.890  1.00  0.00           H  
ATOM   3125  ND1 HSD R 254     144.443 143.852 172.457  1.00  0.00           N  
ATOM   3126  HD1 HSD R 254     143.822 143.091 172.619  1.00  0.00           H  
ATOM   3127  CG  HSD R 254     145.554 144.085 173.211  1.00  0.00           C  
ATOM   3128  CE1 HSD R 254     144.233 144.957 171.662  1.00  0.00           C  
ATOM   3129  HE1 HSD R 254     143.323 144.976 171.062  1.00  0.00           H  
ATOM   3130  NE2 HSD R 254     145.121 145.872 171.907  1.00  0.00           N  
ATOM   3131  CD2 HSD R 254     145.946 145.368 172.911  1.00  0.00           C  
ATOM   3132  HD2 HSD R 254     146.650 146.025 173.406  1.00  0.00           H  
ATOM   3133  C   HSD R 254     147.221 141.771 172.516  1.00  0.00           C  
ATOM   3134  O   HSD R 254     146.924 141.560 171.321  1.00  0.00           O  
ATOM   3135  N   LEU R 255     148.513 141.850 172.965  1.00  0.00           N  
ATOM   3136  HN  LEU R 255     148.676 141.862 173.948  1.00  0.00           H  
ATOM   3137  CA  LEU R 255     149.670 142.011 172.107  1.00  0.00           C  
ATOM   3138  HA  LEU R 255     149.415 142.783 171.400  1.00  0.00           H  
ATOM   3139  CB  LEU R 255     150.866 142.611 172.930  1.00  0.00           C  
ATOM   3140  HB1 LEU R 255     150.475 143.550 173.389  1.00  0.00           H  
ATOM   3141  HB2 LEU R 255     151.649 142.870 172.175  1.00  0.00           H  
ATOM   3142  CG  LEU R 255     151.554 141.696 173.995  1.00  0.00           C  
ATOM   3143  HG  LEU R 255     151.830 140.699 173.611  1.00  0.00           H  
ATOM   3144  CD1 LEU R 255     152.814 142.385 174.560  1.00  0.00           C  
ATOM   3145 HD11 LEU R 255     152.642 143.442 174.846  1.00  0.00           H  
ATOM   3146 HD12 LEU R 255     153.605 142.287 173.779  1.00  0.00           H  
ATOM   3147 HD13 LEU R 255     153.210 141.826 175.430  1.00  0.00           H  
ATOM   3148  CD2 LEU R 255     150.474 141.516 175.116  1.00  0.00           C  
ATOM   3149 HD21 LEU R 255     149.761 140.680 174.946  1.00  0.00           H  
ATOM   3150 HD22 LEU R 255     149.975 142.488 175.296  1.00  0.00           H  
ATOM   3151 HD23 LEU R 255     151.053 141.249 176.026  1.00  0.00           H  
ATOM   3152  C   LEU R 255     149.957 140.698 171.431  1.00  0.00           C  
ATOM   3153  O   LEU R 255     150.393 140.723 170.264  1.00  0.00           O  
ATOM   3154  N   VAL R 256     149.711 139.482 171.987  1.00  0.00           N  
ATOM   3155  HN  VAL R 256     149.359 139.335 172.907  1.00  0.00           H  
ATOM   3156  CA  VAL R 256     149.943 138.214 171.241  1.00  0.00           C  
ATOM   3157  HA  VAL R 256     150.950 138.231 170.855  1.00  0.00           H  
ATOM   3158  CB  VAL R 256     149.702 136.970 172.199  1.00  0.00           C  
ATOM   3159  HB  VAL R 256     150.115 137.340 173.169  1.00  0.00           H  
ATOM   3160  CG1 VAL R 256     148.280 136.430 172.212  1.00  0.00           C  
ATOM   3161 HG11 VAL R 256     148.154 135.742 171.346  1.00  0.00           H  
ATOM   3162 HG12 VAL R 256     147.508 137.228 172.200  1.00  0.00           H  
ATOM   3163 HG13 VAL R 256     148.090 135.676 173.016  1.00  0.00           H  
ATOM   3164  CG2 VAL R 256     150.631 135.866 171.699  1.00  0.00           C  
ATOM   3165 HG21 VAL R 256     151.685 136.043 172.035  1.00  0.00           H  
ATOM   3166 HG22 VAL R 256     150.471 135.839 170.602  1.00  0.00           H  
ATOM   3167 HG23 VAL R 256     150.354 134.939 172.223  1.00  0.00           H  
ATOM   3168  C   VAL R 256     149.060 138.024 169.978  1.00  0.00           C  
ATOM   3169  O   VAL R 256     149.315 137.403 168.961  1.00  0.00           O  
ATOM   3170  N   SER R 257     147.930 138.709 170.003  1.00  0.00           N  
ATOM   3171  HN  SER R 257     147.701 139.265 170.807  1.00  0.00           H  
ATOM   3172  CA  SER R 257     146.875 138.464 169.034  1.00  0.00           C  
ATOM   3173  HA  SER R 257     147.118 137.592 168.459  1.00  0.00           H  
ATOM   3174  CB  SER R 257     145.435 138.452 169.696  1.00  0.00           C  
ATOM   3175  HB1 SER R 257     145.201 139.516 169.951  1.00  0.00           H  
ATOM   3176  HB2 SER R 257     145.504 137.858 170.634  1.00  0.00           H  
ATOM   3177  OG  SER R 257     144.428 137.902 168.850  1.00  0.00           O  
ATOM   3178  HG1 SER R 257     144.601 136.996 168.588  1.00  0.00           H  
ATOM   3179  C   SER R 257     146.713 139.568 168.052  1.00  0.00           C  
ATOM   3180  O   SER R 257     146.262 139.243 166.958  1.00  0.00           O  
ATOM   3181  N   ILE R 258     147.097 140.871 168.244  1.00  0.00           N  
ATOM   3182  HN  ILE R 258     147.444 141.149 169.126  1.00  0.00           H  
ATOM   3183  CA  ILE R 258     147.180 141.863 167.184  1.00  0.00           C  
ATOM   3184  HA  ILE R 258     146.200 141.912 166.738  1.00  0.00           H  
ATOM   3185  CB  ILE R 258     147.522 143.236 167.653  1.00  0.00           C  
ATOM   3186  HB  ILE R 258     148.606 143.459 167.523  1.00  0.00           H  
ATOM   3187  CG2 ILE R 258     146.708 144.253 166.815  1.00  0.00           C  
ATOM   3188 HG21 ILE R 258     145.598 144.122 166.854  1.00  0.00           H  
ATOM   3189 HG22 ILE R 258     147.073 144.025 165.801  1.00  0.00           H  
ATOM   3190 HG23 ILE R 258     146.945 145.263 167.225  1.00  0.00           H  
ATOM   3191  CG1 ILE R 258     147.317 143.457 169.137  1.00  0.00           C  
ATOM   3192 HG11 ILE R 258     148.189 142.975 169.618  1.00  0.00           H  
ATOM   3193 HG12 ILE R 258     146.350 143.080 169.541  1.00  0.00           H  
ATOM   3194  CD  ILE R 258     147.595 144.873 169.712  1.00  0.00           C  
ATOM   3195  HD1 ILE R 258     146.795 145.500 169.263  1.00  0.00           H  
ATOM   3196  HD2 ILE R 258     148.591 145.289 169.453  1.00  0.00           H  
ATOM   3197  HD3 ILE R 258     147.465 144.873 170.816  1.00  0.00           H  
ATOM   3198  C   ILE R 258     148.144 141.519 166.115  1.00  0.00           C  
ATOM   3199  O   ILE R 258     147.950 141.936 164.966  1.00  0.00           O  
ATOM   3200  N   PHE R 259     149.225 140.788 166.426  1.00  0.00           N  
ATOM   3201  HN  PHE R 259     149.347 140.599 167.398  1.00  0.00           H  
ATOM   3202  CA  PHE R 259     150.084 140.179 165.453  1.00  0.00           C  
ATOM   3203  HA  PHE R 259     150.512 140.892 164.770  1.00  0.00           H  
ATOM   3204  CB  PHE R 259     151.344 139.650 166.189  1.00  0.00           C  
ATOM   3205  HB1 PHE R 259     151.069 139.022 167.066  1.00  0.00           H  
ATOM   3206  HB2 PHE R 259     151.850 140.558 166.570  1.00  0.00           H  
ATOM   3207  CG  PHE R 259     152.263 138.816 165.219  1.00  0.00           C  
ATOM   3208  CD1 PHE R 259     152.702 139.266 163.928  1.00  0.00           C  
ATOM   3209  HD1 PHE R 259     152.474 140.282 163.650  1.00  0.00           H  
ATOM   3210  CE1 PHE R 259     153.390 138.379 163.104  1.00  0.00           C  
ATOM   3211  HE1 PHE R 259     153.565 138.708 162.087  1.00  0.00           H  
ATOM   3212  CZ  PHE R 259     153.684 137.073 163.488  1.00  0.00           C  
ATOM   3213  HZ  PHE R 259     154.139 136.402 162.784  1.00  0.00           H  
ATOM   3214  CD2 PHE R 259     152.731 137.658 165.661  1.00  0.00           C  
ATOM   3215  HD2 PHE R 259     152.313 137.471 166.645  1.00  0.00           H  
ATOM   3216  CE2 PHE R 259     153.370 136.733 164.855  1.00  0.00           C  
ATOM   3217  HE2 PHE R 259     153.512 135.713 165.206  1.00  0.00           H  
ATOM   3218  C   PHE R 259     149.309 139.200 164.630  1.00  0.00           C  
ATOM   3219  O   PHE R 259     149.291 139.222 163.407  1.00  0.00           O  
ATOM   3220  N   LEU R 260     148.706 138.170 165.240  1.00  0.00           N  
ATOM   3221  HN  LEU R 260     148.760 138.128 166.231  1.00  0.00           H  
ATOM   3222  CA  LEU R 260     148.057 137.086 164.496  1.00  0.00           C  
ATOM   3223  HA  LEU R 260     148.659 136.620 163.729  1.00  0.00           H  
ATOM   3224  CB  LEU R 260     147.368 136.097 165.496  1.00  0.00           C  
ATOM   3225  HB1 LEU R 260     146.768 135.385 164.887  1.00  0.00           H  
ATOM   3226  HB2 LEU R 260     146.674 136.547 166.232  1.00  0.00           H  
ATOM   3227  CG  LEU R 260     148.419 135.155 166.266  1.00  0.00           C  
ATOM   3228  HG  LEU R 260     149.180 135.687 166.874  1.00  0.00           H  
ATOM   3229  CD1 LEU R 260     147.632 134.185 167.134  1.00  0.00           C  
ATOM   3230 HD11 LEU R 260     146.873 133.628 166.546  1.00  0.00           H  
ATOM   3231 HD12 LEU R 260     147.036 134.559 167.993  1.00  0.00           H  
ATOM   3232 HD13 LEU R 260     148.382 133.495 167.590  1.00  0.00           H  
ATOM   3233  CD2 LEU R 260     149.408 134.473 165.293  1.00  0.00           C  
ATOM   3234 HD21 LEU R 260     150.250 135.022 164.814  1.00  0.00           H  
ATOM   3235 HD22 LEU R 260     148.941 133.976 164.412  1.00  0.00           H  
ATOM   3236 HD23 LEU R 260     149.947 133.716 165.888  1.00  0.00           H  
ATOM   3237  C   LEU R 260     146.925 137.587 163.557  1.00  0.00           C  
ATOM   3238  O   LEU R 260     146.853 137.100 162.441  1.00  0.00           O  
ATOM   3239  N   SER R 261     146.161 138.607 163.973  1.00  0.00           N  
ATOM   3240  HN  SER R 261     146.272 138.895 164.920  1.00  0.00           H  
ATOM   3241  CA  SER R 261     145.200 139.236 163.045  1.00  0.00           C  
ATOM   3242  HA  SER R 261     144.514 138.499 162.670  1.00  0.00           H  
ATOM   3243  CB  SER R 261     144.449 140.257 163.829  1.00  0.00           C  
ATOM   3244  HB1 SER R 261     145.068 141.184 163.935  1.00  0.00           H  
ATOM   3245  HB2 SER R 261     144.142 139.872 164.824  1.00  0.00           H  
ATOM   3246  OG  SER R 261     143.281 140.556 163.107  1.00  0.00           O  
ATOM   3247  HG1 SER R 261     143.529 140.992 162.290  1.00  0.00           H  
ATOM   3248  C   SER R 261     145.857 139.941 161.884  1.00  0.00           C  
ATOM   3249  O   SER R 261     145.415 139.832 160.764  1.00  0.00           O  
ATOM   3250  N   ALA R 262     147.036 140.595 162.133  1.00  0.00           N  
ATOM   3251  HN  ALA R 262     147.561 140.515 162.979  1.00  0.00           H  
ATOM   3252  CA  ALA R 262     147.804 141.043 160.974  1.00  0.00           C  
ATOM   3253  HA  ALA R 262     147.134 141.614 160.356  1.00  0.00           H  
ATOM   3254  CB  ALA R 262     148.977 141.941 161.446  1.00  0.00           C  
ATOM   3255  HB1 ALA R 262     149.698 141.374 162.070  1.00  0.00           H  
ATOM   3256  HB2 ALA R 262     148.634 142.822 162.024  1.00  0.00           H  
ATOM   3257  HB3 ALA R 262     149.584 142.315 160.589  1.00  0.00           H  
ATOM   3258  C   ALA R 262     148.486 140.063 160.058  1.00  0.00           C  
ATOM   3259  O   ALA R 262     148.630 140.293 158.856  1.00  0.00           O  
ATOM   3260  N   LEU R 263     148.846 138.942 160.676  1.00  0.00           N  
ATOM   3261  HN  LEU R 263     148.839 138.999 161.673  1.00  0.00           H  
ATOM   3262  CA  LEU R 263     149.246 137.687 160.055  1.00  0.00           C  
ATOM   3263  HA  LEU R 263     150.109 137.904 159.454  1.00  0.00           H  
ATOM   3264  CB  LEU R 263     149.795 136.504 160.980  1.00  0.00           C  
ATOM   3265  HB1 LEU R 263     149.010 136.247 161.713  1.00  0.00           H  
ATOM   3266  HB2 LEU R 263     150.694 136.832 161.556  1.00  0.00           H  
ATOM   3267  CG  LEU R 263     150.177 135.218 160.233  1.00  0.00           C  
ATOM   3268  HG  LEU R 263     149.323 134.719 159.736  1.00  0.00           H  
ATOM   3269  CD1 LEU R 263     151.169 135.424 159.128  1.00  0.00           C  
ATOM   3270 HD11 LEU R 263     152.134 135.838 159.490  1.00  0.00           H  
ATOM   3271 HD12 LEU R 263     150.884 136.068 158.270  1.00  0.00           H  
ATOM   3272 HD13 LEU R 263     151.369 134.428 158.673  1.00  0.00           H  
ATOM   3273  CD2 LEU R 263     150.758 134.217 161.177  1.00  0.00           C  
ATOM   3274 HD21 LEU R 263     150.112 133.990 162.052  1.00  0.00           H  
ATOM   3275 HD22 LEU R 263     151.765 134.440 161.573  1.00  0.00           H  
ATOM   3276 HD23 LEU R 263     150.942 133.268 160.628  1.00  0.00           H  
ATOM   3277  C   LEU R 263     148.203 137.104 159.107  1.00  0.00           C  
ATOM   3278  O   LEU R 263     148.406 137.106 157.899  1.00  0.00           O  
ATOM   3279  N   ASN R 264     147.003 136.716 159.628  1.00  0.00           N  
ATOM   3280  HN  ASN R 264     146.906 136.800 160.619  1.00  0.00           H  
ATOM   3281  CA  ASN R 264     145.957 136.147 158.793  1.00  0.00           C  
ATOM   3282  HA  ASN R 264     146.451 135.285 158.382  1.00  0.00           H  
ATOM   3283  CB  ASN R 264     144.691 135.724 159.680  1.00  0.00           C  
ATOM   3284  HB1 ASN R 264     144.623 136.480 160.487  1.00  0.00           H  
ATOM   3285  HB2 ASN R 264     144.828 134.707 160.117  1.00  0.00           H  
ATOM   3286  CG  ASN R 264     143.327 135.700 159.029  1.00  0.00           C  
ATOM   3287  OD1 ASN R 264     142.387 136.153 159.682  1.00  0.00           O  
ATOM   3288  ND2 ASN R 264     143.108 135.202 157.818  1.00  0.00           N  
ATOM   3289 HD21 ASN R 264     142.183 135.102 157.453  1.00  0.00           H  
ATOM   3290 HD22 ASN R 264     143.870 135.049 157.193  1.00  0.00           H  
ATOM   3291  C   ASN R 264     145.627 136.917 157.538  1.00  0.00           C  
ATOM   3292  O   ASN R 264     145.648 136.367 156.474  1.00  0.00           O  
ATOM   3293  N   SER R 265     145.401 138.244 157.748  1.00  0.00           N  
ATOM   3294  HN  SER R 265     145.331 138.578 158.688  1.00  0.00           H  
ATOM   3295  CA  SER R 265     145.002 139.181 156.666  1.00  0.00           C  
ATOM   3296  HA  SER R 265     144.157 138.745 156.165  1.00  0.00           H  
ATOM   3297  CB  SER R 265     144.668 140.577 157.387  1.00  0.00           C  
ATOM   3298  HB1 SER R 265     145.463 140.956 158.067  1.00  0.00           H  
ATOM   3299  HB2 SER R 265     143.789 140.575 158.063  1.00  0.00           H  
ATOM   3300  OG  SER R 265     144.446 141.627 156.409  1.00  0.00           O  
ATOM   3301  HG1 SER R 265     143.848 141.448 155.676  1.00  0.00           H  
ATOM   3302  C   SER R 265     146.087 139.302 155.613  1.00  0.00           C  
ATOM   3303  O   SER R 265     145.861 139.565 154.432  1.00  0.00           O  
ATOM   3304  N   SER R 266     147.437 139.238 156.052  1.00  0.00           N  
ATOM   3305  HN  SER R 266     147.668 139.041 156.998  1.00  0.00           H  
ATOM   3306  CA  SER R 266     148.508 139.312 155.094  1.00  0.00           C  
ATOM   3307  HA  SER R 266     148.409 140.277 154.633  1.00  0.00           H  
ATOM   3308  CB  SER R 266     149.944 139.184 155.609  1.00  0.00           C  
ATOM   3309  HB1 SER R 266     149.917 139.934 156.427  1.00  0.00           H  
ATOM   3310  HB2 SER R 266     150.748 139.380 154.857  1.00  0.00           H  
ATOM   3311  OG  SER R 266     150.207 137.947 156.292  1.00  0.00           O  
ATOM   3312  HG1 SER R 266     149.549 137.756 156.968  1.00  0.00           H  
ATOM   3313  C   SER R 266     148.394 138.117 154.102  1.00  0.00           C  
ATOM   3314  O   SER R 266     148.879 138.210 152.914  1.00  0.00           O  
ATOM   3315  N   ALA R 267     147.913 136.902 154.597  1.00  0.00           N  
ATOM   3316  HN  ALA R 267     147.542 136.854 155.520  1.00  0.00           H  
ATOM   3317  CA  ALA R 267     147.997 135.646 153.888  1.00  0.00           C  
ATOM   3318  HA  ALA R 267     148.836 135.724 153.216  1.00  0.00           H  
ATOM   3319  CB  ALA R 267     148.237 134.560 154.988  1.00  0.00           C  
ATOM   3320  HB1 ALA R 267     147.325 134.450 155.614  1.00  0.00           H  
ATOM   3321  HB2 ALA R 267     149.033 134.921 155.676  1.00  0.00           H  
ATOM   3322  HB3 ALA R 267     148.411 133.542 154.587  1.00  0.00           H  
ATOM   3323  C   ALA R 267     146.792 135.248 153.058  1.00  0.00           C  
ATOM   3324  O   ALA R 267     146.776 134.210 152.515  1.00  0.00           O  
ATOM   3325  N   ASN R 268     145.721 136.134 152.909  1.00  0.00           N  
ATOM   3326  HN  ASN R 268     145.680 136.917 153.519  1.00  0.00           H  
ATOM   3327  CA  ASN R 268     144.581 135.963 152.022  1.00  0.00           C  
ATOM   3328  HA  ASN R 268     144.097 135.033 152.290  1.00  0.00           H  
ATOM   3329  CB  ASN R 268     143.473 137.004 152.224  1.00  0.00           C  
ATOM   3330  HB1 ASN R 268     142.695 136.695 151.502  1.00  0.00           H  
ATOM   3331  HB2 ASN R 268     143.882 138.019 152.035  1.00  0.00           H  
ATOM   3332  CG  ASN R 268     142.869 136.930 153.596  1.00  0.00           C  
ATOM   3333  OD1 ASN R 268     143.059 135.947 154.374  1.00  0.00           O  
ATOM   3334  ND2 ASN R 268     142.258 138.081 154.057  1.00  0.00           N  
ATOM   3335 HD21 ASN R 268     142.231 138.888 153.472  1.00  0.00           H  
ATOM   3336 HD22 ASN R 268     141.866 138.199 154.966  1.00  0.00           H  
ATOM   3337  C   ASN R 268     144.955 135.838 150.498  1.00  0.00           C  
ATOM   3338  O   ASN R 268     144.396 134.881 149.924  1.00  0.00           O  
ATOM   3339  N   PRO R 269     145.733 136.724 149.818  1.00  0.00           N  
ATOM   3340  CD  PRO R 269     146.169 138.017 150.348  1.00  0.00           C  
ATOM   3341  HD1 PRO R 269     146.652 137.759 151.314  1.00  0.00           H  
ATOM   3342  HD2 PRO R 269     145.399 138.806 150.524  1.00  0.00           H  
ATOM   3343  CA  PRO R 269     145.903 136.561 148.399  1.00  0.00           C  
ATOM   3344  HA  PRO R 269     144.926 136.342 148.011  1.00  0.00           H  
ATOM   3345  CB  PRO R 269     146.520 137.921 148.010  1.00  0.00           C  
ATOM   3346  HB1 PRO R 269     145.784 138.660 147.618  1.00  0.00           H  
ATOM   3347  HB2 PRO R 269     147.302 137.810 147.224  1.00  0.00           H  
ATOM   3348  CG  PRO R 269     147.031 138.536 149.250  1.00  0.00           C  
ATOM   3349  HG1 PRO R 269     148.084 138.223 149.422  1.00  0.00           H  
ATOM   3350  HG2 PRO R 269     147.057 139.644 149.178  1.00  0.00           H  
ATOM   3351  C   PRO R 269     146.807 135.315 148.133  1.00  0.00           C  
ATOM   3352  O   PRO R 269     146.661 134.714 147.113  1.00  0.00           O  
ATOM   3353  N   ILE R 270     147.765 134.971 149.018  1.00  0.00           N  
ATOM   3354  HN  ILE R 270     147.871 135.472 149.878  1.00  0.00           H  
ATOM   3355  CA  ILE R 270     148.704 133.821 148.982  1.00  0.00           C  
ATOM   3356  HA  ILE R 270     149.341 134.029 148.138  1.00  0.00           H  
ATOM   3357  CB  ILE R 270     149.578 133.817 150.273  1.00  0.00           C  
ATOM   3358  HB  ILE R 270     148.985 133.605 151.181  1.00  0.00           H  
ATOM   3359  CG2 ILE R 270     150.568 132.578 150.097  1.00  0.00           C  
ATOM   3360 HG21 ILE R 270     151.128 132.606 149.137  1.00  0.00           H  
ATOM   3361 HG22 ILE R 270     150.122 131.565 150.190  1.00  0.00           H  
ATOM   3362 HG23 ILE R 270     151.350 132.582 150.891  1.00  0.00           H  
ATOM   3363  CG1 ILE R 270     150.292 135.168 150.456  1.00  0.00           C  
ATOM   3364 HG11 ILE R 270     149.620 136.008 150.746  1.00  0.00           H  
ATOM   3365 HG12 ILE R 270     150.772 135.416 149.486  1.00  0.00           H  
ATOM   3366  CD  ILE R 270     151.324 135.285 151.535  1.00  0.00           C  
ATOM   3367  HD1 ILE R 270     152.187 134.650 151.256  1.00  0.00           H  
ATOM   3368  HD2 ILE R 270     150.962 134.784 152.462  1.00  0.00           H  
ATOM   3369  HD3 ILE R 270     151.594 136.326 151.832  1.00  0.00           H  
ATOM   3370  C   ILE R 270     147.941 132.513 148.827  1.00  0.00           C  
ATOM   3371  O   ILE R 270     148.368 131.613 148.144  1.00  0.00           O  
ATOM   3372  N   ILE R 271     146.686 132.449 149.402  1.00  0.00           N  
ATOM   3373  HN  ILE R 271     146.288 133.214 149.912  1.00  0.00           H  
ATOM   3374  CA  ILE R 271     145.716 131.414 149.136  1.00  0.00           C  
ATOM   3375  HA  ILE R 271     146.229 130.506 148.874  1.00  0.00           H  
ATOM   3376  CB  ILE R 271     144.957 131.163 150.429  1.00  0.00           C  
ATOM   3377  HB  ILE R 271     144.559 132.150 150.770  1.00  0.00           H  
ATOM   3378  CG2 ILE R 271     143.732 130.155 150.244  1.00  0.00           C  
ATOM   3379 HG21 ILE R 271     144.077 129.181 149.858  1.00  0.00           H  
ATOM   3380 HG22 ILE R 271     143.033 130.600 149.507  1.00  0.00           H  
ATOM   3381 HG23 ILE R 271     143.275 130.052 151.250  1.00  0.00           H  
ATOM   3382  CG1 ILE R 271     145.947 130.658 151.499  1.00  0.00           C  
ATOM   3383 HG11 ILE R 271     146.755 131.413 151.598  1.00  0.00           H  
ATOM   3384 HG12 ILE R 271     146.427 129.705 151.182  1.00  0.00           H  
ATOM   3385  CD  ILE R 271     145.426 130.356 152.917  1.00  0.00           C  
ATOM   3386  HD1 ILE R 271     145.382 129.285 153.182  1.00  0.00           H  
ATOM   3387  HD2 ILE R 271     144.454 130.880 153.065  1.00  0.00           H  
ATOM   3388  HD3 ILE R 271     146.069 130.791 153.715  1.00  0.00           H  
ATOM   3389  C   ILE R 271     144.697 131.708 148.081  1.00  0.00           C  
ATOM   3390  O   ILE R 271     144.601 131.016 147.073  1.00  0.00           O  
ATOM   3391  N   TYR R 272     143.850 132.730 148.143  1.00  0.00           N  
ATOM   3392  HN  TYR R 272     143.830 133.339 148.932  1.00  0.00           H  
ATOM   3393  CA  TYR R 272     142.696 132.793 147.192  1.00  0.00           C  
ATOM   3394  HA  TYR R 272     142.356 131.773 147.053  1.00  0.00           H  
ATOM   3395  CB  TYR R 272     141.483 133.609 147.798  1.00  0.00           C  
ATOM   3396  HB1 TYR R 272     140.692 133.613 147.023  1.00  0.00           H  
ATOM   3397  HB2 TYR R 272     141.863 134.643 147.918  1.00  0.00           H  
ATOM   3398  CG  TYR R 272     141.108 133.042 149.144  1.00  0.00           C  
ATOM   3399  CD1 TYR R 272     140.221 131.939 149.228  1.00  0.00           C  
ATOM   3400  HD1 TYR R 272     139.694 131.566 148.364  1.00  0.00           H  
ATOM   3401  CE1 TYR R 272     140.059 131.254 150.457  1.00  0.00           C  
ATOM   3402  HE1 TYR R 272     139.392 130.408 150.549  1.00  0.00           H  
ATOM   3403  CZ  TYR R 272     140.729 131.714 151.524  1.00  0.00           C  
ATOM   3404  OH  TYR R 272     140.609 131.039 152.801  1.00  0.00           O  
ATOM   3405  HH  TYR R 272     141.029 131.659 153.406  1.00  0.00           H  
ATOM   3406  CD2 TYR R 272     141.624 133.614 150.305  1.00  0.00           C  
ATOM   3407  HD2 TYR R 272     142.120 134.564 150.214  1.00  0.00           H  
ATOM   3408  CE2 TYR R 272     141.481 132.881 151.521  1.00  0.00           C  
ATOM   3409  HE2 TYR R 272     141.960 133.228 152.431  1.00  0.00           H  
ATOM   3410  C   TYR R 272     142.996 133.172 145.767  1.00  0.00           C  
ATOM   3411  O   TYR R 272     142.216 132.872 144.857  1.00  0.00           O  
ATOM   3412  N   PHE R 273     144.131 133.867 145.491  1.00  0.00           N  
ATOM   3413  HN  PHE R 273     144.780 134.028 146.229  1.00  0.00           H  
ATOM   3414  CA  PHE R 273     144.496 134.268 144.139  1.00  0.00           C  
ATOM   3415  HA  PHE R 273     143.671 134.158 143.456  1.00  0.00           H  
ATOM   3416  CB  PHE R 273     144.611 135.855 144.197  1.00  0.00           C  
ATOM   3417  HB1 PHE R 273     145.539 136.111 144.757  1.00  0.00           H  
ATOM   3418  HB2 PHE R 273     143.735 136.247 144.752  1.00  0.00           H  
ATOM   3419  CG  PHE R 273     144.683 136.407 142.811  1.00  0.00           C  
ATOM   3420  CD1 PHE R 273     143.559 136.402 142.007  1.00  0.00           C  
ATOM   3421  HD1 PHE R 273     142.605 135.997 142.291  1.00  0.00           H  
ATOM   3422  CE1 PHE R 273     143.714 136.799 140.659  1.00  0.00           C  
ATOM   3423  HE1 PHE R 273     142.869 136.814 139.991  1.00  0.00           H  
ATOM   3424  CZ  PHE R 273     144.946 137.292 140.178  1.00  0.00           C  
ATOM   3425  HZ  PHE R 273     144.934 137.719 139.198  1.00  0.00           H  
ATOM   3426  CD2 PHE R 273     145.946 136.904 142.338  1.00  0.00           C  
ATOM   3427  HD2 PHE R 273     146.716 136.924 143.094  1.00  0.00           H  
ATOM   3428  CE2 PHE R 273     146.041 137.324 140.996  1.00  0.00           C  
ATOM   3429  HE2 PHE R 273     146.938 137.785 140.615  1.00  0.00           H  
ATOM   3430  C   PHE R 273     145.846 133.641 143.640  1.00  0.00           C  
ATOM   3431  O   PHE R 273     146.000 133.567 142.435  1.00  0.00           O  
ATOM   3432  N   PHE R 274     146.832 133.300 144.479  1.00  0.00           N  
ATOM   3433  HN  PHE R 274     146.854 133.519 145.450  1.00  0.00           H  
ATOM   3434  CA  PHE R 274     148.167 132.950 144.050  1.00  0.00           C  
ATOM   3435  HA  PHE R 274     148.376 133.388 143.084  1.00  0.00           H  
ATOM   3436  CB  PHE R 274     149.289 133.552 144.986  1.00  0.00           C  
ATOM   3437  HB1 PHE R 274     150.274 133.249 144.561  1.00  0.00           H  
ATOM   3438  HB2 PHE R 274     149.076 133.247 146.039  1.00  0.00           H  
ATOM   3439  CG  PHE R 274     149.381 135.028 144.831  1.00  0.00           C  
ATOM   3440  CD1 PHE R 274     149.143 135.684 143.607  1.00  0.00           C  
ATOM   3441  HD1 PHE R 274     148.773 135.220 142.696  1.00  0.00           H  
ATOM   3442  CE1 PHE R 274     149.392 137.076 143.423  1.00  0.00           C  
ATOM   3443  HE1 PHE R 274     149.429 137.495 142.421  1.00  0.00           H  
ATOM   3444  CZ  PHE R 274     149.964 137.836 144.513  1.00  0.00           C  
ATOM   3445  HZ  PHE R 274     150.082 138.905 144.472  1.00  0.00           H  
ATOM   3446  CD2 PHE R 274     149.906 135.804 145.831  1.00  0.00           C  
ATOM   3447  HD2 PHE R 274     150.166 135.317 146.755  1.00  0.00           H  
ATOM   3448  CE2 PHE R 274     150.170 137.138 145.713  1.00  0.00           C  
ATOM   3449  HE2 PHE R 274     150.520 137.602 146.626  1.00  0.00           H  
ATOM   3450  C   PHE R 274     148.426 131.468 143.881  1.00  0.00           C  
ATOM   3451  O   PHE R 274     148.992 131.064 142.874  1.00  0.00           O  
ATOM   3452  N   VAL R 275     148.084 130.508 144.825  1.00  0.00           N  
ATOM   3453  HN  VAL R 275     147.732 130.725 145.734  1.00  0.00           H  
ATOM   3454  CA  VAL R 275     147.926 129.085 144.408  1.00  0.00           C  
ATOM   3455  HA  VAL R 275     148.659 128.883 143.642  1.00  0.00           H  
ATOM   3456  CB  VAL R 275     148.163 128.136 145.602  1.00  0.00           C  
ATOM   3457  HB  VAL R 275     147.795 127.115 145.357  1.00  0.00           H  
ATOM   3458  CG1 VAL R 275     149.698 128.007 145.796  1.00  0.00           C  
ATOM   3459 HG11 VAL R 275     150.088 129.007 146.092  1.00  0.00           H  
ATOM   3460 HG12 VAL R 275     150.386 127.725 144.969  1.00  0.00           H  
ATOM   3461 HG13 VAL R 275     150.019 127.305 146.589  1.00  0.00           H  
ATOM   3462  CG2 VAL R 275     147.331 128.664 146.847  1.00  0.00           C  
ATOM   3463 HG21 VAL R 275     146.291 128.931 146.564  1.00  0.00           H  
ATOM   3464 HG22 VAL R 275     147.877 129.457 147.393  1.00  0.00           H  
ATOM   3465 HG23 VAL R 275     147.207 127.723 147.432  1.00  0.00           H  
ATOM   3466  C   VAL R 275     146.552 128.859 143.766  1.00  0.00           C  
ATOM   3467  O   VAL R 275     145.592 128.379 144.418  1.00  0.00           O  
ATOM   3468  N   GLY R 276     146.468 129.022 142.444  1.00  0.00           N  
ATOM   3469  HN  GLY R 276     147.164 129.470 141.887  1.00  0.00           H  
ATOM   3470  CA  GLY R 276     145.279 128.949 141.715  1.00  0.00           C  
ATOM   3471  HA1 GLY R 276     144.408 129.075 142.359  1.00  0.00           H  
ATOM   3472  HA2 GLY R 276     145.162 128.042 141.157  1.00  0.00           H  
ATOM   3473  C   GLY R 276     145.288 130.150 140.747  1.00  0.00           C  
ATOM   3474  OT1 GLY R 276     146.275 130.715 140.350  1.00  0.00           O  
ATOM   3475  OT2 GLY R 276     144.187 130.346 140.139  1.00  0.00           O  
ATOM   3476  N   ARG L  14     137.132 149.238 182.306  1.00  0.00           N  
ATOM   3477  HT1 ARG L  14     137.729 148.389 182.415  1.00  0.00           H  
ATOM   3478  HT2 ARG L  14     136.221 149.137 182.798  1.00  0.00           H  
ATOM   3479  HT3 ARG L  14     137.796 149.954 182.659  1.00  0.00           H  
ATOM   3480  CA  ARG L  14     137.148 149.429 180.836  1.00  0.00           C  
ATOM   3481  HA  ARG L  14     136.770 148.500 180.423  1.00  0.00           H  
ATOM   3482  CB  ARG L  14     136.240 150.688 180.717  1.00  0.00           C  
ATOM   3483  HB1 ARG L  14     136.763 151.535 181.209  1.00  0.00           H  
ATOM   3484  HB2 ARG L  14     135.316 150.611 181.318  1.00  0.00           H  
ATOM   3485  CG  ARG L  14     135.625 151.008 179.255  1.00  0.00           C  
ATOM   3486  HG1 ARG L  14     134.951 150.141 179.063  1.00  0.00           H  
ATOM   3487  HG2 ARG L  14     136.525 150.923 178.603  1.00  0.00           H  
ATOM   3488  CD  ARG L  14     134.929 152.371 179.166  1.00  0.00           C  
ATOM   3489  HD1 ARG L  14     135.594 153.186 179.521  1.00  0.00           H  
ATOM   3490  HD2 ARG L  14     134.039 152.438 179.825  1.00  0.00           H  
ATOM   3491  NE  ARG L  14     134.576 152.545 177.727  1.00  0.00           N  
ATOM   3492  HE  ARG L  14     134.117 151.766 177.289  1.00  0.00           H  
ATOM   3493  CZ  ARG L  14     134.130 153.630 177.162  1.00  0.00           C  
ATOM   3494  NH1 ARG L  14     133.879 153.693 175.893  1.00  0.00           N  
ATOM   3495 HH11 ARG L  14     133.840 152.891 175.296  1.00  0.00           H  
ATOM   3496 HH12 ARG L  14     134.045 154.601 175.514  1.00  0.00           H  
ATOM   3497  NH2 ARG L  14     133.903 154.743 177.820  1.00  0.00           N  
ATOM   3498 HH21 ARG L  14     133.967 154.727 178.821  1.00  0.00           H  
ATOM   3499 HH22 ARG L  14     133.577 155.606 177.415  1.00  0.00           H  
ATOM   3500  C   ARG L  14     138.538 149.648 180.156  1.00  0.00           C  
ATOM   3501  O   ARG L  14     139.489 150.099 180.764  1.00  0.00           O  
ATOM   3502  N   PHE L  15     138.746 149.239 178.870  1.00  0.00           N  
ATOM   3503  HN  PHE L  15     137.982 148.810 178.381  1.00  0.00           H  
ATOM   3504  CA  PHE L  15     139.971 149.529 178.138  1.00  0.00           C  
ATOM   3505  HA  PHE L  15     140.863 149.527 178.754  1.00  0.00           H  
ATOM   3506  CB  PHE L  15     140.274 148.310 177.086  1.00  0.00           C  
ATOM   3507  HB1 PHE L  15     139.410 148.050 176.436  1.00  0.00           H  
ATOM   3508  HB2 PHE L  15     140.529 147.308 177.476  1.00  0.00           H  
ATOM   3509  CG  PHE L  15     141.481 148.561 176.208  1.00  0.00           C  
ATOM   3510  CD1 PHE L  15     142.760 148.792 176.789  1.00  0.00           C  
ATOM   3511  HD1 PHE L  15     142.908 148.584 177.844  1.00  0.00           H  
ATOM   3512  CE1 PHE L  15     143.855 149.183 176.046  1.00  0.00           C  
ATOM   3513  HE1 PHE L  15     144.828 149.212 176.525  1.00  0.00           H  
ATOM   3514  CZ  PHE L  15     143.738 149.305 174.678  1.00  0.00           C  
ATOM   3515  HZ  PHE L  15     144.649 149.626 174.193  1.00  0.00           H  
ATOM   3516  CD2 PHE L  15     141.403 148.693 174.835  1.00  0.00           C  
ATOM   3517  HD2 PHE L  15     140.524 148.464 174.259  1.00  0.00           H  
ATOM   3518  CE2 PHE L  15     142.525 149.154 174.049  1.00  0.00           C  
ATOM   3519  HE2 PHE L  15     142.378 149.388 173.006  1.00  0.00           H  
ATOM   3520  C   PHE L  15     139.978 150.877 177.445  1.00  0.00           C  
ATOM   3521  O   PHE L  15     140.919 151.227 176.794  1.00  0.00           O  
ATOM   3522  N   VAL L  16     138.905 151.654 177.581  1.00  0.00           N  
ATOM   3523  HN  VAL L  16     138.195 151.371 178.222  1.00  0.00           H  
ATOM   3524  CA  VAL L  16     138.723 153.008 177.071  1.00  0.00           C  
ATOM   3525  HA  VAL L  16     137.725 153.230 177.434  1.00  0.00           H  
ATOM   3526  CB  VAL L  16     139.604 154.060 177.672  1.00  0.00           C  
ATOM   3527  HB  VAL L  16     140.647 153.820 177.369  1.00  0.00           H  
ATOM   3528  CG1 VAL L  16     139.371 154.059 179.196  1.00  0.00           C  
ATOM   3529 HG11 VAL L  16     139.497 153.108 179.769  1.00  0.00           H  
ATOM   3530 HG12 VAL L  16     138.361 154.496 179.372  1.00  0.00           H  
ATOM   3531 HG13 VAL L  16     140.188 154.696 179.584  1.00  0.00           H  
ATOM   3532  CG2 VAL L  16     139.246 155.491 177.229  1.00  0.00           C  
ATOM   3533 HG21 VAL L  16     138.219 155.849 177.450  1.00  0.00           H  
ATOM   3534 HG22 VAL L  16     139.398 155.744 176.158  1.00  0.00           H  
ATOM   3535 HG23 VAL L  16     139.914 156.166 177.794  1.00  0.00           H  
ATOM   3536  C   VAL L  16     138.794 152.967 175.510  1.00  0.00           C  
ATOM   3537  O   VAL L  16     139.815 153.401 174.873  1.00  0.00           O  
ATOM   3538  N   ARG L  17     137.731 152.366 174.885  1.00  0.00           N  
ATOM   3539  HN  ARG L  17     136.920 152.046 175.364  1.00  0.00           H  
ATOM   3540  CA  ARG L  17     137.753 151.918 173.518  1.00  0.00           C  
ATOM   3541  HA  ARG L  17     138.546 151.202 173.386  1.00  0.00           H  
ATOM   3542  CB  ARG L  17     136.374 151.192 173.107  1.00  0.00           C  
ATOM   3543  HB1 ARG L  17     136.611 150.716 172.128  1.00  0.00           H  
ATOM   3544  HB2 ARG L  17     135.548 151.902 172.885  1.00  0.00           H  
ATOM   3545  CG  ARG L  17     135.805 150.212 174.095  1.00  0.00           C  
ATOM   3546  HG1 ARG L  17     135.420 150.781 174.967  1.00  0.00           H  
ATOM   3547  HG2 ARG L  17     136.519 149.435 174.449  1.00  0.00           H  
ATOM   3548  CD  ARG L  17     134.481 149.468 173.611  1.00  0.00           C  
ATOM   3549  HD1 ARG L  17     134.781 148.503 173.147  1.00  0.00           H  
ATOM   3550  HD2 ARG L  17     133.936 150.154 172.925  1.00  0.00           H  
ATOM   3551  NE  ARG L  17     133.613 148.956 174.781  1.00  0.00           N  
ATOM   3552  HE  ARG L  17     133.801 149.374 175.669  1.00  0.00           H  
ATOM   3553  CZ  ARG L  17     132.512 148.254 174.645  1.00  0.00           C  
ATOM   3554  NH1 ARG L  17     131.790 148.080 175.731  1.00  0.00           N  
ATOM   3555 HH11 ARG L  17     132.062 148.615 176.532  1.00  0.00           H  
ATOM   3556 HH12 ARG L  17     130.889 147.673 175.589  1.00  0.00           H  
ATOM   3557  NH2 ARG L  17     132.136 147.701 173.468  1.00  0.00           N  
ATOM   3558 HH21 ARG L  17     131.254 147.229 173.482  1.00  0.00           H  
ATOM   3559 HH22 ARG L  17     132.460 148.025 172.584  1.00  0.00           H  
ATOM   3560  C   ARG L  17     137.936 153.155 172.600  1.00  0.00           C  
ATOM   3561  O   ARG L  17     138.792 153.184 171.729  1.00  0.00           O  
ATOM   3562  N   ILE L  18     137.034 154.132 172.739  1.00  0.00           N  
ATOM   3563  HN  ILE L  18     136.328 154.118 173.452  1.00  0.00           H  
ATOM   3564  CA  ILE L  18     137.083 155.563 172.399  1.00  0.00           C  
ATOM   3565  HA  ILE L  18     138.012 155.914 172.823  1.00  0.00           H  
ATOM   3566  CB  ILE L  18     137.045 155.759 170.866  1.00  0.00           C  
ATOM   3567  HB  ILE L  18     137.733 155.061 170.342  1.00  0.00           H  
ATOM   3568  CG2 ILE L  18     135.578 155.480 170.338  1.00  0.00           C  
ATOM   3569 HG21 ILE L  18     135.060 156.391 170.686  1.00  0.00           H  
ATOM   3570 HG22 ILE L  18     135.176 154.545 170.798  1.00  0.00           H  
ATOM   3571 HG23 ILE L  18     135.567 155.441 169.227  1.00  0.00           H  
ATOM   3572  CG1 ILE L  18     137.501 157.211 170.448  1.00  0.00           C  
ATOM   3573 HG11 ILE L  18     136.703 157.885 170.815  1.00  0.00           H  
ATOM   3574 HG12 ILE L  18     137.549 157.225 169.332  1.00  0.00           H  
ATOM   3575  CD  ILE L  18     138.916 157.694 170.948  1.00  0.00           C  
ATOM   3576  HD1 ILE L  18     139.568 156.812 171.132  1.00  0.00           H  
ATOM   3577  HD2 ILE L  18     138.806 158.257 171.892  1.00  0.00           H  
ATOM   3578  HD3 ILE L  18     139.444 158.401 170.271  1.00  0.00           H  
ATOM   3579  C   ILE L  18     135.821 156.144 173.172  1.00  0.00           C  
ATOM   3580  OT1 ILE L  18     135.027 155.344 173.774  1.00  0.00           O  
ATOM   3581  OT2 ILE L  18     135.549 157.380 173.140  1.00  0.00           O  
TER    3582      ILE L  18                                                      
END
