# Supplementary material for: Ligand recognition and G protein coupling of the human itch receptor MRGPRX1
Source: Nat Commun. 2023 Aug 17;14:5004. doi: 10.1038/s41467-023-40705-z (PMC10435460; doi:10.1038/s41467-023-40705-z)
Supplement: Supplementary file 4 — Source Data [file 41467_2023_40705_MOESM4_ESM.zip › molecular dynamics simulations trajectories/Raw_data-simulation-output-model2-2.pdb]

TITLE     Title t= 500.00000 step= 250000                                       
REMARK    GENERATED BY TRJCONV                                                  
REMARK    THIS IS A SIMULATION BOX                                              
CRYST1  276.480  276.480  276.480  90.00  90.00  90.00 P 1           1          
ATOM      1  N   SER R  29     160.427 142.147 169.358  1.00  0.00           N  
ATOM      2  HT1 SER R  29     160.016 143.059 169.072  1.00  0.00           H  
ATOM      3  HT2 SER R  29     161.307 142.157 169.912  1.00  0.00           H  
ATOM      4  HT3 SER R  29     159.694 141.690 169.937  1.00  0.00           H  
ATOM      5  CA  SER R  29     160.522 141.322 168.160  1.00  0.00           C  
ATOM      6  HA  SER R  29     161.297 141.666 167.491  1.00  0.00           H  
ATOM      7  CB  SER R  29     161.102 139.922 168.520  1.00  0.00           C  
ATOM      8  HB1 SER R  29     162.112 140.180 168.903  1.00  0.00           H  
ATOM      9  HB2 SER R  29     161.088 139.316 167.590  1.00  0.00           H  
ATOM     10  OG  SER R  29     160.308 139.180 169.499  1.00  0.00           O  
ATOM     11  HG1 SER R  29     160.602 139.444 170.374  1.00  0.00           H  
ATOM     12  C   SER R  29     159.145 141.181 167.324  1.00  0.00           C  
ATOM     13  O   SER R  29     159.118 141.089 166.124  1.00  0.00           O  
ATOM     14  N   LEU R  30     157.976 141.016 167.965  1.00  0.00           N  
ATOM     15  HN  LEU R  30     157.756 141.058 168.937  1.00  0.00           H  
ATOM     16  CA  LEU R  30     156.701 140.740 167.266  1.00  0.00           C  
ATOM     17  HA  LEU R  30     156.958 139.961 166.564  1.00  0.00           H  
ATOM     18  CB  LEU R  30     155.657 140.262 168.268  1.00  0.00           C  
ATOM     19  HB1 LEU R  30     154.757 139.936 167.704  1.00  0.00           H  
ATOM     20  HB2 LEU R  30     155.440 141.020 169.051  1.00  0.00           H  
ATOM     21  CG  LEU R  30     156.006 138.986 169.177  1.00  0.00           C  
ATOM     22  HG  LEU R  30     157.017 139.156 169.603  1.00  0.00           H  
ATOM     23  CD1 LEU R  30     154.916 138.874 170.310  1.00  0.00           C  
ATOM     24 HD11 LEU R  30     155.078 139.690 171.045  1.00  0.00           H  
ATOM     25 HD12 LEU R  30     154.990 137.841 170.713  1.00  0.00           H  
ATOM     26 HD13 LEU R  30     153.878 138.970 169.926  1.00  0.00           H  
ATOM     27  CD2 LEU R  30     156.185 137.703 168.370  1.00  0.00           C  
ATOM     28 HD21 LEU R  30     155.152 137.347 168.166  1.00  0.00           H  
ATOM     29 HD22 LEU R  30     156.834 136.995 168.928  1.00  0.00           H  
ATOM     30 HD23 LEU R  30     156.652 137.796 167.366  1.00  0.00           H  
ATOM     31  C   LEU R  30     156.209 141.945 166.457  1.00  0.00           C  
ATOM     32  O   LEU R  30     155.547 141.805 165.394  1.00  0.00           O  
ATOM     33  N   THR R  31     156.269 143.166 166.988  1.00  0.00           N  
ATOM     34  HN  THR R  31     156.670 143.420 167.864  1.00  0.00           H  
ATOM     35  CA  THR R  31     155.703 144.393 166.378  1.00  0.00           C  
ATOM     36  HA  THR R  31     154.643 144.225 166.259  1.00  0.00           H  
ATOM     37  CB  THR R  31     155.908 145.596 167.221  1.00  0.00           C  
ATOM     38  HB  THR R  31     155.556 146.542 166.758  1.00  0.00           H  
ATOM     39  OG1 THR R  31     157.276 145.785 167.531  1.00  0.00           O  
ATOM     40  HG1 THR R  31     157.274 146.555 168.105  1.00  0.00           H  
ATOM     41  CG2 THR R  31     155.179 145.519 168.570  1.00  0.00           C  
ATOM     42 HG21 THR R  31     155.636 144.775 169.257  1.00  0.00           H  
ATOM     43 HG22 THR R  31     154.105 145.265 168.438  1.00  0.00           H  
ATOM     44 HG23 THR R  31     155.199 146.500 169.092  1.00  0.00           H  
ATOM     45  C   THR R  31     156.348 144.645 164.984  1.00  0.00           C  
ATOM     46  O   THR R  31     155.653 144.866 164.043  1.00  0.00           O  
ATOM     47  N   VAL R  32     157.739 144.433 164.897  1.00  0.00           N  
ATOM     48  HN  VAL R  32     158.289 144.240 165.706  1.00  0.00           H  
ATOM     49  CA  VAL R  32     158.529 144.640 163.705  1.00  0.00           C  
ATOM     50  HA  VAL R  32     158.106 145.490 163.190  1.00  0.00           H  
ATOM     51  CB  VAL R  32     160.037 144.923 164.053  1.00  0.00           C  
ATOM     52  HB  VAL R  32     160.648 144.865 163.127  1.00  0.00           H  
ATOM     53  CG1 VAL R  32     160.042 146.365 164.615  1.00  0.00           C  
ATOM     54 HG11 VAL R  32     161.083 146.696 164.819  1.00  0.00           H  
ATOM     55 HG12 VAL R  32     159.440 146.544 165.532  1.00  0.00           H  
ATOM     56 HG13 VAL R  32     159.620 147.055 163.853  1.00  0.00           H  
ATOM     57  CG2 VAL R  32     160.466 143.973 165.118  1.00  0.00           C  
ATOM     58 HG21 VAL R  32     160.425 142.957 164.672  1.00  0.00           H  
ATOM     59 HG22 VAL R  32     159.954 143.961 166.103  1.00  0.00           H  
ATOM     60 HG23 VAL R  32     161.504 144.164 165.462  1.00  0.00           H  
ATOM     61  C   VAL R  32     158.468 143.484 162.708  1.00  0.00           C  
ATOM     62  O   VAL R  32     158.518 143.584 161.476  1.00  0.00           O  
ATOM     63  N   LEU R  33     158.253 142.278 163.270  1.00  0.00           N  
ATOM     64  HN  LEU R  33     158.255 142.079 164.247  1.00  0.00           H  
ATOM     65  CA  LEU R  33     157.849 141.045 162.495  1.00  0.00           C  
ATOM     66  HA  LEU R  33     158.564 140.918 161.695  1.00  0.00           H  
ATOM     67  CB  LEU R  33     157.995 139.814 163.532  1.00  0.00           C  
ATOM     68  HB1 LEU R  33     157.411 140.208 164.391  1.00  0.00           H  
ATOM     69  HB2 LEU R  33     159.080 139.839 163.776  1.00  0.00           H  
ATOM     70  CG  LEU R  33     157.552 138.473 163.021  1.00  0.00           C  
ATOM     71  HG  LEU R  33     156.464 138.567 162.818  1.00  0.00           H  
ATOM     72  CD1 LEU R  33     158.328 137.950 161.765  1.00  0.00           C  
ATOM     73 HD11 LEU R  33     159.370 137.709 162.064  1.00  0.00           H  
ATOM     74 HD12 LEU R  33     158.196 138.658 160.918  1.00  0.00           H  
ATOM     75 HD13 LEU R  33     157.966 136.943 161.466  1.00  0.00           H  
ATOM     76  CD2 LEU R  33     157.620 137.474 164.215  1.00  0.00           C  
ATOM     77 HD21 LEU R  33     156.944 137.711 165.063  1.00  0.00           H  
ATOM     78 HD22 LEU R  33     158.619 137.451 164.702  1.00  0.00           H  
ATOM     79 HD23 LEU R  33     157.503 136.432 163.845  1.00  0.00           H  
ATOM     80  C   LEU R  33     156.496 141.208 161.895  1.00  0.00           C  
ATOM     81  O   LEU R  33     156.304 140.801 160.777  1.00  0.00           O  
ATOM     82  N   THR R  34     155.564 141.919 162.495  1.00  0.00           N  
ATOM     83  HN  THR R  34     155.782 142.178 163.434  1.00  0.00           H  
ATOM     84  CA  THR R  34     154.250 142.237 162.020  1.00  0.00           C  
ATOM     85  HA  THR R  34     153.886 141.335 161.551  1.00  0.00           H  
ATOM     86  CB  THR R  34     153.303 142.591 163.118  1.00  0.00           C  
ATOM     87  HB  THR R  34     153.768 143.444 163.659  1.00  0.00           H  
ATOM     88  OG1 THR R  34     153.307 141.529 164.036  1.00  0.00           O  
ATOM     89  HG1 THR R  34     153.985 141.720 164.688  1.00  0.00           H  
ATOM     90  CG2 THR R  34     151.823 142.830 162.700  1.00  0.00           C  
ATOM     91 HG21 THR R  34     151.299 141.890 162.421  1.00  0.00           H  
ATOM     92 HG22 THR R  34     151.787 143.565 161.867  1.00  0.00           H  
ATOM     93 HG23 THR R  34     151.341 143.261 163.602  1.00  0.00           H  
ATOM     94  C   THR R  34     154.310 143.285 161.030  1.00  0.00           C  
ATOM     95  O   THR R  34     153.500 143.209 160.077  1.00  0.00           O  
ATOM     96  N   CYS R  35     155.293 144.220 161.148  1.00  0.00           N  
ATOM     97  HN  CYS R  35     155.788 144.210 162.014  1.00  0.00           H  
ATOM     98  CA  CYS R  35     155.544 145.250 160.155  1.00  0.00           C  
ATOM     99  HA  CYS R  35     154.623 145.792 159.997  1.00  0.00           H  
ATOM    100  CB  CYS R  35     156.634 146.188 160.547  1.00  0.00           C  
ATOM    101  HB1 CYS R  35     157.632 145.702 160.606  1.00  0.00           H  
ATOM    102  HB2 CYS R  35     156.395 146.653 161.527  1.00  0.00           H  
ATOM    103  SG  CYS R  35     156.937 147.575 159.450  1.00  0.00           S  
ATOM    104  HG1 CYS R  35     155.823 148.266 159.648  1.00  0.00           H  
ATOM    105  C   CYS R  35     155.899 144.686 158.742  1.00  0.00           C  
ATOM    106  O   CYS R  35     155.257 145.026 157.734  1.00  0.00           O  
ATOM    107  N   ILE R  36     156.831 143.664 158.637  1.00  0.00           N  
ATOM    108  HN  ILE R  36     157.161 143.280 159.497  1.00  0.00           H  
ATOM    109  CA  ILE R  36     157.353 142.986 157.442  1.00  0.00           C  
ATOM    110  HA  ILE R  36     157.587 143.745 156.710  1.00  0.00           H  
ATOM    111  CB  ILE R  36     158.641 142.234 157.868  1.00  0.00           C  
ATOM    112  HB  ILE R  36     158.304 141.532 158.660  1.00  0.00           H  
ATOM    113  CG2 ILE R  36     159.068 141.415 156.634  1.00  0.00           C  
ATOM    114 HG21 ILE R  36     160.135 141.120 156.718  1.00  0.00           H  
ATOM    115 HG22 ILE R  36     158.961 141.785 155.593  1.00  0.00           H  
ATOM    116 HG23 ILE R  36     158.582 140.419 156.717  1.00  0.00           H  
ATOM    117  CG1 ILE R  36     159.730 143.259 158.422  1.00  0.00           C  
ATOM    118 HG11 ILE R  36     160.536 142.567 158.745  1.00  0.00           H  
ATOM    119 HG12 ILE R  36     159.386 143.872 159.282  1.00  0.00           H  
ATOM    120  CD  ILE R  36     160.181 144.265 157.352  1.00  0.00           C  
ATOM    121  HD1 ILE R  36     160.511 143.789 156.405  1.00  0.00           H  
ATOM    122  HD2 ILE R  36     161.074 144.792 157.751  1.00  0.00           H  
ATOM    123  HD3 ILE R  36     159.344 144.925 157.037  1.00  0.00           H  
ATOM    124  C   ILE R  36     156.270 142.125 156.810  1.00  0.00           C  
ATOM    125  O   ILE R  36     156.082 142.068 155.579  1.00  0.00           O  
ATOM    126  N   VAL R  37     155.562 141.425 157.715  1.00  0.00           N  
ATOM    127  HN  VAL R  37     155.838 141.341 158.670  1.00  0.00           H  
ATOM    128  CA  VAL R  37     154.357 140.581 157.264  1.00  0.00           C  
ATOM    129  HA  VAL R  37     154.697 139.920 156.480  1.00  0.00           H  
ATOM    130  CB  VAL R  37     153.932 139.826 158.547  1.00  0.00           C  
ATOM    131  HB  VAL R  37     154.066 140.550 159.379  1.00  0.00           H  
ATOM    132  CG1 VAL R  37     152.421 139.191 158.564  1.00  0.00           C  
ATOM    133 HG11 VAL R  37     152.287 138.429 157.767  1.00  0.00           H  
ATOM    134 HG12 VAL R  37     151.628 139.958 158.430  1.00  0.00           H  
ATOM    135 HG13 VAL R  37     152.264 138.799 159.592  1.00  0.00           H  
ATOM    136  CG2 VAL R  37     154.886 138.557 158.633  1.00  0.00           C  
ATOM    137 HG21 VAL R  37     154.499 137.946 159.475  1.00  0.00           H  
ATOM    138 HG22 VAL R  37     155.927 138.819 158.917  1.00  0.00           H  
ATOM    139 HG23 VAL R  37     154.833 137.889 157.746  1.00  0.00           H  
ATOM    140  C   VAL R  37     153.197 141.447 156.785  1.00  0.00           C  
ATOM    141  O   VAL R  37     152.538 141.199 155.771  1.00  0.00           O  
ATOM    142  N   SER R  38     152.900 142.570 157.487  1.00  0.00           N  
ATOM    143  HN  SER R  38     153.299 142.720 158.388  1.00  0.00           H  
ATOM    144  CA  SER R  38     151.816 143.471 157.097  1.00  0.00           C  
ATOM    145  HA  SER R  38     150.978 142.832 156.858  1.00  0.00           H  
ATOM    146  CB  SER R  38     151.473 144.635 158.141  1.00  0.00           C  
ATOM    147  HB1 SER R  38     150.545 145.136 157.793  1.00  0.00           H  
ATOM    148  HB2 SER R  38     152.202 145.465 158.260  1.00  0.00           H  
ATOM    149  OG  SER R  38     151.029 144.116 159.376  1.00  0.00           O  
ATOM    150  HG1 SER R  38     151.830 143.850 159.833  1.00  0.00           H  
ATOM    151  C   SER R  38     152.107 144.186 155.770  1.00  0.00           C  
ATOM    152  O   SER R  38     151.223 144.250 154.921  1.00  0.00           O  
ATOM    153  N   LEU R  39     153.388 144.643 155.527  1.00  0.00           N  
ATOM    154  HN  LEU R  39     154.079 144.438 156.215  1.00  0.00           H  
ATOM    155  CA  LEU R  39     153.822 145.054 154.213  1.00  0.00           C  
ATOM    156  HA  LEU R  39     153.150 145.827 153.871  1.00  0.00           H  
ATOM    157  CB  LEU R  39     155.305 145.611 154.426  1.00  0.00           C  
ATOM    158  HB1 LEU R  39     155.985 144.804 154.776  1.00  0.00           H  
ATOM    159  HB2 LEU R  39     155.358 146.217 155.355  1.00  0.00           H  
ATOM    160  CG  LEU R  39     155.837 146.403 153.223  1.00  0.00           C  
ATOM    161  HG  LEU R  39     156.755 146.853 153.660  1.00  0.00           H  
ATOM    162  CD1 LEU R  39     156.227 145.566 152.029  1.00  0.00           C  
ATOM    163 HD11 LEU R  39     156.474 144.531 152.349  1.00  0.00           H  
ATOM    164 HD12 LEU R  39     157.054 146.050 151.468  1.00  0.00           H  
ATOM    165 HD13 LEU R  39     155.371 145.449 151.329  1.00  0.00           H  
ATOM    166  CD2 LEU R  39     154.887 147.553 152.795  1.00  0.00           C  
ATOM    167 HD21 LEU R  39     153.864 147.272 152.463  1.00  0.00           H  
ATOM    168 HD22 LEU R  39     155.364 148.006 151.899  1.00  0.00           H  
ATOM    169 HD23 LEU R  39     154.959 148.250 153.655  1.00  0.00           H  
ATOM    170  C   LEU R  39     153.694 143.974 153.148  1.00  0.00           C  
ATOM    171  O   LEU R  39     153.172 144.196 152.072  1.00  0.00           O  
ATOM    172  N   VAL R  40     154.097 142.709 153.424  1.00  0.00           N  
ATOM    173  HN  VAL R  40     154.770 142.517 154.133  1.00  0.00           H  
ATOM    174  CA  VAL R  40     153.875 141.687 152.432  1.00  0.00           C  
ATOM    175  HA  VAL R  40     154.118 142.186 151.505  1.00  0.00           H  
ATOM    176  CB  VAL R  40     154.847 140.549 152.469  1.00  0.00           C  
ATOM    177  HB  VAL R  40     154.841 139.908 153.377  1.00  0.00           H  
ATOM    178  CG1 VAL R  40     154.716 139.506 151.326  1.00  0.00           C  
ATOM    179 HG11 VAL R  40     154.695 139.995 150.329  1.00  0.00           H  
ATOM    180 HG12 VAL R  40     153.836 138.833 151.411  1.00  0.00           H  
ATOM    181 HG13 VAL R  40     155.472 138.694 151.381  1.00  0.00           H  
ATOM    182  CG2 VAL R  40     156.302 141.041 152.404  1.00  0.00           C  
ATOM    183 HG21 VAL R  40     157.017 140.212 152.587  1.00  0.00           H  
ATOM    184 HG22 VAL R  40     156.530 141.863 153.116  1.00  0.00           H  
ATOM    185 HG23 VAL R  40     156.446 141.364 151.351  1.00  0.00           H  
ATOM    186  C   VAL R  40     152.417 141.302 152.164  1.00  0.00           C  
ATOM    187  O   VAL R  40     152.011 141.129 150.997  1.00  0.00           O  
ATOM    188  N   GLY R  41     151.581 141.354 153.200  1.00  0.00           N  
ATOM    189  HN  GLY R  41     151.871 141.529 154.138  1.00  0.00           H  
ATOM    190  CA  GLY R  41     150.156 141.153 153.004  1.00  0.00           C  
ATOM    191  HA1 GLY R  41     149.688 141.032 153.970  1.00  0.00           H  
ATOM    192  HA2 GLY R  41     150.025 140.328 152.319  1.00  0.00           H  
ATOM    193  C   GLY R  41     149.432 142.286 152.361  1.00  0.00           C  
ATOM    194  O   GLY R  41     148.610 142.068 151.478  1.00  0.00           O  
ATOM    195  N   LEU R  42     149.835 143.515 152.666  1.00  0.00           N  
ATOM    196  HN  LEU R  42     150.542 143.672 153.351  1.00  0.00           H  
ATOM    197  CA  LEU R  42     149.381 144.724 151.966  1.00  0.00           C  
ATOM    198  HA  LEU R  42     148.312 144.630 152.083  1.00  0.00           H  
ATOM    199  CB  LEU R  42     149.906 145.991 152.765  1.00  0.00           C  
ATOM    200  HB1 LEU R  42     150.994 146.216 152.740  1.00  0.00           H  
ATOM    201  HB2 LEU R  42     149.734 145.822 153.849  1.00  0.00           H  
ATOM    202  CG  LEU R  42     149.091 147.307 152.370  1.00  0.00           C  
ATOM    203  HG  LEU R  42     149.033 147.342 151.261  1.00  0.00           H  
ATOM    204  CD1 LEU R  42     147.657 147.388 152.927  1.00  0.00           C  
ATOM    205 HD11 LEU R  42     147.231 148.380 152.666  1.00  0.00           H  
ATOM    206 HD12 LEU R  42     147.779 147.241 154.022  1.00  0.00           H  
ATOM    207 HD13 LEU R  42     147.079 146.597 152.402  1.00  0.00           H  
ATOM    208  CD2 LEU R  42     149.847 148.506 152.901  1.00  0.00           C  
ATOM    209 HD21 LEU R  42     150.783 148.712 152.339  1.00  0.00           H  
ATOM    210 HD22 LEU R  42     150.060 148.369 153.982  1.00  0.00           H  
ATOM    211 HD23 LEU R  42     149.302 149.462 152.745  1.00  0.00           H  
ATOM    212  C   LEU R  42     149.753 144.825 150.476  1.00  0.00           C  
ATOM    213  O   LEU R  42     148.811 145.164 149.799  1.00  0.00           O  
ATOM    214  N   THR R  43     150.973 144.622 150.051  1.00  0.00           N  
ATOM    215  HN  THR R  43     151.629 144.490 150.789  1.00  0.00           H  
ATOM    216  CA  THR R  43     151.426 144.566 148.682  1.00  0.00           C  
ATOM    217  HA  THR R  43     151.029 145.446 148.197  1.00  0.00           H  
ATOM    218  CB  THR R  43     152.901 144.447 148.480  1.00  0.00           C  
ATOM    219  HB  THR R  43     153.161 144.290 147.411  1.00  0.00           H  
ATOM    220  OG1 THR R  43     153.469 143.433 149.294  1.00  0.00           O  
ATOM    221  HG1 THR R  43     153.217 143.543 150.214  1.00  0.00           H  
ATOM    222  CG2 THR R  43     153.550 145.770 148.896  1.00  0.00           C  
ATOM    223 HG21 THR R  43     154.659 145.705 148.892  1.00  0.00           H  
ATOM    224 HG22 THR R  43     153.296 145.943 149.963  1.00  0.00           H  
ATOM    225 HG23 THR R  43     153.291 146.619 148.229  1.00  0.00           H  
ATOM    226  C   THR R  43     150.771 143.426 147.878  1.00  0.00           C  
ATOM    227  O   THR R  43     150.503 143.582 146.703  1.00  0.00           O  
ATOM    228  N   GLY R  44     150.504 142.204 148.441  1.00  0.00           N  
ATOM    229  HN  GLY R  44     150.758 141.903 149.357  1.00  0.00           H  
ATOM    230  CA  GLY R  44     149.816 141.094 147.801  1.00  0.00           C  
ATOM    231  HA1 GLY R  44     150.023 140.168 148.319  1.00  0.00           H  
ATOM    232  HA2 GLY R  44     150.159 140.908 146.794  1.00  0.00           H  
ATOM    233  C   GLY R  44     148.334 141.191 147.746  1.00  0.00           C  
ATOM    234  O   GLY R  44     147.686 140.844 146.737  1.00  0.00           O  
ATOM    235  N   ASN R  45     147.735 141.835 148.764  1.00  0.00           N  
ATOM    236  HN  ASN R  45     148.164 142.152 149.606  1.00  0.00           H  
ATOM    237  CA  ASN R  45     146.300 142.199 148.649  1.00  0.00           C  
ATOM    238  HA  ASN R  45     145.750 141.297 148.429  1.00  0.00           H  
ATOM    239  CB  ASN R  45     145.824 142.859 149.991  1.00  0.00           C  
ATOM    240  HB1 ASN R  45     144.960 143.537 149.831  1.00  0.00           H  
ATOM    241  HB2 ASN R  45     146.559 143.530 150.484  1.00  0.00           H  
ATOM    242  CG  ASN R  45     145.384 141.742 150.979  1.00  0.00           C  
ATOM    243  OD1 ASN R  45     144.868 140.682 150.616  1.00  0.00           O  
ATOM    244  ND2 ASN R  45     145.701 141.992 152.251  1.00  0.00           N  
ATOM    245 HD21 ASN R  45     145.471 141.286 152.919  1.00  0.00           H  
ATOM    246 HD22 ASN R  45     146.481 142.564 152.507  1.00  0.00           H  
ATOM    247  C   ASN R  45     146.027 143.313 147.638  1.00  0.00           C  
ATOM    248  O   ASN R  45     144.978 143.349 146.941  1.00  0.00           O  
ATOM    249  N   ALA R  46     146.931 144.194 147.408  1.00  0.00           N  
ATOM    250  HN  ALA R  46     147.717 144.240 148.021  1.00  0.00           H  
ATOM    251  CA  ALA R  46     146.958 145.069 146.283  1.00  0.00           C  
ATOM    252  HA  ALA R  46     146.016 145.595 146.243  1.00  0.00           H  
ATOM    253  CB  ALA R  46     148.007 146.226 146.468  1.00  0.00           C  
ATOM    254  HB1 ALA R  46     149.084 145.986 146.593  1.00  0.00           H  
ATOM    255  HB2 ALA R  46     147.694 146.742 147.402  1.00  0.00           H  
ATOM    256  HB3 ALA R  46     148.033 146.946 145.622  1.00  0.00           H  
ATOM    257  C   ALA R  46     147.101 144.318 144.948  1.00  0.00           C  
ATOM    258  O   ALA R  46     146.259 144.625 144.133  1.00  0.00           O  
ATOM    259  N   VAL R  47     147.993 143.329 144.739  1.00  0.00           N  
ATOM    260  HN  VAL R  47     148.658 143.050 145.427  1.00  0.00           H  
ATOM    261  CA  VAL R  47     148.072 142.471 143.516  1.00  0.00           C  
ATOM    262  HA  VAL R  47     148.174 143.172 142.701  1.00  0.00           H  
ATOM    263  CB  VAL R  47     149.212 141.384 143.672  1.00  0.00           C  
ATOM    264  HB  VAL R  47     149.048 140.644 144.486  1.00  0.00           H  
ATOM    265  CG1 VAL R  47     149.261 140.620 142.325  1.00  0.00           C  
ATOM    266 HG11 VAL R  47     149.200 141.328 141.471  1.00  0.00           H  
ATOM    267 HG12 VAL R  47     148.467 139.848 142.230  1.00  0.00           H  
ATOM    268 HG13 VAL R  47     150.178 139.995 142.321  1.00  0.00           H  
ATOM    269  CG2 VAL R  47     150.593 142.052 143.750  1.00  0.00           C  
ATOM    270 HG21 VAL R  47     150.885 142.402 142.736  1.00  0.00           H  
ATOM    271 HG22 VAL R  47     151.364 141.378 144.179  1.00  0.00           H  
ATOM    272 HG23 VAL R  47     150.660 142.951 144.400  1.00  0.00           H  
ATOM    273  C   VAL R  47     146.685 141.841 143.237  1.00  0.00           C  
ATOM    274  O   VAL R  47     146.300 141.636 142.042  1.00  0.00           O  
ATOM    275  N   VAL R  48     146.012 141.347 144.201  1.00  0.00           N  
ATOM    276  HN  VAL R  48     146.384 141.484 145.116  1.00  0.00           H  
ATOM    277  CA  VAL R  48     144.590 140.905 144.017  1.00  0.00           C  
ATOM    278  HA  VAL R  48     144.527 140.124 143.274  1.00  0.00           H  
ATOM    279  CB  VAL R  48     143.950 140.434 145.364  1.00  0.00           C  
ATOM    280  HB  VAL R  48     144.149 141.154 146.187  1.00  0.00           H  
ATOM    281  CG1 VAL R  48     142.450 140.119 145.251  1.00  0.00           C  
ATOM    282 HG11 VAL R  48     141.820 141.025 145.372  1.00  0.00           H  
ATOM    283 HG12 VAL R  48     142.191 139.493 146.132  1.00  0.00           H  
ATOM    284 HG13 VAL R  48     142.268 139.530 144.327  1.00  0.00           H  
ATOM    285  CG2 VAL R  48     144.627 139.153 145.915  1.00  0.00           C  
ATOM    286 HG21 VAL R  48     145.721 139.218 145.732  1.00  0.00           H  
ATOM    287 HG22 VAL R  48     144.280 138.360 145.218  1.00  0.00           H  
ATOM    288 HG23 VAL R  48     144.316 138.912 146.954  1.00  0.00           H  
ATOM    289  C   VAL R  48     143.562 141.924 143.416  1.00  0.00           C  
ATOM    290  O   VAL R  48     142.790 141.701 142.454  1.00  0.00           O  
ATOM    291  N   LEU R  49     143.561 143.166 143.999  1.00  0.00           N  
ATOM    292  HN  LEU R  49     144.229 143.288 144.729  1.00  0.00           H  
ATOM    293  CA  LEU R  49     142.647 144.243 143.603  1.00  0.00           C  
ATOM    294  HA  LEU R  49     141.651 143.830 143.540  1.00  0.00           H  
ATOM    295  CB  LEU R  49     142.806 145.410 144.570  1.00  0.00           C  
ATOM    296  HB1 LEU R  49     142.308 146.347 144.240  1.00  0.00           H  
ATOM    297  HB2 LEU R  49     143.881 145.602 144.778  1.00  0.00           H  
ATOM    298  CG  LEU R  49     142.252 145.147 146.014  1.00  0.00           C  
ATOM    299  HG  LEU R  49     142.848 144.260 146.318  1.00  0.00           H  
ATOM    300  CD1 LEU R  49     142.594 146.324 146.924  1.00  0.00           C  
ATOM    301 HD11 LEU R  49     142.032 147.260 146.719  1.00  0.00           H  
ATOM    302 HD12 LEU R  49     143.643 146.673 146.829  1.00  0.00           H  
ATOM    303 HD13 LEU R  49     142.497 145.955 147.968  1.00  0.00           H  
ATOM    304  CD2 LEU R  49     140.739 144.834 146.158  1.00  0.00           C  
ATOM    305 HD21 LEU R  49     140.490 143.928 145.563  1.00  0.00           H  
ATOM    306 HD22 LEU R  49     140.145 145.751 145.964  1.00  0.00           H  
ATOM    307 HD23 LEU R  49     140.597 144.541 147.221  1.00  0.00           H  
ATOM    308  C   LEU R  49     142.921 144.809 142.187  1.00  0.00           C  
ATOM    309  O   LEU R  49     142.063 145.038 141.412  1.00  0.00           O  
ATOM    310  N   TRP R  50     144.216 145.087 141.752  1.00  0.00           N  
ATOM    311  HN  TRP R  50     144.960 144.984 142.409  1.00  0.00           H  
ATOM    312  CA  TRP R  50     144.526 145.556 140.432  1.00  0.00           C  
ATOM    313  HA  TRP R  50     143.952 146.425 140.147  1.00  0.00           H  
ATOM    314  CB  TRP R  50     146.029 145.856 140.422  1.00  0.00           C  
ATOM    315  HB1 TRP R  50     146.531 144.888 140.634  1.00  0.00           H  
ATOM    316  HB2 TRP R  50     146.292 146.497 141.290  1.00  0.00           H  
ATOM    317  CG  TRP R  50     146.702 146.410 139.152  1.00  0.00           C  
ATOM    318  CD1 TRP R  50     147.220 145.658 138.169  1.00  0.00           C  
ATOM    319  HD1 TRP R  50     147.031 144.596 138.100  1.00  0.00           H  
ATOM    320  NE1 TRP R  50     147.853 146.456 137.202  1.00  0.00           N  
ATOM    321  HE1 TRP R  50     148.526 146.069 136.611  1.00  0.00           H  
ATOM    322  CE2 TRP R  50     147.798 147.803 137.656  1.00  0.00           C  
ATOM    323  CD2 TRP R  50     147.008 147.780 138.827  1.00  0.00           C  
ATOM    324  CE3 TRP R  50     146.786 149.037 139.502  1.00  0.00           C  
ATOM    325  HE3 TRP R  50     146.261 149.044 140.446  1.00  0.00           H  
ATOM    326  CZ3 TRP R  50     147.291 150.233 138.903  1.00  0.00           C  
ATOM    327  HZ3 TRP R  50     147.210 151.194 139.388  1.00  0.00           H  
ATOM    328  CZ2 TRP R  50     148.242 148.920 137.056  1.00  0.00           C  
ATOM    329  HZ2 TRP R  50     148.822 148.884 136.146  1.00  0.00           H  
ATOM    330  CH2 TRP R  50     147.931 150.133 137.685  1.00  0.00           C  
ATOM    331  HH2 TRP R  50     148.334 151.035 137.248  1.00  0.00           H  
ATOM    332  C   TRP R  50     144.082 144.647 139.217  1.00  0.00           C  
ATOM    333  O   TRP R  50     144.183 143.432 139.273  1.00  0.00           O  
ATOM    334  N   LEU R  51     143.610 145.261 138.142  1.00  0.00           N  
ATOM    335  HN  LEU R  51     143.677 146.245 137.998  1.00  0.00           H  
ATOM    336  CA  LEU R  51     142.899 144.645 137.028  1.00  0.00           C  
ATOM    337  HA  LEU R  51     142.480 143.758 137.479  1.00  0.00           H  
ATOM    338  CB  LEU R  51     141.669 145.457 136.559  1.00  0.00           C  
ATOM    339  HB1 LEU R  51     141.208 145.093 135.617  1.00  0.00           H  
ATOM    340  HB2 LEU R  51     142.041 146.448 136.220  1.00  0.00           H  
ATOM    341  CG  LEU R  51     140.525 145.720 137.616  1.00  0.00           C  
ATOM    342  HG  LEU R  51     140.910 146.049 138.605  1.00  0.00           H  
ATOM    343  CD1 LEU R  51     139.519 146.720 137.124  1.00  0.00           C  
ATOM    344 HD11 LEU R  51     140.177 147.543 136.773  1.00  0.00           H  
ATOM    345 HD12 LEU R  51     138.892 147.071 137.971  1.00  0.00           H  
ATOM    346 HD13 LEU R  51     138.814 146.354 136.346  1.00  0.00           H  
ATOM    347  CD2 LEU R  51     139.865 144.423 137.938  1.00  0.00           C  
ATOM    348 HD21 LEU R  51     138.910 144.697 138.436  1.00  0.00           H  
ATOM    349 HD22 LEU R  51     140.561 143.840 138.578  1.00  0.00           H  
ATOM    350 HD23 LEU R  51     139.741 143.834 137.004  1.00  0.00           H  
ATOM    351  C   LEU R  51     143.912 144.249 135.890  1.00  0.00           C  
ATOM    352  OT1 LEU R  51     143.984 144.958 134.837  1.00  0.00           O  
ATOM    353  OT2 LEU R  51     144.697 143.281 136.068  1.00  0.00           O  
ATOM    354  N   ASN R  59     133.599 137.784 137.045  1.00  0.00           N  
ATOM    355  HT1 ASN R  59     133.645 138.215 136.100  1.00  0.00           H  
ATOM    356  HT2 ASN R  59     134.607 137.653 137.268  1.00  0.00           H  
ATOM    357  HT3 ASN R  59     133.113 138.478 137.648  1.00  0.00           H  
ATOM    358  CA  ASN R  59     132.976 136.376 137.238  1.00  0.00           C  
ATOM    359  HA  ASN R  59     132.073 136.525 136.665  1.00  0.00           H  
ATOM    360  CB  ASN R  59     133.772 135.295 136.611  1.00  0.00           C  
ATOM    361  HB1 ASN R  59     133.288 134.297 136.565  1.00  0.00           H  
ATOM    362  HB2 ASN R  59     134.691 134.950 137.133  1.00  0.00           H  
ATOM    363  CG  ASN R  59     134.143 135.480 135.122  1.00  0.00           C  
ATOM    364  OD1 ASN R  59     133.504 136.265 134.453  1.00  0.00           O  
ATOM    365  ND2 ASN R  59     135.271 134.909 134.702  1.00  0.00           N  
ATOM    366 HD21 ASN R  59     135.426 135.025 133.721  1.00  0.00           H  
ATOM    367 HD22 ASN R  59     135.721 134.369 135.412  1.00  0.00           H  
ATOM    368  C   ASN R  59     132.697 135.999 138.635  1.00  0.00           C  
ATOM    369  O   ASN R  59     133.280 136.481 139.535  1.00  0.00           O  
ATOM    370  N   ALA R  60     131.841 134.996 138.866  1.00  0.00           N  
ATOM    371  HN  ALA R  60     131.198 134.808 138.128  1.00  0.00           H  
ATOM    372  CA  ALA R  60     131.695 134.222 140.132  1.00  0.00           C  
ATOM    373  HA  ALA R  60     131.138 134.880 140.783  1.00  0.00           H  
ATOM    374  CB  ALA R  60     130.815 133.059 139.736  1.00  0.00           C  
ATOM    375  HB1 ALA R  60     129.862 133.299 139.218  1.00  0.00           H  
ATOM    376  HB2 ALA R  60     130.330 132.491 140.558  1.00  0.00           H  
ATOM    377  HB3 ALA R  60     131.520 132.401 139.185  1.00  0.00           H  
ATOM    378  C   ALA R  60     132.880 133.872 140.972  1.00  0.00           C  
ATOM    379  O   ALA R  60     133.948 133.580 140.552  1.00  0.00           O  
ATOM    380  N   PHE R  61     132.742 133.785 142.339  1.00  0.00           N  
ATOM    381  HN  PHE R  61     131.885 134.038 142.782  1.00  0.00           H  
ATOM    382  CA  PHE R  61     133.797 133.653 143.285  1.00  0.00           C  
ATOM    383  HA  PHE R  61     133.265 133.565 144.220  1.00  0.00           H  
ATOM    384  CB  PHE R  61     134.663 132.412 143.120  1.00  0.00           C  
ATOM    385  HB1 PHE R  61     135.351 132.552 142.258  1.00  0.00           H  
ATOM    386  HB2 PHE R  61     134.052 131.491 143.009  1.00  0.00           H  
ATOM    387  CG  PHE R  61     135.586 132.162 144.329  1.00  0.00           C  
ATOM    388  CD1 PHE R  61     136.953 132.513 144.363  1.00  0.00           C  
ATOM    389  HD1 PHE R  61     137.304 132.928 143.429  1.00  0.00           H  
ATOM    390  CE1 PHE R  61     137.671 132.341 145.532  1.00  0.00           C  
ATOM    391  HE1 PHE R  61     138.747 132.405 145.448  1.00  0.00           H  
ATOM    392  CZ  PHE R  61     137.058 131.817 146.697  1.00  0.00           C  
ATOM    393  HZ  PHE R  61     137.619 131.463 147.549  1.00  0.00           H  
ATOM    394  CD2 PHE R  61     134.999 131.691 145.472  1.00  0.00           C  
ATOM    395  HD2 PHE R  61     133.936 131.508 145.426  1.00  0.00           H  
ATOM    396  CE2 PHE R  61     135.655 131.519 146.657  1.00  0.00           C  
ATOM    397  HE2 PHE R  61     135.190 131.151 147.560  1.00  0.00           H  
ATOM    398  C   PHE R  61     134.668 134.915 143.477  1.00  0.00           C  
ATOM    399  O   PHE R  61     135.091 135.302 144.580  1.00  0.00           O  
ATOM    400  N   SER R  62     134.885 135.640 142.340  1.00  0.00           N  
ATOM    401  HN  SER R  62     134.420 135.435 141.483  1.00  0.00           H  
ATOM    402  CA  SER R  62     135.889 136.690 142.332  1.00  0.00           C  
ATOM    403  HA  SER R  62     136.758 136.280 142.826  1.00  0.00           H  
ATOM    404  CB  SER R  62     136.259 137.159 140.860  1.00  0.00           C  
ATOM    405  HB1 SER R  62     136.816 138.115 140.957  1.00  0.00           H  
ATOM    406  HB2 SER R  62     135.345 137.304 140.245  1.00  0.00           H  
ATOM    407  OG  SER R  62     137.015 136.137 140.146  1.00  0.00           O  
ATOM    408  HG1 SER R  62     137.638 135.715 140.742  1.00  0.00           H  
ATOM    409  C   SER R  62     135.491 137.999 143.036  1.00  0.00           C  
ATOM    410  O   SER R  62     136.292 138.690 143.622  1.00  0.00           O  
ATOM    411  N   ILE R  63     134.249 138.257 143.030  1.00  0.00           N  
ATOM    412  HN  ILE R  63     133.732 137.573 142.519  1.00  0.00           H  
ATOM    413  CA  ILE R  63     133.704 139.462 143.569  1.00  0.00           C  
ATOM    414  HA  ILE R  63     134.203 140.301 143.106  1.00  0.00           H  
ATOM    415  CB  ILE R  63     132.198 139.448 143.248  1.00  0.00           C  
ATOM    416  HB  ILE R  63     131.614 138.612 143.690  1.00  0.00           H  
ATOM    417  CG2 ILE R  63     131.559 140.706 143.778  1.00  0.00           C  
ATOM    418 HG21 ILE R  63     130.493 140.715 143.467  1.00  0.00           H  
ATOM    419 HG22 ILE R  63     131.994 141.668 143.430  1.00  0.00           H  
ATOM    420 HG23 ILE R  63     131.543 140.620 144.886  1.00  0.00           H  
ATOM    421  CG1 ILE R  63     131.878 139.313 141.683  1.00  0.00           C  
ATOM    422 HG11 ILE R  63     130.779 139.468 141.664  1.00  0.00           H  
ATOM    423 HG12 ILE R  63     132.106 138.254 141.436  1.00  0.00           H  
ATOM    424  CD  ILE R  63     132.594 140.334 140.824  1.00  0.00           C  
ATOM    425  HD1 ILE R  63     132.593 140.058 139.748  1.00  0.00           H  
ATOM    426  HD2 ILE R  63     133.633 140.535 141.163  1.00  0.00           H  
ATOM    427  HD3 ILE R  63     132.065 141.310 140.874  1.00  0.00           H  
ATOM    428  C   ILE R  63     133.919 139.626 145.045  1.00  0.00           C  
ATOM    429  O   ILE R  63     134.346 140.649 145.530  1.00  0.00           O  
ATOM    430  N   TYR R  64     133.693 138.489 145.781  1.00  0.00           N  
ATOM    431  HN  TYR R  64     133.492 137.609 145.358  1.00  0.00           H  
ATOM    432  CA  TYR R  64     134.166 138.402 147.156  1.00  0.00           C  
ATOM    433  HA  TYR R  64     133.664 139.227 147.643  1.00  0.00           H  
ATOM    434  CB  TYR R  64     133.707 136.999 147.655  1.00  0.00           C  
ATOM    435  HB1 TYR R  64     133.877 136.865 148.745  1.00  0.00           H  
ATOM    436  HB2 TYR R  64     134.059 136.042 147.215  1.00  0.00           H  
ATOM    437  CG  TYR R  64     132.232 136.866 147.601  1.00  0.00           C  
ATOM    438  CD1 TYR R  64     131.411 137.783 148.301  1.00  0.00           C  
ATOM    439  HD1 TYR R  64     131.929 138.556 148.850  1.00  0.00           H  
ATOM    440  CE1 TYR R  64     130.026 137.611 148.505  1.00  0.00           C  
ATOM    441  HE1 TYR R  64     129.429 138.304 149.079  1.00  0.00           H  
ATOM    442  CZ  TYR R  64     129.427 136.502 147.846  1.00  0.00           C  
ATOM    443  OH  TYR R  64     128.031 136.476 147.956  1.00  0.00           O  
ATOM    444  HH  TYR R  64     127.647 135.744 147.469  1.00  0.00           H  
ATOM    445  CD2 TYR R  64     131.602 135.708 147.035  1.00  0.00           C  
ATOM    446  HD2 TYR R  64     132.105 134.944 146.462  1.00  0.00           H  
ATOM    447  CE2 TYR R  64     130.226 135.568 147.079  1.00  0.00           C  
ATOM    448  HE2 TYR R  64     129.769 134.716 146.597  1.00  0.00           H  
ATOM    449  C   TYR R  64     135.633 138.641 147.415  1.00  0.00           C  
ATOM    450  O   TYR R  64     135.939 139.471 148.328  1.00  0.00           O  
ATOM    451  N   ILE R  65     136.567 137.968 146.725  1.00  0.00           N  
ATOM    452  HN  ILE R  65     136.262 137.324 146.028  1.00  0.00           H  
ATOM    453  CA  ILE R  65     137.982 137.995 146.803  1.00  0.00           C  
ATOM    454  HA  ILE R  65     138.250 137.796 147.831  1.00  0.00           H  
ATOM    455  CB  ILE R  65     138.666 136.902 145.894  1.00  0.00           C  
ATOM    456  HB  ILE R  65     138.425 137.189 144.848  1.00  0.00           H  
ATOM    457  CG2 ILE R  65     140.144 137.023 145.946  1.00  0.00           C  
ATOM    458 HG21 ILE R  65     140.454 138.042 145.628  1.00  0.00           H  
ATOM    459 HG22 ILE R  65     140.690 136.414 145.194  1.00  0.00           H  
ATOM    460 HG23 ILE R  65     140.489 136.937 146.999  1.00  0.00           H  
ATOM    461  CG1 ILE R  65     138.116 135.524 146.197  1.00  0.00           C  
ATOM    462 HG11 ILE R  65     138.565 134.841 145.445  1.00  0.00           H  
ATOM    463 HG12 ILE R  65     137.025 135.365 146.058  1.00  0.00           H  
ATOM    464  CD  ILE R  65     138.481 134.995 147.574  1.00  0.00           C  
ATOM    465  HD1 ILE R  65     137.974 134.065 147.908  1.00  0.00           H  
ATOM    466  HD2 ILE R  65     138.238 135.701 148.397  1.00  0.00           H  
ATOM    467  HD3 ILE R  65     139.533 134.709 147.785  1.00  0.00           H  
ATOM    468  C   ILE R  65     138.563 139.406 146.642  1.00  0.00           C  
ATOM    469  O   ILE R  65     139.403 139.830 147.458  1.00  0.00           O  
ATOM    470  N   LEU R  66     138.020 140.216 145.734  1.00  0.00           N  
ATOM    471  HN  LEU R  66     137.553 139.828 144.943  1.00  0.00           H  
ATOM    472  CA  LEU R  66     138.350 141.647 145.692  1.00  0.00           C  
ATOM    473  HA  LEU R  66     139.417 141.770 145.570  1.00  0.00           H  
ATOM    474  CB  LEU R  66     137.683 142.158 144.402  1.00  0.00           C  
ATOM    475  HB1 LEU R  66     137.698 143.269 144.408  1.00  0.00           H  
ATOM    476  HB2 LEU R  66     136.607 141.906 144.516  1.00  0.00           H  
ATOM    477  CG  LEU R  66     138.205 141.579 143.086  1.00  0.00           C  
ATOM    478  HG  LEU R  66     138.503 140.512 143.157  1.00  0.00           H  
ATOM    479  CD1 LEU R  66     137.069 141.547 142.036  1.00  0.00           C  
ATOM    480 HD11 LEU R  66     137.310 141.204 141.007  1.00  0.00           H  
ATOM    481 HD12 LEU R  66     136.504 142.503 142.031  1.00  0.00           H  
ATOM    482 HD13 LEU R  66     136.251 140.876 142.375  1.00  0.00           H  
ATOM    483  CD2 LEU R  66     139.409 142.305 142.508  1.00  0.00           C  
ATOM    484 HD21 LEU R  66     139.221 143.373 142.266  1.00  0.00           H  
ATOM    485 HD22 LEU R  66     139.795 141.876 141.558  1.00  0.00           H  
ATOM    486 HD23 LEU R  66     140.317 142.277 143.146  1.00  0.00           H  
ATOM    487  C   LEU R  66     137.903 142.483 146.934  1.00  0.00           C  
ATOM    488  O   LEU R  66     138.595 143.419 147.403  1.00  0.00           O  
ATOM    489  N   ASN R  67     136.692 142.187 147.448  1.00  0.00           N  
ATOM    490  HN  ASN R  67     136.074 141.551 146.993  1.00  0.00           H  
ATOM    491  CA  ASN R  67     136.196 142.850 148.587  1.00  0.00           C  
ATOM    492  HA  ASN R  67     136.269 143.916 148.433  1.00  0.00           H  
ATOM    493  CB  ASN R  67     134.629 142.546 148.802  1.00  0.00           C  
ATOM    494  HB1 ASN R  67     134.316 142.848 149.824  1.00  0.00           H  
ATOM    495  HB2 ASN R  67     134.409 141.472 148.619  1.00  0.00           H  
ATOM    496  CG  ASN R  67     133.822 143.375 147.921  1.00  0.00           C  
ATOM    497  OD1 ASN R  67     133.122 144.248 148.382  1.00  0.00           O  
ATOM    498  ND2 ASN R  67     133.794 143.058 146.602  1.00  0.00           N  
ATOM    499 HD21 ASN R  67     133.226 143.572 145.960  1.00  0.00           H  
ATOM    500 HD22 ASN R  67     134.210 142.217 146.257  1.00  0.00           H  
ATOM    501  C   ASN R  67     136.943 142.461 149.820  1.00  0.00           C  
ATOM    502  O   ASN R  67     137.286 143.347 150.627  1.00  0.00           O  
ATOM    503  N   LEU R  68     137.229 141.185 149.933  1.00  0.00           N  
ATOM    504  HN  LEU R  68     136.903 140.587 149.205  1.00  0.00           H  
ATOM    505  CA  LEU R  68     138.051 140.579 151.015  1.00  0.00           C  
ATOM    506  HA  LEU R  68     137.648 140.777 151.998  1.00  0.00           H  
ATOM    507  CB  LEU R  68     137.986 139.064 150.685  1.00  0.00           C  
ATOM    508  HB1 LEU R  68     138.455 138.982 149.682  1.00  0.00           H  
ATOM    509  HB2 LEU R  68     136.908 138.797 150.662  1.00  0.00           H  
ATOM    510  CG  LEU R  68     138.842 138.164 151.633  1.00  0.00           C  
ATOM    511  HG  LEU R  68     139.813 138.666 151.834  1.00  0.00           H  
ATOM    512  CD1 LEU R  68     138.222 138.167 153.050  1.00  0.00           C  
ATOM    513 HD11 LEU R  68     137.300 137.571 153.217  1.00  0.00           H  
ATOM    514 HD12 LEU R  68     138.101 139.182 153.483  1.00  0.00           H  
ATOM    515 HD13 LEU R  68     139.003 137.820 153.761  1.00  0.00           H  
ATOM    516  CD2 LEU R  68     138.976 136.750 150.990  1.00  0.00           C  
ATOM    517 HD21 LEU R  68     139.306 136.865 149.935  1.00  0.00           H  
ATOM    518 HD22 LEU R  68     138.007 136.208 151.012  1.00  0.00           H  
ATOM    519 HD23 LEU R  68     139.765 136.150 151.492  1.00  0.00           H  
ATOM    520  C   LEU R  68     139.434 141.112 151.037  1.00  0.00           C  
ATOM    521  O   LEU R  68     139.920 141.489 152.060  1.00  0.00           O  
ATOM    522  N   ALA R  69     140.081 141.209 149.865  1.00  0.00           N  
ATOM    523  HN  ALA R  69     139.708 140.850 149.014  1.00  0.00           H  
ATOM    524  CA  ALA R  69     141.369 141.850 149.750  1.00  0.00           C  
ATOM    525  HA  ALA R  69     142.084 141.402 150.425  1.00  0.00           H  
ATOM    526  CB  ALA R  69     141.872 141.710 148.298  1.00  0.00           C  
ATOM    527  HB1 ALA R  69     141.098 141.969 147.544  1.00  0.00           H  
ATOM    528  HB2 ALA R  69     142.242 140.682 148.095  1.00  0.00           H  
ATOM    529  HB3 ALA R  69     142.735 142.394 148.154  1.00  0.00           H  
ATOM    530  C   ALA R  69     141.328 143.279 150.051  1.00  0.00           C  
ATOM    531  O   ALA R  69     142.196 143.803 150.718  1.00  0.00           O  
ATOM    532  N   ALA R  70     140.285 144.128 149.679  1.00  0.00           N  
ATOM    533  HN  ALA R  70     139.473 143.816 149.192  1.00  0.00           H  
ATOM    534  CA  ALA R  70     140.244 145.484 150.159  1.00  0.00           C  
ATOM    535  HA  ALA R  70     141.167 146.039 150.081  1.00  0.00           H  
ATOM    536  CB  ALA R  70     139.207 146.307 149.361  1.00  0.00           C  
ATOM    537  HB1 ALA R  70     139.080 147.262 149.916  1.00  0.00           H  
ATOM    538  HB2 ALA R  70     138.369 145.578 149.358  1.00  0.00           H  
ATOM    539  HB3 ALA R  70     139.419 146.446 148.279  1.00  0.00           H  
ATOM    540  C   ALA R  70     139.941 145.531 151.738  1.00  0.00           C  
ATOM    541  O   ALA R  70     140.551 146.357 152.418  1.00  0.00           O  
ATOM    542  N   ALA R  71     139.097 144.709 152.348  1.00  0.00           N  
ATOM    543  HN  ALA R  71     138.538 144.103 151.789  1.00  0.00           H  
ATOM    544  CA  ALA R  71     139.124 144.626 153.827  1.00  0.00           C  
ATOM    545  HA  ALA R  71     138.784 145.582 154.198  1.00  0.00           H  
ATOM    546  CB  ALA R  71     138.096 143.570 154.209  1.00  0.00           C  
ATOM    547  HB1 ALA R  71     137.797 143.717 155.269  1.00  0.00           H  
ATOM    548  HB2 ALA R  71     138.447 142.525 154.067  1.00  0.00           H  
ATOM    549  HB3 ALA R  71     137.226 143.715 153.534  1.00  0.00           H  
ATOM    550  C   ALA R  71     140.388 144.258 154.619  1.00  0.00           C  
ATOM    551  O   ALA R  71     140.788 144.924 155.515  1.00  0.00           O  
ATOM    552  N   ASP R  72     141.071 143.176 154.213  1.00  0.00           N  
ATOM    553  HN  ASP R  72     140.697 142.624 153.472  1.00  0.00           H  
ATOM    554  CA  ASP R  72     142.462 142.872 154.595  1.00  0.00           C  
ATOM    555  HA  ASP R  72     142.543 142.891 155.672  1.00  0.00           H  
ATOM    556  CB  ASP R  72     142.797 141.468 154.118  1.00  0.00           C  
ATOM    557  HB1 ASP R  72     143.877 141.210 154.110  1.00  0.00           H  
ATOM    558  HB2 ASP R  72     142.456 141.180 153.101  1.00  0.00           H  
ATOM    559  CG  ASP R  72     142.140 140.506 155.055  1.00  0.00           C  
ATOM    560  OD1 ASP R  72     141.733 139.392 154.638  1.00  0.00           O  
ATOM    561  OD2 ASP R  72     142.032 140.788 156.264  1.00  0.00           O  
ATOM    562  C   ASP R  72     143.502 143.975 154.219  1.00  0.00           C  
ATOM    563  O   ASP R  72     144.403 144.264 154.987  1.00  0.00           O  
ATOM    564  N   PHE R  73     143.403 144.635 153.012  1.00  0.00           N  
ATOM    565  HN  PHE R  73     142.776 144.208 152.365  1.00  0.00           H  
ATOM    566  CA  PHE R  73     144.181 145.874 152.751  1.00  0.00           C  
ATOM    567  HA  PHE R  73     145.149 145.407 152.851  1.00  0.00           H  
ATOM    568  CB  PHE R  73     143.975 146.394 151.297  1.00  0.00           C  
ATOM    569  HB1 PHE R  73     142.874 146.484 151.195  1.00  0.00           H  
ATOM    570  HB2 PHE R  73     144.249 145.680 150.492  1.00  0.00           H  
ATOM    571  CG  PHE R  73     144.425 147.771 150.888  1.00  0.00           C  
ATOM    572  CD1 PHE R  73     145.693 147.966 150.303  1.00  0.00           C  
ATOM    573  HD1 PHE R  73     146.260 147.090 150.022  1.00  0.00           H  
ATOM    574  CE1 PHE R  73     146.208 149.277 150.119  1.00  0.00           C  
ATOM    575  HE1 PHE R  73     147.136 149.485 149.608  1.00  0.00           H  
ATOM    576  CZ  PHE R  73     145.517 150.439 150.595  1.00  0.00           C  
ATOM    577  HZ  PHE R  73     145.911 151.427 150.407  1.00  0.00           H  
ATOM    578  CD2 PHE R  73     143.638 148.910 151.089  1.00  0.00           C  
ATOM    579  HD2 PHE R  73     142.627 148.802 151.456  1.00  0.00           H  
ATOM    580  CE2 PHE R  73     144.180 150.189 150.892  1.00  0.00           C  
ATOM    581  HE2 PHE R  73     143.591 151.024 151.239  1.00  0.00           H  
ATOM    582  C   PHE R  73     144.079 147.024 153.767  1.00  0.00           C  
ATOM    583  O   PHE R  73     145.043 147.387 154.384  1.00  0.00           O  
ATOM    584  N   LEU R  74     142.873 147.485 154.042  1.00  0.00           N  
ATOM    585  HN  LEU R  74     142.012 147.124 153.693  1.00  0.00           H  
ATOM    586  CA  LEU R  74     142.636 148.617 154.961  1.00  0.00           C  
ATOM    587  HA  LEU R  74     143.353 149.374 154.678  1.00  0.00           H  
ATOM    588  CB  LEU R  74     141.207 149.215 154.719  1.00  0.00           C  
ATOM    589  HB1 LEU R  74     140.538 148.343 154.891  1.00  0.00           H  
ATOM    590  HB2 LEU R  74     141.178 149.473 153.640  1.00  0.00           H  
ATOM    591  CG  LEU R  74     140.699 150.418 155.547  1.00  0.00           C  
ATOM    592  HG  LEU R  74     140.568 150.190 156.627  1.00  0.00           H  
ATOM    593  CD1 LEU R  74     141.654 151.547 155.341  1.00  0.00           C  
ATOM    594 HD11 LEU R  74     141.951 151.600 154.272  1.00  0.00           H  
ATOM    595 HD12 LEU R  74     142.586 151.418 155.931  1.00  0.00           H  
ATOM    596 HD13 LEU R  74     141.120 152.460 155.680  1.00  0.00           H  
ATOM    597  CD2 LEU R  74     139.393 150.869 154.883  1.00  0.00           C  
ATOM    598 HD21 LEU R  74     138.749 149.967 154.961  1.00  0.00           H  
ATOM    599 HD22 LEU R  74     139.488 151.153 153.813  1.00  0.00           H  
ATOM    600 HD23 LEU R  74     138.980 151.714 155.473  1.00  0.00           H  
ATOM    601  C   LEU R  74     142.884 148.263 156.372  1.00  0.00           C  
ATOM    602  O   LEU R  74     143.126 149.077 157.289  1.00  0.00           O  
ATOM    603  N   PHE R  75     142.901 146.973 156.769  1.00  0.00           N  
ATOM    604  HN  PHE R  75     142.422 146.259 156.264  1.00  0.00           H  
ATOM    605  CA  PHE R  75     143.153 146.578 158.145  1.00  0.00           C  
ATOM    606  HA  PHE R  75     142.889 147.404 158.788  1.00  0.00           H  
ATOM    607  CB  PHE R  75     142.332 145.323 158.375  1.00  0.00           C  
ATOM    608  HB1 PHE R  75     142.652 144.572 157.620  1.00  0.00           H  
ATOM    609  HB2 PHE R  75     141.234 145.484 158.331  1.00  0.00           H  
ATOM    610  CG  PHE R  75     142.645 144.585 159.668  1.00  0.00           C  
ATOM    611  CD1 PHE R  75     142.918 145.264 160.886  1.00  0.00           C  
ATOM    612  HD1 PHE R  75     143.152 146.316 160.949  1.00  0.00           H  
ATOM    613  CE1 PHE R  75     142.755 144.569 162.086  1.00  0.00           C  
ATOM    614  HE1 PHE R  75     143.031 144.983 163.045  1.00  0.00           H  
ATOM    615  CZ  PHE R  75     142.440 143.227 162.106  1.00  0.00           C  
ATOM    616  HZ  PHE R  75     142.123 142.794 163.043  1.00  0.00           H  
ATOM    617  CD2 PHE R  75     142.325 143.211 159.655  1.00  0.00           C  
ATOM    618  HD2 PHE R  75     142.158 142.828 158.659  1.00  0.00           H  
ATOM    619  CE2 PHE R  75     142.226 142.589 160.933  1.00  0.00           C  
ATOM    620  HE2 PHE R  75     141.935 141.549 160.944  1.00  0.00           H  
ATOM    621  C   PHE R  75     144.702 146.475 158.267  1.00  0.00           C  
ATOM    622  O   PHE R  75     145.231 146.864 159.252  1.00  0.00           O  
ATOM    623  N   LEU R  76     145.401 146.084 157.177  1.00  0.00           N  
ATOM    624  HN  LEU R  76     144.900 145.977 156.322  1.00  0.00           H  
ATOM    625  CA  LEU R  76     146.920 146.169 157.205  1.00  0.00           C  
ATOM    626  HA  LEU R  76     147.281 145.856 158.174  1.00  0.00           H  
ATOM    627  CB  LEU R  76     147.498 145.144 156.163  1.00  0.00           C  
ATOM    628  HB1 LEU R  76     148.562 145.401 155.970  1.00  0.00           H  
ATOM    629  HB2 LEU R  76     146.953 145.263 155.203  1.00  0.00           H  
ATOM    630  CG  LEU R  76     147.361 143.717 156.618  1.00  0.00           C  
ATOM    631  HG  LEU R  76     146.314 143.586 156.965  1.00  0.00           H  
ATOM    632  CD1 LEU R  76     147.709 142.755 155.450  1.00  0.00           C  
ATOM    633 HD11 LEU R  76     147.531 141.691 155.718  1.00  0.00           H  
ATOM    634 HD12 LEU R  76     148.789 142.899 155.235  1.00  0.00           H  
ATOM    635 HD13 LEU R  76     147.047 143.072 154.617  1.00  0.00           H  
ATOM    636  CD2 LEU R  76     148.199 143.281 157.864  1.00  0.00           C  
ATOM    637 HD21 LEU R  76     147.994 143.811 158.819  1.00  0.00           H  
ATOM    638 HD22 LEU R  76     149.270 143.410 157.596  1.00  0.00           H  
ATOM    639 HD23 LEU R  76     147.931 142.226 158.088  1.00  0.00           H  
ATOM    640  C   LEU R  76     147.421 147.669 157.114  1.00  0.00           C  
ATOM    641  O   LEU R  76     148.472 148.044 157.595  1.00  0.00           O  
ATOM    642  N   SER R  77     146.601 148.605 156.500  1.00  0.00           N  
ATOM    643  HN  SER R  77     145.946 148.243 155.841  1.00  0.00           H  
ATOM    644  CA  SER R  77     146.870 150.029 156.362  1.00  0.00           C  
ATOM    645  HA  SER R  77     147.767 150.103 155.766  1.00  0.00           H  
ATOM    646  CB  SER R  77     145.672 150.863 155.742  1.00  0.00           C  
ATOM    647  HB1 SER R  77     144.703 150.784 156.280  1.00  0.00           H  
ATOM    648  HB2 SER R  77     145.414 150.281 154.833  1.00  0.00           H  
ATOM    649  OG  SER R  77     146.001 152.205 155.349  1.00  0.00           O  
ATOM    650  HG1 SER R  77     146.291 152.639 156.155  1.00  0.00           H  
ATOM    651  C   SER R  77     147.180 150.759 157.708  1.00  0.00           C  
ATOM    652  O   SER R  77     148.211 151.335 157.940  1.00  0.00           O  
ATOM    653  N   GLY R  78     146.364 150.393 158.738  1.00  0.00           N  
ATOM    654  HN  GLY R  78     145.567 149.817 158.567  1.00  0.00           H  
ATOM    655  CA  GLY R  78     146.528 150.945 160.073  1.00  0.00           C  
ATOM    656  HA1 GLY R  78     145.675 150.672 160.675  1.00  0.00           H  
ATOM    657  HA2 GLY R  78     146.638 152.019 160.097  1.00  0.00           H  
ATOM    658  C   GLY R  78     147.703 150.453 160.791  1.00  0.00           C  
ATOM    659  O   GLY R  78     148.399 151.149 161.559  1.00  0.00           O  
ATOM    660  N   ARG R  79     147.883 149.131 160.667  1.00  0.00           N  
ATOM    661  HN  ARG R  79     147.140 148.685 160.172  1.00  0.00           H  
ATOM    662  CA  ARG R  79     148.955 148.343 161.258  1.00  0.00           C  
ATOM    663  HA  ARG R  79     148.938 148.518 162.323  1.00  0.00           H  
ATOM    664  CB  ARG R  79     148.635 146.828 160.886  1.00  0.00           C  
ATOM    665  HB1 ARG R  79     149.570 146.276 161.124  1.00  0.00           H  
ATOM    666  HB2 ARG R  79     148.385 146.844 159.804  1.00  0.00           H  
ATOM    667  CG  ARG R  79     147.548 146.329 161.871  1.00  0.00           C  
ATOM    668  HG1 ARG R  79     146.648 146.977 161.957  1.00  0.00           H  
ATOM    669  HG2 ARG R  79     147.995 146.223 162.883  1.00  0.00           H  
ATOM    670  CD  ARG R  79     147.097 144.976 161.571  1.00  0.00           C  
ATOM    671  HD1 ARG R  79     147.998 144.325 161.560  1.00  0.00           H  
ATOM    672  HD2 ARG R  79     146.455 144.877 160.671  1.00  0.00           H  
ATOM    673  NE  ARG R  79     146.327 144.713 162.844  1.00  0.00           N  
ATOM    674  HE  ARG R  79     146.199 145.490 163.459  1.00  0.00           H  
ATOM    675  CZ  ARG R  79     145.770 143.563 163.012  1.00  0.00           C  
ATOM    676  NH1 ARG R  79     145.139 143.391 164.192  1.00  0.00           N  
ATOM    677 HH11 ARG R  79     144.455 142.666 164.270  1.00  0.00           H  
ATOM    678 HH12 ARG R  79     145.137 144.200 164.779  1.00  0.00           H  
ATOM    679  NH2 ARG R  79     145.731 142.571 162.202  1.00  0.00           N  
ATOM    680 HH21 ARG R  79     145.053 141.862 162.395  1.00  0.00           H  
ATOM    681 HH22 ARG R  79     146.001 142.778 161.262  1.00  0.00           H  
ATOM    682  C   ARG R  79     150.349 148.573 160.826  1.00  0.00           C  
ATOM    683  O   ARG R  79     151.275 148.731 161.624  1.00  0.00           O  
ATOM    684  N   LEU R  80     150.609 148.736 159.512  1.00  0.00           N  
ATOM    685  HN  LEU R  80     149.886 148.540 158.853  1.00  0.00           H  
ATOM    686  CA  LEU R  80     151.941 148.977 158.926  1.00  0.00           C  
ATOM    687  HA  LEU R  80     152.614 148.198 159.250  1.00  0.00           H  
ATOM    688  CB  LEU R  80     151.711 148.985 157.393  1.00  0.00           C  
ATOM    689  HB1 LEU R  80     150.883 149.659 157.089  1.00  0.00           H  
ATOM    690  HB2 LEU R  80     151.391 147.932 157.238  1.00  0.00           H  
ATOM    691  CG  LEU R  80     152.942 149.325 156.464  1.00  0.00           C  
ATOM    692  HG  LEU R  80     153.390 150.263 156.854  1.00  0.00           H  
ATOM    693  CD1 LEU R  80     154.055 148.301 156.642  1.00  0.00           C  
ATOM    694 HD11 LEU R  80     154.338 148.187 157.710  1.00  0.00           H  
ATOM    695 HD12 LEU R  80     154.948 148.676 156.097  1.00  0.00           H  
ATOM    696 HD13 LEU R  80     153.677 147.325 156.269  1.00  0.00           H  
ATOM    697  CD2 LEU R  80     152.621 149.761 155.043  1.00  0.00           C  
ATOM    698 HD21 LEU R  80     152.136 148.940 154.472  1.00  0.00           H  
ATOM    699 HD22 LEU R  80     153.530 150.110 154.507  1.00  0.00           H  
ATOM    700 HD23 LEU R  80     151.918 150.618 155.112  1.00  0.00           H  
ATOM    701  C   LEU R  80     152.553 150.277 159.360  1.00  0.00           C  
ATOM    702  O   LEU R  80     153.737 150.355 159.671  1.00  0.00           O  
ATOM    703  N   ILE R  81     151.740 151.363 159.521  1.00  0.00           N  
ATOM    704  HN  ILE R  81     150.787 151.337 159.232  1.00  0.00           H  
ATOM    705  CA  ILE R  81     152.215 152.616 160.037  1.00  0.00           C  
ATOM    706  HA  ILE R  81     153.219 152.850 159.712  1.00  0.00           H  
ATOM    707  CB  ILE R  81     151.329 153.783 159.585  1.00  0.00           C  
ATOM    708  HB  ILE R  81     151.745 154.747 159.950  1.00  0.00           H  
ATOM    709  CG2 ILE R  81     151.413 153.707 158.026  1.00  0.00           C  
ATOM    710 HG21 ILE R  81     150.772 152.924 157.568  1.00  0.00           H  
ATOM    711 HG22 ILE R  81     152.459 153.751 157.651  1.00  0.00           H  
ATOM    712 HG23 ILE R  81     150.920 154.637 157.670  1.00  0.00           H  
ATOM    713  CG1 ILE R  81     149.860 153.786 160.148  1.00  0.00           C  
ATOM    714 HG11 ILE R  81     149.931 153.628 161.245  1.00  0.00           H  
ATOM    715 HG12 ILE R  81     149.314 152.862 159.862  1.00  0.00           H  
ATOM    716  CD  ILE R  81     149.119 154.981 159.687  1.00  0.00           C  
ATOM    717  HD1 ILE R  81     148.175 155.160 160.245  1.00  0.00           H  
ATOM    718  HD2 ILE R  81     148.884 154.906 158.604  1.00  0.00           H  
ATOM    719  HD3 ILE R  81     149.756 155.883 159.814  1.00  0.00           H  
ATOM    720  C   ILE R  81     152.225 152.626 161.555  1.00  0.00           C  
ATOM    721  O   ILE R  81     152.202 153.695 162.199  1.00  0.00           O  
ATOM    722  N   TYR R  82     152.234 151.456 162.274  1.00  0.00           N  
ATOM    723  HN  TYR R  82     152.156 150.542 161.884  1.00  0.00           H  
ATOM    724  CA  TYR R  82     152.221 151.504 163.713  1.00  0.00           C  
ATOM    725  HA  TYR R  82     151.447 152.153 164.095  1.00  0.00           H  
ATOM    726  CB  TYR R  82     151.676 150.122 164.303  1.00  0.00           C  
ATOM    727  HB1 TYR R  82     152.405 149.356 163.962  1.00  0.00           H  
ATOM    728  HB2 TYR R  82     150.676 149.939 163.853  1.00  0.00           H  
ATOM    729  CG  TYR R  82     151.545 150.055 165.822  1.00  0.00           C  
ATOM    730  CD1 TYR R  82     152.286 149.166 166.603  1.00  0.00           C  
ATOM    731  HD1 TYR R  82     152.942 148.498 166.063  1.00  0.00           H  
ATOM    732  CE1 TYR R  82     152.058 149.094 168.001  1.00  0.00           C  
ATOM    733  HE1 TYR R  82     152.703 148.490 168.622  1.00  0.00           H  
ATOM    734  CZ  TYR R  82     151.003 149.777 168.567  1.00  0.00           C  
ATOM    735  OH  TYR R  82     150.788 149.816 169.945  1.00  0.00           O  
ATOM    736  HH  TYR R  82     151.277 149.195 170.488  1.00  0.00           H  
ATOM    737  CD2 TYR R  82     150.488 150.801 166.381  1.00  0.00           C  
ATOM    738  HD2 TYR R  82     149.945 151.461 165.722  1.00  0.00           H  
ATOM    739  CE2 TYR R  82     150.183 150.615 167.771  1.00  0.00           C  
ATOM    740  HE2 TYR R  82     149.421 151.244 168.206  1.00  0.00           H  
ATOM    741  C   TYR R  82     153.522 151.960 164.455  1.00  0.00           C  
ATOM    742  O   TYR R  82     154.582 151.388 164.351  1.00  0.00           O  
ATOM    743  N   SER R  83     153.431 152.951 165.277  1.00  0.00           N  
ATOM    744  HN  SER R  83     152.592 153.477 165.395  1.00  0.00           H  
ATOM    745  CA  SER R  83     154.524 153.341 166.133  1.00  0.00           C  
ATOM    746  HA  SER R  83     155.233 152.530 166.213  1.00  0.00           H  
ATOM    747  CB  SER R  83     155.355 154.597 165.697  1.00  0.00           C  
ATOM    748  HB1 SER R  83     154.777 155.546 165.697  1.00  0.00           H  
ATOM    749  HB2 SER R  83     155.638 154.351 164.652  1.00  0.00           H  
ATOM    750  OG  SER R  83     156.531 154.718 166.441  1.00  0.00           O  
ATOM    751  HG1 SER R  83     157.053 153.969 166.143  1.00  0.00           H  
ATOM    752  C   SER R  83     153.914 153.599 167.512  1.00  0.00           C  
ATOM    753  OT1 SER R  83     154.416 152.997 168.482  1.00  0.00           O  
ATOM    754  OT2 SER R  83     152.977 154.473 167.703  1.00  0.00           O  
ATOM    755  N   LEU R  98     142.803 153.347 164.568  1.00  0.00           N  
ATOM    756  HT1 LEU R  98     143.476 154.134 164.657  1.00  0.00           H  
ATOM    757  HT2 LEU R  98     143.004 152.825 163.691  1.00  0.00           H  
ATOM    758  HT3 LEU R  98     142.869 152.757 165.423  1.00  0.00           H  
ATOM    759  CA  LEU R  98     141.473 153.902 164.320  1.00  0.00           C  
ATOM    760  HA  LEU R  98     141.283 154.643 165.082  1.00  0.00           H  
ATOM    761  CB  LEU R  98     141.478 154.606 163.063  1.00  0.00           C  
ATOM    762  HB1 LEU R  98     141.723 153.849 162.287  1.00  0.00           H  
ATOM    763  HB2 LEU R  98     142.267 155.389 163.046  1.00  0.00           H  
ATOM    764  CG  LEU R  98     140.154 155.324 162.734  1.00  0.00           C  
ATOM    765  HG  LEU R  98     139.418 154.498 162.625  1.00  0.00           H  
ATOM    766  CD1 LEU R  98     139.754 156.250 163.775  1.00  0.00           C  
ATOM    767 HD11 LEU R  98     138.851 156.808 163.443  1.00  0.00           H  
ATOM    768 HD12 LEU R  98     140.566 156.908 164.149  1.00  0.00           H  
ATOM    769 HD13 LEU R  98     139.448 155.678 164.677  1.00  0.00           H  
ATOM    770  CD2 LEU R  98     140.303 156.054 161.447  1.00  0.00           C  
ATOM    771 HD21 LEU R  98     140.267 155.325 160.609  1.00  0.00           H  
ATOM    772 HD22 LEU R  98     141.270 156.600 161.473  1.00  0.00           H  
ATOM    773 HD23 LEU R  98     139.499 156.804 161.292  1.00  0.00           H  
ATOM    774  C   LEU R  98     140.350 152.861 164.527  1.00  0.00           C  
ATOM    775  O   LEU R  98     139.980 152.151 163.618  1.00  0.00           O  
ATOM    776  N   TYR R  99     139.939 152.694 165.791  1.00  0.00           N  
ATOM    777  HN  TYR R  99     140.229 153.315 166.515  1.00  0.00           H  
ATOM    778  CA  TYR R  99     139.048 151.682 166.302  1.00  0.00           C  
ATOM    779  HA  TYR R  99     139.539 150.720 166.327  1.00  0.00           H  
ATOM    780  CB  TYR R  99     138.882 151.941 167.849  1.00  0.00           C  
ATOM    781  HB1 TYR R  99     138.584 153.010 167.904  1.00  0.00           H  
ATOM    782  HB2 TYR R  99     139.857 151.875 168.378  1.00  0.00           H  
ATOM    783  CG  TYR R  99     137.765 151.200 168.537  1.00  0.00           C  
ATOM    784  CD1 TYR R  99     137.912 149.817 168.811  1.00  0.00           C  
ATOM    785  HD1 TYR R  99     138.715 149.199 168.441  1.00  0.00           H  
ATOM    786  CE1 TYR R  99     136.833 149.235 169.395  1.00  0.00           C  
ATOM    787  HE1 TYR R  99     136.752 148.171 169.558  1.00  0.00           H  
ATOM    788  CZ  TYR R  99     135.654 149.900 169.669  1.00  0.00           C  
ATOM    789  OH  TYR R  99     134.553 149.229 170.125  1.00  0.00           O  
ATOM    790  HH  TYR R  99     133.846 149.872 170.210  1.00  0.00           H  
ATOM    791  CD2 TYR R  99     136.776 151.966 169.179  1.00  0.00           C  
ATOM    792  HD2 TYR R  99     136.747 153.044 169.231  1.00  0.00           H  
ATOM    793  CE2 TYR R  99     135.682 151.310 169.770  1.00  0.00           C  
ATOM    794  HE2 TYR R  99     134.834 151.850 170.166  1.00  0.00           H  
ATOM    795  C   TYR R  99     137.715 151.511 165.616  1.00  0.00           C  
ATOM    796  O   TYR R  99     137.447 150.333 165.334  1.00  0.00           O  
ATOM    797  N   PRO R 100     136.860 152.491 165.277  1.00  0.00           N  
ATOM    798  CD  PRO R 100     136.999 153.921 165.598  1.00  0.00           C  
ATOM    799  HD1 PRO R 100     137.992 154.339 165.322  1.00  0.00           H  
ATOM    800  HD2 PRO R 100     136.806 154.171 166.663  1.00  0.00           H  
ATOM    801  CA  PRO R 100     135.619 152.175 164.591  1.00  0.00           C  
ATOM    802  HA  PRO R 100     135.015 151.447 165.109  1.00  0.00           H  
ATOM    803  CB  PRO R 100     134.803 153.474 164.654  1.00  0.00           C  
ATOM    804  HB1 PRO R 100     134.208 153.455 165.592  1.00  0.00           H  
ATOM    805  HB2 PRO R 100     134.180 153.511 163.734  1.00  0.00           H  
ATOM    806  CG  PRO R 100     135.931 154.538 164.753  1.00  0.00           C  
ATOM    807  HG1 PRO R 100     136.288 154.721 163.717  1.00  0.00           H  
ATOM    808  HG2 PRO R 100     135.551 155.491 165.179  1.00  0.00           H  
ATOM    809  C   PRO R 100     135.891 151.657 163.146  1.00  0.00           C  
ATOM    810  O   PRO R 100     135.288 150.633 162.734  1.00  0.00           O  
ATOM    811  N   VAL R 101     136.767 152.237 162.329  1.00  0.00           N  
ATOM    812  HN  VAL R 101     137.294 153.015 162.662  1.00  0.00           H  
ATOM    813  CA  VAL R 101     137.272 151.732 161.022  1.00  0.00           C  
ATOM    814  HA  VAL R 101     136.426 151.688 160.352  1.00  0.00           H  
ATOM    815  CB  VAL R 101     138.236 152.778 160.397  1.00  0.00           C  
ATOM    816  HB  VAL R 101     139.079 153.021 161.079  1.00  0.00           H  
ATOM    817  CG1 VAL R 101     138.674 152.183 159.011  1.00  0.00           C  
ATOM    818 HG11 VAL R 101     139.443 151.380 159.010  1.00  0.00           H  
ATOM    819 HG12 VAL R 101     139.153 152.999 158.429  1.00  0.00           H  
ATOM    820 HG13 VAL R 101     137.829 151.792 158.403  1.00  0.00           H  
ATOM    821  CG2 VAL R 101     137.566 154.109 160.135  1.00  0.00           C  
ATOM    822 HG21 VAL R 101     138.363 154.760 159.717  1.00  0.00           H  
ATOM    823 HG22 VAL R 101     137.068 154.526 161.035  1.00  0.00           H  
ATOM    824 HG23 VAL R 101     136.777 154.046 159.355  1.00  0.00           H  
ATOM    825  C   VAL R 101     138.028 150.427 161.030  1.00  0.00           C  
ATOM    826  O   VAL R 101     137.958 149.562 160.129  1.00  0.00           O  
ATOM    827  N   MET R 102     138.851 150.240 162.074  1.00  0.00           N  
ATOM    828  HN  MET R 102     138.916 151.016 162.699  1.00  0.00           H  
ATOM    829  CA  MET R 102     139.607 148.993 162.271  1.00  0.00           C  
ATOM    830  HA  MET R 102     140.125 148.797 161.344  1.00  0.00           H  
ATOM    831  CB  MET R 102     140.687 149.215 163.384  1.00  0.00           C  
ATOM    832  HB1 MET R 102     140.217 149.660 164.288  1.00  0.00           H  
ATOM    833  HB2 MET R 102     141.285 150.077 163.019  1.00  0.00           H  
ATOM    834  CG  MET R 102     141.476 147.968 163.712  1.00  0.00           C  
ATOM    835  HG1 MET R 102     142.495 148.241 164.060  1.00  0.00           H  
ATOM    836  HG2 MET R 102     141.833 147.429 162.809  1.00  0.00           H  
ATOM    837  SD  MET R 102     140.831 146.825 164.895  1.00  0.00           S  
ATOM    838  CE  MET R 102     141.661 147.696 166.303  1.00  0.00           C  
ATOM    839  HE1 MET R 102     141.324 148.753 166.244  1.00  0.00           H  
ATOM    840  HE2 MET R 102     142.756 147.667 166.120  1.00  0.00           H  
ATOM    841  HE3 MET R 102     141.406 147.298 167.308  1.00  0.00           H  
ATOM    842  C   MET R 102     138.733 147.868 162.557  1.00  0.00           C  
ATOM    843  O   MET R 102     138.880 146.736 162.087  1.00  0.00           O  
ATOM    844  N   MET R 103     137.736 148.096 163.444  1.00  0.00           N  
ATOM    845  HN  MET R 103     137.822 148.950 163.952  1.00  0.00           H  
ATOM    846  CA  MET R 103     136.661 147.083 163.644  1.00  0.00           C  
ATOM    847  HA  MET R 103     137.056 146.113 163.907  1.00  0.00           H  
ATOM    848  CB  MET R 103     135.880 147.470 164.931  1.00  0.00           C  
ATOM    849  HB1 MET R 103     135.004 146.814 165.129  1.00  0.00           H  
ATOM    850  HB2 MET R 103     135.653 148.548 164.781  1.00  0.00           H  
ATOM    851  CG  MET R 103     136.761 147.193 166.217  1.00  0.00           C  
ATOM    852  HG1 MET R 103     136.328 147.603 167.154  1.00  0.00           H  
ATOM    853  HG2 MET R 103     137.734 147.711 166.085  1.00  0.00           H  
ATOM    854  SD  MET R 103     136.979 145.408 166.437  1.00  0.00           S  
ATOM    855  CE  MET R 103     137.387 145.570 168.160  1.00  0.00           C  
ATOM    856  HE1 MET R 103     137.772 144.640 168.631  1.00  0.00           H  
ATOM    857  HE2 MET R 103     136.453 145.846 168.696  1.00  0.00           H  
ATOM    858  HE3 MET R 103     138.098 146.421 168.215  1.00  0.00           H  
ATOM    859  C   MET R 103     135.716 146.904 162.479  1.00  0.00           C  
ATOM    860  O   MET R 103     135.330 145.795 162.139  1.00  0.00           O  
ATOM    861  N   PHE R 104     135.358 147.951 161.718  1.00  0.00           N  
ATOM    862  HN  PHE R 104     135.535 148.863 162.079  1.00  0.00           H  
ATOM    863  CA  PHE R 104     134.593 147.867 160.520  1.00  0.00           C  
ATOM    864  HA  PHE R 104     133.605 147.569 160.842  1.00  0.00           H  
ATOM    865  CB  PHE R 104     134.295 149.326 160.009  1.00  0.00           C  
ATOM    866  HB1 PHE R 104     135.240 149.886 160.179  1.00  0.00           H  
ATOM    867  HB2 PHE R 104     133.520 149.860 160.600  1.00  0.00           H  
ATOM    868  CG  PHE R 104     133.900 149.529 158.594  1.00  0.00           C  
ATOM    869  CD1 PHE R 104     132.589 149.330 158.093  1.00  0.00           C  
ATOM    870  HD1 PHE R 104     131.733 149.222 158.743  1.00  0.00           H  
ATOM    871  CE1 PHE R 104     132.363 149.300 156.715  1.00  0.00           C  
ATOM    872  HE1 PHE R 104     131.341 149.167 156.392  1.00  0.00           H  
ATOM    873  CZ  PHE R 104     133.365 149.621 155.843  1.00  0.00           C  
ATOM    874  HZ  PHE R 104     133.114 149.608 154.793  1.00  0.00           H  
ATOM    875  CD2 PHE R 104     134.930 149.917 157.660  1.00  0.00           C  
ATOM    876  HD2 PHE R 104     135.903 150.112 158.087  1.00  0.00           H  
ATOM    877  CE2 PHE R 104     134.648 149.963 156.267  1.00  0.00           C  
ATOM    878  HE2 PHE R 104     135.430 150.171 155.553  1.00  0.00           H  
ATOM    879  C   PHE R 104     135.149 146.887 159.484  1.00  0.00           C  
ATOM    880  O   PHE R 104     134.435 146.145 158.875  1.00  0.00           O  
ATOM    881  N   SER R 105     136.487 146.954 159.304  1.00  0.00           N  
ATOM    882  HN  SER R 105     137.048 147.589 159.830  1.00  0.00           H  
ATOM    883  CA  SER R 105     137.207 146.212 158.262  1.00  0.00           C  
ATOM    884  HA  SER R 105     136.634 146.109 157.352  1.00  0.00           H  
ATOM    885  CB  SER R 105     138.551 146.910 157.855  1.00  0.00           C  
ATOM    886  HB1 SER R 105     138.206 147.885 157.449  1.00  0.00           H  
ATOM    887  HB2 SER R 105     138.983 146.425 156.953  1.00  0.00           H  
ATOM    888  OG  SER R 105     139.371 147.174 158.943  1.00  0.00           O  
ATOM    889  HG1 SER R 105     138.943 147.958 159.295  1.00  0.00           H  
ATOM    890  C   SER R 105     137.410 144.798 158.706  1.00  0.00           C  
ATOM    891  O   SER R 105     137.091 143.860 157.954  1.00  0.00           O  
ATOM    892  N   TYR R 106     137.935 144.585 159.880  1.00  0.00           N  
ATOM    893  HN  TYR R 106     138.112 145.368 160.471  1.00  0.00           H  
ATOM    894  CA  TYR R 106     138.161 143.329 160.463  1.00  0.00           C  
ATOM    895  HA  TYR R 106     138.998 142.895 159.936  1.00  0.00           H  
ATOM    896  CB  TYR R 106     138.862 143.619 161.846  1.00  0.00           C  
ATOM    897  HB1 TYR R 106     138.094 144.264 162.324  1.00  0.00           H  
ATOM    898  HB2 TYR R 106     139.785 144.227 161.749  1.00  0.00           H  
ATOM    899  CG  TYR R 106     139.038 142.409 162.744  1.00  0.00           C  
ATOM    900  CD1 TYR R 106     139.438 141.138 162.261  1.00  0.00           C  
ATOM    901  HD1 TYR R 106     139.661 141.028 161.211  1.00  0.00           H  
ATOM    902  CE1 TYR R 106     139.544 140.034 163.115  1.00  0.00           C  
ATOM    903  HE1 TYR R 106     139.814 139.070 162.709  1.00  0.00           H  
ATOM    904  CZ  TYR R 106     139.163 140.188 164.477  1.00  0.00           C  
ATOM    905  OH  TYR R 106     139.214 139.143 165.390  1.00  0.00           O  
ATOM    906  HH  TYR R 106     139.476 138.395 164.849  1.00  0.00           H  
ATOM    907  CD2 TYR R 106     138.723 142.553 164.138  1.00  0.00           C  
ATOM    908  HD2 TYR R 106     138.468 143.479 164.633  1.00  0.00           H  
ATOM    909  CE2 TYR R 106     138.837 141.429 164.987  1.00  0.00           C  
ATOM    910  HE2 TYR R 106     138.693 141.552 166.050  1.00  0.00           H  
ATOM    911  C   TYR R 106     136.916 142.410 160.459  1.00  0.00           C  
ATOM    912  O   TYR R 106     136.877 141.194 160.255  1.00  0.00           O  
ATOM    913  N   PHE R 107     135.768 142.954 160.914  1.00  0.00           N  
ATOM    914  HN  PHE R 107     135.732 143.928 161.126  1.00  0.00           H  
ATOM    915  CA  PHE R 107     134.540 142.188 160.849  1.00  0.00           C  
ATOM    916  HA  PHE R 107     134.650 141.173 161.200  1.00  0.00           H  
ATOM    917  CB  PHE R 107     133.416 142.732 161.785  1.00  0.00           C  
ATOM    918  HB1 PHE R 107     132.488 142.133 161.679  1.00  0.00           H  
ATOM    919  HB2 PHE R 107     133.241 143.801 161.543  1.00  0.00           H  
ATOM    920  CG  PHE R 107     133.824 142.818 163.261  1.00  0.00           C  
ATOM    921  CD1 PHE R 107     134.315 141.638 163.953  1.00  0.00           C  
ATOM    922  HD1 PHE R 107     134.448 140.748 163.355  1.00  0.00           H  
ATOM    923  CE1 PHE R 107     134.725 141.708 165.273  1.00  0.00           C  
ATOM    924  HE1 PHE R 107     135.240 140.968 165.868  1.00  0.00           H  
ATOM    925  CZ  PHE R 107     134.572 142.955 166.005  1.00  0.00           C  
ATOM    926  HZ  PHE R 107     134.951 142.961 167.017  1.00  0.00           H  
ATOM    927  CD2 PHE R 107     133.651 143.981 164.051  1.00  0.00           C  
ATOM    928  HD2 PHE R 107     133.222 144.876 163.627  1.00  0.00           H  
ATOM    929  CE2 PHE R 107     134.041 144.063 165.429  1.00  0.00           C  
ATOM    930  HE2 PHE R 107     133.908 145.007 165.938  1.00  0.00           H  
ATOM    931  C   PHE R 107     134.027 141.879 159.440  1.00  0.00           C  
ATOM    932  O   PHE R 107     133.515 140.799 159.107  1.00  0.00           O  
ATOM    933  N   ALA R 108     134.173 142.839 158.443  1.00  0.00           N  
ATOM    934  HN  ALA R 108     134.688 143.682 158.581  1.00  0.00           H  
ATOM    935  CA  ALA R 108     133.816 142.662 157.043  1.00  0.00           C  
ATOM    936  HA  ALA R 108     132.779 142.378 157.136  1.00  0.00           H  
ATOM    937  CB  ALA R 108     133.996 144.030 156.342  1.00  0.00           C  
ATOM    938  HB1 ALA R 108     133.688 144.052 155.276  1.00  0.00           H  
ATOM    939  HB2 ALA R 108     135.043 144.398 156.366  1.00  0.00           H  
ATOM    940  HB3 ALA R 108     133.385 144.730 156.951  1.00  0.00           H  
ATOM    941  C   ALA R 108     134.615 141.556 156.341  1.00  0.00           C  
ATOM    942  O   ALA R 108     134.090 140.771 155.600  1.00  0.00           O  
ATOM    943  N   GLY R 109     135.920 141.380 156.634  1.00  0.00           N  
ATOM    944  HN  GLY R 109     136.435 142.031 157.187  1.00  0.00           H  
ATOM    945  CA  GLY R 109     136.736 140.301 155.949  1.00  0.00           C  
ATOM    946  HA1 GLY R 109     137.745 140.443 156.308  1.00  0.00           H  
ATOM    947  HA2 GLY R 109     136.579 140.371 154.882  1.00  0.00           H  
ATOM    948  C   GLY R 109     136.317 138.922 156.454  1.00  0.00           C  
ATOM    949  O   GLY R 109     136.282 137.987 155.670  1.00  0.00           O  
ATOM    950  N   LEU R 110     135.899 138.891 157.699  1.00  0.00           N  
ATOM    951  HN  LEU R 110     135.907 139.732 158.235  1.00  0.00           H  
ATOM    952  CA  LEU R 110     135.500 137.666 158.408  1.00  0.00           C  
ATOM    953  HA  LEU R 110     136.195 136.890 158.125  1.00  0.00           H  
ATOM    954  CB  LEU R 110     135.474 137.760 159.947  1.00  0.00           C  
ATOM    955  HB1 LEU R 110     135.013 136.832 160.345  1.00  0.00           H  
ATOM    956  HB2 LEU R 110     134.824 138.644 160.129  1.00  0.00           H  
ATOM    957  CG  LEU R 110     136.808 137.898 160.679  1.00  0.00           C  
ATOM    958  HG  LEU R 110     137.435 138.560 160.043  1.00  0.00           H  
ATOM    959  CD1 LEU R 110     136.649 138.265 162.081  1.00  0.00           C  
ATOM    960 HD11 LEU R 110     137.402 138.021 162.861  1.00  0.00           H  
ATOM    961 HD12 LEU R 110     135.668 137.806 162.329  1.00  0.00           H  
ATOM    962 HD13 LEU R 110     136.532 139.360 162.225  1.00  0.00           H  
ATOM    963  CD2 LEU R 110     137.586 136.583 160.659  1.00  0.00           C  
ATOM    964 HD21 LEU R 110     137.759 136.182 159.637  1.00  0.00           H  
ATOM    965 HD22 LEU R 110     137.318 135.735 161.326  1.00  0.00           H  
ATOM    966 HD23 LEU R 110     138.629 136.763 160.996  1.00  0.00           H  
ATOM    967  C   LEU R 110     134.135 137.238 157.838  1.00  0.00           C  
ATOM    968  O   LEU R 110     133.673 136.089 157.679  1.00  0.00           O  
ATOM    969  N   SER R 111     133.319 138.229 157.652  1.00  0.00           N  
ATOM    970  HN  SER R 111     133.491 139.159 157.970  1.00  0.00           H  
ATOM    971  CA  SER R 111     132.052 138.116 156.908  1.00  0.00           C  
ATOM    972  HA  SER R 111     131.418 137.415 157.429  1.00  0.00           H  
ATOM    973  CB  SER R 111     131.286 139.418 156.773  1.00  0.00           C  
ATOM    974  HB1 SER R 111     130.383 139.166 156.177  1.00  0.00           H  
ATOM    975  HB2 SER R 111     131.737 140.205 156.130  1.00  0.00           H  
ATOM    976  OG  SER R 111     131.107 139.920 158.107  1.00  0.00           O  
ATOM    977  HG1 SER R 111     131.845 140.490 158.332  1.00  0.00           H  
ATOM    978  C   SER R 111     132.277 137.685 155.462  1.00  0.00           C  
ATOM    979  O   SER R 111     131.613 136.822 154.912  1.00  0.00           O  
ATOM    980  N   PHE R 112     133.273 138.214 154.741  1.00  0.00           N  
ATOM    981  HN  PHE R 112     133.880 138.927 155.082  1.00  0.00           H  
ATOM    982  CA  PHE R 112     133.627 137.726 153.441  1.00  0.00           C  
ATOM    983  HA  PHE R 112     132.692 137.652 152.904  1.00  0.00           H  
ATOM    984  CB  PHE R 112     134.536 138.797 152.662  1.00  0.00           C  
ATOM    985  HB1 PHE R 112     134.835 138.396 151.670  1.00  0.00           H  
ATOM    986  HB2 PHE R 112     135.475 139.088 153.180  1.00  0.00           H  
ATOM    987  CG  PHE R 112     133.763 139.987 152.236  1.00  0.00           C  
ATOM    988  CD1 PHE R 112     132.531 139.838 151.521  1.00  0.00           C  
ATOM    989  HD1 PHE R 112     132.317 138.826 151.209  1.00  0.00           H  
ATOM    990  CE1 PHE R 112     131.725 140.966 151.234  1.00  0.00           C  
ATOM    991  HE1 PHE R 112     130.833 140.971 150.625  1.00  0.00           H  
ATOM    992  CZ  PHE R 112     132.121 142.215 151.653  1.00  0.00           C  
ATOM    993  HZ  PHE R 112     131.622 143.153 151.462  1.00  0.00           H  
ATOM    994  CD2 PHE R 112     134.135 141.263 152.712  1.00  0.00           C  
ATOM    995  HD2 PHE R 112     135.079 141.320 153.235  1.00  0.00           H  
ATOM    996  CE2 PHE R 112     133.328 142.390 152.406  1.00  0.00           C  
ATOM    997  HE2 PHE R 112     133.622 143.338 152.832  1.00  0.00           H  
ATOM    998  C   PHE R 112     134.147 136.280 153.351  1.00  0.00           C  
ATOM    999  O   PHE R 112     133.605 135.549 152.539  1.00  0.00           O  
ATOM   1000  N   LEU R 113     135.099 135.790 154.230  1.00  0.00           N  
ATOM   1001  HN  LEU R 113     135.336 136.463 154.928  1.00  0.00           H  
ATOM   1002  CA  LEU R 113     135.497 134.463 154.262  1.00  0.00           C  
ATOM   1003  HA  LEU R 113     135.969 134.113 153.356  1.00  0.00           H  
ATOM   1004  CB  LEU R 113     136.543 134.210 155.422  1.00  0.00           C  
ATOM   1005  HB1 LEU R 113     136.761 133.122 155.489  1.00  0.00           H  
ATOM   1006  HB2 LEU R 113     136.094 134.604 156.359  1.00  0.00           H  
ATOM   1007  CG  LEU R 113     137.918 134.893 155.239  1.00  0.00           C  
ATOM   1008  HG  LEU R 113     137.757 135.977 155.423  1.00  0.00           H  
ATOM   1009  CD1 LEU R 113     138.884 134.371 156.239  1.00  0.00           C  
ATOM   1010 HD11 LEU R 113     138.978 133.264 156.257  1.00  0.00           H  
ATOM   1011 HD12 LEU R 113     138.594 134.734 157.248  1.00  0.00           H  
ATOM   1012 HD13 LEU R 113     139.897 134.801 156.085  1.00  0.00           H  
ATOM   1013  CD2 LEU R 113     138.438 134.649 153.847  1.00  0.00           C  
ATOM   1014 HD21 LEU R 113     137.806 135.175 153.099  1.00  0.00           H  
ATOM   1015 HD22 LEU R 113     138.640 133.570 153.673  1.00  0.00           H  
ATOM   1016 HD23 LEU R 113     139.473 135.050 153.891  1.00  0.00           H  
ATOM   1017  C   LEU R 113     134.320 133.574 154.513  1.00  0.00           C  
ATOM   1018  O   LEU R 113     134.258 132.445 154.007  1.00  0.00           O  
ATOM   1019  N   SER R 114     133.343 134.036 155.300  1.00  0.00           N  
ATOM   1020  HN  SER R 114     133.315 134.985 155.605  1.00  0.00           H  
ATOM   1021  CA  SER R 114     132.170 133.242 155.450  1.00  0.00           C  
ATOM   1022  HA  SER R 114     132.487 132.256 155.760  1.00  0.00           H  
ATOM   1023  CB  SER R 114     131.363 133.865 156.615  1.00  0.00           C  
ATOM   1024  HB1 SER R 114     130.382 133.413 156.877  1.00  0.00           H  
ATOM   1025  HB2 SER R 114     131.229 134.938 156.358  1.00  0.00           H  
ATOM   1026  OG  SER R 114     132.025 133.815 157.838  1.00  0.00           O  
ATOM   1027  HG1 SER R 114     132.651 134.537 157.749  1.00  0.00           H  
ATOM   1028  C   SER R 114     131.317 133.082 154.184  1.00  0.00           C  
ATOM   1029  O   SER R 114     130.794 132.003 153.928  1.00  0.00           O  
ATOM   1030  N   ALA R 115     131.158 134.169 153.337  1.00  0.00           N  
ATOM   1031  HN  ALA R 115     131.618 134.994 153.653  1.00  0.00           H  
ATOM   1032  CA  ALA R 115     130.617 134.261 152.017  1.00  0.00           C  
ATOM   1033  HA  ALA R 115     129.581 133.956 152.002  1.00  0.00           H  
ATOM   1034  CB  ALA R 115     130.479 135.740 151.604  1.00  0.00           C  
ATOM   1035  HB1 ALA R 115     130.333 136.477 152.422  1.00  0.00           H  
ATOM   1036  HB2 ALA R 115     129.651 135.915 150.885  1.00  0.00           H  
ATOM   1037  HB3 ALA R 115     131.345 136.016 150.964  1.00  0.00           H  
ATOM   1038  C   ALA R 115     131.297 133.370 150.951  1.00  0.00           C  
ATOM   1039  O   ALA R 115     130.680 132.649 150.195  1.00  0.00           O  
ATOM   1040  N   VAL R 116     132.636 133.394 151.015  1.00  0.00           N  
ATOM   1041  HN  VAL R 116     132.997 134.069 151.655  1.00  0.00           H  
ATOM   1042  CA  VAL R 116     133.614 132.561 150.288  1.00  0.00           C  
ATOM   1043  HA  VAL R 116     133.507 132.805 149.240  1.00  0.00           H  
ATOM   1044  CB  VAL R 116     134.933 133.043 150.584  1.00  0.00           C  
ATOM   1045  HB  VAL R 116     134.946 133.555 151.570  1.00  0.00           H  
ATOM   1046  CG1 VAL R 116     136.083 132.095 150.531  1.00  0.00           C  
ATOM   1047 HG11 VAL R 116     136.108 131.386 151.386  1.00  0.00           H  
ATOM   1048 HG12 VAL R 116     137.025 132.686 150.533  1.00  0.00           H  
ATOM   1049 HG13 VAL R 116     136.048 131.506 149.589  1.00  0.00           H  
ATOM   1050  CG2 VAL R 116     135.257 134.142 149.472  1.00  0.00           C  
ATOM   1051 HG21 VAL R 116     134.600 134.997 149.741  1.00  0.00           H  
ATOM   1052 HG22 VAL R 116     135.137 133.777 148.430  1.00  0.00           H  
ATOM   1053 HG23 VAL R 116     136.309 134.479 149.594  1.00  0.00           H  
ATOM   1054  C   VAL R 116     133.407 131.088 150.538  1.00  0.00           C  
ATOM   1055  O   VAL R 116     133.240 130.331 149.651  1.00  0.00           O  
ATOM   1056  N   SER R 117     133.379 130.673 151.845  1.00  0.00           N  
ATOM   1057  HN  SER R 117     133.465 131.331 152.589  1.00  0.00           H  
ATOM   1058  CA  SER R 117     133.167 129.291 152.236  1.00  0.00           C  
ATOM   1059  HA  SER R 117     133.943 128.639 151.862  1.00  0.00           H  
ATOM   1060  CB  SER R 117     133.320 129.125 153.770  1.00  0.00           C  
ATOM   1061  HB1 SER R 117     132.606 129.824 154.255  1.00  0.00           H  
ATOM   1062  HB2 SER R 117     134.372 129.425 153.959  1.00  0.00           H  
ATOM   1063  OG  SER R 117     133.182 127.702 154.151  1.00  0.00           O  
ATOM   1064  HG1 SER R 117     132.235 127.553 154.178  1.00  0.00           H  
ATOM   1065  C   SER R 117     131.839 128.856 151.791  1.00  0.00           C  
ATOM   1066  O   SER R 117     131.667 127.710 151.319  1.00  0.00           O  
ATOM   1067  N   THR R 118     130.791 129.739 151.973  1.00  0.00           N  
ATOM   1068  HN  THR R 118     130.987 130.656 152.313  1.00  0.00           H  
ATOM   1069  CA  THR R 118     129.400 129.561 151.488  1.00  0.00           C  
ATOM   1070  HA  THR R 118     129.040 128.678 151.993  1.00  0.00           H  
ATOM   1071  CB  THR R 118     128.451 130.695 151.801  1.00  0.00           C  
ATOM   1072  HB  THR R 118     128.878 131.684 151.532  1.00  0.00           H  
ATOM   1073  OG1 THR R 118     128.367 130.663 153.199  1.00  0.00           O  
ATOM   1074  HG1 THR R 118     129.082 131.272 153.396  1.00  0.00           H  
ATOM   1075  CG2 THR R 118     127.050 130.498 151.213  1.00  0.00           C  
ATOM   1076 HG21 THR R 118     127.004 130.249 150.131  1.00  0.00           H  
ATOM   1077 HG22 THR R 118     126.405 131.398 151.310  1.00  0.00           H  
ATOM   1078 HG23 THR R 118     126.553 129.644 151.721  1.00  0.00           H  
ATOM   1079  C   THR R 118     129.391 129.248 149.987  1.00  0.00           C  
ATOM   1080  O   THR R 118     128.795 128.297 149.505  1.00  0.00           O  
ATOM   1081  N   GLU R 119     130.127 130.030 149.216  1.00  0.00           N  
ATOM   1082  HN  GLU R 119     130.387 130.886 149.658  1.00  0.00           H  
ATOM   1083  CA  GLU R 119     130.330 130.017 147.744  1.00  0.00           C  
ATOM   1084  HA  GLU R 119     129.321 129.988 147.359  1.00  0.00           H  
ATOM   1085  CB  GLU R 119     131.122 131.372 147.312  1.00  0.00           C  
ATOM   1086  HB1 GLU R 119     132.155 131.429 147.715  1.00  0.00           H  
ATOM   1087  HB2 GLU R 119     130.523 132.238 147.666  1.00  0.00           H  
ATOM   1088  CG  GLU R 119     131.171 131.637 145.798  1.00  0.00           C  
ATOM   1089  HG1 GLU R 119     131.555 130.748 145.253  1.00  0.00           H  
ATOM   1090  HG2 GLU R 119     131.852 132.478 145.545  1.00  0.00           H  
ATOM   1091  CD  GLU R 119     129.949 132.215 145.099  1.00  0.00           C  
ATOM   1092  OE1 GLU R 119     130.055 132.632 143.922  1.00  0.00           O  
ATOM   1093  OE2 GLU R 119     128.930 132.403 145.855  1.00  0.00           O  
ATOM   1094  C   GLU R 119     130.986 128.796 147.204  1.00  0.00           C  
ATOM   1095  O   GLU R 119     130.472 128.213 146.269  1.00  0.00           O  
ATOM   1096  N   ARG R 120     132.051 128.380 147.856  1.00  0.00           N  
ATOM   1097  HN  ARG R 120     132.355 128.899 148.652  1.00  0.00           H  
ATOM   1098  CA  ARG R 120     132.737 127.117 147.652  1.00  0.00           C  
ATOM   1099  HA  ARG R 120     132.872 127.017 146.585  1.00  0.00           H  
ATOM   1100  CB  ARG R 120     134.170 127.244 148.091  1.00  0.00           C  
ATOM   1101  HB1 ARG R 120     134.546 126.253 148.420  1.00  0.00           H  
ATOM   1102  HB2 ARG R 120     134.064 127.832 149.028  1.00  0.00           H  
ATOM   1103  CG  ARG R 120     135.112 127.892 147.047  1.00  0.00           C  
ATOM   1104  HG1 ARG R 120     134.732 128.930 146.942  1.00  0.00           H  
ATOM   1105  HG2 ARG R 120     134.796 127.542 146.041  1.00  0.00           H  
ATOM   1106  CD  ARG R 120     136.648 127.854 147.340  1.00  0.00           C  
ATOM   1107  HD1 ARG R 120     137.100 126.841 147.324  1.00  0.00           H  
ATOM   1108  HD2 ARG R 120     136.859 128.368 148.302  1.00  0.00           H  
ATOM   1109  NE  ARG R 120     137.326 128.568 146.190  1.00  0.00           N  
ATOM   1110  HE  ARG R 120     136.945 128.678 145.272  1.00  0.00           H  
ATOM   1111  CZ  ARG R 120     138.650 128.728 146.245  1.00  0.00           C  
ATOM   1112  NH1 ARG R 120     139.340 128.521 147.339  1.00  0.00           N  
ATOM   1113 HH11 ARG R 120     138.871 128.153 148.142  1.00  0.00           H  
ATOM   1114 HH12 ARG R 120     140.331 128.384 147.346  1.00  0.00           H  
ATOM   1115  NH2 ARG R 120     139.192 129.161 145.137  1.00  0.00           N  
ATOM   1116 HH21 ARG R 120     138.587 129.630 144.494  1.00  0.00           H  
ATOM   1117 HH22 ARG R 120     140.153 129.439 145.116  1.00  0.00           H  
ATOM   1118  C   ARG R 120     131.989 125.822 147.972  1.00  0.00           C  
ATOM   1119  O   ARG R 120     132.178 124.805 147.229  1.00  0.00           O  
ATOM   1120  N   CYS R 121     131.203 125.829 149.099  1.00  0.00           N  
ATOM   1121  HN  CYS R 121     131.175 126.595 149.736  1.00  0.00           H  
ATOM   1122  CA  CYS R 121     130.314 124.735 149.379  1.00  0.00           C  
ATOM   1123  HA  CYS R 121     130.845 123.797 149.441  1.00  0.00           H  
ATOM   1124  CB  CYS R 121     129.592 125.085 150.703  1.00  0.00           C  
ATOM   1125  HB1 CYS R 121     129.061 126.055 150.602  1.00  0.00           H  
ATOM   1126  HB2 CYS R 121     130.414 125.310 151.416  1.00  0.00           H  
ATOM   1127  SG  CYS R 121     128.606 123.730 151.371  1.00  0.00           S  
ATOM   1128  HG1 CYS R 121     129.690 123.045 151.704  1.00  0.00           H  
ATOM   1129  C   CYS R 121     129.311 124.630 148.247  1.00  0.00           C  
ATOM   1130  O   CYS R 121     129.154 123.530 147.655  1.00  0.00           O  
ATOM   1131  N   LEU R 122     128.644 125.700 147.796  1.00  0.00           N  
ATOM   1132  HN  LEU R 122     128.760 126.606 148.195  1.00  0.00           H  
ATOM   1133  CA  LEU R 122     127.690 125.616 146.685  1.00  0.00           C  
ATOM   1134  HA  LEU R 122     126.814 124.996 146.798  1.00  0.00           H  
ATOM   1135  CB  LEU R 122     127.131 127.033 146.524  1.00  0.00           C  
ATOM   1136  HB1 LEU R 122     126.456 127.135 145.647  1.00  0.00           H  
ATOM   1137  HB2 LEU R 122     128.027 127.668 146.360  1.00  0.00           H  
ATOM   1138  CG  LEU R 122     126.208 127.497 147.691  1.00  0.00           C  
ATOM   1139  HG  LEU R 122     126.723 127.383 148.668  1.00  0.00           H  
ATOM   1140  CD1 LEU R 122     125.903 128.999 147.645  1.00  0.00           C  
ATOM   1141 HD11 LEU R 122     125.452 129.181 146.646  1.00  0.00           H  
ATOM   1142 HD12 LEU R 122     126.765 129.701 147.684  1.00  0.00           H  
ATOM   1143 HD13 LEU R 122     125.152 129.273 148.416  1.00  0.00           H  
ATOM   1144  CD2 LEU R 122     124.927 126.603 147.671  1.00  0.00           C  
ATOM   1145 HD21 LEU R 122     124.443 126.639 146.671  1.00  0.00           H  
ATOM   1146 HD22 LEU R 122     124.174 127.030 148.368  1.00  0.00           H  
ATOM   1147 HD23 LEU R 122     125.177 125.536 147.851  1.00  0.00           H  
ATOM   1148  C   LEU R 122     128.346 125.272 145.366  1.00  0.00           C  
ATOM   1149  O   LEU R 122     127.766 124.640 144.543  1.00  0.00           O  
ATOM   1150  N   SER R 123     129.676 125.524 145.181  1.00  0.00           N  
ATOM   1151  HN  SER R 123     130.222 126.020 145.850  1.00  0.00           H  
ATOM   1152  CA  SER R 123     130.410 125.151 143.990  1.00  0.00           C  
ATOM   1153  HA  SER R 123     129.841 125.568 143.174  1.00  0.00           H  
ATOM   1154  CB  SER R 123     131.795 125.857 143.853  1.00  0.00           C  
ATOM   1155  HB1 SER R 123     131.991 125.722 142.767  1.00  0.00           H  
ATOM   1156  HB2 SER R 123     132.575 125.375 144.480  1.00  0.00           H  
ATOM   1157  OG  SER R 123     131.796 127.357 144.103  1.00  0.00           O  
ATOM   1158  HG1 SER R 123     131.225 127.505 144.860  1.00  0.00           H  
ATOM   1159  C   SER R 123     130.549 123.640 143.820  1.00  0.00           C  
ATOM   1160  O   SER R 123     130.507 123.173 142.691  1.00  0.00           O  
ATOM   1161  N   VAL R 124     130.649 122.850 144.964  1.00  0.00           N  
ATOM   1162  HN  VAL R 124     130.632 123.389 145.803  1.00  0.00           H  
ATOM   1163  CA  VAL R 124     130.892 121.418 144.982  1.00  0.00           C  
ATOM   1164  HA  VAL R 124     131.279 121.120 144.019  1.00  0.00           H  
ATOM   1165  CB  VAL R 124     131.966 121.047 146.025  1.00  0.00           C  
ATOM   1166  HB  VAL R 124     132.129 119.954 145.919  1.00  0.00           H  
ATOM   1167  CG1 VAL R 124     133.323 121.769 145.742  1.00  0.00           C  
ATOM   1168 HG11 VAL R 124     133.110 122.854 145.849  1.00  0.00           H  
ATOM   1169 HG12 VAL R 124     133.689 121.537 144.720  1.00  0.00           H  
ATOM   1170 HG13 VAL R 124     134.148 121.387 146.381  1.00  0.00           H  
ATOM   1171  CG2 VAL R 124     131.577 121.254 147.487  1.00  0.00           C  
ATOM   1172 HG21 VAL R 124     131.986 122.202 147.897  1.00  0.00           H  
ATOM   1173 HG22 VAL R 124     132.227 120.571 148.075  1.00  0.00           H  
ATOM   1174 HG23 VAL R 124     130.530 121.089 147.819  1.00  0.00           H  
ATOM   1175  C   VAL R 124     129.603 120.688 145.287  1.00  0.00           C  
ATOM   1176  O   VAL R 124     129.598 119.483 145.045  1.00  0.00           O  
ATOM   1177  N   LEU R 125     128.488 121.319 145.720  1.00  0.00           N  
ATOM   1178  HN  LEU R 125     128.573 122.280 145.967  1.00  0.00           H  
ATOM   1179  CA  LEU R 125     127.215 120.696 146.135  1.00  0.00           C  
ATOM   1180  HA  LEU R 125     127.509 119.670 146.299  1.00  0.00           H  
ATOM   1181  CB  LEU R 125     126.815 121.294 147.508  1.00  0.00           C  
ATOM   1182  HB1 LEU R 125     126.763 122.395 147.373  1.00  0.00           H  
ATOM   1183  HB2 LEU R 125     127.608 120.957 148.209  1.00  0.00           H  
ATOM   1184  CG  LEU R 125     125.438 120.910 148.199  1.00  0.00           C  
ATOM   1185  HG  LEU R 125     124.581 120.958 147.494  1.00  0.00           H  
ATOM   1186  CD1 LEU R 125     125.600 119.507 148.771  1.00  0.00           C  
ATOM   1187 HD11 LEU R 125     124.619 119.017 148.952  1.00  0.00           H  
ATOM   1188 HD12 LEU R 125     126.108 119.410 149.754  1.00  0.00           H  
ATOM   1189 HD13 LEU R 125     126.179 118.893 148.048  1.00  0.00           H  
ATOM   1190  CD2 LEU R 125     125.155 121.944 149.331  1.00  0.00           C  
ATOM   1191 HD21 LEU R 125     124.120 121.778 149.699  1.00  0.00           H  
ATOM   1192 HD22 LEU R 125     125.204 122.949 148.860  1.00  0.00           H  
ATOM   1193 HD23 LEU R 125     125.935 121.957 150.122  1.00  0.00           H  
ATOM   1194  C   LEU R 125     126.176 120.777 144.999  1.00  0.00           C  
ATOM   1195  O   LEU R 125     125.386 119.835 144.721  1.00  0.00           O  
ATOM   1196  N   TRP R 126     126.127 121.877 144.317  1.00  0.00           N  
ATOM   1197  HN  TRP R 126     126.794 122.597 144.490  1.00  0.00           H  
ATOM   1198  CA  TRP R 126     125.263 122.092 143.209  1.00  0.00           C  
ATOM   1199  HA  TRP R 126     124.717 121.212 142.905  1.00  0.00           H  
ATOM   1200  CB  TRP R 126     124.244 123.194 143.607  1.00  0.00           C  
ATOM   1201  HB1 TRP R 126     123.610 123.302 142.701  1.00  0.00           H  
ATOM   1202  HB2 TRP R 126     124.798 124.146 143.746  1.00  0.00           H  
ATOM   1203  CG  TRP R 126     123.341 123.098 144.788  1.00  0.00           C  
ATOM   1204  CD1 TRP R 126     123.130 121.963 145.564  1.00  0.00           C  
ATOM   1205  HD1 TRP R 126     123.371 120.939 145.320  1.00  0.00           H  
ATOM   1206  NE1 TRP R 126     122.209 122.246 146.520  1.00  0.00           N  
ATOM   1207  HE1 TRP R 126     121.644 121.552 146.910  1.00  0.00           H  
ATOM   1208  CE2 TRP R 126     121.742 123.499 146.405  1.00  0.00           C  
ATOM   1209  CD2 TRP R 126     122.450 124.098 145.296  1.00  0.00           C  
ATOM   1210  CE3 TRP R 126     122.136 125.450 144.995  1.00  0.00           C  
ATOM   1211  HE3 TRP R 126     122.543 125.984 144.150  1.00  0.00           H  
ATOM   1212  CZ3 TRP R 126     121.175 126.159 145.798  1.00  0.00           C  
ATOM   1213  HZ3 TRP R 126     120.853 127.120 145.426  1.00  0.00           H  
ATOM   1214  CZ2 TRP R 126     120.904 124.249 147.233  1.00  0.00           C  
ATOM   1215  HZ2 TRP R 126     120.443 123.790 148.095  1.00  0.00           H  
ATOM   1216  CH2 TRP R 126     120.540 125.564 146.827  1.00  0.00           C  
ATOM   1217  HH2 TRP R 126     119.810 126.173 147.342  1.00  0.00           H  
ATOM   1218  C   TRP R 126     126.053 122.378 142.017  1.00  0.00           C  
ATOM   1219  O   TRP R 126     125.828 123.506 141.535  1.00  0.00           O  
ATOM   1220  N   PRO R 127     126.895 121.616 141.403  1.00  0.00           N  
ATOM   1221  CD  PRO R 127     127.091 120.216 141.746  1.00  0.00           C  
ATOM   1222  HD1 PRO R 127     126.076 119.789 141.611  1.00  0.00           H  
ATOM   1223  HD2 PRO R 127     127.405 119.958 142.781  1.00  0.00           H  
ATOM   1224  CA  PRO R 127     127.959 122.189 140.593  1.00  0.00           C  
ATOM   1225  HA  PRO R 127     128.476 122.968 141.134  1.00  0.00           H  
ATOM   1226  CB  PRO R 127     128.942 121.043 140.421  1.00  0.00           C  
ATOM   1227  HB1 PRO R 127     129.769 121.132 141.157  1.00  0.00           H  
ATOM   1228  HB2 PRO R 127     129.389 120.948 139.408  1.00  0.00           H  
ATOM   1229  CG  PRO R 127     128.175 119.734 140.802  1.00  0.00           C  
ATOM   1230  HG1 PRO R 127     127.814 119.288 139.850  1.00  0.00           H  
ATOM   1231  HG2 PRO R 127     128.771 119.045 141.437  1.00  0.00           H  
ATOM   1232  C   PRO R 127     127.500 122.664 139.214  1.00  0.00           C  
ATOM   1233  O   PRO R 127     127.912 123.738 138.740  1.00  0.00           O  
ATOM   1234  N   ILE R 128     126.546 121.921 138.579  1.00  0.00           N  
ATOM   1235  HN  ILE R 128     126.075 121.192 139.071  1.00  0.00           H  
ATOM   1236  CA  ILE R 128     126.066 122.171 137.229  1.00  0.00           C  
ATOM   1237  HA  ILE R 128     126.950 122.428 136.665  1.00  0.00           H  
ATOM   1238  CB  ILE R 128     125.262 120.912 136.774  1.00  0.00           C  
ATOM   1239  HB  ILE R 128     124.277 120.703 137.242  1.00  0.00           H  
ATOM   1240  CG2 ILE R 128     124.770 121.119 135.240  1.00  0.00           C  
ATOM   1241 HG21 ILE R 128     124.205 120.235 134.875  1.00  0.00           H  
ATOM   1242 HG22 ILE R 128     125.711 121.164 134.652  1.00  0.00           H  
ATOM   1243 HG23 ILE R 128     124.139 122.009 135.029  1.00  0.00           H  
ATOM   1244  CG1 ILE R 128     125.960 119.540 136.971  1.00  0.00           C  
ATOM   1245 HG11 ILE R 128     125.365 118.730 136.499  1.00  0.00           H  
ATOM   1246 HG12 ILE R 128     126.024 119.315 138.057  1.00  0.00           H  
ATOM   1247  CD  ILE R 128     127.394 119.472 136.341  1.00  0.00           C  
ATOM   1248  HD1 ILE R 128     127.347 119.953 135.341  1.00  0.00           H  
ATOM   1249  HD2 ILE R 128     127.886 118.477 136.293  1.00  0.00           H  
ATOM   1250  HD3 ILE R 128     128.036 120.118 136.978  1.00  0.00           H  
ATOM   1251  C   ILE R 128     125.097 123.427 137.290  1.00  0.00           C  
ATOM   1252  O   ILE R 128     125.010 124.226 136.371  1.00  0.00           O  
ATOM   1253  N   TRP R 129     124.341 123.583 138.406  1.00  0.00           N  
ATOM   1254  HN  TRP R 129     124.179 122.878 139.092  1.00  0.00           H  
ATOM   1255  CA  TRP R 129     123.708 124.896 138.795  1.00  0.00           C  
ATOM   1256  HA  TRP R 129     123.197 125.216 137.899  1.00  0.00           H  
ATOM   1257  CB  TRP R 129     122.683 124.659 139.954  1.00  0.00           C  
ATOM   1258  HB1 TRP R 129     123.179 124.156 140.812  1.00  0.00           H  
ATOM   1259  HB2 TRP R 129     121.865 124.005 139.581  1.00  0.00           H  
ATOM   1260  CG  TRP R 129     122.036 125.871 140.593  1.00  0.00           C  
ATOM   1261  CD1 TRP R 129     120.759 126.325 140.416  1.00  0.00           C  
ATOM   1262  HD1 TRP R 129     120.013 125.926 139.744  1.00  0.00           H  
ATOM   1263  NE1 TRP R 129     120.527 127.392 141.259  1.00  0.00           N  
ATOM   1264  HE1 TRP R 129     119.690 127.828 141.509  1.00  0.00           H  
ATOM   1265  CE2 TRP R 129     121.657 127.656 142.012  1.00  0.00           C  
ATOM   1266  CD2 TRP R 129     122.597 126.616 141.619  1.00  0.00           C  
ATOM   1267  CE3 TRP R 129     123.853 126.740 142.242  1.00  0.00           C  
ATOM   1268  HE3 TRP R 129     124.550 125.943 142.029  1.00  0.00           H  
ATOM   1269  CZ3 TRP R 129     124.154 127.792 143.070  1.00  0.00           C  
ATOM   1270  HZ3 TRP R 129     125.134 127.983 143.481  1.00  0.00           H  
ATOM   1271  CZ2 TRP R 129     121.990 128.729 142.857  1.00  0.00           C  
ATOM   1272  HZ2 TRP R 129     121.242 129.459 143.128  1.00  0.00           H  
ATOM   1273  CH2 TRP R 129     123.209 128.814 143.385  1.00  0.00           C  
ATOM   1274  HH2 TRP R 129     123.526 129.694 143.925  1.00  0.00           H  
ATOM   1275  C   TRP R 129     124.598 126.028 138.997  1.00  0.00           C  
ATOM   1276  O   TRP R 129     124.300 127.101 138.491  1.00  0.00           O  
ATOM   1277  N   TYR R 130     125.756 125.895 139.741  1.00  0.00           N  
ATOM   1278  HN  TYR R 130     126.044 125.050 140.186  1.00  0.00           H  
ATOM   1279  CA  TYR R 130     126.737 126.934 139.915  1.00  0.00           C  
ATOM   1280  HA  TYR R 130     126.186 127.747 140.364  1.00  0.00           H  
ATOM   1281  CB  TYR R 130     127.907 126.508 140.863  1.00  0.00           C  
ATOM   1282  HB1 TYR R 130     128.584 125.735 140.439  1.00  0.00           H  
ATOM   1283  HB2 TYR R 130     127.524 125.940 141.737  1.00  0.00           H  
ATOM   1284  CG  TYR R 130     128.819 127.645 141.376  1.00  0.00           C  
ATOM   1285  CD1 TYR R 130     130.031 127.868 140.721  1.00  0.00           C  
ATOM   1286  HD1 TYR R 130     130.270 127.241 139.875  1.00  0.00           H  
ATOM   1287  CE1 TYR R 130     130.812 128.987 141.050  1.00  0.00           C  
ATOM   1288  HE1 TYR R 130     131.650 129.322 140.456  1.00  0.00           H  
ATOM   1289  CZ  TYR R 130     130.366 129.743 142.171  1.00  0.00           C  
ATOM   1290  OH  TYR R 130     131.055 130.974 142.326  1.00  0.00           O  
ATOM   1291  HH  TYR R 130     130.725 131.442 143.095  1.00  0.00           H  
ATOM   1292  CD2 TYR R 130     128.433 128.333 142.442  1.00  0.00           C  
ATOM   1293  HD2 TYR R 130     127.487 128.094 142.907  1.00  0.00           H  
ATOM   1294  CE2 TYR R 130     129.200 129.414 142.902  1.00  0.00           C  
ATOM   1295  HE2 TYR R 130     128.701 130.028 143.638  1.00  0.00           H  
ATOM   1296  C   TYR R 130     127.302 127.414 138.656  1.00  0.00           C  
ATOM   1297  O   TYR R 130     127.268 128.646 138.436  1.00  0.00           O  
ATOM   1298  N   ARG R 131     127.751 126.471 137.722  1.00  0.00           N  
ATOM   1299  HN  ARG R 131     127.638 125.512 137.974  1.00  0.00           H  
ATOM   1300  CA  ARG R 131     128.109 126.714 136.324  1.00  0.00           C  
ATOM   1301  HA  ARG R 131     128.873 127.477 136.297  1.00  0.00           H  
ATOM   1302  CB  ARG R 131     128.608 125.420 135.614  1.00  0.00           C  
ATOM   1303  HB1 ARG R 131     128.926 125.735 134.598  1.00  0.00           H  
ATOM   1304  HB2 ARG R 131     127.798 124.663 135.540  1.00  0.00           H  
ATOM   1305  CG  ARG R 131     129.833 124.762 136.362  1.00  0.00           C  
ATOM   1306  HG1 ARG R 131     129.451 124.658 137.400  1.00  0.00           H  
ATOM   1307  HG2 ARG R 131     130.669 125.488 136.452  1.00  0.00           H  
ATOM   1308  CD  ARG R 131     130.195 123.383 135.844  1.00  0.00           C  
ATOM   1309  HD1 ARG R 131     130.670 123.508 134.847  1.00  0.00           H  
ATOM   1310  HD2 ARG R 131     129.228 122.845 135.732  1.00  0.00           H  
ATOM   1311  NE  ARG R 131     131.076 122.793 136.842  1.00  0.00           N  
ATOM   1312  HE  ARG R 131     131.717 123.324 137.396  1.00  0.00           H  
ATOM   1313  CZ  ARG R 131     131.218 121.512 137.079  1.00  0.00           C  
ATOM   1314  NH1 ARG R 131     130.590 120.560 136.488  1.00  0.00           N  
ATOM   1315 HH11 ARG R 131     129.889 120.735 135.796  1.00  0.00           H  
ATOM   1316 HH12 ARG R 131     130.854 119.665 136.848  1.00  0.00           H  
ATOM   1317  NH2 ARG R 131     132.135 121.211 137.947  1.00  0.00           N  
ATOM   1318 HH21 ARG R 131     132.685 121.949 138.334  1.00  0.00           H  
ATOM   1319 HH22 ARG R 131     132.344 120.280 138.247  1.00  0.00           H  
ATOM   1320  C   ARG R 131     127.109 127.287 135.386  1.00  0.00           C  
ATOM   1321  O   ARG R 131     127.350 128.280 134.711  1.00  0.00           O  
ATOM   1322  N   CYS R 132     125.846 126.741 135.286  1.00  0.00           N  
ATOM   1323  HN  CYS R 132     125.620 125.911 135.792  1.00  0.00           H  
ATOM   1324  CA  CYS R 132     124.943 127.071 134.187  1.00  0.00           C  
ATOM   1325  HA  CYS R 132     125.369 127.935 133.700  1.00  0.00           H  
ATOM   1326  CB  CYS R 132     124.933 125.857 133.243  1.00  0.00           C  
ATOM   1327  HB1 CYS R 132     124.252 126.064 132.389  1.00  0.00           H  
ATOM   1328  HB2 CYS R 132     124.505 124.931 133.682  1.00  0.00           H  
ATOM   1329  SG  CYS R 132     126.597 125.484 132.593  1.00  0.00           S  
ATOM   1330  HG1 CYS R 132     127.040 126.730 132.681  1.00  0.00           H  
ATOM   1331  C   CYS R 132     123.551 127.652 134.586  1.00  0.00           C  
ATOM   1332  O   CYS R 132     122.744 127.976 133.690  1.00  0.00           O  
ATOM   1333  N   ARG R 133     123.234 127.774 135.857  1.00  0.00           N  
ATOM   1334  HN  ARG R 133     123.891 127.656 136.598  1.00  0.00           H  
ATOM   1335  CA  ARG R 133     121.812 127.991 136.207  1.00  0.00           C  
ATOM   1336  HA  ARG R 133     121.305 128.442 135.367  1.00  0.00           H  
ATOM   1337  CB  ARG R 133     121.006 126.767 136.640  1.00  0.00           C  
ATOM   1338  HB1 ARG R 133     119.950 127.113 136.645  1.00  0.00           H  
ATOM   1339  HB2 ARG R 133     121.320 126.437 137.652  1.00  0.00           H  
ATOM   1340  CG  ARG R 133     121.101 125.621 135.585  1.00  0.00           C  
ATOM   1341  HG1 ARG R 133     122.174 125.397 135.407  1.00  0.00           H  
ATOM   1342  HG2 ARG R 133     120.702 126.095 134.662  1.00  0.00           H  
ATOM   1343  CD  ARG R 133     120.390 124.397 136.123  1.00  0.00           C  
ATOM   1344  HD1 ARG R 133     119.320 124.529 135.856  1.00  0.00           H  
ATOM   1345  HD2 ARG R 133     120.458 124.166 137.207  1.00  0.00           H  
ATOM   1346  NE  ARG R 133     120.855 123.259 135.313  1.00  0.00           N  
ATOM   1347  HE  ARG R 133     121.260 123.476 134.425  1.00  0.00           H  
ATOM   1348  CZ  ARG R 133     120.416 122.028 135.539  1.00  0.00           C  
ATOM   1349  NH1 ARG R 133     120.499 121.213 134.512  1.00  0.00           N  
ATOM   1350 HH11 ARG R 133     121.056 121.592 133.773  1.00  0.00           H  
ATOM   1351 HH12 ARG R 133     120.112 120.291 134.534  1.00  0.00           H  
ATOM   1352  NH2 ARG R 133     119.917 121.664 136.703  1.00  0.00           N  
ATOM   1353 HH21 ARG R 133     120.001 122.226 137.526  1.00  0.00           H  
ATOM   1354 HH22 ARG R 133     119.713 120.701 136.878  1.00  0.00           H  
ATOM   1355  C   ARG R 133     121.729 129.190 137.283  1.00  0.00           C  
ATOM   1356  O   ARG R 133     120.698 129.856 137.243  1.00  0.00           O  
ATOM   1357  N   ARG R 134     122.725 129.411 138.121  1.00  0.00           N  
ATOM   1358  HN  ARG R 134     123.488 128.771 138.156  1.00  0.00           H  
ATOM   1359  CA  ARG R 134     122.921 130.522 139.029  1.00  0.00           C  
ATOM   1360  HA  ARG R 134     122.556 130.236 140.004  1.00  0.00           H  
ATOM   1361  CB  ARG R 134     124.455 130.785 139.251  1.00  0.00           C  
ATOM   1362  HB1 ARG R 134     124.884 129.905 139.776  1.00  0.00           H  
ATOM   1363  HB2 ARG R 134     124.547 131.633 139.963  1.00  0.00           H  
ATOM   1364  CG  ARG R 134     125.300 131.096 137.995  1.00  0.00           C  
ATOM   1365  HG1 ARG R 134     124.696 131.812 137.396  1.00  0.00           H  
ATOM   1366  HG2 ARG R 134     125.405 130.158 137.408  1.00  0.00           H  
ATOM   1367  CD  ARG R 134     126.571 131.797 138.397  1.00  0.00           C  
ATOM   1368  HD1 ARG R 134     127.232 131.273 139.119  1.00  0.00           H  
ATOM   1369  HD2 ARG R 134     126.396 132.805 138.831  1.00  0.00           H  
ATOM   1370  NE  ARG R 134     127.301 132.035 137.093  1.00  0.00           N  
ATOM   1371  HE  ARG R 134     126.985 132.708 136.424  1.00  0.00           H  
ATOM   1372  CZ  ARG R 134     128.275 131.219 136.583  1.00  0.00           C  
ATOM   1373  NH1 ARG R 134     128.935 130.257 137.136  1.00  0.00           N  
ATOM   1374 HH11 ARG R 134     128.279 129.691 137.634  1.00  0.00           H  
ATOM   1375 HH12 ARG R 134     129.656 129.833 136.589  1.00  0.00           H  
ATOM   1376  NH2 ARG R 134     128.766 131.570 135.419  1.00  0.00           N  
ATOM   1377 HH21 ARG R 134     128.142 132.088 134.834  1.00  0.00           H  
ATOM   1378 HH22 ARG R 134     129.217 130.759 135.045  1.00  0.00           H  
ATOM   1379  C   ARG R 134     122.274 131.934 138.802  1.00  0.00           C  
ATOM   1380  O   ARG R 134     122.060 132.390 137.625  1.00  0.00           O  
ATOM   1381  N   PRO R 135     121.777 132.669 139.822  1.00  0.00           N  
ATOM   1382  CD  PRO R 135     121.841 132.218 141.229  1.00  0.00           C  
ATOM   1383  HD1 PRO R 135     122.910 132.381 141.482  1.00  0.00           H  
ATOM   1384  HD2 PRO R 135     121.403 131.212 141.405  1.00  0.00           H  
ATOM   1385  CA  PRO R 135     121.539 134.097 139.714  1.00  0.00           C  
ATOM   1386  HA  PRO R 135     120.662 134.087 139.083  1.00  0.00           H  
ATOM   1387  CB  PRO R 135     121.227 134.561 141.110  1.00  0.00           C  
ATOM   1388  HB1 PRO R 135     120.375 135.266 141.206  1.00  0.00           H  
ATOM   1389  HB2 PRO R 135     122.122 135.056 141.545  1.00  0.00           H  
ATOM   1390  CG  PRO R 135     120.955 133.342 141.987  1.00  0.00           C  
ATOM   1391  HG1 PRO R 135     121.048 133.516 143.080  1.00  0.00           H  
ATOM   1392  HG2 PRO R 135     119.880 133.120 141.819  1.00  0.00           H  
ATOM   1393  C   PRO R 135     122.523 134.996 139.053  1.00  0.00           C  
ATOM   1394  O   PRO R 135     123.719 134.753 139.152  1.00  0.00           O  
ATOM   1395  N   THR R 136     122.109 136.021 138.302  1.00  0.00           N  
ATOM   1396  HN  THR R 136     121.141 136.222 138.176  1.00  0.00           H  
ATOM   1397  CA  THR R 136     123.033 136.838 137.565  1.00  0.00           C  
ATOM   1398  HA  THR R 136     123.988 136.342 137.468  1.00  0.00           H  
ATOM   1399  CB  THR R 136     122.479 137.189 136.189  1.00  0.00           C  
ATOM   1400  HB  THR R 136     121.545 137.772 136.339  1.00  0.00           H  
ATOM   1401  OG1 THR R 136     122.116 136.056 135.384  1.00  0.00           O  
ATOM   1402  HG1 THR R 136     121.167 135.962 135.491  1.00  0.00           H  
ATOM   1403  CG2 THR R 136     123.444 137.986 135.304  1.00  0.00           C  
ATOM   1404 HG21 THR R 136     124.368 137.373 135.227  1.00  0.00           H  
ATOM   1405 HG22 THR R 136     123.736 139.025 135.563  1.00  0.00           H  
ATOM   1406 HG23 THR R 136     123.017 138.075 134.282  1.00  0.00           H  
ATOM   1407  C   THR R 136     123.241 138.169 138.307  1.00  0.00           C  
ATOM   1408  O   THR R 136     122.382 138.992 138.435  1.00  0.00           O  
ATOM   1409  N   HSD R 137     124.444 138.220 138.935  1.00  0.00           N  
ATOM   1410  HN  HSD R 137     125.129 137.508 138.799  1.00  0.00           H  
ATOM   1411  CA  HSD R 137     124.903 139.453 139.635  1.00  0.00           C  
ATOM   1412  HA  HSD R 137     125.894 139.190 139.978  1.00  0.00           H  
ATOM   1413  CB  HSD R 137     125.040 140.634 138.644  1.00  0.00           C  
ATOM   1414  HB1 HSD R 137     125.376 141.540 139.191  1.00  0.00           H  
ATOM   1415  HB2 HSD R 137     124.090 140.759 138.082  1.00  0.00           H  
ATOM   1416  ND1 HSD R 137     125.891 140.745 136.260  1.00  0.00           N  
ATOM   1417  HD1 HSD R 137     125.318 141.396 135.763  1.00  0.00           H  
ATOM   1418  CG  HSD R 137     126.092 140.377 137.584  1.00  0.00           C  
ATOM   1419  CE1 HSD R 137     127.046 140.325 135.647  1.00  0.00           C  
ATOM   1420  HE1 HSD R 137     127.182 140.639 134.612  1.00  0.00           H  
ATOM   1421  NE2 HSD R 137     127.844 139.586 136.437  1.00  0.00           N  
ATOM   1422  CD2 HSD R 137     127.219 139.634 137.635  1.00  0.00           C  
ATOM   1423  HD2 HSD R 137     127.676 139.136 138.480  1.00  0.00           H  
ATOM   1424  C   HSD R 137     124.269 139.770 140.989  1.00  0.00           C  
ATOM   1425  O   HSD R 137     124.311 140.887 141.543  1.00  0.00           O  
ATOM   1426  N   LEU R 138     123.889 138.723 141.736  1.00  0.00           N  
ATOM   1427  HN  LEU R 138     124.012 137.804 141.368  1.00  0.00           H  
ATOM   1428  CA  LEU R 138     123.478 138.739 143.090  1.00  0.00           C  
ATOM   1429  HA  LEU R 138     122.819 139.580 143.247  1.00  0.00           H  
ATOM   1430  CB  LEU R 138     122.582 137.533 143.423  1.00  0.00           C  
ATOM   1431  HB1 LEU R 138     123.198 136.630 143.231  1.00  0.00           H  
ATOM   1432  HB2 LEU R 138     121.817 137.325 142.645  1.00  0.00           H  
ATOM   1433  CG  LEU R 138     121.995 137.547 144.906  1.00  0.00           C  
ATOM   1434  HG  LEU R 138     122.865 137.664 145.588  1.00  0.00           H  
ATOM   1435  CD1 LEU R 138     121.060 138.794 145.275  1.00  0.00           C  
ATOM   1436 HD11 LEU R 138     121.568 139.780 145.206  1.00  0.00           H  
ATOM   1437 HD12 LEU R 138     120.813 138.662 146.349  1.00  0.00           H  
ATOM   1438 HD13 LEU R 138     120.178 138.751 144.600  1.00  0.00           H  
ATOM   1439  CD2 LEU R 138     121.249 136.215 145.298  1.00  0.00           C  
ATOM   1440 HD21 LEU R 138     121.219 135.986 146.384  1.00  0.00           H  
ATOM   1441 HD22 LEU R 138     121.704 135.311 144.839  1.00  0.00           H  
ATOM   1442 HD23 LEU R 138     120.213 136.194 144.895  1.00  0.00           H  
ATOM   1443  C   LEU R 138     124.642 138.850 144.126  1.00  0.00           C  
ATOM   1444  O   LEU R 138     124.521 139.552 145.151  1.00  0.00           O  
ATOM   1445  N   SER R 139     125.867 138.246 143.949  1.00  0.00           N  
ATOM   1446  HN  SER R 139     126.057 137.745 143.108  1.00  0.00           H  
ATOM   1447  CA  SER R 139     127.008 138.244 144.875  1.00  0.00           C  
ATOM   1448  HA  SER R 139     126.706 137.792 145.808  1.00  0.00           H  
ATOM   1449  CB  SER R 139     128.326 137.530 144.369  1.00  0.00           C  
ATOM   1450  HB1 SER R 139     129.081 137.574 145.182  1.00  0.00           H  
ATOM   1451  HB2 SER R 139     128.852 138.096 143.571  1.00  0.00           H  
ATOM   1452  OG  SER R 139     128.110 136.217 143.925  1.00  0.00           O  
ATOM   1453  HG1 SER R 139     127.836 135.678 144.670  1.00  0.00           H  
ATOM   1454  C   SER R 139     127.332 139.713 145.217  1.00  0.00           C  
ATOM   1455  O   SER R 139     127.648 140.080 146.343  1.00  0.00           O  
ATOM   1456  N   ALA R 140     127.404 140.617 144.187  1.00  0.00           N  
ATOM   1457  HN  ALA R 140     127.399 140.263 143.254  1.00  0.00           H  
ATOM   1458  CA  ALA R 140     127.681 142.034 144.324  1.00  0.00           C  
ATOM   1459  HA  ALA R 140     128.627 142.133 144.834  1.00  0.00           H  
ATOM   1460  CB  ALA R 140     127.725 142.734 143.009  1.00  0.00           C  
ATOM   1461  HB1 ALA R 140     127.968 143.809 143.147  1.00  0.00           H  
ATOM   1462  HB2 ALA R 140     126.740 142.682 142.499  1.00  0.00           H  
ATOM   1463  HB3 ALA R 140     128.458 142.251 142.329  1.00  0.00           H  
ATOM   1464  C   ALA R 140     126.724 142.812 145.242  1.00  0.00           C  
ATOM   1465  O   ALA R 140     127.065 143.712 146.001  1.00  0.00           O  
ATOM   1466  N   VAL R 141     125.495 142.495 145.167  1.00  0.00           N  
ATOM   1467  HN  VAL R 141     125.229 141.702 144.625  1.00  0.00           H  
ATOM   1468  CA  VAL R 141     124.345 142.973 145.956  1.00  0.00           C  
ATOM   1469  HA  VAL R 141     124.320 144.052 145.973  1.00  0.00           H  
ATOM   1470  CB  VAL R 141     123.015 142.535 145.440  1.00  0.00           C  
ATOM   1471  HB  VAL R 141     122.963 141.433 145.300  1.00  0.00           H  
ATOM   1472  CG1 VAL R 141     121.819 143.020 146.285  1.00  0.00           C  
ATOM   1473 HG11 VAL R 141     121.616 142.408 147.190  1.00  0.00           H  
ATOM   1474 HG12 VAL R 141     120.873 143.048 145.702  1.00  0.00           H  
ATOM   1475 HG13 VAL R 141     121.885 144.074 146.630  1.00  0.00           H  
ATOM   1476  CG2 VAL R 141     122.754 143.020 143.984  1.00  0.00           C  
ATOM   1477 HG21 VAL R 141     121.770 142.726 143.561  1.00  0.00           H  
ATOM   1478 HG22 VAL R 141     123.520 142.661 143.264  1.00  0.00           H  
ATOM   1479 HG23 VAL R 141     122.763 144.129 144.057  1.00  0.00           H  
ATOM   1480  C   VAL R 141     124.587 142.571 147.397  1.00  0.00           C  
ATOM   1481  O   VAL R 141     124.498 143.390 148.295  1.00  0.00           O  
ATOM   1482  N   VAL R 142     124.906 141.276 147.713  1.00  0.00           N  
ATOM   1483  HN  VAL R 142     125.079 140.710 146.911  1.00  0.00           H  
ATOM   1484  CA  VAL R 142     125.217 140.822 149.044  1.00  0.00           C  
ATOM   1485  HA  VAL R 142     124.516 141.266 149.735  1.00  0.00           H  
ATOM   1486  CB  VAL R 142     124.856 139.347 149.323  1.00  0.00           C  
ATOM   1487  HB  VAL R 142     125.050 139.012 150.364  1.00  0.00           H  
ATOM   1488  CG1 VAL R 142     123.369 139.068 149.221  1.00  0.00           C  
ATOM   1489 HG11 VAL R 142     123.183 137.978 149.112  1.00  0.00           H  
ATOM   1490 HG12 VAL R 142     122.977 139.560 148.306  1.00  0.00           H  
ATOM   1491 HG13 VAL R 142     122.809 139.528 150.064  1.00  0.00           H  
ATOM   1492  CG2 VAL R 142     125.562 138.422 148.302  1.00  0.00           C  
ATOM   1493 HG21 VAL R 142     125.308 137.365 148.528  1.00  0.00           H  
ATOM   1494 HG22 VAL R 142     126.653 138.630 148.354  1.00  0.00           H  
ATOM   1495 HG23 VAL R 142     125.248 138.579 147.249  1.00  0.00           H  
ATOM   1496  C   VAL R 142     126.545 141.395 149.612  1.00  0.00           C  
ATOM   1497  O   VAL R 142     126.711 141.360 150.852  1.00  0.00           O  
ATOM   1498  N   CYS R 143     127.525 141.870 148.804  1.00  0.00           N  
ATOM   1499  HN  CYS R 143     127.327 141.703 147.841  1.00  0.00           H  
ATOM   1500  CA  CYS R 143     128.698 142.599 149.306  1.00  0.00           C  
ATOM   1501  HA  CYS R 143     129.129 141.998 150.092  1.00  0.00           H  
ATOM   1502  CB  CYS R 143     129.788 142.854 148.267  1.00  0.00           C  
ATOM   1503  HB1 CYS R 143     130.719 143.084 148.828  1.00  0.00           H  
ATOM   1504  HB2 CYS R 143     129.622 143.747 147.627  1.00  0.00           H  
ATOM   1505  SG  CYS R 143     130.263 141.441 147.174  1.00  0.00           S  
ATOM   1506  HG1 CYS R 143     129.328 141.432 146.235  1.00  0.00           H  
ATOM   1507  C   CYS R 143     128.298 143.997 149.892  1.00  0.00           C  
ATOM   1508  O   CYS R 143     128.603 144.340 151.021  1.00  0.00           O  
ATOM   1509  N   VAL R 144     127.429 144.725 149.145  1.00  0.00           N  
ATOM   1510  HN  VAL R 144     127.079 144.303 148.311  1.00  0.00           H  
ATOM   1511  CA  VAL R 144     126.849 145.958 149.697  1.00  0.00           C  
ATOM   1512  HA  VAL R 144     127.715 146.441 150.125  1.00  0.00           H  
ATOM   1513  CB  VAL R 144     126.219 146.860 148.594  1.00  0.00           C  
ATOM   1514  HB  VAL R 144     125.752 147.774 149.018  1.00  0.00           H  
ATOM   1515  CG1 VAL R 144     127.305 147.309 147.652  1.00  0.00           C  
ATOM   1516 HG11 VAL R 144     128.216 147.751 148.109  1.00  0.00           H  
ATOM   1517 HG12 VAL R 144     126.881 147.986 146.879  1.00  0.00           H  
ATOM   1518 HG13 VAL R 144     127.654 146.482 146.998  1.00  0.00           H  
ATOM   1519  CG2 VAL R 144     125.208 146.162 147.746  1.00  0.00           C  
ATOM   1520 HG21 VAL R 144     124.999 146.772 146.840  1.00  0.00           H  
ATOM   1521 HG22 VAL R 144     124.213 145.969 148.200  1.00  0.00           H  
ATOM   1522 HG23 VAL R 144     125.624 145.220 147.329  1.00  0.00           H  
ATOM   1523  C   VAL R 144     125.860 145.745 150.811  1.00  0.00           C  
ATOM   1524  O   VAL R 144     125.648 146.612 151.644  1.00  0.00           O  
ATOM   1525  N   LEU R 145     125.186 144.538 150.972  1.00  0.00           N  
ATOM   1526  HN  LEU R 145     125.187 143.906 150.201  1.00  0.00           H  
ATOM   1527  CA  LEU R 145     124.397 144.239 152.159  1.00  0.00           C  
ATOM   1528  HA  LEU R 145     123.792 145.100 152.405  1.00  0.00           H  
ATOM   1529  CB  LEU R 145     123.641 142.915 151.905  1.00  0.00           C  
ATOM   1530  HB1 LEU R 145     124.302 142.091 151.561  1.00  0.00           H  
ATOM   1531  HB2 LEU R 145     122.954 143.050 151.042  1.00  0.00           H  
ATOM   1532  CG  LEU R 145     122.922 142.280 153.165  1.00  0.00           C  
ATOM   1533  HG  LEU R 145     123.675 141.998 153.932  1.00  0.00           H  
ATOM   1534  CD1 LEU R 145     122.025 143.260 153.772  1.00  0.00           C  
ATOM   1535 HD11 LEU R 145     121.090 142.772 154.121  1.00  0.00           H  
ATOM   1536 HD12 LEU R 145     121.735 144.047 153.044  1.00  0.00           H  
ATOM   1537 HD13 LEU R 145     122.485 143.803 154.625  1.00  0.00           H  
ATOM   1538  CD2 LEU R 145     122.125 140.950 152.785  1.00  0.00           C  
ATOM   1539 HD21 LEU R 145     121.280 140.761 153.480  1.00  0.00           H  
ATOM   1540 HD22 LEU R 145     122.788 140.073 152.623  1.00  0.00           H  
ATOM   1541 HD23 LEU R 145     121.644 141.207 151.818  1.00  0.00           H  
ATOM   1542  C   LEU R 145     125.285 143.933 153.287  1.00  0.00           C  
ATOM   1543  O   LEU R 145     125.049 144.374 154.402  1.00  0.00           O  
ATOM   1544  N   LEU R 146     126.368 143.223 153.107  1.00  0.00           N  
ATOM   1545  HN  LEU R 146     126.582 142.825 152.218  1.00  0.00           H  
ATOM   1546  CA  LEU R 146     127.379 142.950 154.099  1.00  0.00           C  
ATOM   1547  HA  LEU R 146     126.889 142.520 154.960  1.00  0.00           H  
ATOM   1548  CB  LEU R 146     128.472 141.995 153.428  1.00  0.00           C  
ATOM   1549  HB1 LEU R 146     129.451 142.358 153.808  1.00  0.00           H  
ATOM   1550  HB2 LEU R 146     128.466 141.946 152.318  1.00  0.00           H  
ATOM   1551  CG  LEU R 146     128.535 140.506 154.003  1.00  0.00           C  
ATOM   1552  HG  LEU R 146     128.561 140.642 155.106  1.00  0.00           H  
ATOM   1553  CD1 LEU R 146     127.212 139.815 153.504  1.00  0.00           C  
ATOM   1554 HD11 LEU R 146     126.355 140.507 153.645  1.00  0.00           H  
ATOM   1555 HD12 LEU R 146     127.059 138.801 153.931  1.00  0.00           H  
ATOM   1556 HD13 LEU R 146     127.353 139.686 152.409  1.00  0.00           H  
ATOM   1557  CD2 LEU R 146     129.827 139.786 153.527  1.00  0.00           C  
ATOM   1558 HD21 LEU R 146     129.823 138.748 153.921  1.00  0.00           H  
ATOM   1559 HD22 LEU R 146     130.707 140.373 153.868  1.00  0.00           H  
ATOM   1560 HD23 LEU R 146     129.741 139.717 152.422  1.00  0.00           H  
ATOM   1561  C   LEU R 146     128.126 144.154 154.611  1.00  0.00           C  
ATOM   1562  O   LEU R 146     128.518 144.348 155.747  1.00  0.00           O  
ATOM   1563  N   TRP R 147     128.463 145.059 153.676  1.00  0.00           N  
ATOM   1564  HN  TRP R 147     128.336 144.941 152.695  1.00  0.00           H  
ATOM   1565  CA  TRP R 147     128.929 146.378 154.006  1.00  0.00           C  
ATOM   1566  HA  TRP R 147     129.726 146.309 154.732  1.00  0.00           H  
ATOM   1567  CB  TRP R 147     129.440 147.170 152.797  1.00  0.00           C  
ATOM   1568  HB1 TRP R 147     129.808 148.164 153.131  1.00  0.00           H  
ATOM   1569  HB2 TRP R 147     128.580 147.179 152.094  1.00  0.00           H  
ATOM   1570  CG  TRP R 147     130.607 146.550 152.107  1.00  0.00           C  
ATOM   1571  CD1 TRP R 147     130.814 146.198 150.752  1.00  0.00           C  
ATOM   1572  HD1 TRP R 147     130.047 146.207 149.990  1.00  0.00           H  
ATOM   1573  NE1 TRP R 147     132.120 145.917 150.467  1.00  0.00           N  
ATOM   1574  HE1 TRP R 147     132.435 145.441 149.676  1.00  0.00           H  
ATOM   1575  CE2 TRP R 147     132.783 145.913 151.631  1.00  0.00           C  
ATOM   1576  CD2 TRP R 147     131.892 146.327 152.699  1.00  0.00           C  
ATOM   1577  CE3 TRP R 147     132.400 146.615 153.967  1.00  0.00           C  
ATOM   1578  HE3 TRP R 147     131.889 147.083 154.796  1.00  0.00           H  
ATOM   1579  CZ3 TRP R 147     133.822 146.365 154.166  1.00  0.00           C  
ATOM   1580  HZ3 TRP R 147     134.290 146.476 155.133  1.00  0.00           H  
ATOM   1581  CZ2 TRP R 147     134.159 145.735 151.841  1.00  0.00           C  
ATOM   1582  HZ2 TRP R 147     134.692 145.536 150.923  1.00  0.00           H  
ATOM   1583  CH2 TRP R 147     134.643 146.053 153.160  1.00  0.00           C  
ATOM   1584  HH2 TRP R 147     135.711 146.054 153.326  1.00  0.00           H  
ATOM   1585  C   TRP R 147     127.917 147.204 154.685  1.00  0.00           C  
ATOM   1586  O   TRP R 147     128.324 147.931 155.601  1.00  0.00           O  
ATOM   1587  N   ALA R 148     126.621 147.205 154.322  1.00  0.00           N  
ATOM   1588  HN  ALA R 148     126.321 146.742 153.491  1.00  0.00           H  
ATOM   1589  CA  ALA R 148     125.664 147.963 155.062  1.00  0.00           C  
ATOM   1590  HA  ALA R 148     125.997 148.990 155.081  1.00  0.00           H  
ATOM   1591  CB  ALA R 148     124.386 147.880 154.283  1.00  0.00           C  
ATOM   1592  HB1 ALA R 148     124.040 146.835 154.131  1.00  0.00           H  
ATOM   1593  HB2 ALA R 148     124.436 148.483 153.352  1.00  0.00           H  
ATOM   1594  HB3 ALA R 148     123.604 148.406 154.870  1.00  0.00           H  
ATOM   1595  C   ALA R 148     125.380 147.514 156.479  1.00  0.00           C  
ATOM   1596  O   ALA R 148     125.139 148.344 157.342  1.00  0.00           O  
ATOM   1597  N   LEU R 149     125.557 146.171 156.705  1.00  0.00           N  
ATOM   1598  HN  LEU R 149     125.317 145.551 155.963  1.00  0.00           H  
ATOM   1599  CA  LEU R 149     125.571 145.540 158.035  1.00  0.00           C  
ATOM   1600  HA  LEU R 149     124.735 145.929 158.598  1.00  0.00           H  
ATOM   1601  CB  LEU R 149     125.593 143.992 157.963  1.00  0.00           C  
ATOM   1602  HB1 LEU R 149     125.770 143.599 158.987  1.00  0.00           H  
ATOM   1603  HB2 LEU R 149     126.464 143.707 157.335  1.00  0.00           H  
ATOM   1604  CG  LEU R 149     124.272 143.332 157.559  1.00  0.00           C  
ATOM   1605  HG  LEU R 149     123.902 143.880 156.666  1.00  0.00           H  
ATOM   1606  CD1 LEU R 149     124.390 141.891 157.058  1.00  0.00           C  
ATOM   1607 HD11 LEU R 149     123.410 141.368 157.085  1.00  0.00           H  
ATOM   1608 HD12 LEU R 149     125.135 141.251 157.577  1.00  0.00           H  
ATOM   1609 HD13 LEU R 149     124.680 141.940 155.987  1.00  0.00           H  
ATOM   1610  CD2 LEU R 149     123.222 143.451 158.646  1.00  0.00           C  
ATOM   1611 HD21 LEU R 149     123.347 142.559 159.296  1.00  0.00           H  
ATOM   1612 HD22 LEU R 149     122.206 143.470 158.196  1.00  0.00           H  
ATOM   1613 HD23 LEU R 149     123.362 144.383 159.235  1.00  0.00           H  
ATOM   1614  C   LEU R 149     126.783 145.936 158.812  1.00  0.00           C  
ATOM   1615  O   LEU R 149     126.633 146.116 160.003  1.00  0.00           O  
ATOM   1616  N   SER R 150     127.951 146.190 158.236  1.00  0.00           N  
ATOM   1617  HN  SER R 150     128.136 146.328 157.266  1.00  0.00           H  
ATOM   1618  CA  SER R 150     129.237 146.496 158.909  1.00  0.00           C  
ATOM   1619  HA  SER R 150     129.394 145.816 159.733  1.00  0.00           H  
ATOM   1620  CB  SER R 150     130.437 146.434 157.933  1.00  0.00           C  
ATOM   1621  HB1 SER R 150     131.358 146.731 158.479  1.00  0.00           H  
ATOM   1622  HB2 SER R 150     130.371 147.035 157.001  1.00  0.00           H  
ATOM   1623  OG  SER R 150     130.594 145.037 157.574  1.00  0.00           O  
ATOM   1624  HG1 SER R 150     129.826 144.686 157.116  1.00  0.00           H  
ATOM   1625  C   SER R 150     129.284 147.909 159.588  1.00  0.00           C  
ATOM   1626  OT1 SER R 150     128.599 148.819 159.163  1.00  0.00           O  
ATOM   1627  OT2 SER R 150     129.994 148.054 160.598  1.00  0.00           O  
ATOM   1628  O   LEU R 151     128.059 149.477 160.331  1.00 30.00           O  
ATOM   1629  N   LEU R 151     127.254 149.258 156.914  1.00 30.00           N  
ATOM   1630  CA  LEU R 151     127.895 150.028 157.974  1.00 30.00           C  
ATOM   1631  C   LEU R 151     127.297 149.694 159.336  1.00 30.00           C  
ATOM   1632  CB  LEU R 151     127.772 151.528 157.697  1.00 30.00           C  
ATOM   1633  CG  LEU R 151     128.501 152.050 156.456  1.00 30.00           C  
ATOM   1634  CD1 LEU R 151     128.174 153.517 156.221  1.00 30.00           C  
ATOM   1635  CD2 LEU R 151     130.002 151.845 156.588  1.00 30.00           C  
ATOM   1636  N   LEU R 152     126.020 149.791 159.493  1.00  0.00           N  
ATOM   1637  HT1 LEU R 152     126.983 149.406 159.568  1.00  0.00           H  
ATOM   1638  HT2 LEU R 152     126.158 150.803 159.300  1.00  0.00           H  
ATOM   1639  HT3 LEU R 152     125.561 149.334 158.679  1.00  0.00           H  
ATOM   1640  CA  LEU R 152     125.334 149.526 160.827  1.00  0.00           C  
ATOM   1641  HA  LEU R 152     124.924 150.486 161.106  1.00  0.00           H  
ATOM   1642  CB  LEU R 152     124.205 148.522 160.660  1.00  0.00           C  
ATOM   1643  HB1 LEU R 152     124.482 147.631 160.058  1.00  0.00           H  
ATOM   1644  HB2 LEU R 152     123.457 149.002 159.993  1.00  0.00           H  
ATOM   1645  CG  LEU R 152     123.485 148.003 161.984  1.00  0.00           C  
ATOM   1646  HG  LEU R 152     124.228 147.409 162.558  1.00  0.00           H  
ATOM   1647  CD1 LEU R 152     122.826 149.040 162.891  1.00  0.00           C  
ATOM   1648 HD11 LEU R 152     122.062 149.665 162.382  1.00  0.00           H  
ATOM   1649 HD12 LEU R 152     123.638 149.720 163.228  1.00  0.00           H  
ATOM   1650 HD13 LEU R 152     122.481 148.551 163.828  1.00  0.00           H  
ATOM   1651  CD2 LEU R 152     122.473 147.008 161.515  1.00  0.00           C  
ATOM   1652 HD21 LEU R 152     121.871 146.739 162.409  1.00  0.00           H  
ATOM   1653 HD22 LEU R 152     122.937 146.075 161.127  1.00  0.00           H  
ATOM   1654 HD23 LEU R 152     121.883 147.487 160.705  1.00  0.00           H  
ATOM   1655  C   LEU R 152     126.176 149.302 161.949  1.00  0.00           C  
ATOM   1656  O   LEU R 152     126.333 150.138 162.811  1.00  0.00           O  
ATOM   1657  N   ARG R 153     126.867 148.128 162.000  1.00  0.00           N  
ATOM   1658  HN  ARG R 153     126.797 147.418 161.304  1.00  0.00           H  
ATOM   1659  CA  ARG R 153     127.455 147.732 163.308  1.00  0.00           C  
ATOM   1660  HA  ARG R 153     126.669 147.818 164.044  1.00  0.00           H  
ATOM   1661  CB  ARG R 153     127.817 146.210 163.213  1.00  0.00           C  
ATOM   1662  HB1 ARG R 153     128.643 146.220 162.470  1.00  0.00           H  
ATOM   1663  HB2 ARG R 153     126.993 145.678 162.691  1.00  0.00           H  
ATOM   1664  CG  ARG R 153     128.135 145.595 164.525  1.00  0.00           C  
ATOM   1665  HG1 ARG R 153     127.330 144.836 164.629  1.00  0.00           H  
ATOM   1666  HG2 ARG R 153     128.148 146.227 165.439  1.00  0.00           H  
ATOM   1667  CD  ARG R 153     129.375 144.653 164.631  1.00  0.00           C  
ATOM   1668  HD1 ARG R 153     129.363 143.746 163.989  1.00  0.00           H  
ATOM   1669  HD2 ARG R 153     129.469 144.240 165.658  1.00  0.00           H  
ATOM   1670  NE  ARG R 153     130.563 145.486 164.270  1.00  0.00           N  
ATOM   1671  HE  ARG R 153     130.917 145.523 163.335  1.00  0.00           H  
ATOM   1672  CZ  ARG R 153     131.095 146.349 165.146  1.00  0.00           C  
ATOM   1673  NH1 ARG R 153     130.918 146.383 166.444  1.00  0.00           N  
ATOM   1674 HH11 ARG R 153     130.243 145.757 166.835  1.00  0.00           H  
ATOM   1675 HH12 ARG R 153     131.364 147.094 166.986  1.00  0.00           H  
ATOM   1676  NH2 ARG R 153     131.999 147.220 164.720  1.00  0.00           N  
ATOM   1677 HH21 ARG R 153     132.245 147.219 163.751  1.00  0.00           H  
ATOM   1678 HH22 ARG R 153     132.370 147.969 165.270  1.00  0.00           H  
ATOM   1679  C   ARG R 153     128.489 148.598 163.954  1.00  0.00           C  
ATOM   1680  O   ARG R 153     128.532 148.695 165.184  1.00  0.00           O  
ATOM   1681  N   SER R 154     129.300 149.377 163.128  1.00  0.00           N  
ATOM   1682  HN  SER R 154     129.295 149.191 162.149  1.00  0.00           H  
ATOM   1683  CA  SER R 154     130.376 150.119 163.750  1.00  0.00           C  
ATOM   1684  HA  SER R 154     130.692 149.602 164.645  1.00  0.00           H  
ATOM   1685  CB  SER R 154     131.566 150.065 162.745  1.00  0.00           C  
ATOM   1686  HB1 SER R 154     132.472 150.511 163.208  1.00  0.00           H  
ATOM   1687  HB2 SER R 154     131.340 150.624 161.812  1.00  0.00           H  
ATOM   1688  OG  SER R 154     131.828 148.727 162.336  1.00  0.00           O  
ATOM   1689  HG1 SER R 154     131.093 148.480 161.771  1.00  0.00           H  
ATOM   1690  C   SER R 154     130.084 151.557 164.119  1.00  0.00           C  
ATOM   1691  O   SER R 154     130.933 152.276 164.654  1.00  0.00           O  
ATOM   1692  N   ILE R 155     128.832 152.019 163.897  1.00  0.00           N  
ATOM   1693  HN  ILE R 155     128.130 151.407 163.540  1.00  0.00           H  
ATOM   1694  CA  ILE R 155     128.315 153.357 164.211  1.00  0.00           C  
ATOM   1695  HA  ILE R 155     129.117 153.931 164.652  1.00  0.00           H  
ATOM   1696  CB  ILE R 155     127.904 154.250 163.098  1.00  0.00           C  
ATOM   1697  HB  ILE R 155     127.444 155.187 163.478  1.00  0.00           H  
ATOM   1698  CG2 ILE R 155     129.153 154.547 162.242  1.00  0.00           C  
ATOM   1699 HG21 ILE R 155     129.043 155.319 161.450  1.00  0.00           H  
ATOM   1700 HG22 ILE R 155     129.544 153.622 161.769  1.00  0.00           H  
ATOM   1701 HG23 ILE R 155     129.942 155.024 162.861  1.00  0.00           H  
ATOM   1702  CG1 ILE R 155     126.875 153.459 162.269  1.00  0.00           C  
ATOM   1703 HG11 ILE R 155     126.383 152.782 162.999  1.00  0.00           H  
ATOM   1704 HG12 ILE R 155     127.392 152.741 161.596  1.00  0.00           H  
ATOM   1705  CD  ILE R 155     125.749 154.247 161.597  1.00  0.00           C  
ATOM   1706  HD1 ILE R 155     125.151 153.547 160.975  1.00  0.00           H  
ATOM   1707  HD2 ILE R 155     126.093 155.002 160.857  1.00  0.00           H  
ATOM   1708  HD3 ILE R 155     125.186 154.703 162.439  1.00  0.00           H  
ATOM   1709  C   ILE R 155     127.168 153.355 165.329  1.00  0.00           C  
ATOM   1710  O   ILE R 155     126.492 154.367 165.552  1.00  0.00           O  
ATOM   1711  N   LEU R 156     126.909 152.256 166.057  1.00  0.00           N  
ATOM   1712  HN  LEU R 156     127.435 151.420 165.919  1.00  0.00           H  
ATOM   1713  CA  LEU R 156     126.058 152.113 167.237  1.00  0.00           C  
ATOM   1714  HA  LEU R 156     125.080 152.532 167.058  1.00  0.00           H  
ATOM   1715  CB  LEU R 156     125.990 150.596 167.655  1.00  0.00           C  
ATOM   1716  HB1 LEU R 156     125.505 150.445 168.644  1.00  0.00           H  
ATOM   1717  HB2 LEU R 156     127.056 150.287 167.710  1.00  0.00           H  
ATOM   1718  CG  LEU R 156     125.284 149.625 166.607  1.00  0.00           C  
ATOM   1719  HG  LEU R 156     125.706 149.745 165.586  1.00  0.00           H  
ATOM   1720  CD1 LEU R 156     125.468 148.166 167.048  1.00  0.00           C  
ATOM   1721 HD11 LEU R 156     126.473 147.700 166.966  1.00  0.00           H  
ATOM   1722 HD12 LEU R 156     124.821 147.514 166.424  1.00  0.00           H  
ATOM   1723 HD13 LEU R 156     125.229 147.991 168.118  1.00  0.00           H  
ATOM   1724  CD2 LEU R 156     123.805 150.016 166.322  1.00  0.00           C  
ATOM   1725 HD21 LEU R 156     123.775 150.847 165.585  1.00  0.00           H  
ATOM   1726 HD22 LEU R 156     123.341 150.354 167.273  1.00  0.00           H  
ATOM   1727 HD23 LEU R 156     123.234 149.161 165.903  1.00  0.00           H  
ATOM   1728  C   LEU R 156     126.586 152.902 168.429  1.00  0.00           C  
ATOM   1729  O   LEU R 156     125.921 153.613 169.132  1.00  0.00           O  
ATOM   1730  N   GLU R 157     127.907 152.877 168.675  1.00  0.00           N  
ATOM   1731  HN  GLU R 157     128.477 152.368 168.034  1.00  0.00           H  
ATOM   1732  CA  GLU R 157     128.518 153.553 169.811  1.00  0.00           C  
ATOM   1733  HA  GLU R 157     128.173 153.007 170.676  1.00  0.00           H  
ATOM   1734  CB  GLU R 157     129.997 153.128 169.817  1.00  0.00           C  
ATOM   1735  HB1 GLU R 157     130.704 153.796 170.353  1.00  0.00           H  
ATOM   1736  HB2 GLU R 157     130.236 153.137 168.732  1.00  0.00           H  
ATOM   1737  CG  GLU R 157     130.214 151.623 170.238  1.00  0.00           C  
ATOM   1738  HG1 GLU R 157     129.433 151.016 169.733  1.00  0.00           H  
ATOM   1739  HG2 GLU R 157     130.012 151.525 171.327  1.00  0.00           H  
ATOM   1740  CD  GLU R 157     131.643 151.104 169.844  1.00  0.00           C  
ATOM   1741  OE1 GLU R 157     131.829 150.612 168.701  1.00  0.00           O  
ATOM   1742  OE2 GLU R 157     132.536 151.161 170.751  1.00  0.00           O  
ATOM   1743  C   GLU R 157     128.317 155.092 169.892  1.00  0.00           C  
ATOM   1744  O   GLU R 157     128.055 155.685 170.915  1.00  0.00           O  
ATOM   1745  N   TRP R 158     128.348 155.600 168.683  1.00  0.00           N  
ATOM   1746  HN  TRP R 158     128.595 155.082 167.867  1.00  0.00           H  
ATOM   1747  CA  TRP R 158     128.145 157.028 168.545  1.00  0.00           C  
ATOM   1748  HA  TRP R 158     128.816 157.571 169.196  1.00  0.00           H  
ATOM   1749  CB  TRP R 158     128.427 157.396 167.015  1.00  0.00           C  
ATOM   1750  HB1 TRP R 158     127.797 156.688 166.435  1.00  0.00           H  
ATOM   1751  HB2 TRP R 158     129.464 157.040 166.842  1.00  0.00           H  
ATOM   1752  CG  TRP R 158     128.266 158.787 166.587  1.00  0.00           C  
ATOM   1753  CD1 TRP R 158     127.380 159.254 165.658  1.00  0.00           C  
ATOM   1754  HD1 TRP R 158     126.890 158.588 164.962  1.00  0.00           H  
ATOM   1755  NE1 TRP R 158     127.451 160.552 165.551  1.00  0.00           N  
ATOM   1756  HE1 TRP R 158     127.466 160.951 164.661  1.00  0.00           H  
ATOM   1757  CE2 TRP R 158     128.361 161.037 166.432  1.00  0.00           C  
ATOM   1758  CD2 TRP R 158     128.826 159.921 167.164  1.00  0.00           C  
ATOM   1759  CE3 TRP R 158     129.791 160.118 168.217  1.00  0.00           C  
ATOM   1760  HE3 TRP R 158     130.298 159.328 168.752  1.00  0.00           H  
ATOM   1761  CZ3 TRP R 158     130.336 161.413 168.304  1.00  0.00           C  
ATOM   1762  HZ3 TRP R 158     131.092 161.652 169.037  1.00  0.00           H  
ATOM   1763  CZ2 TRP R 158     128.864 162.331 166.730  1.00  0.00           C  
ATOM   1764  HZ2 TRP R 158     128.549 163.219 166.202  1.00  0.00           H  
ATOM   1765  CH2 TRP R 158     129.839 162.468 167.647  1.00  0.00           C  
ATOM   1766  HH2 TRP R 158     130.279 163.430 167.864  1.00  0.00           H  
ATOM   1767  C   TRP R 158     126.766 157.468 168.850  1.00  0.00           C  
ATOM   1768  O   TRP R 158     126.646 158.564 169.387  1.00  0.00           O  
ATOM   1769  N   MET R 159     125.756 156.668 168.492  1.00  0.00           N  
ATOM   1770  HN  MET R 159     125.899 155.842 167.952  1.00  0.00           H  
ATOM   1771  CA  MET R 159     124.399 156.893 168.889  1.00  0.00           C  
ATOM   1772  HA  MET R 159     124.163 157.942 168.785  1.00  0.00           H  
ATOM   1773  CB  MET R 159     123.413 156.090 168.045  1.00  0.00           C  
ATOM   1774  HB1 MET R 159     122.415 156.215 168.519  1.00  0.00           H  
ATOM   1775  HB2 MET R 159     123.666 155.022 167.875  1.00  0.00           H  
ATOM   1776  CG  MET R 159     123.110 156.862 166.701  1.00  0.00           C  
ATOM   1777  HG1 MET R 159     122.727 157.862 166.994  1.00  0.00           H  
ATOM   1778  HG2 MET R 159     122.280 156.231 166.316  1.00  0.00           H  
ATOM   1779  SD  MET R 159     124.601 156.999 165.577  1.00  0.00           S  
ATOM   1780  CE  MET R 159     124.221 158.174 164.264  1.00  0.00           C  
ATOM   1781  HE1 MET R 159     124.943 158.146 163.420  1.00  0.00           H  
ATOM   1782  HE2 MET R 159     123.973 159.213 164.567  1.00  0.00           H  
ATOM   1783  HE3 MET R 159     123.301 157.885 163.713  1.00  0.00           H  
ATOM   1784  C   MET R 159     124.151 156.586 170.361  1.00  0.00           C  
ATOM   1785  O   MET R 159     123.292 157.145 171.027  1.00  0.00           O  
ATOM   1786  N   LEU R 160     124.951 155.748 171.034  1.00  0.00           N  
ATOM   1787  HN  LEU R 160     125.723 155.371 170.527  1.00  0.00           H  
ATOM   1788  CA  LEU R 160     124.828 155.252 172.426  1.00  0.00           C  
ATOM   1789  HA  LEU R 160     123.769 155.108 172.577  1.00  0.00           H  
ATOM   1790  CB  LEU R 160     125.773 153.979 172.590  1.00  0.00           C  
ATOM   1791  HB1 LEU R 160     126.696 154.198 172.011  1.00  0.00           H  
ATOM   1792  HB2 LEU R 160     125.230 153.173 172.051  1.00  0.00           H  
ATOM   1793  CG  LEU R 160     125.837 153.534 174.033  1.00  0.00           C  
ATOM   1794  HG  LEU R 160     126.237 154.287 174.745  1.00  0.00           H  
ATOM   1795  CD1 LEU R 160     124.516 153.050 174.574  1.00  0.00           C  
ATOM   1796 HD11 LEU R 160     124.606 152.716 175.630  1.00  0.00           H  
ATOM   1797 HD12 LEU R 160     124.138 152.176 174.003  1.00  0.00           H  
ATOM   1798 HD13 LEU R 160     123.837 153.929 174.574  1.00  0.00           H  
ATOM   1799  CD2 LEU R 160     126.848 152.321 174.103  1.00  0.00           C  
ATOM   1800 HD21 LEU R 160     127.841 152.682 173.760  1.00  0.00           H  
ATOM   1801 HD22 LEU R 160     126.466 151.453 173.523  1.00  0.00           H  
ATOM   1802 HD23 LEU R 160     127.058 152.028 175.154  1.00  0.00           H  
ATOM   1803  C   LEU R 160     125.220 156.469 173.322  1.00  0.00           C  
ATOM   1804  O   LEU R 160     124.625 156.748 174.356  1.00  0.00           O  
ATOM   1805  N   CYS R 161     126.302 157.156 172.965  1.00  0.00           N  
ATOM   1806  HN  CYS R 161     126.622 156.970 172.040  1.00  0.00           H  
ATOM   1807  CA  CYS R 161     126.920 158.261 173.675  1.00  0.00           C  
ATOM   1808  HA  CYS R 161     127.273 157.868 174.616  1.00  0.00           H  
ATOM   1809  CB  CYS R 161     128.200 158.571 172.868  1.00  0.00           C  
ATOM   1810  HB1 CYS R 161     127.808 158.742 171.841  1.00  0.00           H  
ATOM   1811  HB2 CYS R 161     128.799 157.636 172.871  1.00  0.00           H  
ATOM   1812  SG  CYS R 161     129.266 159.943 173.412  1.00  0.00           S  
ATOM   1813  HG1 CYS R 161     128.345 160.830 173.762  1.00  0.00           H  
ATOM   1814  C   CYS R 161     125.936 159.445 173.913  1.00  0.00           C  
ATOM   1815  O   CYS R 161     125.424 160.100 172.988  1.00  0.00           O  
ATOM   1816  N   GLY R 162     125.625 159.762 175.201  1.00  0.00           N  
ATOM   1817  HN  GLY R 162     126.016 159.283 175.983  1.00  0.00           H  
ATOM   1818  CA  GLY R 162     124.823 160.906 175.562  1.00  0.00           C  
ATOM   1819  HA1 GLY R 162     123.789 160.820 175.262  1.00  0.00           H  
ATOM   1820  HA2 GLY R 162     125.173 161.840 175.148  1.00  0.00           H  
ATOM   1821  C   GLY R 162     124.767 160.998 177.091  1.00  0.00           C  
ATOM   1822  OT1 GLY R 162     124.652 160.035 177.839  1.00  0.00           O  
ATOM   1823  OT2 GLY R 162     124.599 162.187 177.428  1.00  0.00           O  
ATOM   1824  N   GLN R 174     121.746 148.812 174.107  1.00  0.00           N  
ATOM   1825  HT1 GLN R 174     120.959 148.239 174.474  1.00  0.00           H  
ATOM   1826  HT2 GLN R 174     122.587 148.312 173.755  1.00  0.00           H  
ATOM   1827  HT3 GLN R 174     121.391 149.100 173.174  1.00  0.00           H  
ATOM   1828  CA  GLN R 174     122.126 149.933 174.976  1.00  0.00           C  
ATOM   1829  HA  GLN R 174     122.982 150.420 174.534  1.00  0.00           H  
ATOM   1830  CB  GLN R 174     120.938 150.924 175.215  1.00  0.00           C  
ATOM   1831  HB1 GLN R 174     120.996 151.279 176.266  1.00  0.00           H  
ATOM   1832  HB2 GLN R 174     119.949 150.453 175.029  1.00  0.00           H  
ATOM   1833  CG  GLN R 174     120.974 152.244 174.385  1.00  0.00           C  
ATOM   1834  HG1 GLN R 174     121.677 152.986 174.819  1.00  0.00           H  
ATOM   1835  HG2 GLN R 174     119.996 152.758 174.506  1.00  0.00           H  
ATOM   1836  CD  GLN R 174     121.216 152.036 172.888  1.00  0.00           C  
ATOM   1837  OE1 GLN R 174     121.337 150.904 172.370  1.00  0.00           O  
ATOM   1838  NE2 GLN R 174     121.513 153.112 172.168  1.00  0.00           N  
ATOM   1839 HE21 GLN R 174     121.672 152.990 171.188  1.00  0.00           H  
ATOM   1840 HE22 GLN R 174     121.391 153.985 172.640  1.00  0.00           H  
ATOM   1841  C   GLN R 174     122.732 149.576 176.322  1.00  0.00           C  
ATOM   1842  O   GLN R 174     123.864 149.924 176.580  1.00  0.00           O  
ATOM   1843  N   THR R 175     122.046 148.934 177.249  1.00  0.00           N  
ATOM   1844  HN  THR R 175     121.112 148.620 177.099  1.00  0.00           H  
ATOM   1845  CA  THR R 175     122.488 148.712 178.619  1.00  0.00           C  
ATOM   1846  HA  THR R 175     122.725 149.628 179.140  1.00  0.00           H  
ATOM   1847  CB  THR R 175     121.268 148.131 179.451  1.00  0.00           C  
ATOM   1848  HB  THR R 175     121.013 147.186 178.925  1.00  0.00           H  
ATOM   1849  OG1 THR R 175     120.129 148.943 179.311  1.00  0.00           O  
ATOM   1850  HG1 THR R 175     120.264 149.624 179.975  1.00  0.00           H  
ATOM   1851  CG2 THR R 175     121.497 147.852 180.882  1.00  0.00           C  
ATOM   1852 HG21 THR R 175     122.137 146.962 181.066  1.00  0.00           H  
ATOM   1853 HG22 THR R 175     120.548 147.514 181.351  1.00  0.00           H  
ATOM   1854 HG23 THR R 175     121.656 148.734 181.538  1.00  0.00           H  
ATOM   1855  C   THR R 175     123.778 147.854 178.743  1.00  0.00           C  
ATOM   1856  O   THR R 175     124.697 148.174 179.443  1.00  0.00           O  
ATOM   1857  N   SER R 176     123.780 146.671 178.081  1.00  0.00           N  
ATOM   1858  HN  SER R 176     122.988 146.400 177.540  1.00  0.00           H  
ATOM   1859  CA  SER R 176     124.985 145.864 178.053  1.00  0.00           C  
ATOM   1860  HA  SER R 176     125.736 146.479 177.582  1.00  0.00           H  
ATOM   1861  CB  SER R 176     125.249 145.120 179.359  1.00  0.00           C  
ATOM   1862  HB1 SER R 176     124.612 144.248 179.620  1.00  0.00           H  
ATOM   1863  HB2 SER R 176     124.962 145.881 180.116  1.00  0.00           H  
ATOM   1864  OG  SER R 176     126.583 144.675 179.369  1.00  0.00           O  
ATOM   1865  HG1 SER R 176     126.692 144.086 180.118  1.00  0.00           H  
ATOM   1866  C   SER R 176     124.879 144.800 176.986  1.00  0.00           C  
ATOM   1867  O   SER R 176     124.523 143.653 177.234  1.00  0.00           O  
ATOM   1868  N   ASP R 177     124.988 145.281 175.786  1.00  0.00           N  
ATOM   1869  HN  ASP R 177     125.101 146.267 175.695  1.00  0.00           H  
ATOM   1870  CA  ASP R 177     125.084 144.447 174.558  1.00  0.00           C  
ATOM   1871  HA  ASP R 177     124.122 143.961 174.500  1.00  0.00           H  
ATOM   1872  CB  ASP R 177     125.174 145.568 173.414  1.00  0.00           C  
ATOM   1873  HB1 ASP R 177     125.329 145.028 172.455  1.00  0.00           H  
ATOM   1874  HB2 ASP R 177     126.079 146.188 173.588  1.00  0.00           H  
ATOM   1875  CG  ASP R 177     124.009 146.482 173.454  1.00  0.00           C  
ATOM   1876  OD1 ASP R 177     122.853 146.147 173.780  1.00  0.00           O  
ATOM   1877  OD2 ASP R 177     124.268 147.745 173.336  1.00  0.00           O  
ATOM   1878  C   ASP R 177     126.231 143.549 174.442  1.00  0.00           C  
ATOM   1879  O   ASP R 177     127.343 143.911 174.873  1.00  0.00           O  
ATOM   1880  N   PHE R 178     125.992 142.365 173.776  1.00  0.00           N  
ATOM   1881  HN  PHE R 178     125.061 142.103 173.539  1.00  0.00           H  
ATOM   1882  CA  PHE R 178     127.027 141.420 173.458  1.00  0.00           C  
ATOM   1883  HA  PHE R 178     128.008 141.798 173.707  1.00  0.00           H  
ATOM   1884  CB  PHE R 178     126.714 140.138 174.320  1.00  0.00           C  
ATOM   1885  HB1 PHE R 178     125.783 139.731 173.872  1.00  0.00           H  
ATOM   1886  HB2 PHE R 178     126.433 140.413 175.359  1.00  0.00           H  
ATOM   1887  CG  PHE R 178     127.756 139.029 174.313  1.00  0.00           C  
ATOM   1888  CD1 PHE R 178     127.465 137.744 173.737  1.00  0.00           C  
ATOM   1889  HD1 PHE R 178     126.541 137.518 173.224  1.00  0.00           H  
ATOM   1890  CE1 PHE R 178     128.459 136.750 173.712  1.00  0.00           C  
ATOM   1891  HE1 PHE R 178     128.366 135.834 173.149  1.00  0.00           H  
ATOM   1892  CZ  PHE R 178     129.717 137.068 174.203  1.00  0.00           C  
ATOM   1893  HZ  PHE R 178     130.476 136.300 174.166  1.00  0.00           H  
ATOM   1894  CD2 PHE R 178     129.005 139.309 174.802  1.00  0.00           C  
ATOM   1895  HD2 PHE R 178     129.306 140.245 175.248  1.00  0.00           H  
ATOM   1896  CE2 PHE R 178     129.995 138.290 174.802  1.00  0.00           C  
ATOM   1897  HE2 PHE R 178     130.986 138.494 175.182  1.00  0.00           H  
ATOM   1898  C   PHE R 178     126.975 141.050 172.032  1.00  0.00           C  
ATOM   1899  O   PHE R 178     127.760 140.244 171.552  1.00  0.00           O  
ATOM   1900  N   ILE R 179     126.060 141.647 171.231  1.00  0.00           N  
ATOM   1901  HN  ILE R 179     125.481 142.383 171.575  1.00  0.00           H  
ATOM   1902  CA  ILE R 179     125.826 141.492 169.847  1.00  0.00           C  
ATOM   1903  HA  ILE R 179     125.480 140.482 169.674  1.00  0.00           H  
ATOM   1904  CB  ILE R 179     124.745 142.354 169.357  1.00  0.00           C  
ATOM   1905  HB  ILE R 179     123.892 142.241 170.060  1.00  0.00           H  
ATOM   1906  CG2 ILE R 179     125.202 143.807 169.282  1.00  0.00           C  
ATOM   1907 HG21 ILE R 179     124.423 144.572 169.081  1.00  0.00           H  
ATOM   1908 HG22 ILE R 179     125.907 143.949 168.434  1.00  0.00           H  
ATOM   1909 HG23 ILE R 179     125.846 144.145 170.121  1.00  0.00           H  
ATOM   1910  CG1 ILE R 179     124.168 141.992 167.995  1.00  0.00           C  
ATOM   1911 HG11 ILE R 179     124.201 140.881 167.995  1.00  0.00           H  
ATOM   1912 HG12 ILE R 179     124.839 142.215 167.138  1.00  0.00           H  
ATOM   1913  CD  ILE R 179     122.748 142.432 167.628  1.00  0.00           C  
ATOM   1914  HD1 ILE R 179     122.671 143.541 167.631  1.00  0.00           H  
ATOM   1915  HD2 ILE R 179     121.939 141.938 168.209  1.00  0.00           H  
ATOM   1916  HD3 ILE R 179     122.561 142.163 166.567  1.00  0.00           H  
ATOM   1917  C   ILE R 179     127.086 141.587 168.937  1.00  0.00           C  
ATOM   1918  O   ILE R 179     127.228 140.753 168.050  1.00  0.00           O  
ATOM   1919  N   THR R 180     128.021 142.489 169.220  1.00  0.00           N  
ATOM   1920  HN  THR R 180     127.904 143.200 169.910  1.00  0.00           H  
ATOM   1921  CA  THR R 180     129.301 142.579 168.513  1.00  0.00           C  
ATOM   1922  HA  THR R 180     129.096 142.696 167.459  1.00  0.00           H  
ATOM   1923  CB  THR R 180     130.136 143.814 168.863  1.00  0.00           C  
ATOM   1924  HB  THR R 180     130.171 143.897 169.970  1.00  0.00           H  
ATOM   1925  OG1 THR R 180     129.489 145.019 168.513  1.00  0.00           O  
ATOM   1926  HG1 THR R 180     128.979 145.126 169.319  1.00  0.00           H  
ATOM   1927  CG2 THR R 180     131.526 143.838 168.232  1.00  0.00           C  
ATOM   1928 HG21 THR R 180     131.985 144.817 168.486  1.00  0.00           H  
ATOM   1929 HG22 THR R 180     131.435 143.612 167.147  1.00  0.00           H  
ATOM   1930 HG23 THR R 180     132.194 143.154 168.798  1.00  0.00           H  
ATOM   1931  C   THR R 180     130.120 141.297 168.573  1.00  0.00           C  
ATOM   1932  O   THR R 180     130.509 140.785 167.547  1.00  0.00           O  
ATOM   1933  N   VAL R 181     130.353 140.734 169.748  1.00  0.00           N  
ATOM   1934  HN  VAL R 181     130.003 141.111 170.602  1.00  0.00           H  
ATOM   1935  CA  VAL R 181     131.074 139.442 169.928  1.00  0.00           C  
ATOM   1936  HA  VAL R 181     132.049 139.487 169.465  1.00  0.00           H  
ATOM   1937  CB  VAL R 181     131.444 139.242 171.470  1.00  0.00           C  
ATOM   1938  HB  VAL R 181     130.517 139.423 172.055  1.00  0.00           H  
ATOM   1939  CG1 VAL R 181     131.875 137.809 171.746  1.00  0.00           C  
ATOM   1940 HG11 VAL R 181     132.277 137.740 172.779  1.00  0.00           H  
ATOM   1941 HG12 VAL R 181     132.731 137.388 171.177  1.00  0.00           H  
ATOM   1942 HG13 VAL R 181     130.977 137.157 171.690  1.00  0.00           H  
ATOM   1943  CG2 VAL R 181     132.509 140.270 171.923  1.00  0.00           C  
ATOM   1944 HG21 VAL R 181     132.169 141.328 171.948  1.00  0.00           H  
ATOM   1945 HG22 VAL R 181     133.458 140.121 171.365  1.00  0.00           H  
ATOM   1946 HG23 VAL R 181     132.744 140.080 172.991  1.00  0.00           H  
ATOM   1947  C   VAL R 181     130.286 138.314 169.381  1.00  0.00           C  
ATOM   1948  O   VAL R 181     130.781 137.405 168.718  1.00  0.00           O  
ATOM   1949  N   ALA R 182     128.930 138.351 169.630  1.00  0.00           N  
ATOM   1950  HN  ALA R 182     128.491 139.051 170.188  1.00  0.00           H  
ATOM   1951  CA  ALA R 182     128.035 137.313 169.066  1.00  0.00           C  
ATOM   1952  HA  ALA R 182     128.205 136.370 169.565  1.00  0.00           H  
ATOM   1953  CB  ALA R 182     126.586 137.641 169.539  1.00  0.00           C  
ATOM   1954  HB1 ALA R 182     126.387 138.655 169.132  1.00  0.00           H  
ATOM   1955  HB2 ALA R 182     126.524 137.784 170.639  1.00  0.00           H  
ATOM   1956  HB3 ALA R 182     125.817 136.970 169.099  1.00  0.00           H  
ATOM   1957  C   ALA R 182     127.985 137.226 167.551  1.00  0.00           C  
ATOM   1958  O   ALA R 182     127.775 136.125 167.086  1.00  0.00           O  
ATOM   1959  N   TRP R 183     128.156 138.300 166.840  1.00  0.00           N  
ATOM   1960  HN  TRP R 183     128.240 139.206 167.249  1.00  0.00           H  
ATOM   1961  CA  TRP R 183     128.262 138.386 165.460  1.00  0.00           C  
ATOM   1962  HA  TRP R 183     127.414 137.877 165.027  1.00  0.00           H  
ATOM   1963  CB  TRP R 183     128.274 139.817 164.928  1.00  0.00           C  
ATOM   1964  HB1 TRP R 183     129.010 140.411 165.511  1.00  0.00           H  
ATOM   1965  HB2 TRP R 183     127.296 140.258 165.217  1.00  0.00           H  
ATOM   1966  CG  TRP R 183     128.468 140.061 163.520  1.00  0.00           C  
ATOM   1967  CD1 TRP R 183     129.475 140.734 162.845  1.00  0.00           C  
ATOM   1968  HD1 TRP R 183     130.272 141.210 163.397  1.00  0.00           H  
ATOM   1969  NE1 TRP R 183     129.323 140.475 161.506  1.00  0.00           N  
ATOM   1970  HE1 TRP R 183     129.901 140.684 160.748  1.00  0.00           H  
ATOM   1971  CE2 TRP R 183     128.188 139.792 161.281  1.00  0.00           C  
ATOM   1972  CD2 TRP R 183     127.611 139.543 162.477  1.00  0.00           C  
ATOM   1973  CE3 TRP R 183     126.359 138.893 162.514  1.00  0.00           C  
ATOM   1974  HE3 TRP R 183     125.766 138.662 163.387  1.00  0.00           H  
ATOM   1975  CZ3 TRP R 183     125.700 138.615 161.306  1.00  0.00           C  
ATOM   1976  HZ3 TRP R 183     124.689 138.248 161.207  1.00  0.00           H  
ATOM   1977  CZ2 TRP R 183     127.717 139.323 160.055  1.00  0.00           C  
ATOM   1978  HZ2 TRP R 183     128.138 139.678 159.126  1.00  0.00           H  
ATOM   1979  CH2 TRP R 183     126.429 138.769 160.058  1.00  0.00           C  
ATOM   1980  HH2 TRP R 183     125.929 138.435 159.161  1.00  0.00           H  
ATOM   1981  C   TRP R 183     129.549 137.603 165.069  1.00  0.00           C  
ATOM   1982  O   TRP R 183     129.483 136.727 164.214  1.00  0.00           O  
ATOM   1983  N   LEU R 184     130.689 137.849 165.773  1.00  0.00           N  
ATOM   1984  HN  LEU R 184     130.757 138.450 166.565  1.00  0.00           H  
ATOM   1985  CA  LEU R 184     131.880 137.080 165.647  1.00  0.00           C  
ATOM   1986  HA  LEU R 184     132.244 137.079 164.630  1.00  0.00           H  
ATOM   1987  CB  LEU R 184     133.076 137.587 166.556  1.00  0.00           C  
ATOM   1988  HB1 LEU R 184     132.802 137.520 167.631  1.00  0.00           H  
ATOM   1989  HB2 LEU R 184     133.168 138.639 166.212  1.00  0.00           H  
ATOM   1990  CG  LEU R 184     134.458 136.962 166.381  1.00  0.00           C  
ATOM   1991  HG  LEU R 184     134.280 135.939 166.774  1.00  0.00           H  
ATOM   1992  CD1 LEU R 184     134.959 136.825 164.862  1.00  0.00           C  
ATOM   1993 HD11 LEU R 184     134.308 136.035 164.431  1.00  0.00           H  
ATOM   1994 HD12 LEU R 184     136.045 136.596 164.897  1.00  0.00           H  
ATOM   1995 HD13 LEU R 184     134.884 137.706 164.191  1.00  0.00           H  
ATOM   1996  CD2 LEU R 184     135.488 137.793 167.093  1.00  0.00           C  
ATOM   1997 HD21 LEU R 184     136.443 137.274 167.324  1.00  0.00           H  
ATOM   1998 HD22 LEU R 184     135.013 138.271 167.977  1.00  0.00           H  
ATOM   1999 HD23 LEU R 184     135.751 138.625 166.406  1.00  0.00           H  
ATOM   2000  C   LEU R 184     131.685 135.594 165.978  1.00  0.00           C  
ATOM   2001  O   LEU R 184     132.156 134.716 165.184  1.00  0.00           O  
ATOM   2002  N   ILE R 185     130.975 135.148 166.992  1.00  0.00           N  
ATOM   2003  HN  ILE R 185     130.672 135.838 167.644  1.00  0.00           H  
ATOM   2004  CA  ILE R 185     130.584 133.734 167.089  1.00  0.00           C  
ATOM   2005  HA  ILE R 185     131.536 133.227 167.118  1.00  0.00           H  
ATOM   2006  CB  ILE R 185     129.828 133.490 168.407  1.00  0.00           C  
ATOM   2007  HB  ILE R 185     128.914 134.108 168.277  1.00  0.00           H  
ATOM   2008  CG2 ILE R 185     129.511 131.948 168.580  1.00  0.00           C  
ATOM   2009 HG21 ILE R 185     128.871 131.853 169.482  1.00  0.00           H  
ATOM   2010 HG22 ILE R 185     130.476 131.414 168.713  1.00  0.00           H  
ATOM   2011 HG23 ILE R 185     128.920 131.498 167.754  1.00  0.00           H  
ATOM   2012  CG1 ILE R 185     130.607 134.146 169.672  1.00  0.00           C  
ATOM   2013 HG11 ILE R 185     130.839 135.229 169.604  1.00  0.00           H  
ATOM   2014 HG12 ILE R 185     131.586 133.621 169.653  1.00  0.00           H  
ATOM   2015  CD  ILE R 185     129.924 133.917 171.016  1.00  0.00           C  
ATOM   2016  HD1 ILE R 185     130.545 134.554 171.681  1.00  0.00           H  
ATOM   2017  HD2 ILE R 185     129.932 132.850 171.326  1.00  0.00           H  
ATOM   2018  HD3 ILE R 185     128.927 134.372 171.200  1.00  0.00           H  
ATOM   2019  C   ILE R 185     129.752 133.163 165.890  1.00  0.00           C  
ATOM   2020  O   ILE R 185     130.044 132.123 165.316  1.00  0.00           O  
ATOM   2021  N   PHE R 186     128.733 133.974 165.475  1.00  0.00           N  
ATOM   2022  HN  PHE R 186     128.470 134.881 165.794  1.00  0.00           H  
ATOM   2023  CA  PHE R 186     128.010 133.605 164.248  1.00  0.00           C  
ATOM   2024  HA  PHE R 186     127.487 132.662 164.323  1.00  0.00           H  
ATOM   2025  CB  PHE R 186     126.849 134.700 164.009  1.00  0.00           C  
ATOM   2026  HB1 PHE R 186     127.259 135.722 164.160  1.00  0.00           H  
ATOM   2027  HB2 PHE R 186     126.082 134.488 164.784  1.00  0.00           H  
ATOM   2028  CG  PHE R 186     126.182 134.659 162.655  1.00  0.00           C  
ATOM   2029  CD1 PHE R 186     125.290 133.585 162.455  1.00  0.00           C  
ATOM   2030  HD1 PHE R 186     125.001 132.958 163.286  1.00  0.00           H  
ATOM   2031  CE1 PHE R 186     124.734 133.349 161.172  1.00  0.00           C  
ATOM   2032  HE1 PHE R 186     123.962 132.593 161.152  1.00  0.00           H  
ATOM   2033  CZ  PHE R 186     124.932 134.341 160.156  1.00  0.00           C  
ATOM   2034  HZ  PHE R 186     124.448 134.183 159.203  1.00  0.00           H  
ATOM   2035  CD2 PHE R 186     126.505 135.557 161.579  1.00  0.00           C  
ATOM   2036  HD2 PHE R 186     127.311 136.276 161.541  1.00  0.00           H  
ATOM   2037  CE2 PHE R 186     125.887 135.395 160.389  1.00  0.00           C  
ATOM   2038  HE2 PHE R 186     126.209 136.144 159.681  1.00  0.00           H  
ATOM   2039  C   PHE R 186     128.841 133.352 162.988  1.00  0.00           C  
ATOM   2040  O   PHE R 186     128.554 132.370 162.317  1.00  0.00           O  
ATOM   2041  N   LEU R 187     129.884 134.129 162.612  1.00  0.00           N  
ATOM   2042  HN  LEU R 187     130.040 134.963 163.136  1.00  0.00           H  
ATOM   2043  CA  LEU R 187     130.623 133.892 161.425  1.00  0.00           C  
ATOM   2044  HA  LEU R 187     129.942 133.825 160.589  1.00  0.00           H  
ATOM   2045  CB  LEU R 187     131.501 135.122 161.135  1.00  0.00           C  
ATOM   2046  HB1 LEU R 187     132.073 135.048 160.185  1.00  0.00           H  
ATOM   2047  HB2 LEU R 187     132.177 135.392 161.976  1.00  0.00           H  
ATOM   2048  CG  LEU R 187     130.674 136.373 160.916  1.00  0.00           C  
ATOM   2049  HG  LEU R 187     130.051 136.609 161.804  1.00  0.00           H  
ATOM   2050  CD1 LEU R 187     131.647 137.499 160.853  1.00  0.00           C  
ATOM   2051 HD11 LEU R 187     132.330 137.372 161.720  1.00  0.00           H  
ATOM   2052 HD12 LEU R 187     131.112 138.465 160.981  1.00  0.00           H  
ATOM   2053 HD13 LEU R 187     132.242 137.414 159.920  1.00  0.00           H  
ATOM   2054  CD2 LEU R 187     129.707 136.302 159.681  1.00  0.00           C  
ATOM   2055 HD21 LEU R 187     130.248 136.087 158.736  1.00  0.00           H  
ATOM   2056 HD22 LEU R 187     129.325 137.344 159.611  1.00  0.00           H  
ATOM   2057 HD23 LEU R 187     128.831 135.653 159.891  1.00  0.00           H  
ATOM   2058  C   LEU R 187     131.416 132.519 161.481  1.00  0.00           C  
ATOM   2059  O   LEU R 187     131.597 131.831 160.473  1.00  0.00           O  
ATOM   2060  N   CYS R 188     131.830 132.183 162.752  1.00  0.00           N  
ATOM   2061  HN  CYS R 188     131.697 132.765 163.550  1.00  0.00           H  
ATOM   2062  CA  CYS R 188     132.509 130.914 162.985  1.00  0.00           C  
ATOM   2063  HA  CYS R 188     133.401 130.895 162.376  1.00  0.00           H  
ATOM   2064  CB  CYS R 188     132.905 130.769 164.482  1.00  0.00           C  
ATOM   2065  HB1 CYS R 188     133.418 129.801 164.670  1.00  0.00           H  
ATOM   2066  HB2 CYS R 188     131.936 130.656 165.011  1.00  0.00           H  
ATOM   2067  SG  CYS R 188     133.881 132.165 165.024  1.00  0.00           S  
ATOM   2068  HG1 CYS R 188     133.002 133.131 164.804  1.00  0.00           H  
ATOM   2069  C   CYS R 188     131.605 129.749 162.571  1.00  0.00           C  
ATOM   2070  O   CYS R 188     132.126 128.928 161.772  1.00  0.00           O  
ATOM   2071  N   VAL R 189     130.320 129.737 162.827  1.00  0.00           N  
ATOM   2072  HN  VAL R 189     129.914 130.472 163.364  1.00  0.00           H  
ATOM   2073  CA  VAL R 189     129.493 128.624 162.516  1.00  0.00           C  
ATOM   2074  HA  VAL R 189     130.040 127.696 162.596  1.00  0.00           H  
ATOM   2075  CB  VAL R 189     128.328 128.485 163.476  1.00  0.00           C  
ATOM   2076  HB  VAL R 189     127.649 127.711 163.061  1.00  0.00           H  
ATOM   2077  CG1 VAL R 189     128.725 127.992 164.837  1.00  0.00           C  
ATOM   2078 HG11 VAL R 189     129.260 128.724 165.479  1.00  0.00           H  
ATOM   2079 HG12 VAL R 189     129.335 127.073 164.706  1.00  0.00           H  
ATOM   2080 HG13 VAL R 189     127.901 127.545 165.434  1.00  0.00           H  
ATOM   2081  CG2 VAL R 189     127.383 129.657 163.525  1.00  0.00           C  
ATOM   2082 HG21 VAL R 189     127.071 130.088 162.550  1.00  0.00           H  
ATOM   2083 HG22 VAL R 189     127.925 130.441 164.096  1.00  0.00           H  
ATOM   2084 HG23 VAL R 189     126.481 129.393 164.117  1.00  0.00           H  
ATOM   2085  C   VAL R 189     129.065 128.646 161.019  1.00  0.00           C  
ATOM   2086  O   VAL R 189     128.695 127.598 160.549  1.00  0.00           O  
ATOM   2087  N   VAL R 190     129.137 129.816 160.295  1.00  0.00           N  
ATOM   2088  HN  VAL R 190     129.327 130.678 160.756  1.00  0.00           H  
ATOM   2089  CA  VAL R 190     128.706 129.758 158.904  1.00  0.00           C  
ATOM   2090  HA  VAL R 190     127.845 129.111 158.816  1.00  0.00           H  
ATOM   2091  CB  VAL R 190     128.293 131.164 158.409  1.00  0.00           C  
ATOM   2092  HB  VAL R 190     129.022 132.000 158.466  1.00  0.00           H  
ATOM   2093  CG1 VAL R 190     127.932 131.091 156.863  1.00  0.00           C  
ATOM   2094 HG11 VAL R 190     127.243 130.242 156.664  1.00  0.00           H  
ATOM   2095 HG12 VAL R 190     128.831 130.854 156.254  1.00  0.00           H  
ATOM   2096 HG13 VAL R 190     127.391 132.034 156.636  1.00  0.00           H  
ATOM   2097  CG2 VAL R 190     127.131 131.631 159.348  1.00  0.00           C  
ATOM   2098 HG21 VAL R 190     126.162 131.093 159.270  1.00  0.00           H  
ATOM   2099 HG22 VAL R 190     126.857 132.650 158.999  1.00  0.00           H  
ATOM   2100 HG23 VAL R 190     127.445 131.600 160.413  1.00  0.00           H  
ATOM   2101  C   VAL R 190     129.822 129.251 158.087  1.00  0.00           C  
ATOM   2102  O   VAL R 190     129.634 128.358 157.280  1.00  0.00           O  
ATOM   2103  N   LEU R 191     131.047 129.751 158.281  1.00  0.00           N  
ATOM   2104  HN  LEU R 191     131.145 130.428 159.007  1.00  0.00           H  
ATOM   2105  CA  LEU R 191     132.223 129.200 157.610  1.00  0.00           C  
ATOM   2106  HA  LEU R 191     132.107 129.310 156.542  1.00  0.00           H  
ATOM   2107  CB  LEU R 191     133.460 129.966 158.072  1.00  0.00           C  
ATOM   2108  HB1 LEU R 191     133.575 129.885 159.174  1.00  0.00           H  
ATOM   2109  HB2 LEU R 191     133.257 131.046 157.908  1.00  0.00           H  
ATOM   2110  CG  LEU R 191     134.735 129.456 157.397  1.00  0.00           C  
ATOM   2111  HG  LEU R 191     134.516 128.552 156.791  1.00  0.00           H  
ATOM   2112  CD1 LEU R 191     135.576 130.616 156.824  1.00  0.00           C  
ATOM   2113 HD11 LEU R 191     135.810 131.393 157.583  1.00  0.00           H  
ATOM   2114 HD12 LEU R 191     134.973 131.044 155.996  1.00  0.00           H  
ATOM   2115 HD13 LEU R 191     136.562 130.290 156.430  1.00  0.00           H  
ATOM   2116  CD2 LEU R 191     135.643 128.754 158.444  1.00  0.00           C  
ATOM   2117 HD21 LEU R 191     135.297 127.800 158.896  1.00  0.00           H  
ATOM   2118 HD22 LEU R 191     135.841 129.504 159.240  1.00  0.00           H  
ATOM   2119 HD23 LEU R 191     136.567 128.458 157.903  1.00  0.00           H  
ATOM   2120  C   LEU R 191     132.422 127.697 157.935  1.00  0.00           C  
ATOM   2121  O   LEU R 191     132.645 126.868 157.075  1.00  0.00           O  
ATOM   2122  N   CYS R 192     132.269 127.377 159.207  1.00  0.00           N  
ATOM   2123  HN  CYS R 192     132.017 127.987 159.954  1.00  0.00           H  
ATOM   2124  CA  CYS R 192     132.486 125.954 159.634  1.00  0.00           C  
ATOM   2125  HA  CYS R 192     133.409 125.628 159.176  1.00  0.00           H  
ATOM   2126  CB  CYS R 192     132.622 125.810 161.130  1.00  0.00           C  
ATOM   2127  HB1 CYS R 192     132.515 124.779 161.530  1.00  0.00           H  
ATOM   2128  HB2 CYS R 192     131.768 126.342 161.602  1.00  0.00           H  
ATOM   2129  SG  CYS R 192     134.248 126.479 161.821  1.00  0.00           S  
ATOM   2130  HG1 CYS R 192     134.197 127.784 161.597  1.00  0.00           H  
ATOM   2131  C   CYS R 192     131.505 125.023 159.148  1.00  0.00           C  
ATOM   2132  O   CYS R 192     131.875 123.937 158.708  1.00  0.00           O  
ATOM   2133  N   GLY R 193     130.249 125.398 159.108  1.00  0.00           N  
ATOM   2134  HN  GLY R 193     130.035 126.316 159.433  1.00  0.00           H  
ATOM   2135  CA  GLY R 193     129.188 124.482 158.699  1.00  0.00           C  
ATOM   2136  HA1 GLY R 193     128.345 125.090 158.991  1.00  0.00           H  
ATOM   2137  HA2 GLY R 193     129.275 123.494 159.126  1.00  0.00           H  
ATOM   2138  C   GLY R 193     129.195 124.251 157.190  1.00  0.00           C  
ATOM   2139  O   GLY R 193     129.183 123.179 156.587  1.00  0.00           O  
ATOM   2140  N   SER R 194     129.300 125.404 156.393  1.00  0.00           N  
ATOM   2141  HN  SER R 194     129.192 126.322 156.766  1.00  0.00           H  
ATOM   2142  CA  SER R 194     129.528 125.373 154.926  1.00  0.00           C  
ATOM   2143  HA  SER R 194     128.703 124.849 154.468  1.00  0.00           H  
ATOM   2144  CB  SER R 194     129.588 126.777 154.270  1.00  0.00           C  
ATOM   2145  HB1 SER R 194     128.620 127.321 154.310  1.00  0.00           H  
ATOM   2146  HB2 SER R 194     129.886 126.639 153.209  1.00  0.00           H  
ATOM   2147  OG  SER R 194     130.580 127.677 154.801  1.00  0.00           O  
ATOM   2148  HG1 SER R 194     130.212 127.921 155.654  1.00  0.00           H  
ATOM   2149  C   SER R 194     130.777 124.656 154.588  1.00  0.00           C  
ATOM   2150  O   SER R 194     130.756 123.890 153.659  1.00  0.00           O  
ATOM   2151  N   SER R 195     131.916 124.822 155.312  1.00  0.00           N  
ATOM   2152  HN  SER R 195     131.990 125.698 155.783  1.00  0.00           H  
ATOM   2153  CA  SER R 195     133.086 123.980 155.235  1.00  0.00           C  
ATOM   2154  HA  SER R 195     133.520 124.018 154.247  1.00  0.00           H  
ATOM   2155  CB  SER R 195     134.258 124.365 156.191  1.00  0.00           C  
ATOM   2156  HB1 SER R 195     135.114 123.677 156.019  1.00  0.00           H  
ATOM   2157  HB2 SER R 195     133.940 124.238 157.247  1.00  0.00           H  
ATOM   2158  OG  SER R 195     134.769 125.666 155.875  1.00  0.00           O  
ATOM   2159  HG1 SER R 195     134.013 126.256 155.907  1.00  0.00           H  
ATOM   2160  C   SER R 195     132.782 122.486 155.534  1.00  0.00           C  
ATOM   2161  O   SER R 195     133.297 121.667 154.813  1.00  0.00           O  
ATOM   2162  N   LEU R 196     132.061 122.146 156.593  1.00  0.00           N  
ATOM   2163  HN  LEU R 196     131.749 122.883 157.188  1.00  0.00           H  
ATOM   2164  CA  LEU R 196     131.783 120.791 157.060  1.00  0.00           C  
ATOM   2165  HA  LEU R 196     132.720 120.299 157.274  1.00  0.00           H  
ATOM   2166  CB  LEU R 196     131.081 120.835 158.465  1.00  0.00           C  
ATOM   2167  HB1 LEU R 196     130.104 121.358 158.386  1.00  0.00           H  
ATOM   2168  HB2 LEU R 196     131.699 121.522 159.081  1.00  0.00           H  
ATOM   2169  CG  LEU R 196     130.738 119.469 159.056  1.00  0.00           C  
ATOM   2170  HG  LEU R 196     129.933 118.985 158.464  1.00  0.00           H  
ATOM   2171  CD1 LEU R 196     132.015 118.468 159.046  1.00  0.00           C  
ATOM   2172 HD11 LEU R 196     132.819 118.980 159.617  1.00  0.00           H  
ATOM   2173 HD12 LEU R 196     132.340 118.204 158.017  1.00  0.00           H  
ATOM   2174 HD13 LEU R 196     131.691 117.544 159.571  1.00  0.00           H  
ATOM   2175  CD2 LEU R 196     130.162 119.658 160.453  1.00  0.00           C  
ATOM   2176 HD21 LEU R 196     129.235 120.243 160.274  1.00  0.00           H  
ATOM   2177 HD22 LEU R 196     130.853 120.138 161.178  1.00  0.00           H  
ATOM   2178 HD23 LEU R 196     129.903 118.662 160.874  1.00  0.00           H  
ATOM   2179  C   LEU R 196     131.032 119.902 156.023  1.00  0.00           C  
ATOM   2180  O   LEU R 196     131.424 118.849 155.593  1.00  0.00           O  
ATOM   2181  N   VAL R 197     130.024 120.584 155.404  1.00  0.00           N  
ATOM   2182  HN  VAL R 197     129.659 121.485 155.627  1.00  0.00           H  
ATOM   2183  CA  VAL R 197     129.502 120.184 154.134  1.00  0.00           C  
ATOM   2184  HA  VAL R 197     129.130 119.188 154.323  1.00  0.00           H  
ATOM   2185  CB  VAL R 197     128.278 120.983 153.858  1.00  0.00           C  
ATOM   2186  HB  VAL R 197     128.661 122.025 153.805  1.00  0.00           H  
ATOM   2187  CG1 VAL R 197     127.698 120.472 152.529  1.00  0.00           C  
ATOM   2188 HG11 VAL R 197     126.686 120.904 152.376  1.00  0.00           H  
ATOM   2189 HG12 VAL R 197     127.416 119.404 152.644  1.00  0.00           H  
ATOM   2190 HG13 VAL R 197     128.394 120.547 151.665  1.00  0.00           H  
ATOM   2191  CG2 VAL R 197     127.205 120.843 154.971  1.00  0.00           C  
ATOM   2192 HG21 VAL R 197     126.936 119.766 155.016  1.00  0.00           H  
ATOM   2193 HG22 VAL R 197     126.278 121.366 154.654  1.00  0.00           H  
ATOM   2194 HG23 VAL R 197     127.522 121.180 155.982  1.00  0.00           H  
ATOM   2195  C   VAL R 197     130.477 120.056 152.919  1.00  0.00           C  
ATOM   2196  O   VAL R 197     130.531 119.041 152.179  1.00  0.00           O  
ATOM   2197  N   LEU R 198     131.345 121.011 152.614  1.00  0.00           N  
ATOM   2198  HN  LEU R 198     131.407 121.740 153.291  1.00  0.00           H  
ATOM   2199  CA  LEU R 198     132.386 121.031 151.546  1.00  0.00           C  
ATOM   2200  HA  LEU R 198     131.843 120.878 150.626  1.00  0.00           H  
ATOM   2201  CB  LEU R 198     133.163 122.345 151.669  1.00  0.00           C  
ATOM   2202  HB1 LEU R 198     133.368 122.485 152.752  1.00  0.00           H  
ATOM   2203  HB2 LEU R 198     132.480 123.164 151.355  1.00  0.00           H  
ATOM   2204  CG  LEU R 198     134.485 122.627 150.894  1.00  0.00           C  
ATOM   2205  HG  LEU R 198     135.189 121.882 151.321  1.00  0.00           H  
ATOM   2206  CD1 LEU R 198     134.394 122.322 149.310  1.00  0.00           C  
ATOM   2207 HD11 LEU R 198     133.989 121.316 149.066  1.00  0.00           H  
ATOM   2208 HD12 LEU R 198     135.428 122.436 148.917  1.00  0.00           H  
ATOM   2209 HD13 LEU R 198     133.885 123.213 148.884  1.00  0.00           H  
ATOM   2210  CD2 LEU R 198     134.849 124.087 151.162  1.00  0.00           C  
ATOM   2211 HD21 LEU R 198     135.736 124.350 150.547  1.00  0.00           H  
ATOM   2212 HD22 LEU R 198     135.172 124.369 152.187  1.00  0.00           H  
ATOM   2213 HD23 LEU R 198     133.950 124.692 150.915  1.00  0.00           H  
ATOM   2214  C   LEU R 198     133.361 119.873 151.742  1.00  0.00           C  
ATOM   2215  O   LEU R 198     133.498 119.090 150.803  1.00  0.00           O  
ATOM   2216  N   LEU R 199     133.942 119.680 152.898  1.00  0.00           N  
ATOM   2217  HN  LEU R 199     133.727 120.261 153.679  1.00  0.00           H  
ATOM   2218  CA  LEU R 199     134.780 118.603 153.184  1.00  0.00           C  
ATOM   2219  HA  LEU R 199     135.562 118.681 152.442  1.00  0.00           H  
ATOM   2220  CB  LEU R 199     135.498 118.665 154.574  1.00  0.00           C  
ATOM   2221  HB1 LEU R 199     136.112 117.754 154.738  1.00  0.00           H  
ATOM   2222  HB2 LEU R 199     134.684 118.740 155.327  1.00  0.00           H  
ATOM   2223  CG  LEU R 199     136.395 119.881 154.744  1.00  0.00           C  
ATOM   2224  HG  LEU R 199     135.965 120.693 154.120  1.00  0.00           H  
ATOM   2225  CD1 LEU R 199     136.303 120.456 156.108  1.00  0.00           C  
ATOM   2226 HD11 LEU R 199     135.247 120.619 156.413  1.00  0.00           H  
ATOM   2227 HD12 LEU R 199     136.840 121.427 156.174  1.00  0.00           H  
ATOM   2228 HD13 LEU R 199     136.757 119.723 156.808  1.00  0.00           H  
ATOM   2229  CD2 LEU R 199     137.847 119.537 154.273  1.00  0.00           C  
ATOM   2230 HD21 LEU R 199     137.899 119.594 153.165  1.00  0.00           H  
ATOM   2231 HD22 LEU R 199     138.229 118.548 154.604  1.00  0.00           H  
ATOM   2232 HD23 LEU R 199     138.601 120.288 154.595  1.00  0.00           H  
ATOM   2233  C   LEU R 199     134.176 117.224 152.981  1.00  0.00           C  
ATOM   2234  O   LEU R 199     134.820 116.339 152.533  1.00  0.00           O  
ATOM   2235  N   ILE R 200     132.915 117.062 153.490  1.00  0.00           N  
ATOM   2236  HN  ILE R 200     132.393 117.850 153.806  1.00  0.00           H  
ATOM   2237  CA  ILE R 200     132.287 115.800 153.330  1.00  0.00           C  
ATOM   2238  HA  ILE R 200     132.999 115.061 153.668  1.00  0.00           H  
ATOM   2239  CB  ILE R 200     131.140 115.482 154.401  1.00  0.00           C  
ATOM   2240  HB  ILE R 200     130.845 114.419 154.270  1.00  0.00           H  
ATOM   2241  CG2 ILE R 200     131.835 115.663 155.740  1.00  0.00           C  
ATOM   2242 HG21 ILE R 200     131.940 116.766 155.835  1.00  0.00           H  
ATOM   2243 HG22 ILE R 200     132.767 115.058 155.715  1.00  0.00           H  
ATOM   2244 HG23 ILE R 200     131.238 115.270 156.591  1.00  0.00           H  
ATOM   2245  CG1 ILE R 200     129.913 116.410 154.393  1.00  0.00           C  
ATOM   2246 HG11 ILE R 200     130.174 117.468 154.175  1.00  0.00           H  
ATOM   2247 HG12 ILE R 200     129.366 116.335 155.357  1.00  0.00           H  
ATOM   2248  CD  ILE R 200     128.934 116.057 153.264  1.00  0.00           C  
ATOM   2249  HD1 ILE R 200     128.262 116.909 153.025  1.00  0.00           H  
ATOM   2250  HD2 ILE R 200     128.287 115.187 153.507  1.00  0.00           H  
ATOM   2251  HD3 ILE R 200     129.527 115.832 152.351  1.00  0.00           H  
ATOM   2252  C   ILE R 200     131.960 115.491 151.936  1.00  0.00           C  
ATOM   2253  O   ILE R 200     131.952 114.331 151.466  1.00  0.00           O  
ATOM   2254  N   ARG R 201     131.650 116.431 151.091  1.00  0.00           N  
ATOM   2255  HN  ARG R 201     131.803 117.318 151.521  1.00  0.00           H  
ATOM   2256  CA  ARG R 201     131.348 116.249 149.670  1.00  0.00           C  
ATOM   2257  HA  ARG R 201     130.764 115.351 149.532  1.00  0.00           H  
ATOM   2258  CB  ARG R 201     130.365 117.411 149.372  1.00  0.00           C  
ATOM   2259  HB1 ARG R 201     130.984 118.315 149.548  1.00  0.00           H  
ATOM   2260  HB2 ARG R 201     129.545 117.454 150.121  1.00  0.00           H  
ATOM   2261  CG  ARG R 201     129.934 117.590 147.870  1.00  0.00           C  
ATOM   2262  HG1 ARG R 201     130.760 117.943 147.216  1.00  0.00           H  
ATOM   2263  HG2 ARG R 201     129.290 118.496 147.859  1.00  0.00           H  
ATOM   2264  CD  ARG R 201     129.218 116.393 147.157  1.00  0.00           C  
ATOM   2265  HD1 ARG R 201     128.285 116.062 147.661  1.00  0.00           H  
ATOM   2266  HD2 ARG R 201     129.913 115.529 147.090  1.00  0.00           H  
ATOM   2267  NE  ARG R 201     129.133 116.738 145.722  1.00  0.00           N  
ATOM   2268  HE  ARG R 201     129.367 117.650 145.386  1.00  0.00           H  
ATOM   2269  CZ  ARG R 201     128.200 116.204 144.900  1.00  0.00           C  
ATOM   2270  NH1 ARG R 201     127.359 115.301 145.266  1.00  0.00           N  
ATOM   2271 HH11 ARG R 201     127.224 115.040 146.222  1.00  0.00           H  
ATOM   2272 HH12 ARG R 201     126.780 114.947 144.533  1.00  0.00           H  
ATOM   2273  NH2 ARG R 201     128.069 116.845 143.776  1.00  0.00           N  
ATOM   2274 HH21 ARG R 201     128.793 117.496 143.546  1.00  0.00           H  
ATOM   2275 HH22 ARG R 201     127.485 116.515 143.034  1.00  0.00           H  
ATOM   2276  C   ARG R 201     132.478 116.272 148.673  1.00  0.00           C  
ATOM   2277  O   ARG R 201     132.318 115.830 147.542  1.00  0.00           O  
ATOM   2278  N   ILE R 202     133.733 116.674 149.136  1.00  0.00           N  
ATOM   2279  HN  ILE R 202     133.907 116.986 150.067  1.00  0.00           H  
ATOM   2280  CA  ILE R 202     134.964 116.618 148.266  1.00  0.00           C  
ATOM   2281  HA  ILE R 202     134.677 116.667 147.226  1.00  0.00           H  
ATOM   2282  CB  ILE R 202     135.799 117.830 148.563  1.00  0.00           C  
ATOM   2283  HB  ILE R 202     135.062 118.659 148.627  1.00  0.00           H  
ATOM   2284  CG2 ILE R 202     136.494 117.688 149.923  1.00  0.00           C  
ATOM   2285 HG21 ILE R 202     137.280 118.470 149.999  1.00  0.00           H  
ATOM   2286 HG22 ILE R 202     136.985 116.697 150.024  1.00  0.00           H  
ATOM   2287 HG23 ILE R 202     135.782 117.912 150.746  1.00  0.00           H  
ATOM   2288  CG1 ILE R 202     136.763 118.146 147.392  1.00  0.00           C  
ATOM   2289 HG11 ILE R 202     137.486 117.305 147.347  1.00  0.00           H  
ATOM   2290 HG12 ILE R 202     137.356 119.067 147.575  1.00  0.00           H  
ATOM   2291  CD  ILE R 202     135.944 118.446 146.118  1.00  0.00           C  
ATOM   2292  HD1 ILE R 202     135.767 117.510 145.547  1.00  0.00           H  
ATOM   2293  HD2 ILE R 202     136.619 119.037 145.461  1.00  0.00           H  
ATOM   2294  HD3 ILE R 202     135.027 119.013 146.385  1.00  0.00           H  
ATOM   2295  C   ILE R 202     135.564 115.236 148.548  1.00  0.00           C  
ATOM   2296  O   ILE R 202     136.654 114.971 148.106  1.00  0.00           O  
ATOM   2297  N   LEU R 203     134.840 114.410 149.276  1.00  0.00           N  
ATOM   2298  HN  LEU R 203     134.019 114.663 149.782  1.00  0.00           H  
ATOM   2299  CA  LEU R 203     135.176 112.996 149.386  1.00  0.00           C  
ATOM   2300  HA  LEU R 203     136.182 112.820 149.033  1.00  0.00           H  
ATOM   2301  CB  LEU R 203     135.154 112.426 150.849  1.00  0.00           C  
ATOM   2302  HB1 LEU R 203     135.294 111.330 150.970  1.00  0.00           H  
ATOM   2303  HB2 LEU R 203     134.124 112.482 151.260  1.00  0.00           H  
ATOM   2304  CG  LEU R 203     136.050 113.041 151.949  1.00  0.00           C  
ATOM   2305  HG  LEU R 203     136.079 114.150 151.894  1.00  0.00           H  
ATOM   2306  CD1 LEU R 203     135.483 112.673 153.388  1.00  0.00           C  
ATOM   2307 HD11 LEU R 203     135.962 113.358 154.120  1.00  0.00           H  
ATOM   2308 HD12 LEU R 203     135.852 111.661 153.659  1.00  0.00           H  
ATOM   2309 HD13 LEU R 203     134.376 112.760 153.377  1.00  0.00           H  
ATOM   2310  CD2 LEU R 203     137.569 112.659 151.855  1.00  0.00           C  
ATOM   2311 HD21 LEU R 203     137.675 111.554 151.825  1.00  0.00           H  
ATOM   2312 HD22 LEU R 203     138.071 113.058 152.762  1.00  0.00           H  
ATOM   2313 HD23 LEU R 203     137.954 112.974 150.862  1.00  0.00           H  
ATOM   2314  C   LEU R 203     134.244 112.210 148.469  1.00  0.00           C  
ATOM   2315  O   LEU R 203     134.478 110.985 148.440  1.00  0.00           O  
ATOM   2316  N   CYS R 204     133.316 112.767 147.768  1.00  0.00           N  
ATOM   2317  HN  CYS R 204     133.108 113.741 147.822  1.00  0.00           H  
ATOM   2318  CA  CYS R 204     132.406 111.942 146.974  1.00  0.00           C  
ATOM   2319  HA  CYS R 204     132.309 110.975 147.444  1.00  0.00           H  
ATOM   2320  CB  CYS R 204     130.956 112.591 146.960  1.00  0.00           C  
ATOM   2321  HB1 CYS R 204     130.354 112.085 146.175  1.00  0.00           H  
ATOM   2322  HB2 CYS R 204     131.010 113.617 146.535  1.00  0.00           H  
ATOM   2323  SG  CYS R 204     130.226 112.718 148.634  1.00  0.00           S  
ATOM   2324  HG1 CYS R 204     130.491 111.491 149.057  1.00  0.00           H  
ATOM   2325  C   CYS R 204     132.716 111.743 145.511  1.00  0.00           C  
ATOM   2326  OT1 CYS R 204     132.868 112.659 144.647  1.00  0.00           O  
ATOM   2327  OT2 CYS R 204     133.051 110.587 145.167  1.00  0.00           O  
ATOM   2328  N   LEU R 211     140.601 115.864 145.240  1.00  0.00           N  
ATOM   2329  HT1 LEU R 211     140.283 116.786 144.878  1.00  0.00           H  
ATOM   2330  HT2 LEU R 211     140.125 115.594 146.124  1.00  0.00           H  
ATOM   2331  HT3 LEU R 211     140.323 115.141 144.546  1.00  0.00           H  
ATOM   2332  CA  LEU R 211     142.085 115.815 145.420  1.00  0.00           C  
ATOM   2333  HA  LEU R 211     142.397 114.786 145.325  1.00  0.00           H  
ATOM   2334  CB  LEU R 211     142.850 116.608 144.243  1.00  0.00           C  
ATOM   2335  HB1 LEU R 211     143.902 116.521 144.591  1.00  0.00           H  
ATOM   2336  HB2 LEU R 211     142.559 117.679 144.290  1.00  0.00           H  
ATOM   2337  CG  LEU R 211     142.591 116.038 142.832  1.00  0.00           C  
ATOM   2338  HG  LEU R 211     141.560 116.289 142.506  1.00  0.00           H  
ATOM   2339  CD1 LEU R 211     143.407 116.949 141.835  1.00  0.00           C  
ATOM   2340 HD11 LEU R 211     143.316 116.544 140.804  1.00  0.00           H  
ATOM   2341 HD12 LEU R 211     144.493 116.846 142.048  1.00  0.00           H  
ATOM   2342 HD13 LEU R 211     143.137 118.022 141.937  1.00  0.00           H  
ATOM   2343  CD2 LEU R 211     142.804 114.598 142.744  1.00  0.00           C  
ATOM   2344 HD21 LEU R 211     142.241 114.251 141.851  1.00  0.00           H  
ATOM   2345 HD22 LEU R 211     142.478 114.046 143.650  1.00  0.00           H  
ATOM   2346 HD23 LEU R 211     143.914 114.534 142.747  1.00  0.00           H  
ATOM   2347  C   LEU R 211     142.603 116.445 146.770  1.00  0.00           C  
ATOM   2348  O   LEU R 211     141.986 117.295 147.416  1.00  0.00           O  
ATOM   2349  N   THR R 212     143.699 115.941 147.204  1.00  0.00           N  
ATOM   2350  HN  THR R 212     144.142 115.178 146.739  1.00  0.00           H  
ATOM   2351  CA  THR R 212     144.352 116.204 148.495  1.00  0.00           C  
ATOM   2352  HA  THR R 212     143.619 115.876 149.216  1.00  0.00           H  
ATOM   2353  CB  THR R 212     145.704 115.404 148.547  1.00  0.00           C  
ATOM   2354  HB  THR R 212     146.471 115.933 147.941  1.00  0.00           H  
ATOM   2355  OG1 THR R 212     145.616 114.118 147.957  1.00  0.00           O  
ATOM   2356  HG1 THR R 212     146.508 113.921 147.664  1.00  0.00           H  
ATOM   2357  CG2 THR R 212     146.197 115.257 149.989  1.00  0.00           C  
ATOM   2358 HG21 THR R 212     147.197 114.799 150.146  1.00  0.00           H  
ATOM   2359 HG22 THR R 212     145.475 114.667 150.593  1.00  0.00           H  
ATOM   2360 HG23 THR R 212     146.235 116.231 150.523  1.00  0.00           H  
ATOM   2361  C   THR R 212     144.672 117.700 148.652  1.00  0.00           C  
ATOM   2362  O   THR R 212     144.516 118.363 149.678  1.00  0.00           O  
ATOM   2363  N   ARG R 213     145.192 118.404 147.550  1.00  0.00           N  
ATOM   2364  HN  ARG R 213     145.563 117.975 146.729  1.00  0.00           H  
ATOM   2365  CA  ARG R 213     145.416 119.887 147.512  1.00  0.00           C  
ATOM   2366  HA  ARG R 213     146.206 120.040 148.233  1.00  0.00           H  
ATOM   2367  CB  ARG R 213     145.926 120.363 146.137  1.00  0.00           C  
ATOM   2368  HB1 ARG R 213     145.152 120.140 145.371  1.00  0.00           H  
ATOM   2369  HB2 ARG R 213     146.730 119.628 145.923  1.00  0.00           H  
ATOM   2370  CG  ARG R 213     146.261 121.898 146.195  1.00  0.00           C  
ATOM   2371  HG1 ARG R 213     147.044 122.180 146.933  1.00  0.00           H  
ATOM   2372  HG2 ARG R 213     145.419 122.563 146.486  1.00  0.00           H  
ATOM   2373  CD  ARG R 213     146.871 122.148 144.760  1.00  0.00           C  
ATOM   2374  HD1 ARG R 213     146.171 121.810 143.965  1.00  0.00           H  
ATOM   2375  HD2 ARG R 213     147.814 121.587 144.589  1.00  0.00           H  
ATOM   2376  NE  ARG R 213     147.333 123.540 144.740  1.00  0.00           N  
ATOM   2377  HE  ARG R 213     148.024 123.978 145.314  1.00  0.00           H  
ATOM   2378  CZ  ARG R 213     146.746 124.496 144.019  1.00  0.00           C  
ATOM   2379  NH1 ARG R 213     147.203 125.751 144.147  1.00  0.00           N  
ATOM   2380 HH11 ARG R 213     147.716 125.994 144.970  1.00  0.00           H  
ATOM   2381 HH12 ARG R 213     146.633 126.446 143.708  1.00  0.00           H  
ATOM   2382  NH2 ARG R 213     145.949 124.240 143.059  1.00  0.00           N  
ATOM   2383 HH21 ARG R 213     146.109 123.430 142.495  1.00  0.00           H  
ATOM   2384 HH22 ARG R 213     145.649 125.021 142.510  1.00  0.00           H  
ATOM   2385  C   ARG R 213     144.192 120.667 147.975  1.00  0.00           C  
ATOM   2386  O   ARG R 213     144.247 121.315 149.063  1.00  0.00           O  
ATOM   2387  N   LEU R 214     143.032 120.550 147.227  1.00  0.00           N  
ATOM   2388  HN  LEU R 214     143.093 120.090 146.345  1.00  0.00           H  
ATOM   2389  CA  LEU R 214     141.815 121.169 147.703  1.00  0.00           C  
ATOM   2390  HA  LEU R 214     141.959 122.238 147.767  1.00  0.00           H  
ATOM   2391  CB  LEU R 214     140.697 120.974 146.648  1.00  0.00           C  
ATOM   2392  HB1 LEU R 214     140.499 119.887 146.527  1.00  0.00           H  
ATOM   2393  HB2 LEU R 214     141.155 121.316 145.695  1.00  0.00           H  
ATOM   2394  CG  LEU R 214     139.375 121.823 146.794  1.00  0.00           C  
ATOM   2395  HG  LEU R 214     138.953 121.487 147.765  1.00  0.00           H  
ATOM   2396  CD1 LEU R 214     139.621 123.332 146.835  1.00  0.00           C  
ATOM   2397 HD11 LEU R 214     138.684 123.928 146.839  1.00  0.00           H  
ATOM   2398 HD12 LEU R 214     140.223 123.756 146.003  1.00  0.00           H  
ATOM   2399 HD13 LEU R 214     140.129 123.475 147.812  1.00  0.00           H  
ATOM   2400  CD2 LEU R 214     138.401 121.403 145.679  1.00  0.00           C  
ATOM   2401 HD21 LEU R 214     137.406 121.896 145.733  1.00  0.00           H  
ATOM   2402 HD22 LEU R 214     138.399 120.292 145.694  1.00  0.00           H  
ATOM   2403 HD23 LEU R 214     138.811 121.584 144.661  1.00  0.00           H  
ATOM   2404  C   LEU R 214     141.359 120.777 149.057  1.00  0.00           C  
ATOM   2405  O   LEU R 214     141.054 121.656 149.844  1.00  0.00           O  
ATOM   2406  N   TYR R 215     141.270 119.455 149.408  1.00  0.00           N  
ATOM   2407  HN  TYR R 215     141.524 118.757 148.743  1.00  0.00           H  
ATOM   2408  CA  TYR R 215     140.861 118.934 150.662  1.00  0.00           C  
ATOM   2409  HA  TYR R 215     139.830 119.210 150.821  1.00  0.00           H  
ATOM   2410  CB  TYR R 215     140.830 117.375 150.681  1.00  0.00           C  
ATOM   2411  HB1 TYR R 215     141.783 116.984 150.266  1.00  0.00           H  
ATOM   2412  HB2 TYR R 215     140.075 116.940 149.990  1.00  0.00           H  
ATOM   2413  CG  TYR R 215     140.643 116.731 152.019  1.00  0.00           C  
ATOM   2414  CD1 TYR R 215     139.362 116.784 152.551  1.00  0.00           C  
ATOM   2415  HD1 TYR R 215     138.540 117.361 152.151  1.00  0.00           H  
ATOM   2416  CE1 TYR R 215     139.066 116.041 153.742  1.00  0.00           C  
ATOM   2417  HE1 TYR R 215     138.036 116.082 154.063  1.00  0.00           H  
ATOM   2418  CZ  TYR R 215     139.985 115.140 154.298  1.00  0.00           C  
ATOM   2419  OH  TYR R 215     139.652 114.378 155.425  1.00  0.00           O  
ATOM   2420  HH  TYR R 215     140.444 113.911 155.699  1.00  0.00           H  
ATOM   2421  CD2 TYR R 215     141.617 115.853 152.617  1.00  0.00           C  
ATOM   2422  HD2 TYR R 215     142.653 115.868 152.309  1.00  0.00           H  
ATOM   2423  CE2 TYR R 215     141.251 115.094 153.742  1.00  0.00           C  
ATOM   2424  HE2 TYR R 215     141.990 114.416 154.142  1.00  0.00           H  
ATOM   2425  C   TYR R 215     141.770 119.438 151.821  1.00  0.00           C  
ATOM   2426  O   TYR R 215     141.238 119.967 152.788  1.00  0.00           O  
ATOM   2427  N   VAL R 216     143.104 119.294 151.746  1.00  0.00           N  
ATOM   2428  HN  VAL R 216     143.422 118.933 150.873  1.00  0.00           H  
ATOM   2429  CA  VAL R 216     144.022 119.699 152.830  1.00  0.00           C  
ATOM   2430  HA  VAL R 216     143.614 119.343 153.764  1.00  0.00           H  
ATOM   2431  CB  VAL R 216     145.374 118.988 152.581  1.00  0.00           C  
ATOM   2432  HB  VAL R 216     145.648 119.124 151.513  1.00  0.00           H  
ATOM   2433  CG1 VAL R 216     146.393 119.630 153.554  1.00  0.00           C  
ATOM   2434 HG11 VAL R 216     145.862 119.469 154.516  1.00  0.00           H  
ATOM   2435 HG12 VAL R 216     146.355 120.727 153.379  1.00  0.00           H  
ATOM   2436 HG13 VAL R 216     147.359 119.088 153.637  1.00  0.00           H  
ATOM   2437  CG2 VAL R 216     145.267 117.465 152.864  1.00  0.00           C  
ATOM   2438 HG21 VAL R 216     146.209 116.921 152.637  1.00  0.00           H  
ATOM   2439 HG22 VAL R 216     144.484 117.082 152.175  1.00  0.00           H  
ATOM   2440 HG23 VAL R 216     145.056 117.301 153.943  1.00  0.00           H  
ATOM   2441  C   VAL R 216     144.035 121.216 152.958  1.00  0.00           C  
ATOM   2442  O   VAL R 216     144.092 121.710 154.103  1.00  0.00           O  
ATOM   2443  N   THR R 217     143.868 121.950 151.837  1.00  0.00           N  
ATOM   2444  HN  THR R 217     143.734 121.466 150.977  1.00  0.00           H  
ATOM   2445  CA  THR R 217     143.823 123.365 151.989  1.00  0.00           C  
ATOM   2446  HA  THR R 217     144.599 123.736 152.643  1.00  0.00           H  
ATOM   2447  CB  THR R 217     143.878 124.064 150.619  1.00  0.00           C  
ATOM   2448  HB  THR R 217     143.044 123.765 149.947  1.00  0.00           H  
ATOM   2449  OG1 THR R 217     145.065 123.575 150.050  1.00  0.00           O  
ATOM   2450  HG1 THR R 217     144.893 122.653 149.846  1.00  0.00           H  
ATOM   2451  CG2 THR R 217     143.831 125.594 150.805  1.00  0.00           C  
ATOM   2452 HG21 THR R 217     144.647 125.956 151.466  1.00  0.00           H  
ATOM   2453 HG22 THR R 217     142.867 125.846 151.296  1.00  0.00           H  
ATOM   2454 HG23 THR R 217     143.838 126.130 149.832  1.00  0.00           H  
ATOM   2455  C   THR R 217     142.561 123.876 152.702  1.00  0.00           C  
ATOM   2456  O   THR R 217     142.579 124.784 153.496  1.00  0.00           O  
ATOM   2457  N   ILE R 218     141.412 123.267 152.500  1.00  0.00           N  
ATOM   2458  HN  ILE R 218     141.287 122.502 151.874  1.00  0.00           H  
ATOM   2459  CA  ILE R 218     140.213 123.611 153.211  1.00  0.00           C  
ATOM   2460  HA  ILE R 218     140.039 124.676 153.153  1.00  0.00           H  
ATOM   2461  CB  ILE R 218     139.061 122.833 152.553  1.00  0.00           C  
ATOM   2462  HB  ILE R 218     139.535 121.834 152.454  1.00  0.00           H  
ATOM   2463  CG2 ILE R 218     137.864 122.795 153.523  1.00  0.00           C  
ATOM   2464 HG21 ILE R 218     137.591 123.839 153.788  1.00  0.00           H  
ATOM   2465 HG22 ILE R 218     137.937 122.163 154.434  1.00  0.00           H  
ATOM   2466 HG23 ILE R 218     137.007 122.493 152.884  1.00  0.00           H  
ATOM   2467  CG1 ILE R 218     138.691 123.279 151.090  1.00  0.00           C  
ATOM   2468 HG11 ILE R 218     139.598 123.672 150.584  1.00  0.00           H  
ATOM   2469 HG12 ILE R 218     138.029 124.171 151.118  1.00  0.00           H  
ATOM   2470  CD  ILE R 218     137.977 122.159 150.310  1.00  0.00           C  
ATOM   2471  HD1 ILE R 218     138.483 121.183 150.148  1.00  0.00           H  
ATOM   2472  HD2 ILE R 218     137.768 122.535 149.286  1.00  0.00           H  
ATOM   2473  HD3 ILE R 218     137.027 121.949 150.846  1.00  0.00           H  
ATOM   2474  C   ILE R 218     140.291 123.372 154.730  1.00  0.00           C  
ATOM   2475  O   ILE R 218     139.848 124.261 155.473  1.00  0.00           O  
ATOM   2476  N   LEU R 219     140.956 122.274 155.208  1.00  0.00           N  
ATOM   2477  HN  LEU R 219     141.225 121.699 154.439  1.00  0.00           H  
ATOM   2478  CA  LEU R 219     141.384 122.010 156.646  1.00  0.00           C  
ATOM   2479  HA  LEU R 219     140.508 122.150 157.262  1.00  0.00           H  
ATOM   2480  CB  LEU R 219     142.117 120.686 156.642  1.00  0.00           C  
ATOM   2481  HB1 LEU R 219     142.648 120.552 157.610  1.00  0.00           H  
ATOM   2482  HB2 LEU R 219     143.010 120.688 155.979  1.00  0.00           H  
ATOM   2483  CG  LEU R 219     141.322 119.489 156.267  1.00  0.00           C  
ATOM   2484  HG  LEU R 219     140.909 119.534 155.237  1.00  0.00           H  
ATOM   2485  CD1 LEU R 219     142.278 118.217 156.017  1.00  0.00           C  
ATOM   2486 HD11 LEU R 219     141.819 117.435 155.375  1.00  0.00           H  
ATOM   2487 HD12 LEU R 219     142.621 117.733 156.955  1.00  0.00           H  
ATOM   2488 HD13 LEU R 219     143.176 118.505 155.431  1.00  0.00           H  
ATOM   2489  CD2 LEU R 219     140.154 119.296 157.297  1.00  0.00           C  
ATOM   2490 HD21 LEU R 219     139.419 120.122 157.196  1.00  0.00           H  
ATOM   2491 HD22 LEU R 219     140.641 119.282 158.295  1.00  0.00           H  
ATOM   2492 HD23 LEU R 219     139.534 118.408 157.049  1.00  0.00           H  
ATOM   2493  C   LEU R 219     142.238 123.130 157.071  1.00  0.00           C  
ATOM   2494  O   LEU R 219     142.078 123.573 158.200  1.00  0.00           O  
ATOM   2495  N   LEU R 220     143.189 123.639 156.242  1.00  0.00           N  
ATOM   2496  HN  LEU R 220     143.140 123.362 155.286  1.00  0.00           H  
ATOM   2497  CA  LEU R 220     144.048 124.722 156.591  1.00  0.00           C  
ATOM   2498  HA  LEU R 220     144.511 124.546 157.551  1.00  0.00           H  
ATOM   2499  CB  LEU R 220     145.105 124.993 155.458  1.00  0.00           C  
ATOM   2500  HB1 LEU R 220     144.549 125.049 154.498  1.00  0.00           H  
ATOM   2501  HB2 LEU R 220     145.706 124.077 155.274  1.00  0.00           H  
ATOM   2502  CG  LEU R 220     146.066 126.180 155.662  1.00  0.00           C  
ATOM   2503  HG  LEU R 220     145.606 127.140 155.983  1.00  0.00           H  
ATOM   2504  CD1 LEU R 220     147.264 125.886 156.687  1.00  0.00           C  
ATOM   2505 HD11 LEU R 220     148.199 126.428 156.430  1.00  0.00           H  
ATOM   2506 HD12 LEU R 220     147.541 124.814 156.786  1.00  0.00           H  
ATOM   2507 HD13 LEU R 220     146.864 126.173 157.684  1.00  0.00           H  
ATOM   2508  CD2 LEU R 220     146.724 126.643 154.294  1.00  0.00           C  
ATOM   2509 HD21 LEU R 220     147.240 125.726 153.941  1.00  0.00           H  
ATOM   2510 HD22 LEU R 220     147.463 127.458 154.450  1.00  0.00           H  
ATOM   2511 HD23 LEU R 220     145.858 126.980 153.685  1.00  0.00           H  
ATOM   2512  C   LEU R 220     143.235 126.017 156.755  1.00  0.00           C  
ATOM   2513  O   LEU R 220     143.489 126.837 157.638  1.00  0.00           O  
ATOM   2514  N   THR R 221     142.275 126.331 155.948  1.00  0.00           N  
ATOM   2515  HN  THR R 221     142.111 125.622 155.268  1.00  0.00           H  
ATOM   2516  CA  THR R 221     141.434 127.507 156.131  1.00  0.00           C  
ATOM   2517  HA  THR R 221     142.109 128.351 156.141  1.00  0.00           H  
ATOM   2518  CB  THR R 221     140.582 127.948 154.925  1.00  0.00           C  
ATOM   2519  HB  THR R 221     140.095 128.929 155.109  1.00  0.00           H  
ATOM   2520  OG1 THR R 221     139.599 126.920 154.602  1.00  0.00           O  
ATOM   2521  HG1 THR R 221     139.829 126.085 155.017  1.00  0.00           H  
ATOM   2522  CG2 THR R 221     141.573 128.144 153.746  1.00  0.00           C  
ATOM   2523 HG21 THR R 221     141.924 127.126 153.470  1.00  0.00           H  
ATOM   2524 HG22 THR R 221     142.467 128.696 154.107  1.00  0.00           H  
ATOM   2525 HG23 THR R 221     141.124 128.657 152.868  1.00  0.00           H  
ATOM   2526  C   THR R 221     140.550 127.484 157.294  1.00  0.00           C  
ATOM   2527  O   THR R 221     140.378 128.429 158.050  1.00  0.00           O  
ATOM   2528  N   VAL R 222     140.026 126.255 157.638  1.00  0.00           N  
ATOM   2529  HN  VAL R 222     140.139 125.459 157.048  1.00  0.00           H  
ATOM   2530  CA  VAL R 222     139.340 126.050 158.885  1.00  0.00           C  
ATOM   2531  HA  VAL R 222     138.554 126.785 158.982  1.00  0.00           H  
ATOM   2532  CB  VAL R 222     138.585 124.688 159.076  1.00  0.00           C  
ATOM   2533  HB  VAL R 222     139.346 123.885 158.970  1.00  0.00           H  
ATOM   2534  CG1 VAL R 222     137.952 124.638 160.442  1.00  0.00           C  
ATOM   2535 HG11 VAL R 222     137.211 125.433 160.670  1.00  0.00           H  
ATOM   2536 HG12 VAL R 222     138.723 124.903 161.197  1.00  0.00           H  
ATOM   2537 HG13 VAL R 222     137.683 123.648 160.868  1.00  0.00           H  
ATOM   2538  CG2 VAL R 222     137.563 124.540 157.909  1.00  0.00           C  
ATOM   2539 HG21 VAL R 222     138.154 124.649 156.974  1.00  0.00           H  
ATOM   2540 HG22 VAL R 222     136.841 125.385 157.911  1.00  0.00           H  
ATOM   2541 HG23 VAL R 222     137.070 123.545 157.939  1.00  0.00           H  
ATOM   2542  C   VAL R 222     140.239 126.358 160.060  1.00  0.00           C  
ATOM   2543  O   VAL R 222     139.907 127.040 161.024  1.00  0.00           O  
ATOM   2544  N   LEU R 223     141.506 125.760 160.083  1.00  0.00           N  
ATOM   2545  HN  LEU R 223     141.755 125.048 159.431  1.00  0.00           H  
ATOM   2546  CA  LEU R 223     142.529 126.000 161.060  1.00  0.00           C  
ATOM   2547  HA  LEU R 223     142.103 125.843 162.039  1.00  0.00           H  
ATOM   2548  CB  LEU R 223     143.627 125.030 160.670  1.00  0.00           C  
ATOM   2549  HB1 LEU R 223     143.792 125.111 159.574  1.00  0.00           H  
ATOM   2550  HB2 LEU R 223     143.241 124.030 160.957  1.00  0.00           H  
ATOM   2551  CG  LEU R 223     145.017 125.232 161.393  1.00  0.00           C  
ATOM   2552  HG  LEU R 223     145.460 126.194 161.056  1.00  0.00           H  
ATOM   2553  CD1 LEU R 223     144.847 125.237 162.948  1.00  0.00           C  
ATOM   2554 HD11 LEU R 223     145.762 124.934 163.501  1.00  0.00           H  
ATOM   2555 HD12 LEU R 223     144.139 124.401 163.136  1.00  0.00           H  
ATOM   2556 HD13 LEU R 223     144.376 126.141 163.389  1.00  0.00           H  
ATOM   2557  CD2 LEU R 223     146.026 124.146 160.919  1.00  0.00           C  
ATOM   2558 HD21 LEU R 223     146.899 124.148 161.607  1.00  0.00           H  
ATOM   2559 HD22 LEU R 223     146.300 124.241 159.847  1.00  0.00           H  
ATOM   2560 HD23 LEU R 223     145.617 123.147 161.180  1.00  0.00           H  
ATOM   2561  C   LEU R 223     142.982 127.447 161.121  1.00  0.00           C  
ATOM   2562  O   LEU R 223     143.092 128.076 162.208  1.00  0.00           O  
ATOM   2563  N   VAL R 224     143.260 128.152 160.018  1.00  0.00           N  
ATOM   2564  HN  VAL R 224     143.154 127.702 159.135  1.00  0.00           H  
ATOM   2565  CA  VAL R 224     143.547 129.618 159.994  1.00  0.00           C  
ATOM   2566  HA  VAL R 224     144.407 129.795 160.623  1.00  0.00           H  
ATOM   2567  CB  VAL R 224     143.853 130.091 158.539  1.00  0.00           C  
ATOM   2568  HB  VAL R 224     143.053 129.773 157.839  1.00  0.00           H  
ATOM   2569  CG1 VAL R 224     144.020 131.564 158.319  1.00  0.00           C  
ATOM   2570 HG11 VAL R 224     144.145 131.856 157.254  1.00  0.00           H  
ATOM   2571 HG12 VAL R 224     144.885 131.876 158.942  1.00  0.00           H  
ATOM   2572 HG13 VAL R 224     143.153 132.172 158.654  1.00  0.00           H  
ATOM   2573  CG2 VAL R 224     145.192 129.402 158.158  1.00  0.00           C  
ATOM   2574 HG21 VAL R 224     146.055 129.784 158.743  1.00  0.00           H  
ATOM   2575 HG22 VAL R 224     145.324 129.550 157.064  1.00  0.00           H  
ATOM   2576 HG23 VAL R 224     145.169 128.337 158.475  1.00  0.00           H  
ATOM   2577  C   VAL R 224     142.327 130.395 160.580  1.00  0.00           C  
ATOM   2578  O   VAL R 224     142.615 131.231 161.385  1.00  0.00           O  
ATOM   2579  N   PHE R 225     141.079 130.131 160.258  1.00  0.00           N  
ATOM   2580  HN  PHE R 225     140.865 129.480 159.534  1.00  0.00           H  
ATOM   2581  CA  PHE R 225     140.135 131.090 160.858  1.00  0.00           C  
ATOM   2582  HA  PHE R 225     140.347 132.128 160.647  1.00  0.00           H  
ATOM   2583  CB  PHE R 225     138.766 130.706 160.275  1.00  0.00           C  
ATOM   2584  HB1 PHE R 225     138.392 129.784 160.769  1.00  0.00           H  
ATOM   2585  HB2 PHE R 225     138.824 130.472 159.190  1.00  0.00           H  
ATOM   2586  CG  PHE R 225     137.680 131.840 160.394  1.00  0.00           C  
ATOM   2587  CD1 PHE R 225     136.760 131.862 161.504  1.00  0.00           C  
ATOM   2588  HD1 PHE R 225     137.037 131.138 162.256  1.00  0.00           H  
ATOM   2589  CE1 PHE R 225     135.741 132.776 161.613  1.00  0.00           C  
ATOM   2590  HE1 PHE R 225     135.121 132.871 162.493  1.00  0.00           H  
ATOM   2591  CZ  PHE R 225     135.517 133.611 160.419  1.00  0.00           C  
ATOM   2592  HZ  PHE R 225     134.667 134.274 160.483  1.00  0.00           H  
ATOM   2593  CD2 PHE R 225     137.435 132.697 159.340  1.00  0.00           C  
ATOM   2594  HD2 PHE R 225     137.969 132.610 158.405  1.00  0.00           H  
ATOM   2595  CE2 PHE R 225     136.424 133.612 159.351  1.00  0.00           C  
ATOM   2596  HE2 PHE R 225     136.183 134.170 158.458  1.00  0.00           H  
ATOM   2597  C   PHE R 225     139.979 130.974 162.383  1.00  0.00           C  
ATOM   2598  O   PHE R 225     139.829 131.999 163.087  1.00  0.00           O  
ATOM   2599  N   LEU R 226     139.969 129.722 162.922  1.00  0.00           N  
ATOM   2600  HN  LEU R 226     140.009 128.874 162.399  1.00  0.00           H  
ATOM   2601  CA  LEU R 226     139.954 129.562 164.356  1.00  0.00           C  
ATOM   2602  HA  LEU R 226     139.197 130.216 164.764  1.00  0.00           H  
ATOM   2603  CB  LEU R 226     139.571 128.099 164.781  1.00  0.00           C  
ATOM   2604  HB1 LEU R 226     139.508 128.054 165.890  1.00  0.00           H  
ATOM   2605  HB2 LEU R 226     140.395 127.434 164.443  1.00  0.00           H  
ATOM   2606  CG  LEU R 226     138.118 127.663 164.269  1.00  0.00           C  
ATOM   2607  HG  LEU R 226     138.104 127.812 163.169  1.00  0.00           H  
ATOM   2608  CD1 LEU R 226     137.815 126.152 164.442  1.00  0.00           C  
ATOM   2609 HD11 LEU R 226     138.405 125.710 163.610  1.00  0.00           H  
ATOM   2610 HD12 LEU R 226     136.763 125.899 164.185  1.00  0.00           H  
ATOM   2611 HD13 LEU R 226     138.153 125.705 165.401  1.00  0.00           H  
ATOM   2612  CD2 LEU R 226     137.071 128.442 165.005  1.00  0.00           C  
ATOM   2613 HD21 LEU R 226     137.260 129.536 165.056  1.00  0.00           H  
ATOM   2614 HD22 LEU R 226     137.007 128.087 166.056  1.00  0.00           H  
ATOM   2615 HD23 LEU R 226     136.108 128.273 164.477  1.00  0.00           H  
ATOM   2616  C   LEU R 226     141.260 130.018 165.065  1.00  0.00           C  
ATOM   2617  O   LEU R 226     141.268 130.759 166.021  1.00  0.00           O  
ATOM   2618  N   LEU R 227     142.447 129.652 164.482  1.00  0.00           N  
ATOM   2619  HN  LEU R 227     142.543 129.193 163.602  1.00  0.00           H  
ATOM   2620  CA  LEU R 227     143.721 130.036 165.012  1.00  0.00           C  
ATOM   2621  HA  LEU R 227     143.758 129.773 166.059  1.00  0.00           H  
ATOM   2622  CB  LEU R 227     144.891 129.393 164.325  1.00  0.00           C  
ATOM   2623  HB1 LEU R 227     144.649 129.646 163.270  1.00  0.00           H  
ATOM   2624  HB2 LEU R 227     144.897 128.290 164.459  1.00  0.00           H  
ATOM   2625  CG  LEU R 227     146.307 129.899 164.563  1.00  0.00           C  
ATOM   2626  HG  LEU R 227     146.283 131.006 164.482  1.00  0.00           H  
ATOM   2627  CD1 LEU R 227     146.756 129.674 165.987  1.00  0.00           C  
ATOM   2628 HD11 LEU R 227     146.109 130.136 166.763  1.00  0.00           H  
ATOM   2629 HD12 LEU R 227     147.755 130.129 166.159  1.00  0.00           H  
ATOM   2630 HD13 LEU R 227     146.893 128.602 166.241  1.00  0.00           H  
ATOM   2631  CD2 LEU R 227     147.285 129.354 163.585  1.00  0.00           C  
ATOM   2632 HD21 LEU R 227     148.303 129.784 163.697  1.00  0.00           H  
ATOM   2633 HD22 LEU R 227     146.892 129.542 162.562  1.00  0.00           H  
ATOM   2634 HD23 LEU R 227     147.376 128.251 163.682  1.00  0.00           H  
ATOM   2635  C   LEU R 227     143.900 131.585 165.010  1.00  0.00           C  
ATOM   2636  O   LEU R 227     144.335 132.242 165.924  1.00  0.00           O  
ATOM   2637  N   CYS R 228     143.518 132.127 163.858  1.00  0.00           N  
ATOM   2638  HN  CYS R 228     142.963 131.639 163.189  1.00  0.00           H  
ATOM   2639  CA  CYS R 228     144.106 133.404 163.439  1.00  0.00           C  
ATOM   2640  HA  CYS R 228     144.793 133.763 164.191  1.00  0.00           H  
ATOM   2641  CB  CYS R 228     144.855 133.360 162.052  1.00  0.00           C  
ATOM   2642  HB1 CYS R 228     145.221 134.398 161.894  1.00  0.00           H  
ATOM   2643  HB2 CYS R 228     144.158 133.092 161.229  1.00  0.00           H  
ATOM   2644  SG  CYS R 228     146.276 132.228 162.021  1.00  0.00           S  
ATOM   2645  HG1 CYS R 228     145.582 131.124 161.787  1.00  0.00           H  
ATOM   2646  C   CYS R 228     143.114 134.557 163.402  1.00  0.00           C  
ATOM   2647  O   CYS R 228     143.396 135.719 163.820  1.00  0.00           O  
ATOM   2648  N   GLY R 229     141.906 134.280 162.921  1.00  0.00           N  
ATOM   2649  HN  GLY R 229     141.620 133.326 162.876  1.00  0.00           H  
ATOM   2650  CA  GLY R 229     140.843 135.252 162.675  1.00  0.00           C  
ATOM   2651  HA1 GLY R 229     140.184 134.684 162.036  1.00  0.00           H  
ATOM   2652  HA2 GLY R 229     141.176 136.166 162.203  1.00  0.00           H  
ATOM   2653  C   GLY R 229     140.021 135.588 163.927  1.00  0.00           C  
ATOM   2654  O   GLY R 229     139.651 136.718 164.195  1.00  0.00           O  
ATOM   2655  N   LEU R 230     139.742 134.484 164.649  1.00  0.00           N  
ATOM   2656  HN  LEU R 230     140.159 133.612 164.405  1.00  0.00           H  
ATOM   2657  CA  LEU R 230     138.926 134.496 165.848  1.00  0.00           C  
ATOM   2658  HA  LEU R 230     137.958 134.916 165.613  1.00  0.00           H  
ATOM   2659  CB  LEU R 230     138.493 133.070 166.253  1.00  0.00           C  
ATOM   2660  HB1 LEU R 230     139.428 132.494 166.418  1.00  0.00           H  
ATOM   2661  HB2 LEU R 230     137.790 132.603 165.531  1.00  0.00           H  
ATOM   2662  CG  LEU R 230     137.947 132.885 167.701  1.00  0.00           C  
ATOM   2663  HG  LEU R 230     138.538 133.450 168.453  1.00  0.00           H  
ATOM   2664  CD1 LEU R 230     136.493 133.357 167.915  1.00  0.00           C  
ATOM   2665 HD11 LEU R 230     135.713 132.920 167.256  1.00  0.00           H  
ATOM   2666 HD12 LEU R 230     136.482 134.462 168.022  1.00  0.00           H  
ATOM   2667 HD13 LEU R 230     136.149 133.036 168.922  1.00  0.00           H  
ATOM   2668  CD2 LEU R 230     138.053 131.396 168.171  1.00  0.00           C  
ATOM   2669 HD21 LEU R 230     139.106 131.049 168.250  1.00  0.00           H  
ATOM   2670 HD22 LEU R 230     137.660 130.731 167.372  1.00  0.00           H  
ATOM   2671 HD23 LEU R 230     137.489 131.213 169.110  1.00  0.00           H  
ATOM   2672  C   LEU R 230     139.488 135.352 167.048  1.00  0.00           C  
ATOM   2673  O   LEU R 230     138.750 136.192 167.495  1.00  0.00           O  
ATOM   2674  N   PRO R 231     140.726 135.248 167.524  1.00  0.00           N  
ATOM   2675  CD  PRO R 231     141.758 134.407 166.998  1.00  0.00           C  
ATOM   2676  HD1 PRO R 231     142.068 134.766 165.993  1.00  0.00           H  
ATOM   2677  HD2 PRO R 231     141.426 133.346 166.995  1.00  0.00           H  
ATOM   2678  CA  PRO R 231     141.012 135.625 168.926  1.00  0.00           C  
ATOM   2679  HA  PRO R 231     140.227 135.246 169.565  1.00  0.00           H  
ATOM   2680  CB  PRO R 231     142.271 134.948 169.321  1.00  0.00           C  
ATOM   2681  HB1 PRO R 231     141.961 133.999 169.808  1.00  0.00           H  
ATOM   2682  HB2 PRO R 231     142.941 135.541 169.978  1.00  0.00           H  
ATOM   2683  CG  PRO R 231     142.947 134.618 167.979  1.00  0.00           C  
ATOM   2684  HG1 PRO R 231     143.668 135.432 167.753  1.00  0.00           H  
ATOM   2685  HG2 PRO R 231     143.572 133.705 168.068  1.00  0.00           H  
ATOM   2686  C   PRO R 231     141.115 137.120 169.123  1.00  0.00           C  
ATOM   2687  O   PRO R 231     140.909 137.665 170.225  1.00  0.00           O  
ATOM   2688  N   PHE R 232     141.565 137.886 168.075  1.00  0.00           N  
ATOM   2689  HN  PHE R 232     141.573 137.560 167.134  1.00  0.00           H  
ATOM   2690  CA  PHE R 232     141.913 139.300 168.351  1.00  0.00           C  
ATOM   2691  HA  PHE R 232     142.755 139.331 169.027  1.00  0.00           H  
ATOM   2692  CB  PHE R 232     142.465 139.984 167.125  1.00  0.00           C  
ATOM   2693  HB1 PHE R 232     141.855 139.814 166.211  1.00  0.00           H  
ATOM   2694  HB2 PHE R 232     143.455 139.578 166.825  1.00  0.00           H  
ATOM   2695  CG  PHE R 232     142.726 141.501 167.192  1.00  0.00           C  
ATOM   2696  CD1 PHE R 232     143.475 142.093 168.253  1.00  0.00           C  
ATOM   2697  HD1 PHE R 232     143.866 141.446 169.024  1.00  0.00           H  
ATOM   2698  CE1 PHE R 232     143.759 143.436 168.292  1.00  0.00           C  
ATOM   2699  HE1 PHE R 232     144.332 143.851 169.107  1.00  0.00           H  
ATOM   2700  CZ  PHE R 232     143.362 144.281 167.224  1.00  0.00           C  
ATOM   2701  HZ  PHE R 232     143.750 145.288 167.167  1.00  0.00           H  
ATOM   2702  CD2 PHE R 232     142.263 142.408 166.196  1.00  0.00           C  
ATOM   2703  HD2 PHE R 232     141.746 142.038 165.322  1.00  0.00           H  
ATOM   2704  CE2 PHE R 232     142.641 143.779 166.123  1.00  0.00           C  
ATOM   2705  HE2 PHE R 232     142.426 144.510 165.356  1.00  0.00           H  
ATOM   2706  C   PHE R 232     140.715 140.158 168.918  1.00  0.00           C  
ATOM   2707  O   PHE R 232     140.746 140.865 169.945  1.00  0.00           O  
ATOM   2708  N   GLY R 233     139.544 140.005 168.193  1.00  0.00           N  
ATOM   2709  HN  GLY R 233     139.596 139.412 167.393  1.00  0.00           H  
ATOM   2710  CA  GLY R 233     138.243 140.578 168.536  1.00  0.00           C  
ATOM   2711  HA1 GLY R 233     137.600 140.248 167.735  1.00  0.00           H  
ATOM   2712  HA2 GLY R 233     138.405 141.641 168.429  1.00  0.00           H  
ATOM   2713  C   GLY R 233     137.682 140.089 169.887  1.00  0.00           C  
ATOM   2714  O   GLY R 233     137.196 140.870 170.682  1.00  0.00           O  
ATOM   2715  N   ILE R 234     137.883 138.810 170.203  1.00  0.00           N  
ATOM   2716  HN  ILE R 234     138.430 138.315 169.534  1.00  0.00           H  
ATOM   2717  CA  ILE R 234     137.504 138.187 171.478  1.00  0.00           C  
ATOM   2718  HA  ILE R 234     136.493 138.505 171.682  1.00  0.00           H  
ATOM   2719  CB  ILE R 234     137.482 136.708 171.454  1.00  0.00           C  
ATOM   2720  HB  ILE R 234     138.530 136.366 171.319  1.00  0.00           H  
ATOM   2721  CG2 ILE R 234     136.987 136.086 172.815  1.00  0.00           C  
ATOM   2722 HG21 ILE R 234     137.269 135.015 172.717  1.00  0.00           H  
ATOM   2723 HG22 ILE R 234     135.933 136.412 172.956  1.00  0.00           H  
ATOM   2724 HG23 ILE R 234     137.577 136.556 173.630  1.00  0.00           H  
ATOM   2725  CG1 ILE R 234     136.652 136.060 170.237  1.00  0.00           C  
ATOM   2726 HG11 ILE R 234     136.913 134.985 170.126  1.00  0.00           H  
ATOM   2727 HG12 ILE R 234     137.066 136.386 169.260  1.00  0.00           H  
ATOM   2728  CD  ILE R 234     135.108 136.251 170.413  1.00  0.00           C  
ATOM   2729  HD1 ILE R 234     134.838 135.639 171.301  1.00  0.00           H  
ATOM   2730  HD2 ILE R 234     134.502 135.937 169.537  1.00  0.00           H  
ATOM   2731  HD3 ILE R 234     135.056 137.336 170.648  1.00  0.00           H  
ATOM   2732  C   ILE R 234     138.239 138.875 172.628  1.00  0.00           C  
ATOM   2733  O   ILE R 234     137.710 139.275 173.634  1.00  0.00           O  
ATOM   2734  N   GLN R 235     139.578 138.945 172.511  1.00  0.00           N  
ATOM   2735  HN  GLN R 235     140.087 138.663 171.699  1.00  0.00           H  
ATOM   2736  CA  GLN R 235     140.348 139.549 173.606  1.00  0.00           C  
ATOM   2737  HA  GLN R 235     140.001 139.165 174.553  1.00  0.00           H  
ATOM   2738  CB  GLN R 235     141.860 139.160 173.597  1.00  0.00           C  
ATOM   2739  HB1 GLN R 235     141.755 138.067 173.430  1.00  0.00           H  
ATOM   2740  HB2 GLN R 235     142.333 139.184 174.601  1.00  0.00           H  
ATOM   2741  CG  GLN R 235     142.703 139.596 172.371  1.00  0.00           C  
ATOM   2742  HG1 GLN R 235     141.996 139.599 171.515  1.00  0.00           H  
ATOM   2743  HG2 GLN R 235     143.447 138.794 172.181  1.00  0.00           H  
ATOM   2744  CD  GLN R 235     143.471 140.957 172.503  1.00  0.00           C  
ATOM   2745  OE1 GLN R 235     144.426 141.150 173.223  1.00  0.00           O  
ATOM   2746  NE2 GLN R 235     142.857 141.972 171.957  1.00  0.00           N  
ATOM   2747 HE21 GLN R 235     142.273 141.896 171.148  1.00  0.00           H  
ATOM   2748 HE22 GLN R 235     143.308 142.861 172.027  1.00  0.00           H  
ATOM   2749  C   GLN R 235     140.225 141.025 173.765  1.00  0.00           C  
ATOM   2750  O   GLN R 235     140.515 141.582 174.826  1.00  0.00           O  
ATOM   2751  N   PHE R 236     139.776 141.689 172.692  1.00  0.00           N  
ATOM   2752  HN  PHE R 236     139.788 141.212 171.816  1.00  0.00           H  
ATOM   2753  CA  PHE R 236     139.577 143.150 172.690  1.00  0.00           C  
ATOM   2754  HA  PHE R 236     140.474 143.679 172.980  1.00  0.00           H  
ATOM   2755  CB  PHE R 236     139.081 143.593 171.326  1.00  0.00           C  
ATOM   2756  HB1 PHE R 236     137.975 143.500 171.277  1.00  0.00           H  
ATOM   2757  HB2 PHE R 236     139.430 143.014 170.444  1.00  0.00           H  
ATOM   2758  CG  PHE R 236     139.488 145.050 171.033  1.00  0.00           C  
ATOM   2759  CD1 PHE R 236     138.693 146.131 171.469  1.00  0.00           C  
ATOM   2760  HD1 PHE R 236     137.743 145.982 171.961  1.00  0.00           H  
ATOM   2761  CE1 PHE R 236     139.178 147.415 171.164  1.00  0.00           C  
ATOM   2762  HE1 PHE R 236     138.610 148.259 171.527  1.00  0.00           H  
ATOM   2763  CZ  PHE R 236     140.297 147.582 170.353  1.00  0.00           C  
ATOM   2764  HZ  PHE R 236     140.523 148.558 169.951  1.00  0.00           H  
ATOM   2765  CD2 PHE R 236     140.653 145.222 170.259  1.00  0.00           C  
ATOM   2766  HD2 PHE R 236     141.270 144.363 170.047  1.00  0.00           H  
ATOM   2767  CE2 PHE R 236     140.988 146.553 169.896  1.00  0.00           C  
ATOM   2768  HE2 PHE R 236     141.900 146.673 169.331  1.00  0.00           H  
ATOM   2769  C   PHE R 236     138.487 143.546 173.755  1.00  0.00           C  
ATOM   2770  O   PHE R 236     138.652 144.441 174.624  1.00  0.00           O  
ATOM   2771  N   PHE R 237     137.404 142.775 173.846  1.00  0.00           N  
ATOM   2772  HN  PHE R 237     137.324 141.941 173.305  1.00  0.00           H  
ATOM   2773  CA  PHE R 237     136.239 143.084 174.673  1.00  0.00           C  
ATOM   2774  HA  PHE R 237     136.386 144.091 175.035  1.00  0.00           H  
ATOM   2775  CB  PHE R 237     134.860 142.916 173.910  1.00  0.00           C  
ATOM   2776  HB1 PHE R 237     134.034 143.144 174.618  1.00  0.00           H  
ATOM   2777  HB2 PHE R 237     134.922 141.932 173.399  1.00  0.00           H  
ATOM   2778  CG  PHE R 237     134.748 143.977 172.828  1.00  0.00           C  
ATOM   2779  CD1 PHE R 237     134.392 145.293 173.150  1.00  0.00           C  
ATOM   2780  HD1 PHE R 237     134.222 145.549 174.186  1.00  0.00           H  
ATOM   2781  CE1 PHE R 237     134.322 146.291 172.203  1.00  0.00           C  
ATOM   2782  HE1 PHE R 237     134.095 147.318 172.452  1.00  0.00           H  
ATOM   2783  CZ  PHE R 237     134.479 145.981 170.866  1.00  0.00           C  
ATOM   2784  HZ  PHE R 237     134.308 146.764 170.143  1.00  0.00           H  
ATOM   2785  CD2 PHE R 237     134.774 143.631 171.410  1.00  0.00           C  
ATOM   2786  HD2 PHE R 237     135.208 142.662 171.211  1.00  0.00           H  
ATOM   2787  CE2 PHE R 237     134.608 144.615 170.427  1.00  0.00           C  
ATOM   2788  HE2 PHE R 237     134.762 144.336 169.394  1.00  0.00           H  
ATOM   2789  C   PHE R 237     136.218 142.313 175.931  1.00  0.00           C  
ATOM   2790  O   PHE R 237     135.704 142.794 176.992  1.00  0.00           O  
ATOM   2791  N   LEU R 238     136.868 141.121 176.043  1.00  0.00           N  
ATOM   2792  HN  LEU R 238     137.509 140.803 175.348  1.00  0.00           H  
ATOM   2793  CA  LEU R 238     136.618 140.203 177.142  1.00  0.00           C  
ATOM   2794  HA  LEU R 238     135.906 140.702 177.783  1.00  0.00           H  
ATOM   2795  CB  LEU R 238     136.012 138.832 176.661  1.00  0.00           C  
ATOM   2796  HB1 LEU R 238     135.829 138.120 177.496  1.00  0.00           H  
ATOM   2797  HB2 LEU R 238     136.800 138.319 176.068  1.00  0.00           H  
ATOM   2798  CG  LEU R 238     134.694 139.061 175.898  1.00  0.00           C  
ATOM   2799  HG  LEU R 238     134.836 139.538 174.904  1.00  0.00           H  
ATOM   2800  CD1 LEU R 238     134.119 137.709 175.529  1.00  0.00           C  
ATOM   2801 HD11 LEU R 238     134.678 137.244 174.689  1.00  0.00           H  
ATOM   2802 HD12 LEU R 238     133.115 137.922 175.105  1.00  0.00           H  
ATOM   2803 HD13 LEU R 238     134.064 136.987 176.372  1.00  0.00           H  
ATOM   2804  CD2 LEU R 238     133.600 139.855 176.655  1.00  0.00           C  
ATOM   2805 HD21 LEU R 238     132.595 139.665 176.223  1.00  0.00           H  
ATOM   2806 HD22 LEU R 238     133.812 140.945 176.636  1.00  0.00           H  
ATOM   2807 HD23 LEU R 238     133.603 139.557 177.726  1.00  0.00           H  
ATOM   2808  C   LEU R 238     137.817 139.842 178.018  1.00  0.00           C  
ATOM   2809  O   LEU R 238     138.848 139.280 177.599  1.00  0.00           O  
ATOM   2810  N   PHE R 239     137.669 140.156 179.350  1.00  0.00           N  
ATOM   2811  HN  PHE R 239     136.836 140.603 179.665  1.00  0.00           H  
ATOM   2812  CA  PHE R 239     138.762 139.984 180.320  1.00  0.00           C  
ATOM   2813  HA  PHE R 239     139.262 139.035 180.194  1.00  0.00           H  
ATOM   2814  CB  PHE R 239     139.726 141.108 180.077  1.00  0.00           C  
ATOM   2815  HB1 PHE R 239     139.968 141.251 179.003  1.00  0.00           H  
ATOM   2816  HB2 PHE R 239     140.748 140.927 180.471  1.00  0.00           H  
ATOM   2817  CG  PHE R 239     139.197 142.455 180.574  1.00  0.00           C  
ATOM   2818  CD1 PHE R 239     138.211 143.262 179.965  1.00  0.00           C  
ATOM   2819  HD1 PHE R 239     137.988 142.884 178.977  1.00  0.00           H  
ATOM   2820  CE1 PHE R 239     137.846 144.503 180.471  1.00  0.00           C  
ATOM   2821  HE1 PHE R 239     137.201 145.032 179.785  1.00  0.00           H  
ATOM   2822  CZ  PHE R 239     138.345 144.859 181.758  1.00  0.00           C  
ATOM   2823  HZ  PHE R 239     138.150 145.854 182.128  1.00  0.00           H  
ATOM   2824  CD2 PHE R 239     139.667 142.892 181.813  1.00  0.00           C  
ATOM   2825  HD2 PHE R 239     140.370 142.282 182.362  1.00  0.00           H  
ATOM   2826  CE2 PHE R 239     139.266 144.041 182.455  1.00  0.00           C  
ATOM   2827  HE2 PHE R 239     139.556 144.355 183.447  1.00  0.00           H  
ATOM   2828  C   PHE R 239     138.220 139.990 181.765  1.00  0.00           C  
ATOM   2829  O   PHE R 239     138.924 139.958 182.776  1.00  0.00           O  
ATOM   2830  N   LEU R 240     136.852 139.795 181.861  1.00  0.00           N  
ATOM   2831  HN  LEU R 240     136.175 139.810 181.129  1.00  0.00           H  
ATOM   2832  CA  LEU R 240     136.283 139.715 183.188  1.00  0.00           C  
ATOM   2833  HA  LEU R 240     137.032 139.900 183.944  1.00  0.00           H  
ATOM   2834  CB  LEU R 240     135.166 140.703 183.259  1.00  0.00           C  
ATOM   2835  HB1 LEU R 240     134.714 140.691 184.274  1.00  0.00           H  
ATOM   2836  HB2 LEU R 240     134.409 140.361 182.521  1.00  0.00           H  
ATOM   2837  CG  LEU R 240     135.409 142.213 182.964  1.00  0.00           C  
ATOM   2838  HG  LEU R 240     135.911 142.248 181.973  1.00  0.00           H  
ATOM   2839  CD1 LEU R 240     134.051 142.949 182.908  1.00  0.00           C  
ATOM   2840 HD11 LEU R 240     133.240 142.450 182.336  1.00  0.00           H  
ATOM   2841 HD12 LEU R 240     134.198 143.934 182.415  1.00  0.00           H  
ATOM   2842 HD13 LEU R 240     133.646 143.174 183.919  1.00  0.00           H  
ATOM   2843  CD2 LEU R 240     136.328 142.886 183.992  1.00  0.00           C  
ATOM   2844 HD21 LEU R 240     137.249 142.272 184.080  1.00  0.00           H  
ATOM   2845 HD22 LEU R 240     135.909 142.826 185.020  1.00  0.00           H  
ATOM   2846 HD23 LEU R 240     136.697 143.901 183.727  1.00  0.00           H  
ATOM   2847  C   LEU R 240     135.760 138.297 183.526  1.00  0.00           C  
ATOM   2848  OT1 LEU R 240     136.228 137.584 184.425  1.00  0.00           O  
ATOM   2849  OT2 LEU R 240     134.732 137.861 182.902  1.00  0.00           O  
ATOM   2850  N   VAL R 253     149.619 138.461 175.551  1.00  0.00           N  
ATOM   2851  HT1 VAL R 253     149.907 137.622 176.094  1.00  0.00           H  
ATOM   2852  HT2 VAL R 253     149.683 139.217 176.264  1.00  0.00           H  
ATOM   2853  HT3 VAL R 253     150.296 138.697 174.797  1.00  0.00           H  
ATOM   2854  CA  VAL R 253     148.263 138.245 174.879  1.00  0.00           C  
ATOM   2855  HA  VAL R 253     148.347 137.205 174.599  1.00  0.00           H  
ATOM   2856  CB  VAL R 253     147.108 138.623 175.809  1.00  0.00           C  
ATOM   2857  HB  VAL R 253     147.097 139.706 176.053  1.00  0.00           H  
ATOM   2858  CG1 VAL R 253     145.788 138.221 175.162  1.00  0.00           C  
ATOM   2859 HG11 VAL R 253     145.557 137.135 175.134  1.00  0.00           H  
ATOM   2860 HG12 VAL R 253     145.675 138.674 174.153  1.00  0.00           H  
ATOM   2861 HG13 VAL R 253     144.965 138.601 175.803  1.00  0.00           H  
ATOM   2862  CG2 VAL R 253     147.225 137.841 177.093  1.00  0.00           C  
ATOM   2863 HG21 VAL R 253     147.628 136.819 176.933  1.00  0.00           H  
ATOM   2864 HG22 VAL R 253     146.243 137.626 177.566  1.00  0.00           H  
ATOM   2865 HG23 VAL R 253     147.966 138.324 177.765  1.00  0.00           H  
ATOM   2866  C   VAL R 253     148.116 139.026 173.607  1.00  0.00           C  
ATOM   2867  O   VAL R 253     147.972 138.461 172.540  1.00  0.00           O  
ATOM   2868  N   HSD R 254     148.163 140.411 173.676  1.00  0.00           N  
ATOM   2869  HN  HSD R 254     148.343 140.853 174.551  1.00  0.00           H  
ATOM   2870  CA  HSD R 254     147.823 141.394 172.682  1.00  0.00           C  
ATOM   2871  HA  HSD R 254     146.793 141.278 172.377  1.00  0.00           H  
ATOM   2872  CB  HSD R 254     148.132 142.786 173.335  1.00  0.00           C  
ATOM   2873  HB1 HSD R 254     147.740 143.595 172.684  1.00  0.00           H  
ATOM   2874  HB2 HSD R 254     149.198 142.942 173.609  1.00  0.00           H  
ATOM   2875  ND1 HSD R 254     146.148 142.551 175.000  1.00  0.00           N  
ATOM   2876  HD1 HSD R 254     145.471 142.176 174.367  1.00  0.00           H  
ATOM   2877  CG  HSD R 254     147.444 142.921 174.641  1.00  0.00           C  
ATOM   2878  CE1 HSD R 254     146.016 142.859 176.308  1.00  0.00           C  
ATOM   2879  HE1 HSD R 254     145.088 142.934 176.876  1.00  0.00           H  
ATOM   2880  NE2 HSD R 254     147.099 143.232 176.867  1.00  0.00           N  
ATOM   2881  CD2 HSD R 254     148.012 143.217 175.874  1.00  0.00           C  
ATOM   2882  HD2 HSD R 254     149.004 143.570 176.127  1.00  0.00           H  
ATOM   2883  C   HSD R 254     148.634 141.294 171.451  1.00  0.00           C  
ATOM   2884  O   HSD R 254     148.007 141.426 170.401  1.00  0.00           O  
ATOM   2885  N   LEU R 255     149.983 141.086 171.488  1.00  0.00           N  
ATOM   2886  HN  LEU R 255     150.430 141.140 172.379  1.00  0.00           H  
ATOM   2887  CA  LEU R 255     150.945 140.945 170.355  1.00  0.00           C  
ATOM   2888  HA  LEU R 255     150.643 141.615 169.564  1.00  0.00           H  
ATOM   2889  CB  LEU R 255     152.388 141.231 170.819  1.00  0.00           C  
ATOM   2890  HB1 LEU R 255     153.153 141.171 170.016  1.00  0.00           H  
ATOM   2891  HB2 LEU R 255     152.810 140.535 171.576  1.00  0.00           H  
ATOM   2892  CG  LEU R 255     152.690 142.699 171.312  1.00  0.00           C  
ATOM   2893  HG  LEU R 255     151.995 142.841 172.165  1.00  0.00           H  
ATOM   2894  CD1 LEU R 255     154.136 142.895 171.669  1.00  0.00           C  
ATOM   2895 HD11 LEU R 255     154.194 143.942 172.035  1.00  0.00           H  
ATOM   2896 HD12 LEU R 255     154.798 142.785 170.783  1.00  0.00           H  
ATOM   2897 HD13 LEU R 255     154.403 142.105 172.403  1.00  0.00           H  
ATOM   2898  CD2 LEU R 255     152.249 143.845 170.305  1.00  0.00           C  
ATOM   2899 HD21 LEU R 255     151.146 143.849 170.435  1.00  0.00           H  
ATOM   2900 HD22 LEU R 255     152.424 143.563 169.244  1.00  0.00           H  
ATOM   2901 HD23 LEU R 255     152.654 144.875 170.409  1.00  0.00           H  
ATOM   2902  C   LEU R 255     150.927 139.654 169.630  1.00  0.00           C  
ATOM   2903  O   LEU R 255     151.034 139.499 168.410  1.00  0.00           O  
ATOM   2904  N   VAL R 256     150.705 138.534 170.318  1.00  0.00           N  
ATOM   2905  HN  VAL R 256     150.687 138.473 171.313  1.00  0.00           H  
ATOM   2906  CA  VAL R 256     150.401 137.244 169.683  1.00  0.00           C  
ATOM   2907  HA  VAL R 256     151.225 137.026 169.019  1.00  0.00           H  
ATOM   2908  CB  VAL R 256     150.477 136.021 170.699  1.00  0.00           C  
ATOM   2909  HB  VAL R 256     150.038 136.458 171.621  1.00  0.00           H  
ATOM   2910  CG1 VAL R 256     149.750 134.747 170.232  1.00  0.00           C  
ATOM   2911 HG11 VAL R 256     148.649 134.890 170.178  1.00  0.00           H  
ATOM   2912 HG12 VAL R 256     149.984 133.860 170.859  1.00  0.00           H  
ATOM   2913 HG13 VAL R 256     150.086 134.592 169.185  1.00  0.00           H  
ATOM   2914  CG2 VAL R 256     151.938 135.678 170.924  1.00  0.00           C  
ATOM   2915 HG21 VAL R 256     152.308 135.337 169.934  1.00  0.00           H  
ATOM   2916 HG22 VAL R 256     152.104 134.871 171.669  1.00  0.00           H  
ATOM   2917 HG23 VAL R 256     152.530 136.577 171.201  1.00  0.00           H  
ATOM   2918  C   VAL R 256     149.151 137.202 168.885  1.00  0.00           C  
ATOM   2919  O   VAL R 256     149.120 136.862 167.690  1.00  0.00           O  
ATOM   2920  N   SER R 257     148.104 137.809 169.501  1.00  0.00           N  
ATOM   2921  HN  SER R 257     148.335 138.102 170.425  1.00  0.00           H  
ATOM   2922  CA  SER R 257     146.836 138.084 168.907  1.00  0.00           C  
ATOM   2923  HA  SER R 257     146.507 137.182 168.412  1.00  0.00           H  
ATOM   2924  CB  SER R 257     145.784 138.516 169.974  1.00  0.00           C  
ATOM   2925  HB1 SER R 257     144.878 138.777 169.389  1.00  0.00           H  
ATOM   2926  HB2 SER R 257     146.336 139.330 170.490  1.00  0.00           H  
ATOM   2927  OG  SER R 257     145.545 137.509 170.994  1.00  0.00           O  
ATOM   2928  HG1 SER R 257     146.354 137.541 171.507  1.00  0.00           H  
ATOM   2929  C   SER R 257     146.869 139.145 167.768  1.00  0.00           C  
ATOM   2930  O   SER R 257     146.216 138.892 166.776  1.00  0.00           O  
ATOM   2931  N   ILE R 258     147.637 140.299 167.844  1.00  0.00           N  
ATOM   2932  HN  ILE R 258     148.110 140.549 168.685  1.00  0.00           H  
ATOM   2933  CA  ILE R 258     147.845 141.191 166.722  1.00  0.00           C  
ATOM   2934  HA  ILE R 258     146.838 141.349 166.365  1.00  0.00           H  
ATOM   2935  CB  ILE R 258     148.592 142.549 167.018  1.00  0.00           C  
ATOM   2936  HB  ILE R 258     149.431 142.379 167.724  1.00  0.00           H  
ATOM   2937  CG2 ILE R 258     149.232 143.190 165.829  1.00  0.00           C  
ATOM   2938 HG21 ILE R 258     149.826 144.105 166.045  1.00  0.00           H  
ATOM   2939 HG22 ILE R 258     148.464 143.339 165.039  1.00  0.00           H  
ATOM   2940 HG23 ILE R 258     149.981 142.523 165.353  1.00  0.00           H  
ATOM   2941  CG1 ILE R 258     147.598 143.489 167.745  1.00  0.00           C  
ATOM   2942 HG11 ILE R 258     146.873 142.895 168.343  1.00  0.00           H  
ATOM   2943 HG12 ILE R 258     146.980 143.969 166.956  1.00  0.00           H  
ATOM   2944  CD  ILE R 258     148.217 144.493 168.659  1.00  0.00           C  
ATOM   2945  HD1 ILE R 258     148.650 144.044 169.578  1.00  0.00           H  
ATOM   2946  HD2 ILE R 258     147.408 145.188 168.971  1.00  0.00           H  
ATOM   2947  HD3 ILE R 258     149.033 145.049 168.150  1.00  0.00           H  
ATOM   2948  C   ILE R 258     148.473 140.483 165.581  1.00  0.00           C  
ATOM   2949  O   ILE R 258     148.034 140.509 164.395  1.00  0.00           O  
ATOM   2950  N   PHE R 259     149.526 139.684 165.848  1.00  0.00           N  
ATOM   2951  HN  PHE R 259     149.754 139.619 166.816  1.00  0.00           H  
ATOM   2952  CA  PHE R 259     150.371 138.939 164.888  1.00  0.00           C  
ATOM   2953  HA  PHE R 259     150.660 139.737 164.222  1.00  0.00           H  
ATOM   2954  CB  PHE R 259     151.678 138.389 165.575  1.00  0.00           C  
ATOM   2955  HB1 PHE R 259     151.341 137.752 166.422  1.00  0.00           H  
ATOM   2956  HB2 PHE R 259     152.299 139.185 166.037  1.00  0.00           H  
ATOM   2957  CG  PHE R 259     152.585 137.564 164.766  1.00  0.00           C  
ATOM   2958  CD1 PHE R 259     153.152 138.124 163.611  1.00  0.00           C  
ATOM   2959  HD1 PHE R 259     153.053 139.179 163.404  1.00  0.00           H  
ATOM   2960  CE1 PHE R 259     153.936 137.418 162.729  1.00  0.00           C  
ATOM   2961  HE1 PHE R 259     154.445 137.951 161.940  1.00  0.00           H  
ATOM   2962  CZ  PHE R 259     154.057 136.025 162.887  1.00  0.00           C  
ATOM   2963  HZ  PHE R 259     154.583 135.462 162.131  1.00  0.00           H  
ATOM   2964  CD2 PHE R 259     152.788 136.188 164.905  1.00  0.00           C  
ATOM   2965  HD2 PHE R 259     152.296 135.703 165.735  1.00  0.00           H  
ATOM   2966  CE2 PHE R 259     153.535 135.432 164.017  1.00  0.00           C  
ATOM   2967  HE2 PHE R 259     153.631 134.383 164.253  1.00  0.00           H  
ATOM   2968  C   PHE R 259     149.622 137.927 164.053  1.00  0.00           C  
ATOM   2969  O   PHE R 259     149.657 137.955 162.810  1.00  0.00           O  
ATOM   2970  N   LEU R 260     148.783 137.123 164.715  1.00  0.00           N  
ATOM   2971  HN  LEU R 260     148.771 137.057 165.710  1.00  0.00           H  
ATOM   2972  CA  LEU R 260     147.892 136.097 164.122  1.00  0.00           C  
ATOM   2973  HA  LEU R 260     148.470 135.472 163.456  1.00  0.00           H  
ATOM   2974  CB  LEU R 260     147.333 135.189 165.190  1.00  0.00           C  
ATOM   2975  HB1 LEU R 260     146.568 134.539 164.713  1.00  0.00           H  
ATOM   2976  HB2 LEU R 260     146.725 135.763 165.922  1.00  0.00           H  
ATOM   2977  CG  LEU R 260     148.297 134.290 165.982  1.00  0.00           C  
ATOM   2978  HG  LEU R 260     149.071 134.881 166.518  1.00  0.00           H  
ATOM   2979  CD1 LEU R 260     147.665 133.371 167.077  1.00  0.00           C  
ATOM   2980 HD11 LEU R 260     147.065 133.902 167.846  1.00  0.00           H  
ATOM   2981 HD12 LEU R 260     148.510 132.945 167.659  1.00  0.00           H  
ATOM   2982 HD13 LEU R 260     147.001 132.632 166.581  1.00  0.00           H  
ATOM   2983  CD2 LEU R 260     149.077 133.457 164.952  1.00  0.00           C  
ATOM   2984 HD21 LEU R 260     149.610 132.636 165.477  1.00  0.00           H  
ATOM   2985 HD22 LEU R 260     149.838 134.083 164.438  1.00  0.00           H  
ATOM   2986 HD23 LEU R 260     148.355 133.127 164.174  1.00  0.00           H  
ATOM   2987  C   LEU R 260     146.783 136.737 163.373  1.00  0.00           C  
ATOM   2988  O   LEU R 260     146.410 136.288 162.286  1.00  0.00           O  
ATOM   2989  N   SER R 261     146.258 137.847 163.951  1.00  0.00           N  
ATOM   2990  HN  SER R 261     146.507 138.054 164.894  1.00  0.00           H  
ATOM   2991  CA  SER R 261     145.329 138.749 163.242  1.00  0.00           C  
ATOM   2992  HA  SER R 261     144.384 138.298 162.979  1.00  0.00           H  
ATOM   2993  CB  SER R 261     144.814 139.942 164.053  1.00  0.00           C  
ATOM   2994  HB1 SER R 261     145.721 140.526 164.317  1.00  0.00           H  
ATOM   2995  HB2 SER R 261     144.297 139.550 164.955  1.00  0.00           H  
ATOM   2996  OG  SER R 261     143.858 140.649 163.344  1.00  0.00           O  
ATOM   2997  HG1 SER R 261     143.042 140.174 163.171  1.00  0.00           H  
ATOM   2998  C   SER R 261     145.779 139.131 161.826  1.00  0.00           C  
ATOM   2999  O   SER R 261     145.069 138.927 160.851  1.00  0.00           O  
ATOM   3000  N   ALA R 262     146.979 139.668 161.691  1.00  0.00           N  
ATOM   3001  HN  ALA R 262     147.443 139.908 162.539  1.00  0.00           H  
ATOM   3002  CA  ALA R 262     147.675 140.042 160.488  1.00  0.00           C  
ATOM   3003  HA  ALA R 262     147.011 140.607 159.850  1.00  0.00           H  
ATOM   3004  CB  ALA R 262     148.925 140.917 160.773  1.00  0.00           C  
ATOM   3005  HB1 ALA R 262     148.677 141.880 161.269  1.00  0.00           H  
ATOM   3006  HB2 ALA R 262     149.533 141.226 159.896  1.00  0.00           H  
ATOM   3007  HB3 ALA R 262     149.587 140.313 161.429  1.00  0.00           H  
ATOM   3008  C   ALA R 262     148.030 138.877 159.638  1.00  0.00           C  
ATOM   3009  O   ALA R 262     147.956 139.045 158.378  1.00  0.00           O  
ATOM   3010  N   LEU R 263     148.318 137.674 160.212  1.00  0.00           N  
ATOM   3011  HN  LEU R 263     148.406 137.581 161.201  1.00  0.00           H  
ATOM   3012  CA  LEU R 263     148.593 136.387 159.564  1.00  0.00           C  
ATOM   3013  HA  LEU R 263     149.343 136.675 158.843  1.00  0.00           H  
ATOM   3014  CB  LEU R 263     149.149 135.301 160.517  1.00  0.00           C  
ATOM   3015  HB1 LEU R 263     148.384 135.109 161.299  1.00  0.00           H  
ATOM   3016  HB2 LEU R 263     149.995 135.637 161.154  1.00  0.00           H  
ATOM   3017  CG  LEU R 263     149.359 133.907 159.778  1.00  0.00           C  
ATOM   3018  HG  LEU R 263     148.359 133.546 159.458  1.00  0.00           H  
ATOM   3019  CD1 LEU R 263     150.294 133.885 158.463  1.00  0.00           C  
ATOM   3020 HD11 LEU R 263     151.304 134.259 158.735  1.00  0.00           H  
ATOM   3021 HD12 LEU R 263     149.866 134.447 157.605  1.00  0.00           H  
ATOM   3022 HD13 LEU R 263     150.345 132.816 158.163  1.00  0.00           H  
ATOM   3023  CD2 LEU R 263     149.871 132.887 160.809  1.00  0.00           C  
ATOM   3024 HD21 LEU R 263     150.023 131.903 160.318  1.00  0.00           H  
ATOM   3025 HD22 LEU R 263     149.230 132.806 161.713  1.00  0.00           H  
ATOM   3026 HD23 LEU R 263     150.898 133.216 161.077  1.00  0.00           H  
ATOM   3027  C   LEU R 263     147.395 135.963 158.756  1.00  0.00           C  
ATOM   3028  O   LEU R 263     147.502 135.525 157.603  1.00  0.00           O  
ATOM   3029  N   ASN R 264     146.174 136.176 159.293  1.00  0.00           N  
ATOM   3030  HN  ASN R 264     146.175 136.502 160.234  1.00  0.00           H  
ATOM   3031  CA  ASN R 264     144.962 135.919 158.436  1.00  0.00           C  
ATOM   3032  HA  ASN R 264     144.975 134.900 158.079  1.00  0.00           H  
ATOM   3033  CB  ASN R 264     143.697 136.071 159.327  1.00  0.00           C  
ATOM   3034  HB1 ASN R 264     143.465 137.143 159.499  1.00  0.00           H  
ATOM   3035  HB2 ASN R 264     143.863 135.543 160.290  1.00  0.00           H  
ATOM   3036  CG  ASN R 264     142.412 135.598 158.708  1.00  0.00           C  
ATOM   3037  OD1 ASN R 264     142.445 134.863 157.743  1.00  0.00           O  
ATOM   3038  ND2 ASN R 264     141.208 135.934 159.222  1.00  0.00           N  
ATOM   3039 HD21 ASN R 264     140.995 136.729 159.790  1.00  0.00           H  
ATOM   3040 HD22 ASN R 264     140.423 135.513 158.768  1.00  0.00           H  
ATOM   3041  C   ASN R 264     144.839 136.788 157.191  1.00  0.00           C  
ATOM   3042  O   ASN R 264     144.378 136.382 156.133  1.00  0.00           O  
ATOM   3043  N   SER R 265     145.305 138.008 157.376  1.00  0.00           N  
ATOM   3044  HN  SER R 265     145.596 138.240 158.301  1.00  0.00           H  
ATOM   3045  CA  SER R 265     145.182 139.136 156.443  1.00  0.00           C  
ATOM   3046  HA  SER R 265     144.291 139.108 155.834  1.00  0.00           H  
ATOM   3047  CB  SER R 265     145.297 140.441 157.143  1.00  0.00           C  
ATOM   3048  HB1 SER R 265     145.259 141.348 156.501  1.00  0.00           H  
ATOM   3049  HB2 SER R 265     146.239 140.626 157.701  1.00  0.00           H  
ATOM   3050  OG  SER R 265     144.181 140.735 158.015  1.00  0.00           O  
ATOM   3051  HG1 SER R 265     143.435 140.754 157.412  1.00  0.00           H  
ATOM   3052  C   SER R 265     146.270 139.162 155.461  1.00  0.00           C  
ATOM   3053  O   SER R 265     146.147 139.927 154.550  1.00  0.00           O  
ATOM   3054  N   SER R 266     147.292 138.283 155.652  1.00  0.00           N  
ATOM   3055  HN  SER R 266     147.330 137.964 156.595  1.00  0.00           H  
ATOM   3056  CA  SER R 266     148.504 138.072 154.797  1.00  0.00           C  
ATOM   3057  HA  SER R 266     148.504 138.793 153.993  1.00  0.00           H  
ATOM   3058  CB  SER R 266     149.913 138.194 155.515  1.00  0.00           C  
ATOM   3059  HB1 SER R 266     150.176 139.230 155.820  1.00  0.00           H  
ATOM   3060  HB2 SER R 266     150.707 137.839 154.824  1.00  0.00           H  
ATOM   3061  OG  SER R 266     150.004 137.488 156.756  1.00  0.00           O  
ATOM   3062  HG1 SER R 266     149.642 138.086 157.414  1.00  0.00           H  
ATOM   3063  C   SER R 266     148.429 136.750 154.159  1.00  0.00           C  
ATOM   3064  O   SER R 266     148.966 136.661 153.049  1.00  0.00           O  
ATOM   3065  N   ALA R 267     147.848 135.716 154.826  1.00  0.00           N  
ATOM   3066  HN  ALA R 267     147.638 135.773 155.799  1.00  0.00           H  
ATOM   3067  CA  ALA R 267     147.400 134.449 154.212  1.00  0.00           C  
ATOM   3068  HA  ALA R 267     148.251 134.158 153.612  1.00  0.00           H  
ATOM   3069  CB  ALA R 267     146.802 133.275 155.065  1.00  0.00           C  
ATOM   3070  HB1 ALA R 267     147.503 132.752 155.750  1.00  0.00           H  
ATOM   3071  HB2 ALA R 267     146.376 132.472 154.426  1.00  0.00           H  
ATOM   3072  HB3 ALA R 267     146.005 133.672 155.730  1.00  0.00           H  
ATOM   3073  C   ALA R 267     146.366 134.617 153.122  1.00  0.00           C  
ATOM   3074  O   ALA R 267     146.382 133.985 152.089  1.00  0.00           O  
ATOM   3075  N   ASN R 268     145.288 135.482 153.266  1.00  0.00           N  
ATOM   3076  HN  ASN R 268     145.068 135.909 154.140  1.00  0.00           H  
ATOM   3077  CA  ASN R 268     144.223 135.631 152.234  1.00  0.00           C  
ATOM   3078  HA  ASN R 268     143.824 134.635 152.107  1.00  0.00           H  
ATOM   3079  CB  ASN R 268     143.046 136.631 152.705  1.00  0.00           C  
ATOM   3080  HB1 ASN R 268     142.439 136.839 151.798  1.00  0.00           H  
ATOM   3081  HB2 ASN R 268     143.488 137.533 153.180  1.00  0.00           H  
ATOM   3082  CG  ASN R 268     142.158 135.945 153.719  1.00  0.00           C  
ATOM   3083  OD1 ASN R 268     141.988 134.765 153.714  1.00  0.00           O  
ATOM   3084  ND2 ASN R 268     141.615 136.712 154.592  1.00  0.00           N  
ATOM   3085 HD21 ASN R 268     141.731 137.705 154.564  1.00  0.00           H  
ATOM   3086 HD22 ASN R 268     141.066 136.296 155.317  1.00  0.00           H  
ATOM   3087  C   ASN R 268     144.646 135.883 150.748  1.00  0.00           C  
ATOM   3088  O   ASN R 268     144.162 135.136 149.912  1.00  0.00           O  
ATOM   3089  N   PRO R 269     145.465 136.894 150.343  1.00  0.00           N  
ATOM   3090  CD  PRO R 269     146.013 137.913 151.232  1.00  0.00           C  
ATOM   3091  HD1 PRO R 269     146.269 137.401 152.184  1.00  0.00           H  
ATOM   3092  HD2 PRO R 269     145.263 138.718 151.389  1.00  0.00           H  
ATOM   3093  CA  PRO R 269     146.035 136.906 149.029  1.00  0.00           C  
ATOM   3094  HA  PRO R 269     145.185 136.932 148.364  1.00  0.00           H  
ATOM   3095  CB  PRO R 269     146.862 138.186 148.972  1.00  0.00           C  
ATOM   3096  HB1 PRO R 269     146.207 138.971 148.539  1.00  0.00           H  
ATOM   3097  HB2 PRO R 269     147.770 138.035 148.351  1.00  0.00           H  
ATOM   3098  CG  PRO R 269     147.238 138.468 150.431  1.00  0.00           C  
ATOM   3099  HG1 PRO R 269     148.167 137.865 150.520  1.00  0.00           H  
ATOM   3100  HG2 PRO R 269     147.492 139.498 150.760  1.00  0.00           H  
ATOM   3101  C   PRO R 269     146.875 135.657 148.609  1.00  0.00           C  
ATOM   3102  O   PRO R 269     147.247 135.561 147.410  1.00  0.00           O  
ATOM   3103  N   ILE R 270     147.258 134.773 149.504  1.00  0.00           N  
ATOM   3104  HN  ILE R 270     146.935 134.935 150.434  1.00  0.00           H  
ATOM   3105  CA  ILE R 270     148.246 133.719 149.218  1.00  0.00           C  
ATOM   3106  HA  ILE R 270     148.722 133.843 148.256  1.00  0.00           H  
ATOM   3107  CB  ILE R 270     149.389 133.713 150.225  1.00  0.00           C  
ATOM   3108  HB  ILE R 270     148.981 133.604 151.254  1.00  0.00           H  
ATOM   3109  CG2 ILE R 270     150.288 132.521 149.980  1.00  0.00           C  
ATOM   3110 HG21 ILE R 270     150.568 132.304 148.927  1.00  0.00           H  
ATOM   3111 HG22 ILE R 270     149.890 131.555 150.358  1.00  0.00           H  
ATOM   3112 HG23 ILE R 270     151.260 132.597 150.512  1.00  0.00           H  
ATOM   3113  CG1 ILE R 270     150.200 135.070 150.297  1.00  0.00           C  
ATOM   3114 HG11 ILE R 270     151.129 134.790 150.840  1.00  0.00           H  
ATOM   3115 HG12 ILE R 270     149.639 135.793 150.927  1.00  0.00           H  
ATOM   3116  CD  ILE R 270     150.483 135.791 148.907  1.00  0.00           C  
ATOM   3117  HD1 ILE R 270     150.867 135.217 148.037  1.00  0.00           H  
ATOM   3118  HD2 ILE R 270     151.281 136.548 149.058  1.00  0.00           H  
ATOM   3119  HD3 ILE R 270     149.623 136.383 148.525  1.00  0.00           H  
ATOM   3120  C   ILE R 270     147.506 132.427 148.948  1.00  0.00           C  
ATOM   3121  O   ILE R 270     147.649 131.825 147.877  1.00  0.00           O  
ATOM   3122  N   ILE R 271     146.720 131.974 149.894  1.00  0.00           N  
ATOM   3123  HN  ILE R 271     146.872 132.262 150.837  1.00  0.00           H  
ATOM   3124  CA  ILE R 271     145.997 130.693 149.873  1.00  0.00           C  
ATOM   3125  HA  ILE R 271     146.642 129.899 149.527  1.00  0.00           H  
ATOM   3126  CB  ILE R 271     145.687 130.345 151.312  1.00  0.00           C  
ATOM   3127  HB  ILE R 271     145.126 131.194 151.758  1.00  0.00           H  
ATOM   3128  CG2 ILE R 271     144.718 129.103 151.511  1.00  0.00           C  
ATOM   3129 HG21 ILE R 271     143.651 129.364 151.349  1.00  0.00           H  
ATOM   3130 HG22 ILE R 271     144.782 128.622 152.511  1.00  0.00           H  
ATOM   3131 HG23 ILE R 271     145.086 128.420 150.717  1.00  0.00           H  
ATOM   3132  CG1 ILE R 271     146.871 130.342 152.257  1.00  0.00           C  
ATOM   3133 HG11 ILE R 271     146.425 130.110 153.249  1.00  0.00           H  
ATOM   3134 HG12 ILE R 271     147.333 131.350 152.307  1.00  0.00           H  
ATOM   3135  CD  ILE R 271     147.980 129.330 152.043  1.00  0.00           C  
ATOM   3136  HD1 ILE R 271     148.451 129.487 151.049  1.00  0.00           H  
ATOM   3137  HD2 ILE R 271     147.531 128.313 152.025  1.00  0.00           H  
ATOM   3138  HD3 ILE R 271     148.616 129.265 152.951  1.00  0.00           H  
ATOM   3139  C   ILE R 271     144.727 130.740 149.001  1.00  0.00           C  
ATOM   3140  O   ILE R 271     144.248 129.816 148.424  1.00  0.00           O  
ATOM   3141  N   TYR R 272     144.148 131.935 148.774  1.00  0.00           N  
ATOM   3142  HN  TYR R 272     144.501 132.779 149.172  1.00  0.00           H  
ATOM   3143  CA  TYR R 272     142.932 132.036 148.052  1.00  0.00           C  
ATOM   3144  HA  TYR R 272     142.472 131.089 147.809  1.00  0.00           H  
ATOM   3145  CB  TYR R 272     141.833 132.771 148.872  1.00  0.00           C  
ATOM   3146  HB1 TYR R 272     140.917 132.938 148.267  1.00  0.00           H  
ATOM   3147  HB2 TYR R 272     142.095 133.803 149.191  1.00  0.00           H  
ATOM   3148  CG  TYR R 272     141.259 132.036 150.058  1.00  0.00           C  
ATOM   3149  CD1 TYR R 272     140.167 131.118 149.863  1.00  0.00           C  
ATOM   3150  HD1 TYR R 272     139.794 130.889 148.875  1.00  0.00           H  
ATOM   3151  CE1 TYR R 272     139.487 130.557 150.957  1.00  0.00           C  
ATOM   3152  HE1 TYR R 272     138.627 129.951 150.720  1.00  0.00           H  
ATOM   3153  CZ  TYR R 272     139.769 130.877 152.244  1.00  0.00           C  
ATOM   3154  OH  TYR R 272     139.057 130.436 153.411  1.00  0.00           O  
ATOM   3155  HH  TYR R 272     138.251 129.956 153.203  1.00  0.00           H  
ATOM   3156  CD2 TYR R 272     141.537 132.362 151.400  1.00  0.00           C  
ATOM   3157  HD2 TYR R 272     142.058 133.300 151.529  1.00  0.00           H  
ATOM   3158  CE2 TYR R 272     140.797 131.791 152.460  1.00  0.00           C  
ATOM   3159  HE2 TYR R 272     140.974 132.107 153.477  1.00  0.00           H  
ATOM   3160  C   TYR R 272     143.183 132.712 146.636  1.00  0.00           C  
ATOM   3161  O   TYR R 272     142.246 133.085 145.908  1.00  0.00           O  
ATOM   3162  N   PHE R 273     144.432 132.902 146.259  1.00  0.00           N  
ATOM   3163  HN  PHE R 273     145.199 132.604 146.820  1.00  0.00           H  
ATOM   3164  CA  PHE R 273     144.737 133.550 144.977  1.00  0.00           C  
ATOM   3165  HA  PHE R 273     144.064 133.246 144.189  1.00  0.00           H  
ATOM   3166  CB  PHE R 273     144.648 135.086 145.185  1.00  0.00           C  
ATOM   3167  HB1 PHE R 273     145.168 135.369 146.126  1.00  0.00           H  
ATOM   3168  HB2 PHE R 273     143.595 135.425 145.283  1.00  0.00           H  
ATOM   3169  CG  PHE R 273     145.238 135.893 144.118  1.00  0.00           C  
ATOM   3170  CD1 PHE R 273     144.554 135.982 142.870  1.00  0.00           C  
ATOM   3171  HD1 PHE R 273     143.696 135.350 142.699  1.00  0.00           H  
ATOM   3172  CE1 PHE R 273     145.026 136.786 141.799  1.00  0.00           C  
ATOM   3173  HE1 PHE R 273     144.523 136.733 140.845  1.00  0.00           H  
ATOM   3174  CZ  PHE R 273     146.128 137.582 142.104  1.00  0.00           C  
ATOM   3175  HZ  PHE R 273     146.596 138.191 141.345  1.00  0.00           H  
ATOM   3176  CD2 PHE R 273     146.409 136.624 144.330  1.00  0.00           C  
ATOM   3177  HD2 PHE R 273     146.838 136.587 145.321  1.00  0.00           H  
ATOM   3178  CE2 PHE R 273     146.838 137.502 143.320  1.00  0.00           C  
ATOM   3179  HE2 PHE R 273     147.781 137.999 143.493  1.00  0.00           H  
ATOM   3180  C   PHE R 273     146.141 133.058 144.583  1.00  0.00           C  
ATOM   3181  O   PHE R 273     146.275 132.205 143.778  1.00  0.00           O  
ATOM   3182  N   PHE R 274     147.261 133.573 145.211  1.00  0.00           N  
ATOM   3183  HN  PHE R 274     147.274 134.079 146.070  1.00  0.00           H  
ATOM   3184  CA  PHE R 274     148.605 133.353 144.612  1.00  0.00           C  
ATOM   3185  HA  PHE R 274     148.617 133.769 143.615  1.00  0.00           H  
ATOM   3186  CB  PHE R 274     149.625 134.185 145.497  1.00  0.00           C  
ATOM   3187  HB1 PHE R 274     149.550 133.791 146.533  1.00  0.00           H  
ATOM   3188  HB2 PHE R 274     149.375 135.267 145.512  1.00  0.00           H  
ATOM   3189  CG  PHE R 274     151.106 134.101 144.962  1.00  0.00           C  
ATOM   3190  CD1 PHE R 274     151.433 134.321 143.630  1.00  0.00           C  
ATOM   3191  HD1 PHE R 274     150.659 134.595 142.928  1.00  0.00           H  
ATOM   3192  CE1 PHE R 274     152.772 134.274 143.237  1.00  0.00           C  
ATOM   3193  HE1 PHE R 274     153.034 134.396 142.196  1.00  0.00           H  
ATOM   3194  CZ  PHE R 274     153.742 133.949 144.189  1.00  0.00           C  
ATOM   3195  HZ  PHE R 274     154.780 134.007 143.897  1.00  0.00           H  
ATOM   3196  CD2 PHE R 274     152.107 133.792 145.927  1.00  0.00           C  
ATOM   3197  HD2 PHE R 274     151.887 133.633 146.973  1.00  0.00           H  
ATOM   3198  CE2 PHE R 274     153.465 133.788 145.523  1.00  0.00           C  
ATOM   3199  HE2 PHE R 274     154.161 133.489 146.293  1.00  0.00           H  
ATOM   3200  C   PHE R 274     149.015 131.910 144.479  1.00  0.00           C  
ATOM   3201  O   PHE R 274     149.502 131.450 143.461  1.00  0.00           O  
ATOM   3202  N   VAL R 275     148.836 131.070 145.462  1.00  0.00           N  
ATOM   3203  HN  VAL R 275     148.575 131.430 146.354  1.00  0.00           H  
ATOM   3204  CA  VAL R 275     149.195 129.657 145.479  1.00  0.00           C  
ATOM   3205  HA  VAL R 275     149.580 129.402 144.502  1.00  0.00           H  
ATOM   3206  CB  VAL R 275     150.235 129.283 146.450  1.00  0.00           C  
ATOM   3207  HB  VAL R 275     150.527 128.226 146.271  1.00  0.00           H  
ATOM   3208  CG1 VAL R 275     151.474 130.285 146.275  1.00  0.00           C  
ATOM   3209 HG11 VAL R 275     152.383 130.066 146.872  1.00  0.00           H  
ATOM   3210 HG12 VAL R 275     151.170 131.296 146.621  1.00  0.00           H  
ATOM   3211 HG13 VAL R 275     151.777 130.290 145.206  1.00  0.00           H  
ATOM   3212  CG2 VAL R 275     149.839 129.564 147.953  1.00  0.00           C  
ATOM   3213 HG21 VAL R 275     150.593 129.104 148.628  1.00  0.00           H  
ATOM   3214 HG22 VAL R 275     148.852 129.137 148.234  1.00  0.00           H  
ATOM   3215 HG23 VAL R 275     149.733 130.657 148.121  1.00  0.00           H  
ATOM   3216  C   VAL R 275     147.850 128.861 145.687  1.00  0.00           C  
ATOM   3217  O   VAL R 275     147.920 127.675 146.065  1.00  0.00           O  
ATOM   3218  N   GLY R 276     146.757 129.604 145.411  1.00  0.00           N  
ATOM   3219  HN  GLY R 276     146.858 130.535 145.070  1.00  0.00           H  
ATOM   3220  CA  GLY R 276     145.408 129.056 145.518  1.00  0.00           C  
ATOM   3221  HA1 GLY R 276     144.754 129.914 145.468  1.00  0.00           H  
ATOM   3222  HA2 GLY R 276     145.341 128.476 146.426  1.00  0.00           H  
ATOM   3223  C   GLY R 276     144.876 128.139 144.366  1.00  0.00           C  
ATOM   3224  OT1 GLY R 276     143.737 127.713 144.522  1.00  0.00           O  
ATOM   3225  OT2 GLY R 276     145.557 127.911 143.345  1.00  0.00           O  
ATOM   3226  N   PRO L  11     136.431 151.681 183.447  1.00  0.00           N  
ATOM   3227  HN1 PRO L  11     137.365 151.609 183.812  1.00  0.00           H  
ATOM   3228  HN2 PRO L  11     136.368 152.491 182.854  1.00  0.00           H  
ATOM   3229  CD  PRO L  11     135.304 151.770 184.393  1.00  0.00           C  
ATOM   3230  HD1 PRO L  11     134.799 152.746 184.228  1.00  0.00           H  
ATOM   3231  HD2 PRO L  11     135.740 151.718 185.414  1.00  0.00           H  
ATOM   3232  CA  PRO L  11     136.216 150.468 182.650  1.00  0.00           C  
ATOM   3233  HA  PRO L  11     136.788 149.683 183.122  1.00  0.00           H  
ATOM   3234  CB  PRO L  11     134.738 150.024 182.689  1.00  0.00           C  
ATOM   3235  HB1 PRO L  11     134.604 148.926 182.581  1.00  0.00           H  
ATOM   3236  HB2 PRO L  11     134.117 150.559 181.939  1.00  0.00           H  
ATOM   3237  CG  PRO L  11     134.296 150.600 184.026  1.00  0.00           C  
ATOM   3238  HG1 PRO L  11     133.238 150.934 184.081  1.00  0.00           H  
ATOM   3239  HG2 PRO L  11     134.425 149.800 184.786  1.00  0.00           H  
ATOM   3240  C   PRO L  11     136.844 150.562 181.263  1.00  0.00           C  
ATOM   3241  O   PRO L  11     137.130 151.687 180.816  1.00  0.00           O  
ATOM   3242  N   ARG L  12     137.112 149.505 180.476  1.00  0.00           N  
ATOM   3243  HN  ARG L  12     137.101 148.587 180.866  1.00  0.00           H  
ATOM   3244  CA  ARG L  12     137.707 149.610 179.095  1.00  0.00           C  
ATOM   3245  HA  ARG L  12     138.669 150.080 179.240  1.00  0.00           H  
ATOM   3246  CB  ARG L  12     138.146 148.200 178.568  1.00  0.00           C  
ATOM   3247  HB1 ARG L  12     138.575 148.324 177.551  1.00  0.00           H  
ATOM   3248  HB2 ARG L  12     137.315 147.463 178.506  1.00  0.00           H  
ATOM   3249  CG  ARG L  12     139.218 147.616 179.480  1.00  0.00           C  
ATOM   3250  HG1 ARG L  12     138.648 147.332 180.391  1.00  0.00           H  
ATOM   3251  HG2 ARG L  12     139.947 148.375 179.834  1.00  0.00           H  
ATOM   3252  CD  ARG L  12     140.111 146.517 178.900  1.00  0.00           C  
ATOM   3253  HD1 ARG L  12     140.656 146.866 177.997  1.00  0.00           H  
ATOM   3254  HD2 ARG L  12     139.436 145.697 178.577  1.00  0.00           H  
ATOM   3255  NE  ARG L  12     141.099 146.077 179.954  1.00  0.00           N  
ATOM   3256  HE  ARG L  12     141.169 146.525 180.845  1.00  0.00           H  
ATOM   3257  CZ  ARG L  12     141.897 145.051 179.852  1.00  0.00           C  
ATOM   3258  NH1 ARG L  12     142.810 144.732 180.784  1.00  0.00           N  
ATOM   3259 HH11 ARG L  12     142.722 145.333 181.578  1.00  0.00           H  
ATOM   3260 HH12 ARG L  12     143.409 143.933 180.725  1.00  0.00           H  
ATOM   3261  NH2 ARG L  12     141.977 144.103 178.896  1.00  0.00           N  
ATOM   3262 HH21 ARG L  12     141.422 144.267 178.080  1.00  0.00           H  
ATOM   3263 HH22 ARG L  12     142.760 143.487 178.983  1.00  0.00           H  
ATOM   3264  C   ARG L  12     137.012 150.472 178.046  1.00  0.00           C  
ATOM   3265  O   ARG L  12     135.731 150.410 177.907  1.00  0.00           O  
ATOM   3266  N   ASN L  13     137.794 151.280 177.363  1.00  0.00           N  
ATOM   3267  HN  ASN L  13     138.779 151.295 177.513  1.00  0.00           H  
ATOM   3268  CA  ASN L  13     137.208 152.077 176.292  1.00  0.00           C  
ATOM   3269  HA  ASN L  13     136.356 151.634 175.797  1.00  0.00           H  
ATOM   3270  CB  ASN L  13     136.458 153.345 176.925  1.00  0.00           C  
ATOM   3271  HB1 ASN L  13     137.150 153.983 177.515  1.00  0.00           H  
ATOM   3272  HB2 ASN L  13     135.688 153.011 177.654  1.00  0.00           H  
ATOM   3273  CG  ASN L  13     135.759 154.303 175.973  1.00  0.00           C  
ATOM   3274  OD1 ASN L  13     135.778 154.116 174.785  1.00  0.00           O  
ATOM   3275  ND2 ASN L  13     135.163 155.394 176.426  1.00  0.00           N  
ATOM   3276 HD21 ASN L  13     134.594 155.816 175.720  1.00  0.00           H  
ATOM   3277 HD22 ASN L  13     135.117 155.599 177.404  1.00  0.00           H  
ATOM   3278  C   ASN L  13     138.333 152.429 175.339  1.00  0.00           C  
ATOM   3279  O   ASN L  13     139.415 152.793 175.737  1.00  0.00           O  
ATOM   3280  N   ARG L  14     138.072 152.321 174.014  1.00  0.00           N  
ATOM   3281  HN  ARG L  14     137.135 152.108 173.747  1.00  0.00           H  
ATOM   3282  CA  ARG L  14     139.099 152.488 172.931  1.00  0.00           C  
ATOM   3283  HA  ARG L  14     139.957 152.976 173.372  1.00  0.00           H  
ATOM   3284  CB  ARG L  14     139.517 151.198 172.317  1.00  0.00           C  
ATOM   3285  HB1 ARG L  14     140.112 151.440 171.410  1.00  0.00           H  
ATOM   3286  HB2 ARG L  14     138.632 150.674 171.894  1.00  0.00           H  
ATOM   3287  CG  ARG L  14     140.474 150.252 173.114  1.00  0.00           C  
ATOM   3288  HG1 ARG L  14     141.467 150.692 173.344  1.00  0.00           H  
ATOM   3289  HG2 ARG L  14     140.684 149.451 172.372  1.00  0.00           H  
ATOM   3290  CD  ARG L  14     139.995 149.535 174.362  1.00  0.00           C  
ATOM   3291  HD1 ARG L  14     139.907 150.071 175.331  1.00  0.00           H  
ATOM   3292  HD2 ARG L  14     140.673 148.669 174.523  1.00  0.00           H  
ATOM   3293  NE  ARG L  14     138.668 148.945 174.160  1.00  0.00           N  
ATOM   3294  HE  ARG L  14     137.997 149.409 173.582  1.00  0.00           H  
ATOM   3295  CZ  ARG L  14     138.209 147.865 174.784  1.00  0.00           C  
ATOM   3296  NH1 ARG L  14     136.968 147.475 174.647  1.00  0.00           N  
ATOM   3297 HH11 ARG L  14     136.333 148.248 174.650  1.00  0.00           H  
ATOM   3298 HH12 ARG L  14     136.807 146.885 175.438  1.00  0.00           H  
ATOM   3299  NH2 ARG L  14     139.008 147.093 175.469  1.00  0.00           N  
ATOM   3300 HH21 ARG L  14     139.931 147.211 175.103  1.00  0.00           H  
ATOM   3301 HH22 ARG L  14     138.866 146.104 175.507  1.00  0.00           H  
ATOM   3302  C   ARG L  14     138.489 153.500 171.914  1.00  0.00           C  
ATOM   3303  O   ARG L  14     138.895 153.616 170.753  1.00  0.00           O  
ATOM   3304  N   PHE L  15     137.464 154.248 172.333  1.00  0.00           N  
ATOM   3305  HN  PHE L  15     137.174 154.237 173.287  1.00  0.00           H  
ATOM   3306  CA  PHE L  15     136.809 155.255 171.469  1.00  0.00           C  
ATOM   3307  HA  PHE L  15     137.066 155.154 170.425  1.00  0.00           H  
ATOM   3308  CB  PHE L  15     135.216 154.997 171.539  1.00  0.00           C  
ATOM   3309  HB1 PHE L  15     134.937 155.285 172.575  1.00  0.00           H  
ATOM   3310  HB2 PHE L  15     135.022 153.903 171.512  1.00  0.00           H  
ATOM   3311  CG  PHE L  15     134.357 155.549 170.470  1.00  0.00           C  
ATOM   3312  CD1 PHE L  15     134.792 155.770 169.184  1.00  0.00           C  
ATOM   3313  HD1 PHE L  15     135.770 155.441 168.867  1.00  0.00           H  
ATOM   3314  CE1 PHE L  15     133.952 156.330 168.212  1.00  0.00           C  
ATOM   3315  HE1 PHE L  15     134.305 156.581 167.222  1.00  0.00           H  
ATOM   3316  CZ  PHE L  15     132.594 156.614 168.547  1.00  0.00           C  
ATOM   3317  HZ  PHE L  15     131.964 156.914 167.722  1.00  0.00           H  
ATOM   3318  CD2 PHE L  15     133.041 155.925 170.838  1.00  0.00           C  
ATOM   3319  HD2 PHE L  15     132.693 155.724 171.840  1.00  0.00           H  
ATOM   3320  CE2 PHE L  15     132.099 156.391 169.874  1.00  0.00           C  
ATOM   3321  HE2 PHE L  15     131.101 156.630 170.210  1.00  0.00           H  
ATOM   3322  C   PHE L  15     137.146 156.725 171.786  1.00  0.00           C  
ATOM   3323  OT1 PHE L  15     136.270 157.587 172.007  1.00  0.00           O  
ATOM   3324  OT2 PHE L  15     138.349 157.062 171.675  1.00  0.00           O  
TER    3325      PHE L  15                                                      
END
