# Supplementary material for: Ligand recognition and G protein coupling of the human itch receptor MRGPRX1
Source: Nat Commun. 2023 Aug 17;14:5004. doi: 10.1038/s41467-023-40705-z (PMC10435460; doi:10.1038/s41467-023-40705-z)
Supplement: Supplementary file 4 — Source Data [file 41467_2023_40705_MOESM4_ESM.zip › molecular dynamics simulations trajectories/Raw_data-simulation-output-model2-3.pdb]

TITLE     Title t=  10.00000 step= 5000                                         
REMARK    GENERATED BY TRJCONV                                                  
REMARK    THIS IS A SIMULATION BOX                                              
CRYST1  276.480  276.480  276.480  90.00  90.00  90.00 P 1           1          
ATOM      1  N   SER R  29     159.377 145.531 170.450  1.00  0.00           N  
ATOM      2  HT1 SER R  29     158.567 145.553 171.091  1.00  0.00           H  
ATOM      3  HT2 SER R  29     159.264 146.199 169.659  1.00  0.00           H  
ATOM      4  HT3 SER R  29     160.208 145.906 170.951  1.00  0.00           H  
ATOM      5  CA  SER R  29     159.568 144.113 170.113  1.00  0.00           C  
ATOM      6  HA  SER R  29     160.429 143.986 169.476  1.00  0.00           H  
ATOM      7  CB  SER R  29     159.974 143.292 171.399  1.00  0.00           C  
ATOM      8  HB1 SER R  29     160.997 143.510 171.759  1.00  0.00           H  
ATOM      9  HB2 SER R  29     159.904 142.180 171.322  1.00  0.00           H  
ATOM     10  OG  SER R  29     159.039 143.712 172.443  1.00  0.00           O  
ATOM     11  HG1 SER R  29     159.427 143.520 173.292  1.00  0.00           H  
ATOM     12  C   SER R  29     158.502 143.440 169.275  1.00  0.00           C  
ATOM     13  O   SER R  29     158.573 143.345 168.059  1.00  0.00           O  
ATOM     14  N   LEU R  30     157.423 142.994 169.959  1.00  0.00           N  
ATOM     15  HN  LEU R  30     157.421 143.083 170.959  1.00  0.00           H  
ATOM     16  CA  LEU R  30     156.217 142.480 169.266  1.00  0.00           C  
ATOM     17  HA  LEU R  30     156.454 141.632 168.656  1.00  0.00           H  
ATOM     18  CB  LEU R  30     155.226 142.127 170.335  1.00  0.00           C  
ATOM     19  HB1 LEU R  30     154.363 142.831 170.339  1.00  0.00           H  
ATOM     20  HB2 LEU R  30     155.678 142.103 171.350  1.00  0.00           H  
ATOM     21  CG  LEU R  30     154.618 140.688 170.118  1.00  0.00           C  
ATOM     22  HG  LEU R  30     155.493 139.998 170.114  1.00  0.00           H  
ATOM     23  CD1 LEU R  30     153.621 140.345 171.259  1.00  0.00           C  
ATOM     24 HD11 LEU R  30     152.794 141.083 171.136  1.00  0.00           H  
ATOM     25 HD12 LEU R  30     154.021 140.532 172.283  1.00  0.00           H  
ATOM     26 HD13 LEU R  30     153.291 139.298 171.092  1.00  0.00           H  
ATOM     27  CD2 LEU R  30     153.924 140.542 168.790  1.00  0.00           C  
ATOM     28 HD21 LEU R  30     154.650 140.695 167.967  1.00  0.00           H  
ATOM     29 HD22 LEU R  30     153.106 141.281 168.624  1.00  0.00           H  
ATOM     30 HD23 LEU R  30     153.574 139.496 168.624  1.00  0.00           H  
ATOM     31  C   LEU R  30     155.659 143.466 168.269  1.00  0.00           C  
ATOM     32  O   LEU R  30     155.227 143.067 167.167  1.00  0.00           O  
ATOM     33  N   THR R  31     155.659 144.726 168.678  1.00  0.00           N  
ATOM     34  HN  THR R  31     156.030 145.010 169.569  1.00  0.00           H  
ATOM     35  CA  THR R  31     155.263 145.938 167.917  1.00  0.00           C  
ATOM     36  HA  THR R  31     154.190 145.945 167.767  1.00  0.00           H  
ATOM     37  CB  THR R  31     155.717 147.205 168.569  1.00  0.00           C  
ATOM     38  HB  THR R  31     155.769 148.085 167.892  1.00  0.00           H  
ATOM     39  OG1 THR R  31     156.995 147.002 169.129  1.00  0.00           O  
ATOM     40  HG1 THR R  31     156.848 147.494 169.944  1.00  0.00           H  
ATOM     41  CG2 THR R  31     154.744 147.640 169.645  1.00  0.00           C  
ATOM     42 HG21 THR R  31     154.768 147.019 170.578  1.00  0.00           H  
ATOM     43 HG22 THR R  31     153.709 147.631 169.250  1.00  0.00           H  
ATOM     44 HG23 THR R  31     155.010 148.686 169.913  1.00  0.00           H  
ATOM     45  C   THR R  31     155.796 145.744 166.489  1.00  0.00           C  
ATOM     46  O   THR R  31     155.122 145.372 165.527  1.00  0.00           O  
ATOM     47  N   VAL R  32     157.124 145.727 166.336  1.00  0.00           N  
ATOM     48  HN  VAL R  32     157.717 146.132 167.026  1.00  0.00           H  
ATOM     49  CA  VAL R  32     157.781 145.647 164.966  1.00  0.00           C  
ATOM     50  HA  VAL R  32     157.088 146.233 164.372  1.00  0.00           H  
ATOM     51  CB  VAL R  32     159.185 146.302 164.979  1.00  0.00           C  
ATOM     52  HB  VAL R  32     159.744 146.245 164.027  1.00  0.00           H  
ATOM     53  CG1 VAL R  32     159.097 147.712 165.389  1.00  0.00           C  
ATOM     54 HG11 VAL R  32     158.635 147.822 166.390  1.00  0.00           H  
ATOM     55 HG12 VAL R  32     158.405 148.166 164.658  1.00  0.00           H  
ATOM     56 HG13 VAL R  32     160.101 148.194 165.350  1.00  0.00           H  
ATOM     57  CG2 VAL R  32     160.077 145.481 165.938  1.00  0.00           C  
ATOM     58 HG21 VAL R  32     160.403 144.570 165.397  1.00  0.00           H  
ATOM     59 HG22 VAL R  32     159.589 145.197 166.897  1.00  0.00           H  
ATOM     60 HG23 VAL R  32     160.951 146.084 166.275  1.00  0.00           H  
ATOM     61  C   VAL R  32     157.730 144.246 164.379  1.00  0.00           C  
ATOM     62  O   VAL R  32     157.779 144.147 163.156  1.00  0.00           O  
ATOM     63  N   LEU R  33     157.411 143.216 165.206  1.00  0.00           N  
ATOM     64  HN  LEU R  33     157.314 143.258 166.193  1.00  0.00           H  
ATOM     65  CA  LEU R  33     157.105 141.897 164.594  1.00  0.00           C  
ATOM     66  HA  LEU R  33     157.878 141.419 164.007  1.00  0.00           H  
ATOM     67  CB  LEU R  33     156.744 140.868 165.771  1.00  0.00           C  
ATOM     68  HB1 LEU R  33     155.684 140.970 166.095  1.00  0.00           H  
ATOM     69  HB2 LEU R  33     157.366 141.152 166.643  1.00  0.00           H  
ATOM     70  CG  LEU R  33     157.125 139.353 165.574  1.00  0.00           C  
ATOM     71  HG  LEU R  33     158.224 139.233 165.460  1.00  0.00           H  
ATOM     72  CD1 LEU R  33     156.822 138.671 166.909  1.00  0.00           C  
ATOM     73 HD11 LEU R  33     155.770 138.874 167.211  1.00  0.00           H  
ATOM     74 HD12 LEU R  33     157.458 139.019 167.750  1.00  0.00           H  
ATOM     75 HD13 LEU R  33     157.000 137.594 166.703  1.00  0.00           H  
ATOM     76  CD2 LEU R  33     156.501 138.690 164.313  1.00  0.00           C  
ATOM     77 HD21 LEU R  33     157.144 138.968 163.445  1.00  0.00           H  
ATOM     78 HD22 LEU R  33     155.544 139.187 164.029  1.00  0.00           H  
ATOM     79 HD23 LEU R  33     156.354 137.597 164.468  1.00  0.00           H  
ATOM     80  C   LEU R  33     155.862 141.975 163.739  1.00  0.00           C  
ATOM     81  O   LEU R  33     155.803 141.493 162.622  1.00  0.00           O  
ATOM     82  N   THR R  34     154.793 142.677 164.249  1.00  0.00           N  
ATOM     83  HN  THR R  34     154.905 143.097 165.147  1.00  0.00           H  
ATOM     84  CA  THR R  34     153.580 142.946 163.464  1.00  0.00           C  
ATOM     85  HA  THR R  34     153.200 141.992 163.143  1.00  0.00           H  
ATOM     86  CB  THR R  34     152.529 143.644 164.334  1.00  0.00           C  
ATOM     87  HB  THR R  34     152.853 144.687 164.572  1.00  0.00           H  
ATOM     88  OG1 THR R  34     152.268 142.849 165.495  1.00  0.00           O  
ATOM     89  HG1 THR R  34     153.141 142.813 165.908  1.00  0.00           H  
ATOM     90  CG2 THR R  34     151.195 143.757 163.593  1.00  0.00           C  
ATOM     91 HG21 THR R  34     150.848 142.769 163.204  1.00  0.00           H  
ATOM     92 HG22 THR R  34     151.323 144.458 162.743  1.00  0.00           H  
ATOM     93 HG23 THR R  34     150.448 144.087 164.345  1.00  0.00           H  
ATOM     94  C   THR R  34     153.874 143.693 162.234  1.00  0.00           C  
ATOM     95  O   THR R  34     153.317 143.361 161.142  1.00  0.00           O  
ATOM     96  N   CYS R  35     154.764 144.728 162.367  1.00  0.00           N  
ATOM     97  HN  CYS R  35     155.082 144.820 163.311  1.00  0.00           H  
ATOM     98  CA  CYS R  35     155.199 145.696 161.353  1.00  0.00           C  
ATOM     99  HA  CYS R  35     154.319 146.200 160.974  1.00  0.00           H  
ATOM    100  CB  CYS R  35     156.156 146.773 161.934  1.00  0.00           C  
ATOM    101  HB1 CYS R  35     156.800 147.237 161.157  1.00  0.00           H  
ATOM    102  HB2 CYS R  35     156.924 146.236 162.542  1.00  0.00           H  
ATOM    103  SG  CYS R  35     155.319 148.021 162.912  1.00  0.00           S  
ATOM    104  HG1 CYS R  35     155.490 148.850 161.892  1.00  0.00           H  
ATOM    105  C   CYS R  35     155.884 145.009 160.187  1.00  0.00           C  
ATOM    106  O   CYS R  35     155.523 145.225 159.048  1.00  0.00           O  
ATOM    107  N   ILE R  36     156.764 144.002 160.431  1.00  0.00           N  
ATOM    108  HN  ILE R  36     157.022 143.978 161.390  1.00  0.00           H  
ATOM    109  CA  ILE R  36     157.382 143.147 159.419  1.00  0.00           C  
ATOM    110  HA  ILE R  36     157.976 143.843 158.847  1.00  0.00           H  
ATOM    111  CB  ILE R  36     158.458 142.266 159.954  1.00  0.00           C  
ATOM    112  HB  ILE R  36     157.983 141.651 160.747  1.00  0.00           H  
ATOM    113  CG2 ILE R  36     158.885 141.204 158.894  1.00  0.00           C  
ATOM    114 HG21 ILE R  36     159.273 141.700 157.975  1.00  0.00           H  
ATOM    115 HG22 ILE R  36     157.990 140.566 158.789  1.00  0.00           H  
ATOM    116 HG23 ILE R  36     159.677 140.518 159.242  1.00  0.00           H  
ATOM    117  CG1 ILE R  36     159.618 143.093 160.607  1.00  0.00           C  
ATOM    118 HG11 ILE R  36     159.311 143.860 161.350  1.00  0.00           H  
ATOM    119 HG12 ILE R  36     160.218 143.543 159.782  1.00  0.00           H  
ATOM    120  CD  ILE R  36     160.739 142.236 161.368  1.00  0.00           C  
ATOM    121  HD1 ILE R  36     161.418 141.642 160.721  1.00  0.00           H  
ATOM    122  HD2 ILE R  36     160.227 141.503 162.041  1.00  0.00           H  
ATOM    123  HD3 ILE R  36     161.320 142.839 162.088  1.00  0.00           H  
ATOM    124  C   ILE R  36     156.376 142.453 158.606  1.00  0.00           C  
ATOM    125  O   ILE R  36     156.421 142.531 157.389  1.00  0.00           O  
ATOM    126  N   VAL R  37     155.402 141.767 159.203  1.00  0.00           N  
ATOM    127  HN  VAL R  37     155.390 141.737 160.202  1.00  0.00           H  
ATOM    128  CA  VAL R  37     154.373 140.983 158.498  1.00  0.00           C  
ATOM    129  HA  VAL R  37     154.852 140.303 157.803  1.00  0.00           H  
ATOM    130  CB  VAL R  37     153.680 140.061 159.478  1.00  0.00           C  
ATOM    131  HB  VAL R  37     153.279 140.599 160.364  1.00  0.00           H  
ATOM    132  CG1 VAL R  37     152.563 139.266 158.832  1.00  0.00           C  
ATOM    133 HG11 VAL R  37     152.895 138.941 157.822  1.00  0.00           H  
ATOM    134 HG12 VAL R  37     151.623 139.849 158.724  1.00  0.00           H  
ATOM    135 HG13 VAL R  37     152.289 138.336 159.381  1.00  0.00           H  
ATOM    136  CG2 VAL R  37     154.793 139.118 160.049  1.00  0.00           C  
ATOM    137 HG21 VAL R  37     154.477 138.188 160.550  1.00  0.00           H  
ATOM    138 HG22 VAL R  37     155.500 139.748 160.623  1.00  0.00           H  
ATOM    139 HG23 VAL R  37     155.346 138.700 159.185  1.00  0.00           H  
ATOM    140  C   VAL R  37     153.448 141.886 157.738  1.00  0.00           C  
ATOM    141  O   VAL R  37     152.939 141.651 156.623  1.00  0.00           O  
ATOM    142  N   SER R  38     153.180 143.047 158.387  1.00  0.00           N  
ATOM    143  HN  SER R  38     153.311 143.176 159.362  1.00  0.00           H  
ATOM    144  CA  SER R  38     152.278 143.961 157.868  1.00  0.00           C  
ATOM    145  HA  SER R  38     151.348 143.415 157.714  1.00  0.00           H  
ATOM    146  CB  SER R  38     151.872 145.149 158.723  1.00  0.00           C  
ATOM    147  HB1 SER R  38     151.144 145.778 158.177  1.00  0.00           H  
ATOM    148  HB2 SER R  38     152.798 145.725 158.972  1.00  0.00           H  
ATOM    149  OG  SER R  38     151.373 144.666 160.017  1.00  0.00           O  
ATOM    150  HG1 SER R  38     152.044 144.026 160.275  1.00  0.00           H  
ATOM    151  C   SER R  38     152.727 144.586 156.551  1.00  0.00           C  
ATOM    152  O   SER R  38     151.942 144.648 155.626  1.00  0.00           O  
ATOM    153  N   LEU R  39     153.972 144.987 156.432  1.00  0.00           N  
ATOM    154  HN  LEU R  39     154.410 145.244 157.297  1.00  0.00           H  
ATOM    155  CA  LEU R  39     154.605 145.467 155.218  1.00  0.00           C  
ATOM    156  HA  LEU R  39     154.101 146.354 154.871  1.00  0.00           H  
ATOM    157  CB  LEU R  39     156.112 145.647 155.497  1.00  0.00           C  
ATOM    158  HB1 LEU R  39     156.648 144.669 155.452  1.00  0.00           H  
ATOM    159  HB2 LEU R  39     156.116 145.995 156.550  1.00  0.00           H  
ATOM    160  CG  LEU R  39     156.945 146.703 154.648  1.00  0.00           C  
ATOM    161  HG  LEU R  39     156.401 147.662 154.776  1.00  0.00           H  
ATOM    162  CD1 LEU R  39     158.404 146.755 154.991  1.00  0.00           C  
ATOM    163 HD11 LEU R  39     158.922 147.452 154.308  1.00  0.00           H  
ATOM    164 HD12 LEU R  39     158.949 145.785 154.926  1.00  0.00           H  
ATOM    165 HD13 LEU R  39     158.490 147.140 156.029  1.00  0.00           H  
ATOM    166  CD2 LEU R  39     156.877 146.349 153.143  1.00  0.00           C  
ATOM    167 HD21 LEU R  39     155.868 146.628 152.775  1.00  0.00           H  
ATOM    168 HD22 LEU R  39     156.952 145.271 152.885  1.00  0.00           H  
ATOM    169 HD23 LEU R  39     157.573 146.886 152.469  1.00  0.00           H  
ATOM    170  C   LEU R  39     154.452 144.514 154.042  1.00  0.00           C  
ATOM    171  O   LEU R  39     154.034 144.869 152.923  1.00  0.00           O  
ATOM    172  N   VAL R  40     154.672 143.189 154.299  1.00  0.00           N  
ATOM    173  HN  VAL R  40     154.794 142.790 155.202  1.00  0.00           H  
ATOM    174  CA  VAL R  40     154.444 142.197 153.274  1.00  0.00           C  
ATOM    175  HA  VAL R  40     155.025 142.452 152.407  1.00  0.00           H  
ATOM    176  CB  VAL R  40     154.801 140.782 153.632  1.00  0.00           C  
ATOM    177  HB  VAL R  40     154.170 140.426 154.472  1.00  0.00           H  
ATOM    178  CG1 VAL R  40     154.720 139.844 152.447  1.00  0.00           C  
ATOM    179 HG11 VAL R  40     155.413 140.280 151.702  1.00  0.00           H  
ATOM    180 HG12 VAL R  40     153.670 139.626 152.131  1.00  0.00           H  
ATOM    181 HG13 VAL R  40     155.113 138.821 152.633  1.00  0.00           H  
ATOM    182  CG2 VAL R  40     156.273 140.854 154.181  1.00  0.00           C  
ATOM    183 HG21 VAL R  40     156.449 141.392 155.142  1.00  0.00           H  
ATOM    184 HG22 VAL R  40     156.837 141.430 153.424  1.00  0.00           H  
ATOM    185 HG23 VAL R  40     156.741 139.847 154.237  1.00  0.00           H  
ATOM    186  C   VAL R  40     153.046 142.097 152.832  1.00  0.00           C  
ATOM    187  O   VAL R  40     152.671 141.955 151.647  1.00  0.00           O  
ATOM    188  N   GLY R  41     152.149 142.173 153.850  1.00  0.00           N  
ATOM    189  HN  GLY R  41     152.487 142.408 154.760  1.00  0.00           H  
ATOM    190  CA  GLY R  41     150.747 142.106 153.660  1.00  0.00           C  
ATOM    191  HA1 GLY R  41     150.257 142.149 154.628  1.00  0.00           H  
ATOM    192  HA2 GLY R  41     150.521 141.185 153.157  1.00  0.00           H  
ATOM    193  C   GLY R  41     150.126 143.209 152.808  1.00  0.00           C  
ATOM    194  O   GLY R  41     149.346 143.000 151.877  1.00  0.00           O  
ATOM    195  N   LEU R  42     150.444 144.448 153.209  1.00  0.00           N  
ATOM    196  HN  LEU R  42     150.842 144.565 154.108  1.00  0.00           H  
ATOM    197  CA  LEU R  42     149.964 145.683 152.531  1.00  0.00           C  
ATOM    198  HA  LEU R  42     148.911 145.812 152.751  1.00  0.00           H  
ATOM    199  CB  LEU R  42     150.599 147.062 152.971  1.00  0.00           C  
ATOM    200  HB1 LEU R  42     150.775 147.751 152.111  1.00  0.00           H  
ATOM    201  HB2 LEU R  42     151.672 146.883 153.229  1.00  0.00           H  
ATOM    202  CG  LEU R  42     149.901 147.860 154.095  1.00  0.00           C  
ATOM    203  HG  LEU R  42     148.815 147.631 154.085  1.00  0.00           H  
ATOM    204  CD1 LEU R  42     150.340 147.469 155.495  1.00  0.00           C  
ATOM    205 HD11 LEU R  42     151.421 147.732 155.543  1.00  0.00           H  
ATOM    206 HD12 LEU R  42     150.181 146.381 155.595  1.00  0.00           H  
ATOM    207 HD13 LEU R  42     149.859 148.040 156.324  1.00  0.00           H  
ATOM    208  CD2 LEU R  42     150.097 149.355 153.824  1.00  0.00           C  
ATOM    209 HD21 LEU R  42     149.530 149.708 152.938  1.00  0.00           H  
ATOM    210 HD22 LEU R  42     151.189 149.507 153.687  1.00  0.00           H  
ATOM    211 HD23 LEU R  42     149.737 149.881 154.730  1.00  0.00           H  
ATOM    212  C   LEU R  42     150.250 145.646 151.104  1.00  0.00           C  
ATOM    213  O   LEU R  42     149.403 145.961 150.313  1.00  0.00           O  
ATOM    214  N   THR R  43     151.422 145.133 150.710  1.00  0.00           N  
ATOM    215  HN  THR R  43     152.089 144.981 151.435  1.00  0.00           H  
ATOM    216  CA  THR R  43     151.783 145.049 149.261  1.00  0.00           C  
ATOM    217  HA  THR R  43     151.252 145.771 148.662  1.00  0.00           H  
ATOM    218  CB  THR R  43     153.282 145.507 149.113  1.00  0.00           C  
ATOM    219  HB  THR R  43     153.489 145.399 148.025  1.00  0.00           H  
ATOM    220  OG1 THR R  43     154.135 144.664 149.923  1.00  0.00           O  
ATOM    221  HG1 THR R  43     154.229 144.987 150.815  1.00  0.00           H  
ATOM    222  CG2 THR R  43     153.502 146.982 149.535  1.00  0.00           C  
ATOM    223 HG21 THR R  43     153.427 146.971 150.645  1.00  0.00           H  
ATOM    224 HG22 THR R  43     152.831 147.677 148.991  1.00  0.00           H  
ATOM    225 HG23 THR R  43     154.568 147.219 149.341  1.00  0.00           H  
ATOM    226  C   THR R  43     151.402 143.695 148.635  1.00  0.00           C  
ATOM    227  O   THR R  43     151.213 143.633 147.383  1.00  0.00           O  
ATOM    228  N   GLY R  44     151.183 142.560 149.408  1.00  0.00           N  
ATOM    229  HN  GLY R  44     151.294 142.569 150.397  1.00  0.00           H  
ATOM    230  CA  GLY R  44     150.637 141.369 148.808  1.00  0.00           C  
ATOM    231  HA1 GLY R  44     150.544 140.648 149.605  1.00  0.00           H  
ATOM    232  HA2 GLY R  44     151.272 141.068 147.991  1.00  0.00           H  
ATOM    233  C   GLY R  44     149.211 141.591 148.263  1.00  0.00           C  
ATOM    234  O   GLY R  44     148.844 141.250 147.169  1.00  0.00           O  
ATOM    235  N   ASN R  45     148.411 142.297 149.108  1.00  0.00           N  
ATOM    236  HN  ASN R  45     148.753 142.590 149.994  1.00  0.00           H  
ATOM    237  CA  ASN R  45     147.112 142.691 148.584  1.00  0.00           C  
ATOM    238  HA  ASN R  45     146.633 141.816 148.167  1.00  0.00           H  
ATOM    239  CB  ASN R  45     146.116 143.182 149.707  1.00  0.00           C  
ATOM    240  HB1 ASN R  45     145.100 143.400 149.314  1.00  0.00           H  
ATOM    241  HB2 ASN R  45     146.512 144.119 150.161  1.00  0.00           H  
ATOM    242  CG  ASN R  45     145.955 142.068 150.813  1.00  0.00           C  
ATOM    243  OD1 ASN R  45     145.135 141.229 150.541  1.00  0.00           O  
ATOM    244  ND2 ASN R  45     146.661 142.104 151.983  1.00  0.00           N  
ATOM    245 HD21 ASN R  45     146.345 141.499 152.720  1.00  0.00           H  
ATOM    246 HD22 ASN R  45     147.377 142.797 152.036  1.00  0.00           H  
ATOM    247  C   ASN R  45     147.152 143.777 147.518  1.00  0.00           C  
ATOM    248  O   ASN R  45     146.316 143.714 146.614  1.00  0.00           O  
ATOM    249  N   ALA R  46     148.171 144.663 147.472  1.00  0.00           N  
ATOM    250  HN  ALA R  46     148.813 144.782 148.232  1.00  0.00           H  
ATOM    251  CA  ALA R  46     148.103 145.732 146.487  1.00  0.00           C  
ATOM    252  HA  ALA R  46     147.121 146.178 146.570  1.00  0.00           H  
ATOM    253  CB  ALA R  46     149.198 146.775 146.867  1.00  0.00           C  
ATOM    254  HB1 ALA R  46     150.172 146.252 146.772  1.00  0.00           H  
ATOM    255  HB2 ALA R  46     148.987 147.093 147.907  1.00  0.00           H  
ATOM    256  HB3 ALA R  46     149.293 147.612 146.142  1.00  0.00           H  
ATOM    257  C   ALA R  46     148.181 145.265 145.073  1.00  0.00           C  
ATOM    258  O   ALA R  46     147.419 145.710 144.146  1.00  0.00           O  
ATOM    259  N   VAL R  47     149.153 144.366 144.760  1.00  0.00           N  
ATOM    260  HN  VAL R  47     149.837 144.095 145.441  1.00  0.00           H  
ATOM    261  CA  VAL R  47     149.266 143.791 143.436  1.00  0.00           C  
ATOM    262  HA  VAL R  47     149.281 144.532 142.658  1.00  0.00           H  
ATOM    263  CB  VAL R  47     150.612 142.973 143.417  1.00  0.00           C  
ATOM    264  HB  VAL R  47     151.474 143.636 143.624  1.00  0.00           H  
ATOM    265  CG1 VAL R  47     150.547 141.833 144.481  1.00  0.00           C  
ATOM    266 HG11 VAL R  47     149.757 141.104 144.215  1.00  0.00           H  
ATOM    267 HG12 VAL R  47     150.323 142.110 145.532  1.00  0.00           H  
ATOM    268 HG13 VAL R  47     151.548 141.372 144.595  1.00  0.00           H  
ATOM    269  CG2 VAL R  47     150.827 142.402 141.905  1.00  0.00           C  
ATOM    270 HG21 VAL R  47     150.621 143.295 141.275  1.00  0.00           H  
ATOM    271 HG22 VAL R  47     150.001 141.677 141.719  1.00  0.00           H  
ATOM    272 HG23 VAL R  47     151.728 141.786 141.700  1.00  0.00           H  
ATOM    273  C   VAL R  47     148.093 142.900 143.028  1.00  0.00           C  
ATOM    274  O   VAL R  47     147.658 142.943 141.915  1.00  0.00           O  
ATOM    275  N   VAL R  48     147.485 142.147 144.023  1.00  0.00           N  
ATOM    276  HN  VAL R  48     147.822 142.117 144.964  1.00  0.00           H  
ATOM    277  CA  VAL R  48     146.221 141.446 143.873  1.00  0.00           C  
ATOM    278  HA  VAL R  48     146.249 140.930 142.934  1.00  0.00           H  
ATOM    279  CB  VAL R  48     145.951 140.398 144.896  1.00  0.00           C  
ATOM    280  HB  VAL R  48     146.015 140.894 145.894  1.00  0.00           H  
ATOM    281  CG1 VAL R  48     144.553 139.698 144.695  1.00  0.00           C  
ATOM    282 HG11 VAL R  48     144.521 139.205 143.704  1.00  0.00           H  
ATOM    283 HG12 VAL R  48     143.642 140.322 144.681  1.00  0.00           H  
ATOM    284 HG13 VAL R  48     144.575 138.903 145.475  1.00  0.00           H  
ATOM    285  CG2 VAL R  48     147.074 139.320 144.705  1.00  0.00           C  
ATOM    286 HG21 VAL R  48     148.049 139.668 145.105  1.00  0.00           H  
ATOM    287 HG22 VAL R  48     147.343 139.112 143.642  1.00  0.00           H  
ATOM    288 HG23 VAL R  48     146.783 138.355 145.167  1.00  0.00           H  
ATOM    289  C   VAL R  48     145.059 142.344 143.613  1.00  0.00           C  
ATOM    290  O   VAL R  48     144.345 142.033 142.736  1.00  0.00           O  
ATOM    291  N   LEU R  49     144.955 143.548 144.257  1.00  0.00           N  
ATOM    292  HN  LEU R  49     145.606 143.782 144.983  1.00  0.00           H  
ATOM    293  CA  LEU R  49     143.948 144.538 143.898  1.00  0.00           C  
ATOM    294  HA  LEU R  49     142.962 144.099 144.031  1.00  0.00           H  
ATOM    295  CB  LEU R  49     144.043 145.767 144.854  1.00  0.00           C  
ATOM    296  HB1 LEU R  49     143.546 146.609 144.320  1.00  0.00           H  
ATOM    297  HB2 LEU R  49     145.138 145.923 144.980  1.00  0.00           H  
ATOM    298  CG  LEU R  49     143.315 145.425 146.147  1.00  0.00           C  
ATOM    299  HG  LEU R  49     143.607 144.373 146.371  1.00  0.00           H  
ATOM    300  CD1 LEU R  49     143.848 146.252 147.318  1.00  0.00           C  
ATOM    301 HD11 LEU R  49     143.650 147.322 147.119  1.00  0.00           H  
ATOM    302 HD12 LEU R  49     144.940 146.310 147.528  1.00  0.00           H  
ATOM    303 HD13 LEU R  49     143.331 145.888 148.230  1.00  0.00           H  
ATOM    304  CD2 LEU R  49     141.838 145.649 145.967  1.00  0.00           C  
ATOM    305 HD21 LEU R  49     141.457 146.006 144.987  1.00  0.00           H  
ATOM    306 HD22 LEU R  49     141.533 146.589 146.466  1.00  0.00           H  
ATOM    307 HD23 LEU R  49     141.191 144.822 146.327  1.00  0.00           H  
ATOM    308  C   LEU R  49     143.945 144.998 142.462  1.00  0.00           C  
ATOM    309  O   LEU R  49     142.942 145.175 141.810  1.00  0.00           O  
ATOM    310  N   TRP R  50     145.167 145.217 142.012  1.00  0.00           N  
ATOM    311  HN  TRP R  50     145.907 144.932 142.618  1.00  0.00           H  
ATOM    312  CA  TRP R  50     145.377 145.652 140.664  1.00  0.00           C  
ATOM    313  HA  TRP R  50     144.410 145.956 140.296  1.00  0.00           H  
ATOM    314  CB  TRP R  50     146.299 146.933 140.593  1.00  0.00           C  
ATOM    315  HB1 TRP R  50     147.232 146.650 140.056  1.00  0.00           H  
ATOM    316  HB2 TRP R  50     146.693 147.185 141.602  1.00  0.00           H  
ATOM    317  CG  TRP R  50     145.757 148.159 139.918  1.00  0.00           C  
ATOM    318  CD1 TRP R  50     145.742 148.325 138.539  1.00  0.00           C  
ATOM    319  HD1 TRP R  50     146.061 147.530 137.872  1.00  0.00           H  
ATOM    320  NE1 TRP R  50     145.370 149.562 138.205  1.00  0.00           N  
ATOM    321  HE1 TRP R  50     145.140 149.773 137.279  1.00  0.00           H  
ATOM    322  CE2 TRP R  50     144.995 150.236 139.370  1.00  0.00           C  
ATOM    323  CD2 TRP R  50     145.172 149.297 140.494  1.00  0.00           C  
ATOM    324  CE3 TRP R  50     144.685 149.685 141.721  1.00  0.00           C  
ATOM    325  HE3 TRP R  50     144.792 149.109 142.633  1.00  0.00           H  
ATOM    326  CZ3 TRP R  50     144.212 150.977 141.870  1.00  0.00           C  
ATOM    327  HZ3 TRP R  50     143.927 151.277 142.870  1.00  0.00           H  
ATOM    328  CZ2 TRP R  50     144.438 151.494 139.506  1.00  0.00           C  
ATOM    329  HZ2 TRP R  50     144.309 152.213 138.712  1.00  0.00           H  
ATOM    330  CH2 TRP R  50     144.149 151.915 140.812  1.00  0.00           C  
ATOM    331  HH2 TRP R  50     143.654 152.870 140.924  1.00  0.00           H  
ATOM    332  C   TRP R  50     145.938 144.465 139.695  1.00  0.00           C  
ATOM    333  O   TRP R  50     146.537 144.680 138.662  1.00  0.00           O  
ATOM    334  N   LEU R  51     145.639 143.147 140.011  1.00  0.00           N  
ATOM    335  HN  LEU R  51     145.133 142.958 140.851  1.00  0.00           H  
ATOM    336  CA  LEU R  51     145.910 141.857 139.247  1.00  0.00           C  
ATOM    337  HA  LEU R  51     145.666 141.072 139.933  1.00  0.00           H  
ATOM    338  CB  LEU R  51     145.063 141.741 137.992  1.00  0.00           C  
ATOM    339  HB1 LEU R  51     145.357 140.867 137.370  1.00  0.00           H  
ATOM    340  HB2 LEU R  51     145.298 142.680 137.467  1.00  0.00           H  
ATOM    341  CG  LEU R  51     143.571 141.660 138.238  1.00  0.00           C  
ATOM    342  HG  LEU R  51     143.204 142.552 138.786  1.00  0.00           H  
ATOM    343  CD1 LEU R  51     142.890 141.702 136.838  1.00  0.00           C  
ATOM    344 HD11 LEU R  51     141.823 141.473 137.011  1.00  0.00           H  
ATOM    345 HD12 LEU R  51     143.322 140.948 136.147  1.00  0.00           H  
ATOM    346 HD13 LEU R  51     143.127 142.712 136.424  1.00  0.00           H  
ATOM    347  CD2 LEU R  51     143.234 140.359 138.983  1.00  0.00           C  
ATOM    348 HD21 LEU R  51     143.954 139.624 138.572  1.00  0.00           H  
ATOM    349 HD22 LEU R  51     142.178 140.151 138.724  1.00  0.00           H  
ATOM    350 HD23 LEU R  51     143.278 140.330 140.093  1.00  0.00           H  
ATOM    351  C   LEU R  51     147.321 141.534 138.671  1.00  0.00           C  
ATOM    352  OT1 LEU R  51     148.218 142.378 138.677  1.00  0.00           O  
ATOM    353  OT2 LEU R  51     147.508 140.358 138.245  1.00  0.00           O  
ATOM    354  N   ASN R  59     134.882 137.193 137.065  1.00  0.00           N  
ATOM    355  HT1 ASN R  59     134.898 137.493 136.071  1.00  0.00           H  
ATOM    356  HT2 ASN R  59     135.869 136.902 137.206  1.00  0.00           H  
ATOM    357  HT3 ASN R  59     134.590 138.021 137.620  1.00  0.00           H  
ATOM    358  CA  ASN R  59     133.860 136.085 137.237  1.00  0.00           C  
ATOM    359  HA  ASN R  59     133.028 136.529 136.717  1.00  0.00           H  
ATOM    360  CB  ASN R  59     134.412 134.761 136.507  1.00  0.00           C  
ATOM    361  HB1 ASN R  59     134.503 135.052 135.445  1.00  0.00           H  
ATOM    362  HB2 ASN R  59     133.694 133.933 136.651  1.00  0.00           H  
ATOM    363  CG  ASN R  59     135.753 134.107 136.919  1.00  0.00           C  
ATOM    364  OD1 ASN R  59     135.926 133.263 137.801  1.00  0.00           O  
ATOM    365  ND2 ASN R  59     136.784 134.416 136.121  1.00  0.00           N  
ATOM    366 HD21 ASN R  59     137.684 133.991 136.164  1.00  0.00           H  
ATOM    367 HD22 ASN R  59     136.690 135.127 135.424  1.00  0.00           H  
ATOM    368  C   ASN R  59     133.329 135.925 138.732  1.00  0.00           C  
ATOM    369  O   ASN R  59     133.725 136.735 139.589  1.00  0.00           O  
ATOM    370  N   ALA R  60     132.339 135.039 138.948  1.00  0.00           N  
ATOM    371  HN  ALA R  60     131.933 134.499 138.217  1.00  0.00           H  
ATOM    372  CA  ALA R  60     131.846 134.610 140.273  1.00  0.00           C  
ATOM    373  HA  ALA R  60     131.590 135.539 140.762  1.00  0.00           H  
ATOM    374  CB  ALA R  60     130.495 133.798 140.190  1.00  0.00           C  
ATOM    375  HB1 ALA R  60     130.801 132.809 139.772  1.00  0.00           H  
ATOM    376  HB2 ALA R  60     129.806 134.426 139.599  1.00  0.00           H  
ATOM    377  HB3 ALA R  60     130.042 133.657 141.194  1.00  0.00           H  
ATOM    378  C   ALA R  60     132.980 134.014 141.045  1.00  0.00           C  
ATOM    379  O   ALA R  60     134.013 133.680 140.393  1.00  0.00           O  
ATOM    380  N   PHE R  61     132.874 133.952 142.429  1.00  0.00           N  
ATOM    381  HN  PHE R  61     132.039 133.856 142.964  1.00  0.00           H  
ATOM    382  CA  PHE R  61     134.090 133.718 143.210  1.00  0.00           C  
ATOM    383  HA  PHE R  61     133.838 133.791 144.255  1.00  0.00           H  
ATOM    384  CB  PHE R  61     134.647 132.338 142.887  1.00  0.00           C  
ATOM    385  HB1 PHE R  61     135.207 132.410 141.917  1.00  0.00           H  
ATOM    386  HB2 PHE R  61     133.799 131.620 142.846  1.00  0.00           H  
ATOM    387  CG  PHE R  61     135.714 131.898 143.866  1.00  0.00           C  
ATOM    388  CD1 PHE R  61     137.054 132.167 143.676  1.00  0.00           C  
ATOM    389  HD1 PHE R  61     137.231 132.841 142.843  1.00  0.00           H  
ATOM    390  CE1 PHE R  61     137.990 131.652 144.576  1.00  0.00           C  
ATOM    391  HE1 PHE R  61     139.068 131.740 144.471  1.00  0.00           H  
ATOM    392  CZ  PHE R  61     137.584 130.854 145.652  1.00  0.00           C  
ATOM    393  HZ  PHE R  61     138.302 130.321 146.263  1.00  0.00           H  
ATOM    394  CD2 PHE R  61     135.286 131.082 144.933  1.00  0.00           C  
ATOM    395  HD2 PHE R  61     134.211 131.028 145.048  1.00  0.00           H  
ATOM    396  CE2 PHE R  61     136.194 130.597 145.837  1.00  0.00           C  
ATOM    397  HE2 PHE R  61     135.800 130.062 146.697  1.00  0.00           H  
ATOM    398  C   PHE R  61     135.151 134.849 143.172  1.00  0.00           C  
ATOM    399  O   PHE R  61     135.476 135.286 144.268  1.00  0.00           O  
ATOM    400  N   SER R  62     135.514 135.396 142.067  1.00  0.00           N  
ATOM    401  HN  SER R  62     135.327 134.901 141.217  1.00  0.00           H  
ATOM    402  CA  SER R  62     136.480 136.471 142.037  1.00  0.00           C  
ATOM    403  HA  SER R  62     137.314 136.128 142.628  1.00  0.00           H  
ATOM    404  CB  SER R  62     136.928 136.707 140.579  1.00  0.00           C  
ATOM    405  HB1 SER R  62     137.605 137.573 140.752  1.00  0.00           H  
ATOM    406  HB2 SER R  62     136.070 137.107 140.007  1.00  0.00           H  
ATOM    407  OG  SER R  62     137.656 135.625 139.923  1.00  0.00           O  
ATOM    408  HG1 SER R  62     138.426 135.393 140.439  1.00  0.00           H  
ATOM    409  C   SER R  62     135.960 137.821 142.554  1.00  0.00           C  
ATOM    410  O   SER R  62     136.860 138.508 143.081  1.00  0.00           O  
ATOM    411  N   ILE R  63     134.672 138.174 142.516  1.00  0.00           N  
ATOM    412  HN  ILE R  63     134.061 137.565 142.017  1.00  0.00           H  
ATOM    413  CA  ILE R  63     134.114 139.331 143.206  1.00  0.00           C  
ATOM    414  HA  ILE R  63     134.679 140.209 142.931  1.00  0.00           H  
ATOM    415  CB  ILE R  63     132.594 139.456 142.956  1.00  0.00           C  
ATOM    416  HB  ILE R  63     132.201 138.454 143.250  1.00  0.00           H  
ATOM    417  CG2 ILE R  63     132.031 140.573 143.814  1.00  0.00           C  
ATOM    418 HG21 ILE R  63     132.712 141.440 143.654  1.00  0.00           H  
ATOM    419 HG22 ILE R  63     131.875 140.442 144.904  1.00  0.00           H  
ATOM    420 HG23 ILE R  63     131.041 140.853 143.417  1.00  0.00           H  
ATOM    421  CG1 ILE R  63     132.235 139.684 141.435  1.00  0.00           C  
ATOM    422 HG11 ILE R  63     131.149 139.942 141.374  1.00  0.00           H  
ATOM    423 HG12 ILE R  63     132.509 138.820 140.793  1.00  0.00           H  
ATOM    424  CD  ILE R  63     133.033 140.808 140.784  1.00  0.00           C  
ATOM    425  HD1 ILE R  63     134.101 140.777 141.089  1.00  0.00           H  
ATOM    426  HD2 ILE R  63     132.582 141.723 141.217  1.00  0.00           H  
ATOM    427  HD3 ILE R  63     132.835 140.900 139.692  1.00  0.00           H  
ATOM    428  C   ILE R  63     134.324 139.367 144.703  1.00  0.00           C  
ATOM    429  O   ILE R  63     134.749 140.376 145.211  1.00  0.00           O  
ATOM    430  N   TYR R  64     134.042 138.306 145.513  1.00  0.00           N  
ATOM    431  HN  TYR R  64     133.600 137.514 145.086  1.00  0.00           H  
ATOM    432  CA  TYR R  64     134.299 138.214 146.957  1.00  0.00           C  
ATOM    433  HA  TYR R  64     133.855 139.084 147.415  1.00  0.00           H  
ATOM    434  CB  TYR R  64     133.897 136.830 147.543  1.00  0.00           C  
ATOM    435  HB1 TYR R  64     134.159 136.677 148.613  1.00  0.00           H  
ATOM    436  HB2 TYR R  64     134.410 135.987 147.012  1.00  0.00           H  
ATOM    437  CG  TYR R  64     132.427 136.611 147.266  1.00  0.00           C  
ATOM    438  CD1 TYR R  64     131.447 137.073 148.159  1.00  0.00           C  
ATOM    439  HD1 TYR R  64     131.835 137.555 149.049  1.00  0.00           H  
ATOM    440  CE1 TYR R  64     130.079 136.816 147.996  1.00  0.00           C  
ATOM    441  HE1 TYR R  64     129.370 137.113 148.759  1.00  0.00           H  
ATOM    442  CZ  TYR R  64     129.707 136.095 146.847  1.00  0.00           C  
ATOM    443  OH  TYR R  64     128.403 135.624 146.716  1.00  0.00           O  
ATOM    444  HH  TYR R  64     128.478 134.771 146.275  1.00  0.00           H  
ATOM    445  CD2 TYR R  64     131.988 135.939 146.110  1.00  0.00           C  
ATOM    446  HD2 TYR R  64     132.768 135.593 145.447  1.00  0.00           H  
ATOM    447  CE2 TYR R  64     130.640 135.681 145.932  1.00  0.00           C  
ATOM    448  HE2 TYR R  64     130.207 135.284 145.014  1.00  0.00           H  
ATOM    449  C   TYR R  64     135.767 138.428 147.197  1.00  0.00           C  
ATOM    450  O   TYR R  64     136.188 139.138 148.138  1.00  0.00           O  
ATOM    451  N   ILE R  65     136.671 137.829 146.433  1.00  0.00           N  
ATOM    452  HN  ILE R  65     136.305 137.294 145.680  1.00  0.00           H  
ATOM    453  CA  ILE R  65     138.156 137.956 146.574  1.00  0.00           C  
ATOM    454  HA  ILE R  65     138.467 137.606 147.543  1.00  0.00           H  
ATOM    455  CB  ILE R  65     138.905 137.127 145.523  1.00  0.00           C  
ATOM    456  HB  ILE R  65     138.670 137.453 144.486  1.00  0.00           H  
ATOM    457  CG2 ILE R  65     140.396 137.382 145.752  1.00  0.00           C  
ATOM    458 HG21 ILE R  65     140.612 137.058 146.790  1.00  0.00           H  
ATOM    459 HG22 ILE R  65     140.776 138.408 145.545  1.00  0.00           H  
ATOM    460 HG23 ILE R  65     141.019 136.684 145.149  1.00  0.00           H  
ATOM    461  CG1 ILE R  65     138.657 135.631 145.562  1.00  0.00           C  
ATOM    462 HG11 ILE R  65     139.395 135.156 144.871  1.00  0.00           H  
ATOM    463 HG12 ILE R  65     137.684 135.345 145.096  1.00  0.00           H  
ATOM    464  CD  ILE R  65     138.560 135.059 147.002  1.00  0.00           C  
ATOM    465  HD1 ILE R  65     137.648 135.531 147.438  1.00  0.00           H  
ATOM    466  HD2 ILE R  65     139.544 135.221 147.494  1.00  0.00           H  
ATOM    467  HD3 ILE R  65     138.401 133.969 146.916  1.00  0.00           H  
ATOM    468  C   ILE R  65     138.606 139.374 146.471  1.00  0.00           C  
ATOM    469  O   ILE R  65     139.482 139.860 147.268  1.00  0.00           O  
ATOM    470  N   LEU R  66     138.065 140.111 145.448  1.00  0.00           N  
ATOM    471  HN  LEU R  66     137.533 139.577 144.795  1.00  0.00           H  
ATOM    472  CA  LEU R  66     138.452 141.473 145.202  1.00  0.00           C  
ATOM    473  HA  LEU R  66     139.527 141.501 145.149  1.00  0.00           H  
ATOM    474  CB  LEU R  66     137.777 141.895 143.857  1.00  0.00           C  
ATOM    475  HB1 LEU R  66     137.548 142.976 143.852  1.00  0.00           H  
ATOM    476  HB2 LEU R  66     136.728 141.522 143.835  1.00  0.00           H  
ATOM    477  CG  LEU R  66     138.641 141.435 142.671  1.00  0.00           C  
ATOM    478  HG  LEU R  66     138.922 140.378 142.874  1.00  0.00           H  
ATOM    479  CD1 LEU R  66     138.090 141.685 141.288  1.00  0.00           C  
ATOM    480 HD11 LEU R  66     137.723 142.737 141.365  1.00  0.00           H  
ATOM    481 HD12 LEU R  66     137.390 140.905 140.908  1.00  0.00           H  
ATOM    482 HD13 LEU R  66     138.957 141.774 140.595  1.00  0.00           H  
ATOM    483  CD2 LEU R  66     139.965 142.179 142.736  1.00  0.00           C  
ATOM    484 HD21 LEU R  66     140.586 142.107 141.816  1.00  0.00           H  
ATOM    485 HD22 LEU R  66     140.688 141.924 143.544  1.00  0.00           H  
ATOM    486 HD23 LEU R  66     139.827 143.261 142.919  1.00  0.00           H  
ATOM    487  C   LEU R  66     137.983 142.389 146.275  1.00  0.00           C  
ATOM    488  O   LEU R  66     138.625 143.389 146.523  1.00  0.00           O  
ATOM    489  N   ASN R  67     136.829 142.158 146.913  1.00  0.00           N  
ATOM    490  HN  ASN R  67     136.218 141.526 146.448  1.00  0.00           H  
ATOM    491  CA  ASN R  67     136.399 142.896 148.056  1.00  0.00           C  
ATOM    492  HA  ASN R  67     136.664 143.908 147.784  1.00  0.00           H  
ATOM    493  CB  ASN R  67     134.898 142.804 148.153  1.00  0.00           C  
ATOM    494  HB1 ASN R  67     134.601 143.352 149.071  1.00  0.00           H  
ATOM    495  HB2 ASN R  67     134.429 141.784 148.179  1.00  0.00           H  
ATOM    496  CG  ASN R  67     134.249 143.507 147.040  1.00  0.00           C  
ATOM    497  OD1 ASN R  67     134.791 143.877 145.999  1.00  0.00           O  
ATOM    498  ND2 ASN R  67     132.892 143.647 147.196  1.00  0.00           N  
ATOM    499 HD21 ASN R  67     132.355 144.120 146.494  1.00  0.00           H  
ATOM    500 HD22 ASN R  67     132.416 143.350 148.019  1.00  0.00           H  
ATOM    501  C   ASN R  67     137.080 142.592 149.324  1.00  0.00           C  
ATOM    502  O   ASN R  67     137.276 143.397 150.210  1.00  0.00           O  
ATOM    503  N   LEU R  68     137.472 141.352 149.459  1.00  0.00           N  
ATOM    504  HN  LEU R  68     137.108 140.604 148.904  1.00  0.00           H  
ATOM    505  CA  LEU R  68     138.336 140.839 150.526  1.00  0.00           C  
ATOM    506  HA  LEU R  68     137.851 141.207 151.426  1.00  0.00           H  
ATOM    507  CB  LEU R  68     138.374 139.314 150.515  1.00  0.00           C  
ATOM    508  HB1 LEU R  68     138.733 138.927 149.541  1.00  0.00           H  
ATOM    509  HB2 LEU R  68     137.367 138.911 150.765  1.00  0.00           H  
ATOM    510  CG  LEU R  68     139.294 138.624 151.595  1.00  0.00           C  
ATOM    511  HG  LEU R  68     140.311 139.036 151.721  1.00  0.00           H  
ATOM    512  CD1 LEU R  68     138.623 138.891 152.964  1.00  0.00           C  
ATOM    513 HD11 LEU R  68     137.545 138.658 152.903  1.00  0.00           H  
ATOM    514 HD12 LEU R  68     138.669 139.974 153.203  1.00  0.00           H  
ATOM    515 HD13 LEU R  68     139.122 138.274 153.742  1.00  0.00           H  
ATOM    516  CD2 LEU R  68     139.298 137.131 151.254  1.00  0.00           C  
ATOM    517 HD21 LEU R  68     139.646 137.007 150.201  1.00  0.00           H  
ATOM    518 HD22 LEU R  68     138.311 136.662 151.414  1.00  0.00           H  
ATOM    519 HD23 LEU R  68     140.028 136.594 151.907  1.00  0.00           H  
ATOM    520  C   LEU R  68     139.693 141.536 150.523  1.00  0.00           C  
ATOM    521  O   LEU R  68     140.038 142.181 151.462  1.00  0.00           O  
ATOM    522  N   ALA R  69     140.384 141.479 149.381  1.00  0.00           N  
ATOM    523  HN  ALA R  69     140.077 140.963 148.577  1.00  0.00           H  
ATOM    524  CA  ALA R  69     141.669 142.118 149.262  1.00  0.00           C  
ATOM    525  HA  ALA R  69     142.369 141.675 149.944  1.00  0.00           H  
ATOM    526  CB  ALA R  69     142.104 141.883 147.736  1.00  0.00           C  
ATOM    527  HB1 ALA R  69     141.246 142.298 147.165  1.00  0.00           H  
ATOM    528  HB2 ALA R  69     142.209 140.809 147.484  1.00  0.00           H  
ATOM    529  HB3 ALA R  69     143.015 142.467 147.460  1.00  0.00           H  
ATOM    530  C   ALA R  69     141.697 143.663 149.542  1.00  0.00           C  
ATOM    531  O   ALA R  69     142.514 144.211 150.240  1.00  0.00           O  
ATOM    532  N   ALA R  70     140.665 144.328 149.068  1.00  0.00           N  
ATOM    533  HN  ALA R  70     140.068 143.849 148.429  1.00  0.00           H  
ATOM    534  CA  ALA R  70     140.399 145.712 149.378  1.00  0.00           C  
ATOM    535  HA  ALA R  70     141.205 146.371 149.077  1.00  0.00           H  
ATOM    536  CB  ALA R  70     139.091 146.144 148.623  1.00  0.00           C  
ATOM    537  HB1 ALA R  70     138.255 145.432 148.801  1.00  0.00           H  
ATOM    538  HB2 ALA R  70     139.167 146.033 147.526  1.00  0.00           H  
ATOM    539  HB3 ALA R  70     138.712 147.129 148.973  1.00  0.00           H  
ATOM    540  C   ALA R  70     140.132 145.943 150.847  1.00  0.00           C  
ATOM    541  O   ALA R  70     140.587 146.948 151.367  1.00  0.00           O  
ATOM    542  N   ALA R  71     139.384 144.983 151.415  1.00  0.00           N  
ATOM    543  HN  ALA R  71     138.933 144.239 150.920  1.00  0.00           H  
ATOM    544  CA  ALA R  71     138.990 145.066 152.815  1.00  0.00           C  
ATOM    545  HA  ALA R  71     138.565 146.033 153.080  1.00  0.00           H  
ATOM    546  CB  ALA R  71     137.899 144.055 153.231  1.00  0.00           C  
ATOM    547  HB1 ALA R  71     138.270 143.012 153.211  1.00  0.00           H  
ATOM    548  HB2 ALA R  71     137.062 143.995 152.498  1.00  0.00           H  
ATOM    549  HB3 ALA R  71     137.424 144.274 154.205  1.00  0.00           H  
ATOM    550  C   ALA R  71     140.184 144.952 153.747  1.00  0.00           C  
ATOM    551  O   ALA R  71     140.230 145.722 154.722  1.00  0.00           O  
ATOM    552  N   ASP R  72     141.044 144.033 153.465  1.00  0.00           N  
ATOM    553  HN  ASP R  72     140.793 143.446 152.689  1.00  0.00           H  
ATOM    554  CA  ASP R  72     142.249 143.614 154.155  1.00  0.00           C  
ATOM    555  HA  ASP R  72     142.066 143.140 155.108  1.00  0.00           H  
ATOM    556  CB  ASP R  72     142.998 142.503 153.389  1.00  0.00           C  
ATOM    557  HB1 ASP R  72     144.091 142.371 153.565  1.00  0.00           H  
ATOM    558  HB2 ASP R  72     142.903 142.628 152.295  1.00  0.00           H  
ATOM    559  CG  ASP R  72     142.303 141.160 153.657  1.00  0.00           C  
ATOM    560  OD1 ASP R  72     142.343 140.307 152.743  1.00  0.00           O  
ATOM    561  OD2 ASP R  72     141.929 140.922 154.828  1.00  0.00           O  
ATOM    562  C   ASP R  72     143.216 144.787 154.359  1.00  0.00           C  
ATOM    563  O   ASP R  72     143.799 145.008 155.370  1.00  0.00           O  
ATOM    564  N   PHE R  73     143.373 145.615 153.275  1.00  0.00           N  
ATOM    565  HN  PHE R  73     142.862 145.555 152.421  1.00  0.00           H  
ATOM    566  CA  PHE R  73     144.335 146.656 153.222  1.00  0.00           C  
ATOM    567  HA  PHE R  73     145.283 146.270 153.556  1.00  0.00           H  
ATOM    568  CB  PHE R  73     144.417 147.213 151.704  1.00  0.00           C  
ATOM    569  HB1 PHE R  73     143.482 147.788 151.510  1.00  0.00           H  
ATOM    570  HB2 PHE R  73     144.346 146.293 151.102  1.00  0.00           H  
ATOM    571  CG  PHE R  73     145.524 148.182 151.482  1.00  0.00           C  
ATOM    572  CD1 PHE R  73     146.739 147.780 150.959  1.00  0.00           C  
ATOM    573  HD1 PHE R  73     146.874 146.776 150.576  1.00  0.00           H  
ATOM    574  CE1 PHE R  73     147.755 148.703 150.788  1.00  0.00           C  
ATOM    575  HE1 PHE R  73     148.717 148.462 150.345  1.00  0.00           H  
ATOM    576  CZ  PHE R  73     147.622 150.005 151.285  1.00  0.00           C  
ATOM    577  HZ  PHE R  73     148.414 150.705 151.044  1.00  0.00           H  
ATOM    578  CD2 PHE R  73     145.321 149.498 151.962  1.00  0.00           C  
ATOM    579  HD2 PHE R  73     144.419 149.654 152.538  1.00  0.00           H  
ATOM    580  CE2 PHE R  73     146.359 150.376 151.907  1.00  0.00           C  
ATOM    581  HE2 PHE R  73     146.254 151.403 152.227  1.00  0.00           H  
ATOM    582  C   PHE R  73     144.062 147.811 154.182  1.00  0.00           C  
ATOM    583  O   PHE R  73     144.975 148.379 154.771  1.00  0.00           O  
ATOM    584  N   LEU R  74     142.828 148.218 154.331  1.00  0.00           N  
ATOM    585  HN  LEU R  74     142.110 147.763 153.819  1.00  0.00           H  
ATOM    586  CA  LEU R  74     142.488 149.125 155.369  1.00  0.00           C  
ATOM    587  HA  LEU R  74     142.896 150.111 155.194  1.00  0.00           H  
ATOM    588  CB  LEU R  74     140.885 149.249 155.463  1.00  0.00           C  
ATOM    589  HB1 LEU R  74     140.614 149.582 156.486  1.00  0.00           H  
ATOM    590  HB2 LEU R  74     140.517 148.217 155.328  1.00  0.00           H  
ATOM    591  CG  LEU R  74     140.261 150.276 154.479  1.00  0.00           C  
ATOM    592  HG  LEU R  74     140.993 151.037 154.139  1.00  0.00           H  
ATOM    593  CD1 LEU R  74     139.794 149.553 153.263  1.00  0.00           C  
ATOM    594 HD11 LEU R  74     139.184 148.695 153.605  1.00  0.00           H  
ATOM    595 HD12 LEU R  74     140.670 149.215 152.675  1.00  0.00           H  
ATOM    596 HD13 LEU R  74     139.120 150.075 152.550  1.00  0.00           H  
ATOM    597  CD2 LEU R  74     139.078 151.084 155.150  1.00  0.00           C  
ATOM    598 HD21 LEU R  74     139.324 151.470 156.168  1.00  0.00           H  
ATOM    599 HD22 LEU R  74     138.124 150.524 155.132  1.00  0.00           H  
ATOM    600 HD23 LEU R  74     138.768 151.938 154.516  1.00  0.00           H  
ATOM    601  C   LEU R  74     142.844 148.691 156.791  1.00  0.00           C  
ATOM    602  O   LEU R  74     143.242 149.545 157.622  1.00  0.00           O  
ATOM    603  N   PHE R  75     142.590 147.394 157.163  1.00  0.00           N  
ATOM    604  HN  PHE R  75     142.275 146.697 156.517  1.00  0.00           H  
ATOM    605  CA  PHE R  75     142.953 146.776 158.451  1.00  0.00           C  
ATOM    606  HA  PHE R  75     142.428 147.349 159.204  1.00  0.00           H  
ATOM    607  CB  PHE R  75     142.471 145.267 158.464  1.00  0.00           C  
ATOM    608  HB1 PHE R  75     142.995 144.705 157.662  1.00  0.00           H  
ATOM    609  HB2 PHE R  75     141.401 145.101 158.252  1.00  0.00           H  
ATOM    610  CG  PHE R  75     142.659 144.668 159.811  1.00  0.00           C  
ATOM    611  CD1 PHE R  75     142.009 145.222 160.915  1.00  0.00           C  
ATOM    612  HD1 PHE R  75     141.287 146.023 160.764  1.00  0.00           H  
ATOM    613  CE1 PHE R  75     142.088 144.606 162.131  1.00  0.00           C  
ATOM    614  HE1 PHE R  75     141.649 145.041 163.019  1.00  0.00           H  
ATOM    615  CZ  PHE R  75     142.774 143.412 162.242  1.00  0.00           C  
ATOM    616  HZ  PHE R  75     142.700 142.838 163.148  1.00  0.00           H  
ATOM    617  CD2 PHE R  75     143.399 143.529 159.895  1.00  0.00           C  
ATOM    618  HD2 PHE R  75     143.818 143.088 159.014  1.00  0.00           H  
ATOM    619  CE2 PHE R  75     143.412 142.822 161.171  1.00  0.00           C  
ATOM    620  HE2 PHE R  75     143.757 141.792 161.209  1.00  0.00           H  
ATOM    621  C   PHE R  75     144.443 146.897 158.677  1.00  0.00           C  
ATOM    622  O   PHE R  75     144.945 147.476 159.654  1.00  0.00           O  
ATOM    623  N   LEU R  76     145.224 146.402 157.691  1.00  0.00           N  
ATOM    624  HN  LEU R  76     144.678 145.973 156.975  1.00  0.00           H  
ATOM    625  CA  LEU R  76     146.658 146.300 157.598  1.00  0.00           C  
ATOM    626  HA  LEU R  76     147.070 145.636 158.349  1.00  0.00           H  
ATOM    627  CB  LEU R  76     147.137 145.495 156.349  1.00  0.00           C  
ATOM    628  HB1 LEU R  76     148.207 145.684 156.116  1.00  0.00           H  
ATOM    629  HB2 LEU R  76     146.414 145.742 155.547  1.00  0.00           H  
ATOM    630  CG  LEU R  76     146.985 143.965 156.551  1.00  0.00           C  
ATOM    631  HG  LEU R  76     145.932 143.729 156.808  1.00  0.00           H  
ATOM    632  CD1 LEU R  76     147.304 143.215 155.220  1.00  0.00           C  
ATOM    633 HD11 LEU R  76     148.302 143.567 154.881  1.00  0.00           H  
ATOM    634 HD12 LEU R  76     146.553 143.372 154.420  1.00  0.00           H  
ATOM    635 HD13 LEU R  76     147.261 142.131 155.421  1.00  0.00           H  
ATOM    636  CD2 LEU R  76     147.896 143.306 157.606  1.00  0.00           C  
ATOM    637 HD21 LEU R  76     148.846 143.850 157.772  1.00  0.00           H  
ATOM    638 HD22 LEU R  76     148.144 142.238 157.397  1.00  0.00           H  
ATOM    639 HD23 LEU R  76     147.409 143.361 158.603  1.00  0.00           H  
ATOM    640  C   LEU R  76     147.306 147.703 157.670  1.00  0.00           C  
ATOM    641  O   LEU R  76     148.307 147.861 158.311  1.00  0.00           O  
ATOM    642  N   SER R  77     146.680 148.610 156.869  1.00  0.00           N  
ATOM    643  HN  SER R  77     145.924 148.348 156.288  1.00  0.00           H  
ATOM    644  CA  SER R  77     147.146 149.968 156.789  1.00  0.00           C  
ATOM    645  HA  SER R  77     148.223 150.008 156.765  1.00  0.00           H  
ATOM    646  CB  SER R  77     146.656 150.730 155.538  1.00  0.00           C  
ATOM    647  HB1 SER R  77     145.558 150.855 155.476  1.00  0.00           H  
ATOM    648  HB2 SER R  77     146.842 150.016 154.698  1.00  0.00           H  
ATOM    649  OG  SER R  77     147.354 151.897 155.236  1.00  0.00           O  
ATOM    650  HG1 SER R  77     147.567 152.365 156.040  1.00  0.00           H  
ATOM    651  C   SER R  77     146.909 150.795 158.030  1.00  0.00           C  
ATOM    652  O   SER R  77     147.771 151.524 158.526  1.00  0.00           O  
ATOM    653  N   GLY R  78     145.741 150.508 158.679  1.00  0.00           N  
ATOM    654  HN  GLY R  78     145.019 149.961 158.260  1.00  0.00           H  
ATOM    655  CA  GLY R  78     145.401 151.001 160.049  1.00  0.00           C  
ATOM    656  HA1 GLY R  78     144.516 150.470 160.356  1.00  0.00           H  
ATOM    657  HA2 GLY R  78     145.283 152.072 160.053  1.00  0.00           H  
ATOM    658  C   GLY R  78     146.335 150.726 161.087  1.00  0.00           C  
ATOM    659  O   GLY R  78     146.660 151.575 161.893  1.00  0.00           O  
ATOM    660  N   ARG R  79     146.784 149.404 161.101  1.00  0.00           N  
ATOM    661  HN  ARG R  79     146.498 148.682 160.473  1.00  0.00           H  
ATOM    662  CA  ARG R  79     147.825 148.950 162.001  1.00  0.00           C  
ATOM    663  HA  ARG R  79     147.645 149.452 162.932  1.00  0.00           H  
ATOM    664  CB  ARG R  79     147.781 147.438 162.320  1.00  0.00           C  
ATOM    665  HB1 ARG R  79     148.769 147.049 162.653  1.00  0.00           H  
ATOM    666  HB2 ARG R  79     147.662 146.843 161.389  1.00  0.00           H  
ATOM    667  CG  ARG R  79     146.722 147.031 163.339  1.00  0.00           C  
ATOM    668  HG1 ARG R  79     145.779 147.430 162.899  1.00  0.00           H  
ATOM    669  HG2 ARG R  79     146.970 147.454 164.337  1.00  0.00           H  
ATOM    670  CD  ARG R  79     146.589 145.507 163.321  1.00  0.00           C  
ATOM    671  HD1 ARG R  79     147.509 145.008 163.691  1.00  0.00           H  
ATOM    672  HD2 ARG R  79     146.359 145.054 162.334  1.00  0.00           H  
ATOM    673  NE  ARG R  79     145.574 145.228 164.383  1.00  0.00           N  
ATOM    674  HE  ARG R  79     145.277 145.992 164.954  1.00  0.00           H  
ATOM    675  CZ  ARG R  79     145.038 144.024 164.590  1.00  0.00           C  
ATOM    676  NH1 ARG R  79     144.461 143.892 165.735  1.00  0.00           N  
ATOM    677 HH11 ARG R  79     144.146 142.984 166.017  1.00  0.00           H  
ATOM    678 HH12 ARG R  79     144.638 144.630 166.376  1.00  0.00           H  
ATOM    679  NH2 ARG R  79     145.290 142.922 163.932  1.00  0.00           N  
ATOM    680 HH21 ARG R  79     144.572 142.233 164.022  1.00  0.00           H  
ATOM    681 HH22 ARG R  79     145.642 143.116 163.015  1.00  0.00           H  
ATOM    682  C   ARG R  79     149.211 149.376 161.643  1.00  0.00           C  
ATOM    683  O   ARG R  79     150.074 149.439 162.503  1.00  0.00           O  
ATOM    684  N   LEU R  80     149.485 149.693 160.376  1.00  0.00           N  
ATOM    685  HN  LEU R  80     148.702 149.445 159.825  1.00  0.00           H  
ATOM    686  CA  LEU R  80     150.797 150.148 159.896  1.00  0.00           C  
ATOM    687  HA  LEU R  80     151.520 149.510 160.371  1.00  0.00           H  
ATOM    688  CB  LEU R  80     150.840 150.065 158.327  1.00  0.00           C  
ATOM    689  HB1 LEU R  80     149.817 150.385 158.019  1.00  0.00           H  
ATOM    690  HB2 LEU R  80     151.004 149.012 158.010  1.00  0.00           H  
ATOM    691  CG  LEU R  80     151.936 150.914 157.678  1.00  0.00           C  
ATOM    692  HG  LEU R  80     152.740 151.039 158.439  1.00  0.00           H  
ATOM    693  CD1 LEU R  80     152.591 150.246 156.473  1.00  0.00           C  
ATOM    694 HD11 LEU R  80     151.853 150.105 155.651  1.00  0.00           H  
ATOM    695 HD12 LEU R  80     152.961 149.239 156.768  1.00  0.00           H  
ATOM    696 HD13 LEU R  80     153.355 150.886 155.981  1.00  0.00           H  
ATOM    697  CD2 LEU R  80     151.396 152.310 157.320  1.00  0.00           C  
ATOM    698 HD21 LEU R  80     150.290 152.352 157.436  1.00  0.00           H  
ATOM    699 HD22 LEU R  80     151.671 152.612 156.279  1.00  0.00           H  
ATOM    700 HD23 LEU R  80     151.826 153.011 158.067  1.00  0.00           H  
ATOM    701  C   LEU R  80     151.152 151.463 160.492  1.00  0.00           C  
ATOM    702  O   LEU R  80     152.302 151.755 160.852  1.00  0.00           O  
ATOM    703  N   ILE R  81     150.062 152.362 160.648  1.00  0.00           N  
ATOM    704  HN  ILE R  81     149.143 152.115 160.380  1.00  0.00           H  
ATOM    705  CA  ILE R  81     150.232 153.712 161.091  1.00  0.00           C  
ATOM    706  HA  ILE R  81     151.158 154.149 160.755  1.00  0.00           H  
ATOM    707  CB  ILE R  81     149.146 154.658 160.647  1.00  0.00           C  
ATOM    708  HB  ILE R  81     149.480 155.675 160.946  1.00  0.00           H  
ATOM    709  CG2 ILE R  81     149.198 154.576 159.049  1.00  0.00           C  
ATOM    710 HG21 ILE R  81     148.585 153.705 158.752  1.00  0.00           H  
ATOM    711 HG22 ILE R  81     150.240 154.513 158.693  1.00  0.00           H  
ATOM    712 HG23 ILE R  81     148.774 155.555 158.720  1.00  0.00           H  
ATOM    713  CG1 ILE R  81     147.696 154.425 161.192  1.00  0.00           C  
ATOM    714 HG11 ILE R  81     147.756 154.035 162.240  1.00  0.00           H  
ATOM    715 HG12 ILE R  81     147.359 153.508 160.673  1.00  0.00           H  
ATOM    716  CD  ILE R  81     146.739 155.524 161.051  1.00  0.00           C  
ATOM    717  HD1 ILE R  81     146.574 155.859 159.996  1.00  0.00           H  
ATOM    718  HD2 ILE R  81     146.989 156.485 161.555  1.00  0.00           H  
ATOM    719  HD3 ILE R  81     145.751 155.170 161.389  1.00  0.00           H  
ATOM    720  C   ILE R  81     150.377 153.714 162.547  1.00  0.00           C  
ATOM    721  O   ILE R  81     150.880 154.710 163.043  1.00  0.00           O  
ATOM    722  N   TYR R  82     149.992 152.659 163.298  1.00  0.00           N  
ATOM    723  HN  TYR R  82     149.589 151.905 162.779  1.00  0.00           H  
ATOM    724  CA  TYR R  82     150.374 152.401 164.724  1.00  0.00           C  
ATOM    725  HA  TYR R  82     150.291 153.332 165.270  1.00  0.00           H  
ATOM    726  CB  TYR R  82     149.487 151.340 165.489  1.00  0.00           C  
ATOM    727  HB1 TYR R  82     150.004 150.975 166.405  1.00  0.00           H  
ATOM    728  HB2 TYR R  82     149.198 150.462 164.865  1.00  0.00           H  
ATOM    729  CG  TYR R  82     148.192 152.048 165.903  1.00  0.00           C  
ATOM    730  CD1 TYR R  82     146.962 152.039 165.255  1.00  0.00           C  
ATOM    731  HD1 TYR R  82     146.847 151.478 164.333  1.00  0.00           H  
ATOM    732  CE1 TYR R  82     145.874 152.790 165.698  1.00  0.00           C  
ATOM    733  HE1 TYR R  82     144.967 152.748 165.118  1.00  0.00           H  
ATOM    734  CZ  TYR R  82     146.009 153.498 166.942  1.00  0.00           C  
ATOM    735  OH  TYR R  82     144.966 154.349 167.319  1.00  0.00           O  
ATOM    736  HH  TYR R  82     145.105 154.473 168.258  1.00  0.00           H  
ATOM    737  CD2 TYR R  82     148.298 152.675 167.114  1.00  0.00           C  
ATOM    738  HD2 TYR R  82     149.244 152.725 167.643  1.00  0.00           H  
ATOM    739  CE2 TYR R  82     147.191 153.346 167.723  1.00  0.00           C  
ATOM    740  HE2 TYR R  82     147.356 153.733 168.722  1.00  0.00           H  
ATOM    741  C   TYR R  82     151.870 152.014 164.764  1.00  0.00           C  
ATOM    742  O   TYR R  82     152.257 150.863 164.849  1.00  0.00           O  
ATOM    743  N   SER R  83     152.753 153.061 164.728  1.00  0.00           N  
ATOM    744  HN  SER R  83     152.471 153.999 164.496  1.00  0.00           H  
ATOM    745  CA  SER R  83     154.162 152.793 165.022  1.00  0.00           C  
ATOM    746  HA  SER R  83     154.387 151.742 164.909  1.00  0.00           H  
ATOM    747  CB  SER R  83     155.228 153.473 164.072  1.00  0.00           C  
ATOM    748  HB1 SER R  83     155.276 154.544 164.374  1.00  0.00           H  
ATOM    749  HB2 SER R  83     154.775 153.490 163.051  1.00  0.00           H  
ATOM    750  OG  SER R  83     156.610 153.006 164.183  1.00  0.00           O  
ATOM    751  HG1 SER R  83     156.727 152.114 163.851  1.00  0.00           H  
ATOM    752  C   SER R  83     154.407 153.265 166.457  1.00  0.00           C  
ATOM    753  OT1 SER R  83     153.824 154.219 167.020  1.00  0.00           O  
ATOM    754  OT2 SER R  83     155.287 152.624 167.075  1.00  0.00           O  
ATOM    755  N   LEU R  98     143.711 155.494 164.796  1.00  0.00           N  
ATOM    756  HT1 LEU R  98     144.096 156.433 165.024  1.00  0.00           H  
ATOM    757  HT2 LEU R  98     144.255 155.173 163.982  1.00  0.00           H  
ATOM    758  HT3 LEU R  98     143.892 154.970 165.680  1.00  0.00           H  
ATOM    759  CA  LEU R  98     142.221 155.586 164.585  1.00  0.00           C  
ATOM    760  HA  LEU R  98     141.901 156.421 165.178  1.00  0.00           H  
ATOM    761  CB  LEU R  98     141.828 155.798 163.015  1.00  0.00           C  
ATOM    762  HB1 LEU R  98     140.724 155.901 163.078  1.00  0.00           H  
ATOM    763  HB2 LEU R  98     141.979 154.926 162.342  1.00  0.00           H  
ATOM    764  CG  LEU R  98     142.468 156.991 162.312  1.00  0.00           C  
ATOM    765  HG  LEU R  98     143.579 156.990 162.425  1.00  0.00           H  
ATOM    766  CD1 LEU R  98     142.206 156.963 160.760  1.00  0.00           C  
ATOM    767 HD11 LEU R  98     141.121 157.104 160.535  1.00  0.00           H  
ATOM    768 HD12 LEU R  98     142.541 156.051 160.219  1.00  0.00           H  
ATOM    769 HD13 LEU R  98     142.875 157.741 160.346  1.00  0.00           H  
ATOM    770  CD2 LEU R  98     142.028 158.357 162.791  1.00  0.00           C  
ATOM    771 HD21 LEU R  98     142.044 158.352 163.897  1.00  0.00           H  
ATOM    772 HD22 LEU R  98     140.960 158.583 162.557  1.00  0.00           H  
ATOM    773 HD23 LEU R  98     142.660 159.210 162.491  1.00  0.00           H  
ATOM    774  C   LEU R  98     141.440 154.382 165.116  1.00  0.00           C  
ATOM    775  O   LEU R  98     142.018 153.343 165.399  1.00  0.00           O  
ATOM    776  N   TYR R  99     140.078 154.458 165.289  1.00  0.00           N  
ATOM    777  HN  TYR R  99     139.559 155.308 165.295  1.00  0.00           H  
ATOM    778  CA  TYR R  99     139.373 153.303 165.834  1.00  0.00           C  
ATOM    779  HA  TYR R  99     140.005 152.462 166.072  1.00  0.00           H  
ATOM    780  CB  TYR R  99     138.732 153.704 167.176  1.00  0.00           C  
ATOM    781  HB1 TYR R  99     138.006 154.545 167.084  1.00  0.00           H  
ATOM    782  HB2 TYR R  99     139.557 154.004 167.863  1.00  0.00           H  
ATOM    783  CG  TYR R  99     138.048 152.514 167.802  1.00  0.00           C  
ATOM    784  CD1 TYR R  99     136.626 152.367 167.763  1.00  0.00           C  
ATOM    785  HD1 TYR R  99     135.946 153.046 167.260  1.00  0.00           H  
ATOM    786  CE1 TYR R  99     136.009 151.157 168.173  1.00  0.00           C  
ATOM    787  HE1 TYR R  99     134.967 150.894 168.094  1.00  0.00           H  
ATOM    788  CZ  TYR R  99     136.797 150.164 168.762  1.00  0.00           C  
ATOM    789  OH  TYR R  99     136.258 148.984 169.255  1.00  0.00           O  
ATOM    790  HH  TYR R  99     135.711 149.052 170.036  1.00  0.00           H  
ATOM    791  CD2 TYR R  99     138.765 151.440 168.311  1.00  0.00           C  
ATOM    792  HD2 TYR R  99     139.833 151.609 168.282  1.00  0.00           H  
ATOM    793  CE2 TYR R  99     138.174 150.333 168.854  1.00  0.00           C  
ATOM    794  HE2 TYR R  99     138.782 149.509 169.172  1.00  0.00           H  
ATOM    795  C   TYR R  99     138.413 152.627 164.906  1.00  0.00           C  
ATOM    796  O   TYR R  99     138.789 151.508 164.539  1.00  0.00           O  
ATOM    797  N   PRO R 100     137.317 153.281 164.384  1.00  0.00           N  
ATOM    798  CD  PRO R 100     137.048 154.717 164.542  1.00  0.00           C  
ATOM    799  HD1 PRO R 100     137.882 155.376 164.211  1.00  0.00           H  
ATOM    800  HD2 PRO R 100     136.930 154.925 165.626  1.00  0.00           H  
ATOM    801  CA  PRO R 100     136.134 152.623 163.787  1.00  0.00           C  
ATOM    802  HA  PRO R 100     135.891 151.713 164.315  1.00  0.00           H  
ATOM    803  CB  PRO R 100     134.998 153.649 163.812  1.00  0.00           C  
ATOM    804  HB1 PRO R 100     134.536 153.523 164.817  1.00  0.00           H  
ATOM    805  HB2 PRO R 100     134.275 153.564 162.980  1.00  0.00           H  
ATOM    806  CG  PRO R 100     135.775 154.976 163.787  1.00  0.00           C  
ATOM    807  HG1 PRO R 100     136.064 155.205 162.740  1.00  0.00           H  
ATOM    808  HG2 PRO R 100     135.261 155.828 164.283  1.00  0.00           H  
ATOM    809  C   PRO R 100     136.511 152.269 162.319  1.00  0.00           C  
ATOM    810  O   PRO R 100     135.651 151.842 161.560  1.00  0.00           O  
ATOM    811  N   VAL R 101     137.779 152.506 161.952  1.00  0.00           N  
ATOM    812  HN  VAL R 101     138.395 152.978 162.583  1.00  0.00           H  
ATOM    813  CA  VAL R 101     138.224 152.304 160.570  1.00  0.00           C  
ATOM    814  HA  VAL R 101     137.412 152.396 159.860  1.00  0.00           H  
ATOM    815  CB  VAL R 101     139.326 153.378 160.257  1.00  0.00           C  
ATOM    816  HB  VAL R 101     138.862 154.340 160.545  1.00  0.00           H  
ATOM    817  CG1 VAL R 101     140.680 153.232 161.037  1.00  0.00           C  
ATOM    818 HG11 VAL R 101     141.301 152.383 160.658  1.00  0.00           H  
ATOM    819 HG12 VAL R 101     140.600 153.164 162.143  1.00  0.00           H  
ATOM    820 HG13 VAL R 101     141.269 154.142 160.785  1.00  0.00           H  
ATOM    821  CG2 VAL R 101     139.598 153.325 158.779  1.00  0.00           C  
ATOM    822 HG21 VAL R 101     138.707 153.011 158.193  1.00  0.00           H  
ATOM    823 HG22 VAL R 101     140.253 152.508 158.421  1.00  0.00           H  
ATOM    824 HG23 VAL R 101     140.073 154.268 158.406  1.00  0.00           H  
ATOM    825  C   VAL R 101     138.883 150.928 160.456  1.00  0.00           C  
ATOM    826  O   VAL R 101     138.742 150.207 159.517  1.00  0.00           O  
ATOM    827  N   MET R 102     139.573 150.496 161.515  1.00  0.00           N  
ATOM    828  HN  MET R 102     139.688 150.975 162.375  1.00  0.00           H  
ATOM    829  CA  MET R 102     140.139 149.060 161.465  1.00  0.00           C  
ATOM    830  HA  MET R 102     140.388 148.815 160.450  1.00  0.00           H  
ATOM    831  CB  MET R 102     141.474 149.011 162.310  1.00  0.00           C  
ATOM    832  HB1 MET R 102     141.970 149.984 162.095  1.00  0.00           H  
ATOM    833  HB2 MET R 102     142.106 148.240 161.823  1.00  0.00           H  
ATOM    834  CG  MET R 102     141.370 148.655 163.829  1.00  0.00           C  
ATOM    835  HG1 MET R 102     140.852 147.687 163.989  1.00  0.00           H  
ATOM    836  HG2 MET R 102     140.792 149.430 164.386  1.00  0.00           H  
ATOM    837  SD  MET R 102     142.981 148.675 164.646  1.00  0.00           S  
ATOM    838  CE  MET R 102     142.350 148.178 166.313  1.00  0.00           C  
ATOM    839  HE1 MET R 102     141.542 148.797 166.756  1.00  0.00           H  
ATOM    840  HE2 MET R 102     143.252 148.352 166.952  1.00  0.00           H  
ATOM    841  HE3 MET R 102     142.013 147.134 166.211  1.00  0.00           H  
ATOM    842  C   MET R 102     139.134 148.129 162.054  1.00  0.00           C  
ATOM    843  O   MET R 102     138.995 146.930 161.769  1.00  0.00           O  
ATOM    844  N   MET R 103     138.192 148.543 162.984  1.00  0.00           N  
ATOM    845  HN  MET R 103     138.220 149.461 163.368  1.00  0.00           H  
ATOM    846  CA  MET R 103     137.165 147.655 163.485  1.00  0.00           C  
ATOM    847  HA  MET R 103     137.489 146.620 163.517  1.00  0.00           H  
ATOM    848  CB  MET R 103     136.704 148.131 164.859  1.00  0.00           C  
ATOM    849  HB1 MET R 103     135.863 147.564 165.311  1.00  0.00           H  
ATOM    850  HB2 MET R 103     136.385 149.197 164.879  1.00  0.00           H  
ATOM    851  CG  MET R 103     137.937 148.119 165.804  1.00  0.00           C  
ATOM    852  HG1 MET R 103     137.680 148.363 166.862  1.00  0.00           H  
ATOM    853  HG2 MET R 103     138.611 148.972 165.551  1.00  0.00           H  
ATOM    854  SD  MET R 103     138.877 146.595 165.944  1.00  0.00           S  
ATOM    855  CE  MET R 103     138.342 145.890 167.500  1.00  0.00           C  
ATOM    856  HE1 MET R 103     137.236 145.867 167.526  1.00  0.00           H  
ATOM    857  HE2 MET R 103     138.845 146.451 168.319  1.00  0.00           H  
ATOM    858  HE3 MET R 103     138.650 144.811 167.480  1.00  0.00           H  
ATOM    859  C   MET R 103     135.971 147.567 162.489  1.00  0.00           C  
ATOM    860  O   MET R 103     135.239 146.553 162.463  1.00  0.00           O  
ATOM    861  N   PHE R 104     135.784 148.573 161.640  1.00  0.00           N  
ATOM    862  HN  PHE R 104     136.225 149.463 161.676  1.00  0.00           H  
ATOM    863  CA  PHE R 104     134.914 148.406 160.432  1.00  0.00           C  
ATOM    864  HA  PHE R 104     133.962 148.014 160.759  1.00  0.00           H  
ATOM    865  CB  PHE R 104     134.777 149.782 159.734  1.00  0.00           C  
ATOM    866  HB1 PHE R 104     135.733 150.347 159.789  1.00  0.00           H  
ATOM    867  HB2 PHE R 104     134.078 150.448 160.282  1.00  0.00           H  
ATOM    868  CG  PHE R 104     134.439 149.762 158.265  1.00  0.00           C  
ATOM    869  CD1 PHE R 104     135.379 150.186 157.260  1.00  0.00           C  
ATOM    870  HD1 PHE R 104     136.350 150.532 157.582  1.00  0.00           H  
ATOM    871  CE1 PHE R 104     135.028 150.214 155.844  1.00  0.00           C  
ATOM    872  HE1 PHE R 104     135.672 150.572 155.053  1.00  0.00           H  
ATOM    873  CZ  PHE R 104     133.744 149.781 155.438  1.00  0.00           C  
ATOM    874  HZ  PHE R 104     133.543 149.714 154.378  1.00  0.00           H  
ATOM    875  CD2 PHE R 104     133.226 149.376 157.809  1.00  0.00           C  
ATOM    876  HD2 PHE R 104     132.517 148.992 158.537  1.00  0.00           H  
ATOM    877  CE2 PHE R 104     132.876 149.385 156.449  1.00  0.00           C  
ATOM    878  HE2 PHE R 104     131.990 148.861 156.124  1.00  0.00           H  
ATOM    879  C   PHE R 104     135.517 147.373 159.430  1.00  0.00           C  
ATOM    880  O   PHE R 104     134.773 146.482 158.966  1.00  0.00           O  
ATOM    881  N   SER R 105     136.877 147.455 159.148  1.00  0.00           N  
ATOM    882  HN  SER R 105     137.561 147.979 159.644  1.00  0.00           H  
ATOM    883  CA  SER R 105     137.428 146.479 158.209  1.00  0.00           C  
ATOM    884  HA  SER R 105     136.640 146.401 157.472  1.00  0.00           H  
ATOM    885  CB  SER R 105     138.692 146.917 157.417  1.00  0.00           C  
ATOM    886  HB1 SER R 105     138.437 147.520 156.514  1.00  0.00           H  
ATOM    887  HB2 SER R 105     139.249 146.088 156.935  1.00  0.00           H  
ATOM    888  OG  SER R 105     139.518 147.556 158.341  1.00  0.00           O  
ATOM    889  HG1 SER R 105     139.265 148.485 158.298  1.00  0.00           H  
ATOM    890  C   SER R 105     137.660 145.110 158.782  1.00  0.00           C  
ATOM    891  O   SER R 105     137.535 144.096 158.055  1.00  0.00           O  
ATOM    892  N   TYR R 106     137.916 144.978 160.088  1.00  0.00           N  
ATOM    893  HN  TYR R 106     138.164 145.788 160.617  1.00  0.00           H  
ATOM    894  CA  TYR R 106     138.014 143.652 160.719  1.00  0.00           C  
ATOM    895  HA  TYR R 106     138.841 143.186 160.195  1.00  0.00           H  
ATOM    896  CB  TYR R 106     138.418 143.730 162.197  1.00  0.00           C  
ATOM    897  HB1 TYR R 106     137.585 144.254 162.712  1.00  0.00           H  
ATOM    898  HB2 TYR R 106     139.365 144.294 162.266  1.00  0.00           H  
ATOM    899  CG  TYR R 106     138.588 142.387 162.888  1.00  0.00           C  
ATOM    900  CD1 TYR R 106     139.508 141.396 162.528  1.00  0.00           C  
ATOM    901  HD1 TYR R 106     139.988 141.467 161.567  1.00  0.00           H  
ATOM    902  CE1 TYR R 106     139.607 140.210 163.318  1.00  0.00           C  
ATOM    903  HE1 TYR R 106     140.309 139.489 162.937  1.00  0.00           H  
ATOM    904  CZ  TYR R 106     138.805 140.058 164.415  1.00  0.00           C  
ATOM    905  OH  TYR R 106     139.090 138.858 165.153  1.00  0.00           O  
ATOM    906  HH  TYR R 106     139.713 138.331 164.655  1.00  0.00           H  
ATOM    907  CD2 TYR R 106     137.879 142.238 164.037  1.00  0.00           C  
ATOM    908  HD2 TYR R 106     137.254 143.047 164.386  1.00  0.00           H  
ATOM    909  CE2 TYR R 106     137.885 141.048 164.789  1.00  0.00           C  
ATOM    910  HE2 TYR R 106     137.171 141.028 165.615  1.00  0.00           H  
ATOM    911  C   TYR R 106     136.771 142.777 160.492  1.00  0.00           C  
ATOM    912  O   TYR R 106     136.788 141.649 159.992  1.00  0.00           O  
ATOM    913  N   PHE R 107     135.555 143.348 160.708  1.00  0.00           N  
ATOM    914  HN  PHE R 107     135.369 144.285 160.996  1.00  0.00           H  
ATOM    915  CA  PHE R 107     134.339 142.637 160.534  1.00  0.00           C  
ATOM    916  HA  PHE R 107     134.569 141.627 160.863  1.00  0.00           H  
ATOM    917  CB  PHE R 107     133.273 143.295 161.388  1.00  0.00           C  
ATOM    918  HB1 PHE R 107     132.188 143.178 161.187  1.00  0.00           H  
ATOM    919  HB2 PHE R 107     133.347 144.402 161.337  1.00  0.00           H  
ATOM    920  CG  PHE R 107     133.632 143.003 162.806  1.00  0.00           C  
ATOM    921  CD1 PHE R 107     133.547 141.650 163.245  1.00  0.00           C  
ATOM    922  HD1 PHE R 107     133.060 140.934 162.598  1.00  0.00           H  
ATOM    923  CE1 PHE R 107     133.710 141.344 164.607  1.00  0.00           C  
ATOM    924  HE1 PHE R 107     133.502 140.350 164.964  1.00  0.00           H  
ATOM    925  CZ  PHE R 107     134.097 142.365 165.521  1.00  0.00           C  
ATOM    926  HZ  PHE R 107     134.337 142.202 166.563  1.00  0.00           H  
ATOM    927  CD2 PHE R 107     134.092 143.945 163.726  1.00  0.00           C  
ATOM    928  HD2 PHE R 107     134.056 145.013 163.563  1.00  0.00           H  
ATOM    929  CE2 PHE R 107     134.284 143.630 165.078  1.00  0.00           C  
ATOM    930  HE2 PHE R 107     134.676 144.421 165.699  1.00  0.00           H  
ATOM    931  C   PHE R 107     133.945 142.495 159.165  1.00  0.00           C  
ATOM    932  O   PHE R 107     133.313 141.453 158.792  1.00  0.00           O  
ATOM    933  N   ALA R 108     134.222 143.531 158.311  1.00  0.00           N  
ATOM    934  HN  ALA R 108     134.458 144.466 158.588  1.00  0.00           H  
ATOM    935  CA  ALA R 108     134.013 143.364 156.847  1.00  0.00           C  
ATOM    936  HA  ALA R 108     132.971 143.180 156.646  1.00  0.00           H  
ATOM    937  CB  ALA R 108     134.541 144.628 156.176  1.00  0.00           C  
ATOM    938  HB1 ALA R 108     135.639 144.746 156.227  1.00  0.00           H  
ATOM    939  HB2 ALA R 108     134.046 145.568 156.514  1.00  0.00           H  
ATOM    940  HB3 ALA R 108     134.401 144.701 155.080  1.00  0.00           H  
ATOM    941  C   ALA R 108     134.722 142.191 156.192  1.00  0.00           C  
ATOM    942  O   ALA R 108     134.104 141.366 155.536  1.00  0.00           O  
ATOM    943  N   GLY R 109     136.039 142.154 156.457  1.00  0.00           N  
ATOM    944  HN  GLY R 109     136.491 142.922 156.917  1.00  0.00           H  
ATOM    945  CA  GLY R 109     136.895 141.063 155.993  1.00  0.00           C  
ATOM    946  HA1 GLY R 109     137.871 141.158 156.438  1.00  0.00           H  
ATOM    947  HA2 GLY R 109     137.040 141.157 154.922  1.00  0.00           H  
ATOM    948  C   GLY R 109     136.560 139.668 156.327  1.00  0.00           C  
ATOM    949  O   GLY R 109     136.544 138.800 155.513  1.00  0.00           O  
ATOM    950  N   LEU R 110     136.202 139.414 157.616  1.00  0.00           N  
ATOM    951  HN  LEU R 110     136.368 140.114 158.304  1.00  0.00           H  
ATOM    952  CA  LEU R 110     135.729 138.120 158.027  1.00  0.00           C  
ATOM    953  HA  LEU R 110     136.443 137.379 157.715  1.00  0.00           H  
ATOM    954  CB  LEU R 110     135.537 138.141 159.549  1.00  0.00           C  
ATOM    955  HB1 LEU R 110     135.006 137.204 159.803  1.00  0.00           H  
ATOM    956  HB2 LEU R 110     134.918 139.058 159.656  1.00  0.00           H  
ATOM    957  CG  LEU R 110     136.804 138.436 160.450  1.00  0.00           C  
ATOM    958  HG  LEU R 110     137.072 139.483 160.186  1.00  0.00           H  
ATOM    959  CD1 LEU R 110     136.570 138.302 162.005  1.00  0.00           C  
ATOM    960 HD11 LEU R 110     136.632 137.231 162.287  1.00  0.00           H  
ATOM    961 HD12 LEU R 110     135.613 138.835 162.235  1.00  0.00           H  
ATOM    962 HD13 LEU R 110     137.394 138.765 162.590  1.00  0.00           H  
ATOM    963  CD2 LEU R 110     137.998 137.527 159.984  1.00  0.00           C  
ATOM    964 HD21 LEU R 110     138.395 137.822 158.986  1.00  0.00           H  
ATOM    965 HD22 LEU R 110     137.709 136.457 159.884  1.00  0.00           H  
ATOM    966 HD23 LEU R 110     138.886 137.522 160.660  1.00  0.00           H  
ATOM    967  C   LEU R 110     134.427 137.683 157.281  1.00  0.00           C  
ATOM    968  O   LEU R 110     134.170 136.516 156.996  1.00  0.00           O  
ATOM    969  N   SER R 111     133.581 138.687 156.929  1.00  0.00           N  
ATOM    970  HN  SER R 111     133.824 139.634 157.114  1.00  0.00           H  
ATOM    971  CA  SER R 111     132.280 138.353 156.225  1.00  0.00           C  
ATOM    972  HA  SER R 111     131.769 137.579 156.789  1.00  0.00           H  
ATOM    973  CB  SER R 111     131.219 139.528 156.272  1.00  0.00           C  
ATOM    974  HB1 SER R 111     130.341 139.109 155.735  1.00  0.00           H  
ATOM    975  HB2 SER R 111     131.550 140.425 155.718  1.00  0.00           H  
ATOM    976  OG  SER R 111     130.840 139.950 157.589  1.00  0.00           O  
ATOM    977  HG1 SER R 111     131.645 140.345 157.929  1.00  0.00           H  
ATOM    978  C   SER R 111     132.437 137.842 154.841  1.00  0.00           C  
ATOM    979  O   SER R 111     131.741 136.942 154.353  1.00  0.00           O  
ATOM    980  N   PHE R 112     133.375 138.410 154.137  1.00  0.00           N  
ATOM    981  HN  PHE R 112     133.949 139.129 154.517  1.00  0.00           H  
ATOM    982  CA  PHE R 112     133.715 137.908 152.787  1.00  0.00           C  
ATOM    983  HA  PHE R 112     132.768 137.836 152.278  1.00  0.00           H  
ATOM    984  CB  PHE R 112     134.743 138.856 152.021  1.00  0.00           C  
ATOM    985  HB1 PHE R 112     135.004 138.525 150.999  1.00  0.00           H  
ATOM    986  HB2 PHE R 112     135.579 139.039 152.728  1.00  0.00           H  
ATOM    987  CG  PHE R 112     134.018 140.133 151.790  1.00  0.00           C  
ATOM    988  CD1 PHE R 112     133.096 140.201 150.743  1.00  0.00           C  
ATOM    989  HD1 PHE R 112     132.869 139.315 150.158  1.00  0.00           H  
ATOM    990  CE1 PHE R 112     132.279 141.359 150.494  1.00  0.00           C  
ATOM    991  HE1 PHE R 112     131.559 141.407 149.692  1.00  0.00           H  
ATOM    992  CZ  PHE R 112     132.503 142.504 151.361  1.00  0.00           C  
ATOM    993  HZ  PHE R 112     131.960 143.445 151.332  1.00  0.00           H  
ATOM    994  CD2 PHE R 112     134.185 141.253 152.580  1.00  0.00           C  
ATOM    995  HD2 PHE R 112     134.941 141.282 153.350  1.00  0.00           H  
ATOM    996  CE2 PHE R 112     133.525 142.482 152.328  1.00  0.00           C  
ATOM    997  HE2 PHE R 112     133.797 143.219 153.064  1.00  0.00           H  
ATOM    998  C   PHE R 112     134.433 136.554 152.807  1.00  0.00           C  
ATOM    999  O   PHE R 112     134.357 135.771 151.860  1.00  0.00           O  
ATOM   1000  N   LEU R 113     135.237 136.321 153.812  1.00  0.00           N  
ATOM   1001  HN  LEU R 113     135.591 137.023 154.435  1.00  0.00           H  
ATOM   1002  CA  LEU R 113     135.774 134.987 153.997  1.00  0.00           C  
ATOM   1003  HA  LEU R 113     136.266 134.706 153.075  1.00  0.00           H  
ATOM   1004  CB  LEU R 113     136.847 134.863 155.140  1.00  0.00           C  
ATOM   1005  HB1 LEU R 113     137.145 133.807 155.299  1.00  0.00           H  
ATOM   1006  HB2 LEU R 113     136.263 135.139 156.037  1.00  0.00           H  
ATOM   1007  CG  LEU R 113     138.166 135.598 154.920  1.00  0.00           C  
ATOM   1008  HG  LEU R 113     137.874 136.609 154.573  1.00  0.00           H  
ATOM   1009  CD1 LEU R 113     139.010 135.648 156.220  1.00  0.00           C  
ATOM   1010 HD11 LEU R 113     139.288 134.655 156.648  1.00  0.00           H  
ATOM   1011 HD12 LEU R 113     138.559 136.200 157.075  1.00  0.00           H  
ATOM   1012 HD13 LEU R 113     140.005 136.097 156.038  1.00  0.00           H  
ATOM   1013  CD2 LEU R 113     138.971 134.980 153.825  1.00  0.00           C  
ATOM   1014 HD21 LEU R 113     138.419 135.088 152.871  1.00  0.00           H  
ATOM   1015 HD22 LEU R 113     139.074 133.888 153.948  1.00  0.00           H  
ATOM   1016 HD23 LEU R 113     139.979 135.439 153.700  1.00  0.00           H  
ATOM   1017  C   LEU R 113     134.739 133.926 154.223  1.00  0.00           C  
ATOM   1018  O   LEU R 113     134.816 132.850 153.618  1.00  0.00           O  
ATOM   1019  N   SER R 114     133.721 134.112 155.041  1.00  0.00           N  
ATOM   1020  HN  SER R 114     133.599 134.894 155.642  1.00  0.00           H  
ATOM   1021  CA  SER R 114     132.802 133.030 155.218  1.00  0.00           C  
ATOM   1022  HA  SER R 114     133.315 132.077 155.262  1.00  0.00           H  
ATOM   1023  CB  SER R 114     132.202 133.022 156.670  1.00  0.00           C  
ATOM   1024  HB1 SER R 114     133.013 132.696 157.356  1.00  0.00           H  
ATOM   1025  HB2 SER R 114     131.412 132.254 156.665  1.00  0.00           H  
ATOM   1026  OG  SER R 114     131.601 134.300 157.087  1.00  0.00           O  
ATOM   1027  HG1 SER R 114     132.239 134.716 157.670  1.00  0.00           H  
ATOM   1028  C   SER R 114     131.743 132.913 154.150  1.00  0.00           C  
ATOM   1029  O   SER R 114     131.251 131.834 153.832  1.00  0.00           O  
ATOM   1030  N   ALA R 115     131.469 134.037 153.370  1.00  0.00           N  
ATOM   1031  HN  ALA R 115     131.889 134.882 153.674  1.00  0.00           H  
ATOM   1032  CA  ALA R 115     130.601 134.118 152.172  1.00  0.00           C  
ATOM   1033  HA  ALA R 115     129.636 133.658 152.360  1.00  0.00           H  
ATOM   1034  CB  ALA R 115     130.365 135.616 151.900  1.00  0.00           C  
ATOM   1035  HB1 ALA R 115     131.243 136.143 151.465  1.00  0.00           H  
ATOM   1036  HB2 ALA R 115     130.045 136.129 152.838  1.00  0.00           H  
ATOM   1037  HB3 ALA R 115     129.545 135.747 151.158  1.00  0.00           H  
ATOM   1038  C   ALA R 115     131.172 133.341 150.899  1.00  0.00           C  
ATOM   1039  O   ALA R 115     130.495 132.617 150.083  1.00  0.00           O  
ATOM   1040  N   VAL R 116     132.504 133.487 150.751  1.00  0.00           N  
ATOM   1041  HN  VAL R 116     132.965 134.280 151.149  1.00  0.00           H  
ATOM   1042  CA  VAL R 116     133.300 132.651 149.846  1.00  0.00           C  
ATOM   1043  HA  VAL R 116     132.788 132.747 148.897  1.00  0.00           H  
ATOM   1044  CB  VAL R 116     134.742 133.175 149.649  1.00  0.00           C  
ATOM   1045  HB  VAL R 116     134.806 134.266 149.838  1.00  0.00           H  
ATOM   1046  CG1 VAL R 116     135.850 132.405 150.403  1.00  0.00           C  
ATOM   1047 HG11 VAL R 116     136.002 131.363 150.038  1.00  0.00           H  
ATOM   1048 HG12 VAL R 116     135.719 132.335 151.504  1.00  0.00           H  
ATOM   1049 HG13 VAL R 116     136.825 132.936 150.298  1.00  0.00           H  
ATOM   1050  CG2 VAL R 116     134.956 132.970 148.071  1.00  0.00           C  
ATOM   1051 HG21 VAL R 116     134.229 133.533 147.448  1.00  0.00           H  
ATOM   1052 HG22 VAL R 116     134.701 131.923 147.801  1.00  0.00           H  
ATOM   1053 HG23 VAL R 116     135.992 133.169 147.741  1.00  0.00           H  
ATOM   1054  C   VAL R 116     133.297 131.222 150.248  1.00  0.00           C  
ATOM   1055  O   VAL R 116     133.186 130.306 149.421  1.00  0.00           O  
ATOM   1056  N   SER R 117     133.365 130.902 151.528  1.00  0.00           N  
ATOM   1057  HN  SER R 117     133.648 131.571 152.202  1.00  0.00           H  
ATOM   1058  CA  SER R 117     133.161 129.525 151.857  1.00  0.00           C  
ATOM   1059  HA  SER R 117     133.908 128.930 151.348  1.00  0.00           H  
ATOM   1060  CB  SER R 117     133.545 129.296 153.470  1.00  0.00           C  
ATOM   1061  HB1 SER R 117     132.924 130.041 154.019  1.00  0.00           H  
ATOM   1062  HB2 SER R 117     134.617 129.605 153.465  1.00  0.00           H  
ATOM   1063  OG  SER R 117     133.253 128.032 154.031  1.00  0.00           O  
ATOM   1064  HG1 SER R 117     132.380 127.705 153.827  1.00  0.00           H  
ATOM   1065  C   SER R 117     131.806 128.914 151.547  1.00  0.00           C  
ATOM   1066  O   SER R 117     131.721 127.735 151.091  1.00  0.00           O  
ATOM   1067  N   THR R 118     130.650 129.570 151.802  1.00  0.00           N  
ATOM   1068  HN  THR R 118     130.799 130.395 152.344  1.00  0.00           H  
ATOM   1069  CA  THR R 118     129.348 129.005 151.472  1.00  0.00           C  
ATOM   1070  HA  THR R 118     129.369 127.989 151.846  1.00  0.00           H  
ATOM   1071  CB  THR R 118     128.218 129.861 152.109  1.00  0.00           C  
ATOM   1072  HB  THR R 118     128.376 129.872 153.210  1.00  0.00           H  
ATOM   1073  OG1 THR R 118     126.967 129.306 151.778  1.00  0.00           O  
ATOM   1074  HG1 THR R 118     126.935 129.267 150.818  1.00  0.00           H  
ATOM   1075  CG2 THR R 118     128.265 131.385 151.819  1.00  0.00           C  
ATOM   1076 HG21 THR R 118     128.256 131.468 150.711  1.00  0.00           H  
ATOM   1077 HG22 THR R 118     129.233 131.785 152.187  1.00  0.00           H  
ATOM   1078 HG23 THR R 118     127.388 131.903 152.264  1.00  0.00           H  
ATOM   1079  C   THR R 118     129.119 128.863 149.989  1.00  0.00           C  
ATOM   1080  O   THR R 118     128.406 127.936 149.593  1.00  0.00           O  
ATOM   1081  N   GLU R 119     129.615 129.767 149.102  1.00  0.00           N  
ATOM   1082  HN  GLU R 119     130.045 130.628 149.379  1.00  0.00           H  
ATOM   1083  CA  GLU R 119     129.509 129.618 147.663  1.00  0.00           C  
ATOM   1084  HA  GLU R 119     128.443 129.468 147.515  1.00  0.00           H  
ATOM   1085  CB  GLU R 119     129.780 130.850 146.760  1.00  0.00           C  
ATOM   1086  HB1 GLU R 119     129.266 131.695 147.262  1.00  0.00           H  
ATOM   1087  HB2 GLU R 119     129.227 130.700 145.816  1.00  0.00           H  
ATOM   1088  CG  GLU R 119     131.190 131.210 146.389  1.00  0.00           C  
ATOM   1089  HG1 GLU R 119     131.652 130.406 145.778  1.00  0.00           H  
ATOM   1090  HG2 GLU R 119     131.778 131.415 147.321  1.00  0.00           H  
ATOM   1091  CD  GLU R 119     131.258 132.419 145.465  1.00  0.00           C  
ATOM   1092  OE1 GLU R 119     132.315 133.127 145.475  1.00  0.00           O  
ATOM   1093  OE2 GLU R 119     130.319 132.608 144.662  1.00  0.00           O  
ATOM   1094  C   GLU R 119     130.106 128.395 147.066  1.00  0.00           C  
ATOM   1095  O   GLU R 119     129.515 127.806 146.135  1.00  0.00           O  
ATOM   1096  N   ARG R 120     131.234 127.889 147.575  1.00  0.00           N  
ATOM   1097  HN  ARG R 120     131.739 128.275 148.347  1.00  0.00           H  
ATOM   1098  CA  ARG R 120     131.862 126.637 147.039  1.00  0.00           C  
ATOM   1099  HA  ARG R 120     131.894 126.714 145.958  1.00  0.00           H  
ATOM   1100  CB  ARG R 120     133.373 126.493 147.359  1.00  0.00           C  
ATOM   1101  HB1 ARG R 120     133.768 127.345 146.756  1.00  0.00           H  
ATOM   1102  HB2 ARG R 120     133.741 125.536 146.933  1.00  0.00           H  
ATOM   1103  CG  ARG R 120     133.700 126.825 148.865  1.00  0.00           C  
ATOM   1104  HG1 ARG R 120     133.039 126.234 149.541  1.00  0.00           H  
ATOM   1105  HG2 ARG R 120     133.491 127.898 149.065  1.00  0.00           H  
ATOM   1106  CD  ARG R 120     135.134 126.579 149.429  1.00  0.00           C  
ATOM   1107  HD1 ARG R 120     135.426 125.528 149.639  1.00  0.00           H  
ATOM   1108  HD2 ARG R 120     135.183 127.173 150.371  1.00  0.00           H  
ATOM   1109  NE  ARG R 120     136.067 127.170 148.386  1.00  0.00           N  
ATOM   1110  HE  ARG R 120     135.866 127.048 147.415  1.00  0.00           H  
ATOM   1111  CZ  ARG R 120     137.286 127.642 148.621  1.00  0.00           C  
ATOM   1112  NH1 ARG R 120     137.741 127.760 149.858  1.00  0.00           N  
ATOM   1113 HH11 ARG R 120     137.028 127.593 150.545  1.00  0.00           H  
ATOM   1114 HH12 ARG R 120     138.652 128.150 149.923  1.00  0.00           H  
ATOM   1115  NH2 ARG R 120     138.008 128.084 147.641  1.00  0.00           N  
ATOM   1116 HH21 ARG R 120     137.784 127.783 146.721  1.00  0.00           H  
ATOM   1117 HH22 ARG R 120     138.962 128.312 147.842  1.00  0.00           H  
ATOM   1118  C   ARG R 120     131.162 125.399 147.443  1.00  0.00           C  
ATOM   1119  O   ARG R 120     131.149 124.436 146.658  1.00  0.00           O  
ATOM   1120  N   CYS R 121     130.471 125.448 148.592  1.00  0.00           N  
ATOM   1121  HN  CYS R 121     130.559 126.240 149.184  1.00  0.00           H  
ATOM   1122  CA  CYS R 121     129.535 124.380 149.011  1.00  0.00           C  
ATOM   1123  HA  CYS R 121     130.176 123.529 148.844  1.00  0.00           H  
ATOM   1124  CB  CYS R 121     129.150 124.579 150.576  1.00  0.00           C  
ATOM   1125  HB1 CYS R 121     128.738 125.610 150.611  1.00  0.00           H  
ATOM   1126  HB2 CYS R 121     130.058 124.718 151.205  1.00  0.00           H  
ATOM   1127  SG  CYS R 121     128.091 123.269 151.366  1.00  0.00           S  
ATOM   1128  HG1 CYS R 121     126.955 123.963 151.360  1.00  0.00           H  
ATOM   1129  C   CYS R 121     128.282 124.255 148.107  1.00  0.00           C  
ATOM   1130  O   CYS R 121     127.980 123.141 147.623  1.00  0.00           O  
ATOM   1131  N   LEU R 122     127.626 125.379 147.720  1.00  0.00           N  
ATOM   1132  HN  LEU R 122     127.804 126.188 148.260  1.00  0.00           H  
ATOM   1133  CA  LEU R 122     126.506 125.407 146.800  1.00  0.00           C  
ATOM   1134  HA  LEU R 122     125.724 124.707 147.041  1.00  0.00           H  
ATOM   1135  CB  LEU R 122     126.061 126.869 146.811  1.00  0.00           C  
ATOM   1136  HB1 LEU R 122     125.319 127.125 146.018  1.00  0.00           H  
ATOM   1137  HB2 LEU R 122     126.942 127.522 146.613  1.00  0.00           H  
ATOM   1138  CG  LEU R 122     125.489 127.242 148.169  1.00  0.00           C  
ATOM   1139  HG  LEU R 122     126.066 126.888 149.055  1.00  0.00           H  
ATOM   1140  CD1 LEU R 122     125.195 128.793 148.244  1.00  0.00           C  
ATOM   1141 HD11 LEU R 122     124.427 129.160 147.531  1.00  0.00           H  
ATOM   1142 HD12 LEU R 122     126.165 129.251 147.964  1.00  0.00           H  
ATOM   1143 HD13 LEU R 122     124.962 128.948 149.323  1.00  0.00           H  
ATOM   1144  CD2 LEU R 122     124.116 126.494 148.326  1.00  0.00           C  
ATOM   1145 HD21 LEU R 122     124.310 125.407 148.474  1.00  0.00           H  
ATOM   1146 HD22 LEU R 122     123.485 126.591 147.418  1.00  0.00           H  
ATOM   1147 HD23 LEU R 122     123.584 126.924 149.204  1.00  0.00           H  
ATOM   1148  C   LEU R 122     126.828 124.969 145.371  1.00  0.00           C  
ATOM   1149  O   LEU R 122     125.951 124.442 144.649  1.00  0.00           O  
ATOM   1150  N   SER R 123     128.086 125.151 144.895  1.00  0.00           N  
ATOM   1151  HN  SER R 123     128.656 125.676 145.524  1.00  0.00           H  
ATOM   1152  CA  SER R 123     128.571 124.806 143.564  1.00  0.00           C  
ATOM   1153  HA  SER R 123     127.784 125.237 142.970  1.00  0.00           H  
ATOM   1154  CB  SER R 123     129.986 125.417 143.268  1.00  0.00           C  
ATOM   1155  HB1 SER R 123     130.041 126.516 143.464  1.00  0.00           H  
ATOM   1156  HB2 SER R 123     130.122 125.315 142.169  1.00  0.00           H  
ATOM   1157  OG  SER R 123     131.085 124.823 143.964  1.00  0.00           O  
ATOM   1158  HG1 SER R 123     130.802 124.843 144.886  1.00  0.00           H  
ATOM   1159  C   SER R 123     128.659 123.307 143.311  1.00  0.00           C  
ATOM   1160  O   SER R 123     128.430 122.818 142.208  1.00  0.00           O  
ATOM   1161  N   VAL R 124     128.879 122.538 144.388  1.00  0.00           N  
ATOM   1162  HN  VAL R 124     129.083 122.848 145.317  1.00  0.00           H  
ATOM   1163  CA  VAL R 124     128.950 121.116 144.269  1.00  0.00           C  
ATOM   1164  HA  VAL R 124     129.094 120.824 143.241  1.00  0.00           H  
ATOM   1165  CB  VAL R 124     130.173 120.382 144.872  1.00  0.00           C  
ATOM   1166  HB  VAL R 124     130.077 119.313 144.601  1.00  0.00           H  
ATOM   1167  CG1 VAL R 124     131.459 121.068 144.274  1.00  0.00           C  
ATOM   1168 HG11 VAL R 124     131.584 122.161 144.468  1.00  0.00           H  
ATOM   1169 HG12 VAL R 124     131.356 120.995 143.167  1.00  0.00           H  
ATOM   1170 HG13 VAL R 124     132.406 120.571 144.572  1.00  0.00           H  
ATOM   1171  CG2 VAL R 124     130.225 120.682 146.360  1.00  0.00           C  
ATOM   1172 HG21 VAL R 124     129.395 120.172 146.907  1.00  0.00           H  
ATOM   1173 HG22 VAL R 124     130.232 121.768 146.615  1.00  0.00           H  
ATOM   1174 HG23 VAL R 124     131.137 120.256 146.828  1.00  0.00           H  
ATOM   1175  C   VAL R 124     127.661 120.494 144.879  1.00  0.00           C  
ATOM   1176  O   VAL R 124     127.401 119.316 144.550  1.00  0.00           O  
ATOM   1177  N   LEU R 125     126.916 121.211 145.801  1.00  0.00           N  
ATOM   1178  HN  LEU R 125     127.192 122.068 146.219  1.00  0.00           H  
ATOM   1179  CA  LEU R 125     125.655 120.636 146.298  1.00  0.00           C  
ATOM   1180  HA  LEU R 125     125.863 119.591 146.434  1.00  0.00           H  
ATOM   1181  CB  LEU R 125     125.296 121.244 147.678  1.00  0.00           C  
ATOM   1182  HB1 LEU R 125     124.216 121.484 147.779  1.00  0.00           H  
ATOM   1183  HB2 LEU R 125     125.713 122.256 147.838  1.00  0.00           H  
ATOM   1184  CG  LEU R 125     125.684 120.366 148.896  1.00  0.00           C  
ATOM   1185  HG  LEU R 125     125.423 119.295 148.767  1.00  0.00           H  
ATOM   1186  CD1 LEU R 125     127.254 120.371 149.146  1.00  0.00           C  
ATOM   1187 HD11 LEU R 125     127.439 121.451 149.342  1.00  0.00           H  
ATOM   1188 HD12 LEU R 125     127.865 120.040 148.279  1.00  0.00           H  
ATOM   1189 HD13 LEU R 125     127.415 119.898 150.134  1.00  0.00           H  
ATOM   1190  CD2 LEU R 125     124.905 120.719 150.177  1.00  0.00           C  
ATOM   1191 HD21 LEU R 125     123.818 120.484 150.159  1.00  0.00           H  
ATOM   1192 HD22 LEU R 125     124.850 121.804 150.413  1.00  0.00           H  
ATOM   1193 HD23 LEU R 125     125.248 120.192 151.096  1.00  0.00           H  
ATOM   1194  C   LEU R 125     124.545 120.711 145.296  1.00  0.00           C  
ATOM   1195  O   LEU R 125     123.832 119.728 145.002  1.00  0.00           O  
ATOM   1196  N   TRP R 126     124.451 121.867 144.638  1.00  0.00           N  
ATOM   1197  HN  TRP R 126     124.901 122.678 144.995  1.00  0.00           H  
ATOM   1198  CA  TRP R 126     123.441 122.087 143.578  1.00  0.00           C  
ATOM   1199  HA  TRP R 126     122.770 121.252 143.456  1.00  0.00           H  
ATOM   1200  CB  TRP R 126     122.641 123.236 144.065  1.00  0.00           C  
ATOM   1201  HB1 TRP R 126     121.880 123.493 143.287  1.00  0.00           H  
ATOM   1202  HB2 TRP R 126     123.233 124.143 144.280  1.00  0.00           H  
ATOM   1203  CG  TRP R 126     121.791 123.121 145.322  1.00  0.00           C  
ATOM   1204  CD1 TRP R 126     121.688 121.996 146.005  1.00  0.00           C  
ATOM   1205  HD1 TRP R 126     122.074 121.015 145.783  1.00  0.00           H  
ATOM   1206  NE1 TRP R 126     121.113 122.283 147.265  1.00  0.00           N  
ATOM   1207  HE1 TRP R 126     121.087 121.739 148.072  1.00  0.00           H  
ATOM   1208  CE2 TRP R 126     120.666 123.602 147.294  1.00  0.00           C  
ATOM   1209  CD2 TRP R 126     121.114 124.189 146.011  1.00  0.00           C  
ATOM   1210  CE3 TRP R 126     120.982 125.535 145.857  1.00  0.00           C  
ATOM   1211  HE3 TRP R 126     121.357 125.899 144.909  1.00  0.00           H  
ATOM   1212  CZ3 TRP R 126     120.467 126.310 146.858  1.00  0.00           C  
ATOM   1213  HZ3 TRP R 126     120.452 127.382 146.716  1.00  0.00           H  
ATOM   1214  CZ2 TRP R 126     120.123 124.394 148.298  1.00  0.00           C  
ATOM   1215  HZ2 TRP R 126     119.930 123.927 149.259  1.00  0.00           H  
ATOM   1216  CH2 TRP R 126     120.159 125.766 148.061  1.00  0.00           C  
ATOM   1217  HH2 TRP R 126     119.834 126.403 148.866  1.00  0.00           H  
ATOM   1218  C   TRP R 126     124.190 122.547 142.300  1.00  0.00           C  
ATOM   1219  O   TRP R 126     124.230 123.782 141.968  1.00  0.00           O  
ATOM   1220  N   PRO R 127     124.839 121.631 141.616  1.00  0.00           N  
ATOM   1221  CD  PRO R 127     124.959 120.170 141.911  1.00  0.00           C  
ATOM   1222  HD1 PRO R 127     123.938 119.732 141.953  1.00  0.00           H  
ATOM   1223  HD2 PRO R 127     125.604 120.008 142.807  1.00  0.00           H  
ATOM   1224  CA  PRO R 127     125.661 122.039 140.480  1.00  0.00           C  
ATOM   1225  HA  PRO R 127     126.273 122.832 140.886  1.00  0.00           H  
ATOM   1226  CB  PRO R 127     126.539 120.766 140.144  1.00  0.00           C  
ATOM   1227  HB1 PRO R 127     127.532 120.929 140.622  1.00  0.00           H  
ATOM   1228  HB2 PRO R 127     126.777 120.667 139.069  1.00  0.00           H  
ATOM   1229  CG  PRO R 127     125.699 119.582 140.665  1.00  0.00           C  
ATOM   1230  HG1 PRO R 127     124.856 119.291 140.000  1.00  0.00           H  
ATOM   1231  HG2 PRO R 127     126.440 118.764 140.828  1.00  0.00           H  
ATOM   1232  C   PRO R 127     124.893 122.580 139.283  1.00  0.00           C  
ATOM   1233  O   PRO R 127     125.353 123.565 138.730  1.00  0.00           O  
ATOM   1234  N   ILE R 128     123.825 121.939 138.937  1.00  0.00           N  
ATOM   1235  HN  ILE R 128     123.431 121.231 139.507  1.00  0.00           H  
ATOM   1236  CA  ILE R 128     123.012 122.363 137.847  1.00  0.00           C  
ATOM   1237  HA  ILE R 128     123.635 122.409 136.971  1.00  0.00           H  
ATOM   1238  CB  ILE R 128     121.980 121.343 137.466  1.00  0.00           C  
ATOM   1239  HB  ILE R 128     121.303 121.367 138.342  1.00  0.00           H  
ATOM   1240  CG2 ILE R 128     121.330 121.730 136.082  1.00  0.00           C  
ATOM   1241 HG21 ILE R 128     122.140 122.080 135.411  1.00  0.00           H  
ATOM   1242 HG22 ILE R 128     120.469 122.439 136.121  1.00  0.00           H  
ATOM   1243 HG23 ILE R 128     120.963 120.832 135.537  1.00  0.00           H  
ATOM   1244  CG1 ILE R 128     122.534 119.929 137.333  1.00  0.00           C  
ATOM   1245 HG11 ILE R 128     121.731 119.166 137.271  1.00  0.00           H  
ATOM   1246 HG12 ILE R 128     123.047 119.620 138.267  1.00  0.00           H  
ATOM   1247  CD  ILE R 128     123.614 119.707 136.232  1.00  0.00           C  
ATOM   1248  HD1 ILE R 128     124.128 120.673 135.995  1.00  0.00           H  
ATOM   1249  HD2 ILE R 128     123.089 119.404 135.312  1.00  0.00           H  
ATOM   1250  HD3 ILE R 128     124.318 118.915 136.591  1.00  0.00           H  
ATOM   1251  C   ILE R 128     122.338 123.717 138.088  1.00  0.00           C  
ATOM   1252  O   ILE R 128     122.237 124.559 137.237  1.00  0.00           O  
ATOM   1253  N   TRP R 129     121.935 123.873 139.373  1.00  0.00           N  
ATOM   1254  HN  TRP R 129     121.992 123.113 140.012  1.00  0.00           H  
ATOM   1255  CA  TRP R 129     121.603 125.231 139.833  1.00  0.00           C  
ATOM   1256  HA  TRP R 129     120.839 125.615 139.171  1.00  0.00           H  
ATOM   1257  CB  TRP R 129     121.067 125.193 141.210  1.00  0.00           C  
ATOM   1258  HB1 TRP R 129     121.872 124.812 141.877  1.00  0.00           H  
ATOM   1259  HB2 TRP R 129     120.196 124.499 141.270  1.00  0.00           H  
ATOM   1260  CG  TRP R 129     120.689 126.535 141.755  1.00  0.00           C  
ATOM   1261  CD1 TRP R 129     119.510 127.252 141.469  1.00  0.00           C  
ATOM   1262  HD1 TRP R 129     118.721 126.852 140.851  1.00  0.00           H  
ATOM   1263  NE1 TRP R 129     119.627 128.579 141.885  1.00  0.00           N  
ATOM   1264  HE1 TRP R 129     119.148 129.325 141.485  1.00  0.00           H  
ATOM   1265  CE2 TRP R 129     120.813 128.695 142.486  1.00  0.00           C  
ATOM   1266  CD2 TRP R 129     121.490 127.475 142.475  1.00  0.00           C  
ATOM   1267  CE3 TRP R 129     122.765 127.294 143.136  1.00  0.00           C  
ATOM   1268  HE3 TRP R 129     123.274 126.339 143.116  1.00  0.00           H  
ATOM   1269  CZ3 TRP R 129     123.303 128.547 143.670  1.00  0.00           C  
ATOM   1270  HZ3 TRP R 129     124.312 128.593 144.061  1.00  0.00           H  
ATOM   1271  CZ2 TRP R 129     121.284 129.747 143.243  1.00  0.00           C  
ATOM   1272  HZ2 TRP R 129     120.602 130.555 143.466  1.00  0.00           H  
ATOM   1273  CH2 TRP R 129     122.553 129.689 143.785  1.00  0.00           C  
ATOM   1274  HH2 TRP R 129     122.907 130.537 144.348  1.00  0.00           H  
ATOM   1275  C   TRP R 129     122.636 126.353 139.647  1.00  0.00           C  
ATOM   1276  O   TRP R 129     122.361 127.350 139.056  1.00  0.00           O  
ATOM   1277  N   TYR R 130     123.835 126.040 140.046  1.00  0.00           N  
ATOM   1278  HN  TYR R 130     124.041 125.154 140.456  1.00  0.00           H  
ATOM   1279  CA  TYR R 130     124.910 127.139 140.141  1.00  0.00           C  
ATOM   1280  HA  TYR R 130     124.529 128.047 140.585  1.00  0.00           H  
ATOM   1281  CB  TYR R 130     126.063 126.673 141.078  1.00  0.00           C  
ATOM   1282  HB1 TYR R 130     126.514 125.800 140.555  1.00  0.00           H  
ATOM   1283  HB2 TYR R 130     125.769 126.283 142.078  1.00  0.00           H  
ATOM   1284  CG  TYR R 130     127.083 127.731 141.335  1.00  0.00           C  
ATOM   1285  CD1 TYR R 130     127.251 128.341 142.606  1.00  0.00           C  
ATOM   1286  HD1 TYR R 130     126.759 127.957 143.480  1.00  0.00           H  
ATOM   1287  CE1 TYR R 130     128.246 129.246 142.839  1.00  0.00           C  
ATOM   1288  HE1 TYR R 130     128.430 129.625 143.830  1.00  0.00           H  
ATOM   1289  CZ  TYR R 130     129.159 129.604 141.802  1.00  0.00           C  
ATOM   1290  OH  TYR R 130     130.162 130.470 142.081  1.00  0.00           O  
ATOM   1291  HH  TYR R 130     130.025 130.784 142.983  1.00  0.00           H  
ATOM   1292  CD2 TYR R 130     128.024 128.080 140.275  1.00  0.00           C  
ATOM   1293  HD2 TYR R 130     128.082 127.570 139.327  1.00  0.00           H  
ATOM   1294  CE2 TYR R 130     128.979 129.086 140.545  1.00  0.00           C  
ATOM   1295  HE2 TYR R 130     129.677 129.360 139.767  1.00  0.00           H  
ATOM   1296  C   TYR R 130     125.299 127.560 138.770  1.00  0.00           C  
ATOM   1297  O   TYR R 130     125.772 128.652 138.507  1.00  0.00           O  
ATOM   1298  N   ARG R 131     125.227 126.591 137.824  1.00  0.00           N  
ATOM   1299  HN  ARG R 131     125.008 125.696 138.202  1.00  0.00           H  
ATOM   1300  CA  ARG R 131     125.414 126.831 136.342  1.00  0.00           C  
ATOM   1301  HA  ARG R 131     126.357 127.344 136.230  1.00  0.00           H  
ATOM   1302  CB  ARG R 131     125.597 125.546 135.625  1.00  0.00           C  
ATOM   1303  HB1 ARG R 131     124.715 124.888 135.802  1.00  0.00           H  
ATOM   1304  HB2 ARG R 131     126.384 124.937 136.121  1.00  0.00           H  
ATOM   1305  CG  ARG R 131     125.930 125.527 134.097  1.00  0.00           C  
ATOM   1306  HG1 ARG R 131     126.739 126.271 133.908  1.00  0.00           H  
ATOM   1307  HG2 ARG R 131     125.063 125.941 133.541  1.00  0.00           H  
ATOM   1308  CD  ARG R 131     126.362 124.207 133.579  1.00  0.00           C  
ATOM   1309  HD1 ARG R 131     125.536 123.492 133.770  1.00  0.00           H  
ATOM   1310  HD2 ARG R 131     127.334 123.985 134.087  1.00  0.00           H  
ATOM   1311  NE  ARG R 131     126.534 124.285 132.079  1.00  0.00           N  
ATOM   1312  HE  ARG R 131     126.202 125.063 131.540  1.00  0.00           H  
ATOM   1313  CZ  ARG R 131     127.194 123.448 131.273  1.00  0.00           C  
ATOM   1314  NH1 ARG R 131     127.409 122.228 131.652  1.00  0.00           N  
ATOM   1315 HH11 ARG R 131     126.951 121.908 132.480  1.00  0.00           H  
ATOM   1316 HH12 ARG R 131     127.721 121.624 130.913  1.00  0.00           H  
ATOM   1317  NH2 ARG R 131     127.672 123.845 130.124  1.00  0.00           N  
ATOM   1318 HH21 ARG R 131     127.559 124.744 129.718  1.00  0.00           H  
ATOM   1319 HH22 ARG R 131     127.918 123.120 129.472  1.00  0.00           H  
ATOM   1320  C   ARG R 131     124.388 127.738 135.765  1.00  0.00           C  
ATOM   1321  O   ARG R 131     124.559 128.919 135.544  1.00  0.00           O  
ATOM   1322  N   CYS R 132     123.213 127.125 135.447  1.00  0.00           N  
ATOM   1323  HN  CYS R 132     123.063 126.209 135.835  1.00  0.00           H  
ATOM   1324  CA  CYS R 132     122.184 127.686 134.625  1.00  0.00           C  
ATOM   1325  HA  CYS R 132     122.571 128.528 134.072  1.00  0.00           H  
ATOM   1326  CB  CYS R 132     121.611 126.613 133.687  1.00  0.00           C  
ATOM   1327  HB1 CYS R 132     122.455 126.288 133.051  1.00  0.00           H  
ATOM   1328  HB2 CYS R 132     120.939 127.155 132.982  1.00  0.00           H  
ATOM   1329  SG  CYS R 132     120.817 125.044 134.376  1.00  0.00           S  
ATOM   1330  HG1 CYS R 132     121.752 124.756 135.279  1.00  0.00           H  
ATOM   1331  C   CYS R 132     121.071 128.296 135.407  1.00  0.00           C  
ATOM   1332  O   CYS R 132     120.214 128.977 134.791  1.00  0.00           O  
ATOM   1333  N   ARG R 133     121.028 128.199 136.693  1.00  0.00           N  
ATOM   1334  HN  ARG R 133     121.606 127.590 137.241  1.00  0.00           H  
ATOM   1335  CA  ARG R 133     119.848 128.639 137.445  1.00  0.00           C  
ATOM   1336  HA  ARG R 133     119.197 129.103 136.712  1.00  0.00           H  
ATOM   1337  CB  ARG R 133     119.058 127.491 138.100  1.00  0.00           C  
ATOM   1338  HB1 ARG R 133     118.120 127.888 138.540  1.00  0.00           H  
ATOM   1339  HB2 ARG R 133     119.765 127.175 138.898  1.00  0.00           H  
ATOM   1340  CG  ARG R 133     118.911 126.279 137.282  1.00  0.00           C  
ATOM   1341  HG1 ARG R 133     119.930 125.907 137.011  1.00  0.00           H  
ATOM   1342  HG2 ARG R 133     118.400 126.413 136.300  1.00  0.00           H  
ATOM   1343  CD  ARG R 133     118.259 125.172 138.005  1.00  0.00           C  
ATOM   1344  HD1 ARG R 133     117.208 125.404 138.296  1.00  0.00           H  
ATOM   1345  HD2 ARG R 133     118.866 124.921 138.904  1.00  0.00           H  
ATOM   1346  NE  ARG R 133     118.265 123.884 137.154  1.00  0.00           N  
ATOM   1347  HE  ARG R 133     118.431 123.829 136.170  1.00  0.00           H  
ATOM   1348  CZ  ARG R 133     117.786 122.697 137.672  1.00  0.00           C  
ATOM   1349  NH1 ARG R 133     117.547 121.716 136.811  1.00  0.00           N  
ATOM   1350 HH11 ARG R 133     117.613 122.003 135.849  1.00  0.00           H  
ATOM   1351 HH12 ARG R 133     116.961 120.947 137.073  1.00  0.00           H  
ATOM   1352  NH2 ARG R 133     117.368 122.594 138.904  1.00  0.00           N  
ATOM   1353 HH21 ARG R 133     117.216 123.433 139.432  1.00  0.00           H  
ATOM   1354 HH22 ARG R 133     116.953 121.725 139.151  1.00  0.00           H  
ATOM   1355  C   ARG R 133     120.195 129.687 138.526  1.00  0.00           C  
ATOM   1356  O   ARG R 133     119.348 130.083 139.380  1.00  0.00           O  
ATOM   1357  N   ARG R 134     121.441 130.128 138.558  1.00  0.00           N  
ATOM   1358  HN  ARG R 134     122.131 129.766 137.934  1.00  0.00           H  
ATOM   1359  CA  ARG R 134     121.917 131.140 139.468  1.00  0.00           C  
ATOM   1360  HA  ARG R 134     121.233 131.231 140.300  1.00  0.00           H  
ATOM   1361  CB  ARG R 134     123.283 130.792 140.063  1.00  0.00           C  
ATOM   1362  HB1 ARG R 134     123.912 130.422 139.228  1.00  0.00           H  
ATOM   1363  HB2 ARG R 134     123.157 129.827 140.610  1.00  0.00           H  
ATOM   1364  CG  ARG R 134     124.037 131.838 140.843  1.00  0.00           C  
ATOM   1365  HG1 ARG R 134     123.689 132.093 141.863  1.00  0.00           H  
ATOM   1366  HG2 ARG R 134     124.021 132.796 140.280  1.00  0.00           H  
ATOM   1367  CD  ARG R 134     125.521 131.531 141.095  1.00  0.00           C  
ATOM   1368  HD1 ARG R 134     126.160 131.435 140.194  1.00  0.00           H  
ATOM   1369  HD2 ARG R 134     125.581 130.545 141.596  1.00  0.00           H  
ATOM   1370  NE  ARG R 134     126.172 132.639 141.940  1.00  0.00           N  
ATOM   1371  HE  ARG R 134     126.367 132.464 142.905  1.00  0.00           H  
ATOM   1372  CZ  ARG R 134     126.579 133.772 141.478  1.00  0.00           C  
ATOM   1373  NH1 ARG R 134     126.194 134.208 140.284  1.00  0.00           N  
ATOM   1374 HH11 ARG R 134     125.832 133.545 139.628  1.00  0.00           H  
ATOM   1375 HH12 ARG R 134     126.571 135.059 139.924  1.00  0.00           H  
ATOM   1376  NH2 ARG R 134     127.376 134.565 142.166  1.00  0.00           N  
ATOM   1377 HH21 ARG R 134     127.688 134.089 142.990  1.00  0.00           H  
ATOM   1378 HH22 ARG R 134     127.825 135.398 141.865  1.00  0.00           H  
ATOM   1379  C   ARG R 134     121.808 132.491 138.789  1.00  0.00           C  
ATOM   1380  O   ARG R 134     122.413 132.672 137.732  1.00  0.00           O  
ATOM   1381  N   PRO R 135     120.977 133.523 139.262  1.00  0.00           N  
ATOM   1382  CD  PRO R 135     120.273 133.579 140.539  1.00  0.00           C  
ATOM   1383  HD1 PRO R 135     120.678 133.082 141.451  1.00  0.00           H  
ATOM   1384  HD2 PRO R 135     119.287 133.112 140.337  1.00  0.00           H  
ATOM   1385  CA  PRO R 135     121.033 134.803 138.571  1.00  0.00           C  
ATOM   1386  HA  PRO R 135     120.885 134.653 137.509  1.00  0.00           H  
ATOM   1387  CB  PRO R 135     119.954 135.604 139.315  1.00  0.00           C  
ATOM   1388  HB1 PRO R 135     118.998 135.289 138.831  1.00  0.00           H  
ATOM   1389  HB2 PRO R 135     120.133 136.692 139.200  1.00  0.00           H  
ATOM   1390  CG  PRO R 135     120.023 135.088 140.751  1.00  0.00           C  
ATOM   1391  HG1 PRO R 135     120.981 135.472 141.161  1.00  0.00           H  
ATOM   1392  HG2 PRO R 135     119.255 135.437 141.463  1.00  0.00           H  
ATOM   1393  C   PRO R 135     122.390 135.482 138.608  1.00  0.00           C  
ATOM   1394  O   PRO R 135     123.181 135.264 139.522  1.00  0.00           O  
ATOM   1395  N   THR R 136     122.654 136.272 137.518  1.00  0.00           N  
ATOM   1396  HN  THR R 136     121.908 136.496 136.886  1.00  0.00           H  
ATOM   1397  CA  THR R 136     123.820 137.181 137.353  1.00  0.00           C  
ATOM   1398  HA  THR R 136     124.709 136.581 137.469  1.00  0.00           H  
ATOM   1399  CB  THR R 136     123.877 137.773 135.888  1.00  0.00           C  
ATOM   1400  HB  THR R 136     123.201 138.634 135.746  1.00  0.00           H  
ATOM   1401  OG1 THR R 136     123.402 136.783 134.959  1.00  0.00           O  
ATOM   1402  HG1 THR R 136     122.453 136.767 135.092  1.00  0.00           H  
ATOM   1403  CG2 THR R 136     125.244 138.092 135.346  1.00  0.00           C  
ATOM   1404 HG21 THR R 136     125.885 138.723 136.008  1.00  0.00           H  
ATOM   1405 HG22 THR R 136     125.344 138.362 134.275  1.00  0.00           H  
ATOM   1406 HG23 THR R 136     125.822 137.157 135.459  1.00  0.00           H  
ATOM   1407  C   THR R 136     123.789 138.238 138.289  1.00  0.00           C  
ATOM   1408  O   THR R 136     122.774 138.565 138.918  1.00  0.00           O  
ATOM   1409  N   HSD R 137     124.996 138.787 138.565  1.00  0.00           N  
ATOM   1410  HN  HSD R 137     125.686 138.564 137.887  1.00  0.00           H  
ATOM   1411  CA  HSD R 137     125.296 139.770 139.615  1.00  0.00           C  
ATOM   1412  HA  HSD R 137     126.368 139.771 139.759  1.00  0.00           H  
ATOM   1413  CB  HSD R 137     124.857 141.162 139.089  1.00  0.00           C  
ATOM   1414  HB1 HSD R 137     125.134 141.964 139.808  1.00  0.00           H  
ATOM   1415  HB2 HSD R 137     123.752 141.120 138.972  1.00  0.00           H  
ATOM   1416  ND1 HSD R 137     124.537 141.397 136.558  1.00  0.00           N  
ATOM   1417  HD1 HSD R 137     123.632 140.979 136.477  1.00  0.00           H  
ATOM   1418  CG  HSD R 137     125.282 141.527 137.748  1.00  0.00           C  
ATOM   1419  CE1 HSD R 137     125.324 141.907 135.552  1.00  0.00           C  
ATOM   1420  HE1 HSD R 137     125.145 141.981 134.472  1.00  0.00           H  
ATOM   1421  NE2 HSD R 137     126.507 142.311 135.996  1.00  0.00           N  
ATOM   1422  CD2 HSD R 137     126.420 142.110 137.391  1.00  0.00           C  
ATOM   1423  HD2 HSD R 137     127.084 142.630 138.080  1.00  0.00           H  
ATOM   1424  C   HSD R 137     124.850 139.578 141.062  1.00  0.00           C  
ATOM   1425  O   HSD R 137     124.939 140.459 141.909  1.00  0.00           O  
ATOM   1426  N   LEU R 138     124.395 138.374 141.472  1.00  0.00           N  
ATOM   1427  HN  LEU R 138     124.230 137.713 140.736  1.00  0.00           H  
ATOM   1428  CA  LEU R 138     123.999 137.998 142.832  1.00  0.00           C  
ATOM   1429  HA  LEU R 138     123.254 138.680 143.212  1.00  0.00           H  
ATOM   1430  CB  LEU R 138     123.552 136.511 142.902  1.00  0.00           C  
ATOM   1431  HB1 LEU R 138     124.337 135.835 142.485  1.00  0.00           H  
ATOM   1432  HB2 LEU R 138     122.701 136.509 142.173  1.00  0.00           H  
ATOM   1433  CG  LEU R 138     123.058 136.004 144.321  1.00  0.00           C  
ATOM   1434  HG  LEU R 138     122.763 136.910 144.889  1.00  0.00           H  
ATOM   1435  CD1 LEU R 138     121.837 135.106 144.177  1.00  0.00           C  
ATOM   1436 HD11 LEU R 138     121.949 134.293 143.418  1.00  0.00           H  
ATOM   1437 HD12 LEU R 138     120.952 135.724 143.898  1.00  0.00           H  
ATOM   1438 HD13 LEU R 138     121.573 134.535 145.091  1.00  0.00           H  
ATOM   1439  CD2 LEU R 138     124.160 135.185 145.065  1.00  0.00           C  
ATOM   1440 HD21 LEU R 138     125.071 135.820 145.091  1.00  0.00           H  
ATOM   1441 HD22 LEU R 138     124.446 134.206 144.641  1.00  0.00           H  
ATOM   1442 HD23 LEU R 138     123.786 135.014 146.098  1.00  0.00           H  
ATOM   1443  C   LEU R 138     125.196 138.268 143.763  1.00  0.00           C  
ATOM   1444  O   LEU R 138     125.028 138.854 144.792  1.00  0.00           O  
ATOM   1445  N   SER R 139     126.487 137.971 143.379  1.00  0.00           N  
ATOM   1446  HN  SER R 139     126.685 137.327 142.650  1.00  0.00           H  
ATOM   1447  CA  SER R 139     127.619 138.392 144.174  1.00  0.00           C  
ATOM   1448  HA  SER R 139     127.508 137.931 145.147  1.00  0.00           H  
ATOM   1449  CB  SER R 139     128.987 137.817 143.597  1.00  0.00           C  
ATOM   1450  HB1 SER R 139     129.010 136.716 143.737  1.00  0.00           H  
ATOM   1451  HB2 SER R 139     129.854 138.205 144.174  1.00  0.00           H  
ATOM   1452  OG  SER R 139     129.113 138.015 142.172  1.00  0.00           O  
ATOM   1453  HG1 SER R 139     129.966 138.432 142.036  1.00  0.00           H  
ATOM   1454  C   SER R 139     127.749 139.826 144.470  1.00  0.00           C  
ATOM   1455  O   SER R 139     128.035 140.274 145.575  1.00  0.00           O  
ATOM   1456  N   ALA R 140     127.514 140.703 143.500  1.00  0.00           N  
ATOM   1457  HN  ALA R 140     127.144 140.426 142.617  1.00  0.00           H  
ATOM   1458  CA  ALA R 140     127.563 142.096 143.668  1.00  0.00           C  
ATOM   1459  HA  ALA R 140     128.560 142.406 143.965  1.00  0.00           H  
ATOM   1460  CB  ALA R 140     127.296 142.815 142.334  1.00  0.00           C  
ATOM   1461  HB1 ALA R 140     128.119 142.501 141.664  1.00  0.00           H  
ATOM   1462  HB2 ALA R 140     127.448 143.917 142.463  1.00  0.00           H  
ATOM   1463  HB3 ALA R 140     126.348 142.461 141.883  1.00  0.00           H  
ATOM   1464  C   ALA R 140     126.472 142.611 144.662  1.00  0.00           C  
ATOM   1465  O   ALA R 140     126.719 143.393 145.601  1.00  0.00           O  
ATOM   1466  N   VAL R 141     125.234 142.059 144.579  1.00  0.00           N  
ATOM   1467  HN  VAL R 141     124.988 141.343 143.928  1.00  0.00           H  
ATOM   1468  CA  VAL R 141     124.318 142.325 145.661  1.00  0.00           C  
ATOM   1469  HA  VAL R 141     124.111 143.386 145.711  1.00  0.00           H  
ATOM   1470  CB  VAL R 141     123.013 141.634 145.308  1.00  0.00           C  
ATOM   1471  HB  VAL R 141     123.293 140.569 145.106  1.00  0.00           H  
ATOM   1472  CG1 VAL R 141     121.909 141.621 146.336  1.00  0.00           C  
ATOM   1473 HG11 VAL R 141     121.466 142.642 146.357  1.00  0.00           H  
ATOM   1474 HG12 VAL R 141     122.085 141.293 147.383  1.00  0.00           H  
ATOM   1475 HG13 VAL R 141     121.046 140.960 146.114  1.00  0.00           H  
ATOM   1476  CG2 VAL R 141     122.553 142.118 143.922  1.00  0.00           C  
ATOM   1477 HG21 VAL R 141     123.159 141.543 143.187  1.00  0.00           H  
ATOM   1478 HG22 VAL R 141     122.848 143.175 143.779  1.00  0.00           H  
ATOM   1479 HG23 VAL R 141     121.558 141.723 143.619  1.00  0.00           H  
ATOM   1480  C   VAL R 141     124.713 141.897 147.046  1.00  0.00           C  
ATOM   1481  O   VAL R 141     124.486 142.665 147.991  1.00  0.00           O  
ATOM   1482  N   VAL R 142     125.206 140.637 147.239  1.00  0.00           N  
ATOM   1483  HN  VAL R 142     125.421 140.126 146.405  1.00  0.00           H  
ATOM   1484  CA  VAL R 142     125.378 140.260 148.687  1.00  0.00           C  
ATOM   1485  HA  VAL R 142     124.548 140.667 149.250  1.00  0.00           H  
ATOM   1486  CB  VAL R 142     125.352 138.781 148.923  1.00  0.00           C  
ATOM   1487  HB  VAL R 142     125.606 138.432 149.951  1.00  0.00           H  
ATOM   1488  CG1 VAL R 142     124.019 138.262 148.690  1.00  0.00           C  
ATOM   1489 HG11 VAL R 142     123.935 137.208 149.030  1.00  0.00           H  
ATOM   1490 HG12 VAL R 142     123.801 138.241 147.606  1.00  0.00           H  
ATOM   1491 HG13 VAL R 142     123.311 138.985 149.150  1.00  0.00           H  
ATOM   1492  CG2 VAL R 142     126.310 137.983 147.979  1.00  0.00           C  
ATOM   1493 HG21 VAL R 142     127.409 138.052 148.126  1.00  0.00           H  
ATOM   1494 HG22 VAL R 142     125.982 138.363 146.999  1.00  0.00           H  
ATOM   1495 HG23 VAL R 142     126.069 136.897 148.047  1.00  0.00           H  
ATOM   1496  C   VAL R 142     126.702 140.814 149.264  1.00  0.00           C  
ATOM   1497  O   VAL R 142     126.923 141.081 150.387  1.00  0.00           O  
ATOM   1498  N   CYS R 143     127.652 141.181 148.346  1.00  0.00           N  
ATOM   1499  HN  CYS R 143     127.596 141.004 147.364  1.00  0.00           H  
ATOM   1500  CA  CYS R 143     128.794 141.989 148.672  1.00  0.00           C  
ATOM   1501  HA  CYS R 143     129.423 141.430 149.356  1.00  0.00           H  
ATOM   1502  CB  CYS R 143     129.749 142.200 147.531  1.00  0.00           C  
ATOM   1503  HB1 CYS R 143     130.475 142.983 147.824  1.00  0.00           H  
ATOM   1504  HB2 CYS R 143     129.185 142.677 146.696  1.00  0.00           H  
ATOM   1505  SG  CYS R 143     130.756 140.681 147.192  1.00  0.00           S  
ATOM   1506  HG1 CYS R 143     129.651 139.957 147.055  1.00  0.00           H  
ATOM   1507  C   CYS R 143     128.549 143.368 149.222  1.00  0.00           C  
ATOM   1508  O   CYS R 143     129.188 143.679 150.188  1.00  0.00           O  
ATOM   1509  N   VAL R 144     127.640 144.171 148.561  1.00  0.00           N  
ATOM   1510  HN  VAL R 144     127.096 143.763 147.839  1.00  0.00           H  
ATOM   1511  CA  VAL R 144     127.313 145.530 149.098  1.00  0.00           C  
ATOM   1512  HA  VAL R 144     128.182 146.060 149.474  1.00  0.00           H  
ATOM   1513  CB  VAL R 144     126.857 146.495 147.960  1.00  0.00           C  
ATOM   1514  HB  VAL R 144     126.674 147.541 148.313  1.00  0.00           H  
ATOM   1515  CG1 VAL R 144     127.962 146.538 146.906  1.00  0.00           C  
ATOM   1516 HG11 VAL R 144     128.093 145.564 146.391  1.00  0.00           H  
ATOM   1517 HG12 VAL R 144     128.924 146.787 147.406  1.00  0.00           H  
ATOM   1518 HG13 VAL R 144     127.712 147.328 146.172  1.00  0.00           H  
ATOM   1519  CG2 VAL R 144     125.564 145.978 147.335  1.00  0.00           C  
ATOM   1520 HG21 VAL R 144     124.710 146.320 147.944  1.00  0.00           H  
ATOM   1521 HG22 VAL R 144     125.625 144.867 147.267  1.00  0.00           H  
ATOM   1522 HG23 VAL R 144     125.382 146.342 146.298  1.00  0.00           H  
ATOM   1523  C   VAL R 144     126.323 145.460 150.294  1.00  0.00           C  
ATOM   1524  O   VAL R 144     126.286 146.397 151.122  1.00  0.00           O  
ATOM   1525  N   LEU R 145     125.485 144.410 150.420  1.00  0.00           N  
ATOM   1526  HN  LEU R 145     125.404 143.839 149.609  1.00  0.00           H  
ATOM   1527  CA  LEU R 145     124.729 144.010 151.660  1.00  0.00           C  
ATOM   1528  HA  LEU R 145     124.188 144.876 152.002  1.00  0.00           H  
ATOM   1529  CB  LEU R 145     123.793 142.810 151.304  1.00  0.00           C  
ATOM   1530  HB1 LEU R 145     124.393 141.877 151.253  1.00  0.00           H  
ATOM   1531  HB2 LEU R 145     123.470 142.953 150.250  1.00  0.00           H  
ATOM   1532  CG  LEU R 145     122.625 142.597 152.221  1.00  0.00           C  
ATOM   1533  HG  LEU R 145     123.082 142.629 153.239  1.00  0.00           H  
ATOM   1534  CD1 LEU R 145     121.579 143.645 152.002  1.00  0.00           C  
ATOM   1535 HD11 LEU R 145     121.045 143.495 151.043  1.00  0.00           H  
ATOM   1536 HD12 LEU R 145     122.027 144.643 151.798  1.00  0.00           H  
ATOM   1537 HD13 LEU R 145     120.912 143.660 152.884  1.00  0.00           H  
ATOM   1538  CD2 LEU R 145     121.969 141.279 151.851  1.00  0.00           C  
ATOM   1539 HD21 LEU R 145     122.737 140.505 152.066  1.00  0.00           H  
ATOM   1540 HD22 LEU R 145     121.797 141.212 150.761  1.00  0.00           H  
ATOM   1541 HD23 LEU R 145     121.090 141.080 152.493  1.00  0.00           H  
ATOM   1542  C   LEU R 145     125.736 143.683 152.840  1.00  0.00           C  
ATOM   1543  O   LEU R 145     125.677 144.204 153.952  1.00  0.00           O  
ATOM   1544  N   LEU R 146     126.873 142.914 152.607  1.00  0.00           N  
ATOM   1545  HN  LEU R 146     127.037 142.393 151.774  1.00  0.00           H  
ATOM   1546  CA  LEU R 146     127.889 142.668 153.622  1.00  0.00           C  
ATOM   1547  HA  LEU R 146     127.451 142.304 154.538  1.00  0.00           H  
ATOM   1548  CB  LEU R 146     128.918 141.659 153.064  1.00  0.00           C  
ATOM   1549  HB1 LEU R 146     129.995 141.881 153.294  1.00  0.00           H  
ATOM   1550  HB2 LEU R 146     129.000 141.627 151.965  1.00  0.00           H  
ATOM   1551  CG  LEU R 146     128.834 140.185 153.516  1.00  0.00           C  
ATOM   1552  HG  LEU R 146     128.840 140.082 154.615  1.00  0.00           H  
ATOM   1553  CD1 LEU R 146     127.441 139.540 153.121  1.00  0.00           C  
ATOM   1554 HD11 LEU R 146     127.123 139.391 152.067  1.00  0.00           H  
ATOM   1555 HD12 LEU R 146     126.655 140.234 153.482  1.00  0.00           H  
ATOM   1556 HD13 LEU R 146     127.283 138.516 153.537  1.00  0.00           H  
ATOM   1557  CD2 LEU R 146     129.968 139.362 152.917  1.00  0.00           C  
ATOM   1558 HD21 LEU R 146     130.968 139.667 153.284  1.00  0.00           H  
ATOM   1559 HD22 LEU R 146     129.995 139.505 151.819  1.00  0.00           H  
ATOM   1560 HD23 LEU R 146     129.861 138.265 153.070  1.00  0.00           H  
ATOM   1561  C   LEU R 146     128.600 143.940 154.171  1.00  0.00           C  
ATOM   1562  O   LEU R 146     128.800 144.024 155.403  1.00  0.00           O  
ATOM   1563  N   TRP R 147     128.860 144.909 153.285  1.00  0.00           N  
ATOM   1564  HN  TRP R 147     128.574 144.712 152.361  1.00  0.00           H  
ATOM   1565  CA  TRP R 147     129.440 146.154 153.675  1.00  0.00           C  
ATOM   1566  HA  TRP R 147     130.331 145.998 154.269  1.00  0.00           H  
ATOM   1567  CB  TRP R 147     129.842 147.080 152.488  1.00  0.00           C  
ATOM   1568  HB1 TRP R 147     130.196 148.095 152.786  1.00  0.00           H  
ATOM   1569  HB2 TRP R 147     128.977 147.337 151.843  1.00  0.00           H  
ATOM   1570  CG  TRP R 147     130.970 146.558 151.655  1.00  0.00           C  
ATOM   1571  CD1 TRP R 147     131.055 145.975 150.368  1.00  0.00           C  
ATOM   1572  HD1 TRP R 147     130.270 145.932 149.627  1.00  0.00           H  
ATOM   1573  NE1 TRP R 147     132.432 145.905 150.096  1.00  0.00           N  
ATOM   1574  HE1 TRP R 147     132.894 145.546 149.311  1.00  0.00           H  
ATOM   1575  CE2 TRP R 147     133.166 146.224 151.136  1.00  0.00           C  
ATOM   1576  CD2 TRP R 147     132.319 146.621 152.188  1.00  0.00           C  
ATOM   1577  CE3 TRP R 147     132.837 146.996 153.420  1.00  0.00           C  
ATOM   1578  HE3 TRP R 147     132.243 147.313 154.257  1.00  0.00           H  
ATOM   1579  CZ3 TRP R 147     134.219 147.023 153.488  1.00  0.00           C  
ATOM   1580  HZ3 TRP R 147     134.643 147.298 154.432  1.00  0.00           H  
ATOM   1581  CZ2 TRP R 147     134.555 146.159 151.296  1.00  0.00           C  
ATOM   1582  HZ2 TRP R 147     135.232 145.837 150.519  1.00  0.00           H  
ATOM   1583  CH2 TRP R 147     135.047 146.610 152.491  1.00  0.00           C  
ATOM   1584  HH2 TRP R 147     136.084 146.478 152.755  1.00  0.00           H  
ATOM   1585  C   TRP R 147     128.487 146.983 154.472  1.00  0.00           C  
ATOM   1586  O   TRP R 147     128.799 147.733 155.378  1.00  0.00           O  
ATOM   1587  N   ALA R 148     127.229 146.894 154.203  1.00  0.00           N  
ATOM   1588  HN  ALA R 148     126.896 146.416 153.396  1.00  0.00           H  
ATOM   1589  CA  ALA R 148     126.230 147.688 154.943  1.00  0.00           C  
ATOM   1590  HA  ALA R 148     126.428 148.744 154.853  1.00  0.00           H  
ATOM   1591  CB  ALA R 148     124.850 147.337 154.291  1.00  0.00           C  
ATOM   1592  HB1 ALA R 148     124.504 146.318 154.567  1.00  0.00           H  
ATOM   1593  HB2 ALA R 148     124.966 147.351 153.187  1.00  0.00           H  
ATOM   1594  HB3 ALA R 148     124.085 148.093 154.557  1.00  0.00           H  
ATOM   1595  C   ALA R 148     126.061 147.329 156.379  1.00  0.00           C  
ATOM   1596  O   ALA R 148     126.010 148.192 157.260  1.00  0.00           O  
ATOM   1597  N   LEU R 149     126.060 145.962 156.700  1.00  0.00           N  
ATOM   1598  HN  LEU R 149     126.115 145.304 155.948  1.00  0.00           H  
ATOM   1599  CA  LEU R 149     126.011 145.412 158.061  1.00  0.00           C  
ATOM   1600  HA  LEU R 149     125.150 145.871 158.530  1.00  0.00           H  
ATOM   1601  CB  LEU R 149     125.867 143.875 158.043  1.00  0.00           C  
ATOM   1602  HB1 LEU R 149     125.756 143.592 159.113  1.00  0.00           H  
ATOM   1603  HB2 LEU R 149     126.782 143.477 157.555  1.00  0.00           H  
ATOM   1604  CG  LEU R 149     124.589 143.388 157.270  1.00  0.00           C  
ATOM   1605  HG  LEU R 149     124.700 143.573 156.179  1.00  0.00           H  
ATOM   1606  CD1 LEU R 149     124.494 141.930 157.497  1.00  0.00           C  
ATOM   1607 HD11 LEU R 149     124.236 141.599 158.521  1.00  0.00           H  
ATOM   1608 HD12 LEU R 149     125.490 141.508 157.244  1.00  0.00           H  
ATOM   1609 HD13 LEU R 149     123.813 141.465 156.749  1.00  0.00           H  
ATOM   1610  CD2 LEU R 149     123.291 144.167 157.689  1.00  0.00           C  
ATOM   1611 HD21 LEU R 149     123.243 145.213 157.333  1.00  0.00           H  
ATOM   1612 HD22 LEU R 149     123.238 144.182 158.800  1.00  0.00           H  
ATOM   1613 HD23 LEU R 149     122.373 143.616 157.379  1.00  0.00           H  
ATOM   1614  C   LEU R 149     127.063 145.882 158.970  1.00  0.00           C  
ATOM   1615  O   LEU R 149     126.819 146.226 160.113  1.00  0.00           O  
ATOM   1616  N   SER R 150     128.361 145.939 158.505  1.00  0.00           N  
ATOM   1617  HN  SER R 150     128.579 145.900 157.527  1.00  0.00           H  
ATOM   1618  CA  SER R 150     129.575 146.227 159.365  1.00  0.00           C  
ATOM   1619  HA  SER R 150     129.546 145.453 160.120  1.00  0.00           H  
ATOM   1620  CB  SER R 150     130.842 146.237 158.571  1.00  0.00           C  
ATOM   1621  HB1 SER R 150     130.929 147.147 157.944  1.00  0.00           H  
ATOM   1622  HB2 SER R 150     130.994 145.349 157.926  1.00  0.00           H  
ATOM   1623  OG  SER R 150     132.024 146.266 159.422  1.00  0.00           O  
ATOM   1624  HG1 SER R 150     131.748 146.662 160.243  1.00  0.00           H  
ATOM   1625  C   SER R 150     129.680 147.592 160.083  1.00  0.00           C  
ATOM   1626  OT1 SER R 150     128.735 148.418 159.857  1.00  0.00           O  
ATOM   1627  OT2 SER R 150     130.474 147.710 161.063  1.00  0.00           O  
ATOM   1628  O   LEU R 151     128.293 150.266 160.727  1.00 30.00           O  
ATOM   1629  N   LEU R 151     128.520 148.698 157.577  1.00 30.00           N  
ATOM   1630  CA  LEU R 151     128.849 149.855 158.401  1.00 30.00           C  
ATOM   1631  C   LEU R 151     127.918 149.955 159.606  1.00 30.00           C  
ATOM   1632  CB  LEU R 151     128.779 151.140 157.574  1.00 30.00           C  
ATOM   1633  CG  LEU R 151     129.800 151.273 156.441  1.00 30.00           C  
ATOM   1634  CD1 LEU R 151     129.524 152.519 155.614  1.00 30.00           C  
ATOM   1635  CD2 LEU R 151     131.217 151.294 156.993  1.00 30.00           C  
ATOM   1636  N   LEU R 152     126.636 149.651 159.373  1.00  0.00           N  
ATOM   1637  HT1 LEU R 152     126.890 150.536 158.892  1.00  0.00           H  
ATOM   1638  HT2 LEU R 152     126.340 149.003 158.616  1.00  0.00           H  
ATOM   1639  HT3 LEU R 152     127.484 149.146 159.703  1.00  0.00           H  
ATOM   1640  CA  LEU R 152     125.629 149.698 160.443  1.00  0.00           C  
ATOM   1641  HA  LEU R 152     125.290 150.719 160.531  1.00  0.00           H  
ATOM   1642  CB  LEU R 152     124.416 148.802 160.043  1.00  0.00           C  
ATOM   1643  HB1 LEU R 152     124.803 147.765 160.136  1.00  0.00           H  
ATOM   1644  HB2 LEU R 152     124.041 149.019 159.025  1.00  0.00           H  
ATOM   1645  CG  LEU R 152     123.222 148.934 161.049  1.00  0.00           C  
ATOM   1646  HG  LEU R 152     123.128 150.014 161.308  1.00  0.00           H  
ATOM   1647  CD1 LEU R 152     121.997 148.575 160.106  1.00  0.00           C  
ATOM   1648 HD11 LEU R 152     122.108 147.539 159.701  1.00  0.00           H  
ATOM   1649 HD12 LEU R 152     121.740 149.239 159.257  1.00  0.00           H  
ATOM   1650 HD13 LEU R 152     121.091 148.528 160.754  1.00  0.00           H  
ATOM   1651  CD2 LEU R 152     123.261 147.990 162.236  1.00  0.00           C  
ATOM   1652 HD21 LEU R 152     124.153 148.158 162.882  1.00  0.00           H  
ATOM   1653 HD22 LEU R 152     123.334 146.921 161.943  1.00  0.00           H  
ATOM   1654 HD23 LEU R 152     122.412 148.105 162.935  1.00  0.00           H  
ATOM   1655  C   LEU R 152     126.249 149.428 161.822  1.00  0.00           C  
ATOM   1656  O   LEU R 152     126.249 150.293 162.707  1.00  0.00           O  
ATOM   1657  N   ARG R 153     126.720 148.183 162.138  1.00  0.00           N  
ATOM   1658  HN  ARG R 153     126.766 147.531 161.394  1.00  0.00           H  
ATOM   1659  CA  ARG R 153     127.269 147.750 163.388  1.00  0.00           C  
ATOM   1660  HA  ARG R 153     126.399 147.901 164.005  1.00  0.00           H  
ATOM   1661  CB  ARG R 153     127.825 146.308 163.345  1.00  0.00           C  
ATOM   1662  HB1 ARG R 153     128.547 146.200 162.510  1.00  0.00           H  
ATOM   1663  HB2 ARG R 153     126.960 145.691 162.992  1.00  0.00           H  
ATOM   1664  CG  ARG R 153     128.463 145.731 164.616  1.00  0.00           C  
ATOM   1665  HG1 ARG R 153     127.735 144.937 164.904  1.00  0.00           H  
ATOM   1666  HG2 ARG R 153     128.660 146.507 165.394  1.00  0.00           H  
ATOM   1667  CD  ARG R 153     129.740 144.818 164.409  1.00  0.00           C  
ATOM   1668  HD1 ARG R 153     129.546 144.109 163.586  1.00  0.00           H  
ATOM   1669  HD2 ARG R 153     129.951 144.096 165.235  1.00  0.00           H  
ATOM   1670  NE  ARG R 153     130.861 145.739 164.134  1.00  0.00           N  
ATOM   1671  HE  ARG R 153     130.786 146.107 163.212  1.00  0.00           H  
ATOM   1672  CZ  ARG R 153     131.482 146.414 165.105  1.00  0.00           C  
ATOM   1673  NH1 ARG R 153     131.553 146.032 166.359  1.00  0.00           N  
ATOM   1674 HH11 ARG R 153     131.043 145.262 166.745  1.00  0.00           H  
ATOM   1675 HH12 ARG R 153     132.180 146.540 166.956  1.00  0.00           H  
ATOM   1676  NH2 ARG R 153     132.329 147.368 164.717  1.00  0.00           N  
ATOM   1677 HH21 ARG R 153     132.238 147.778 163.813  1.00  0.00           H  
ATOM   1678 HH22 ARG R 153     132.862 147.939 165.337  1.00  0.00           H  
ATOM   1679  C   ARG R 153     128.296 148.561 164.017  1.00  0.00           C  
ATOM   1680  O   ARG R 153     128.254 148.866 165.247  1.00  0.00           O  
ATOM   1681  N   SER R 154     129.320 149.079 163.306  1.00  0.00           N  
ATOM   1682  HN  SER R 154     129.467 148.773 162.369  1.00  0.00           H  
ATOM   1683  CA  SER R 154     130.288 150.040 163.906  1.00  0.00           C  
ATOM   1684  HA  SER R 154     130.830 149.478 164.658  1.00  0.00           H  
ATOM   1685  CB  SER R 154     131.317 150.442 162.896  1.00  0.00           C  
ATOM   1686  HB1 SER R 154     132.099 151.049 163.401  1.00  0.00           H  
ATOM   1687  HB2 SER R 154     130.850 150.915 161.999  1.00  0.00           H  
ATOM   1688  OG  SER R 154     132.025 149.345 162.296  1.00  0.00           O  
ATOM   1689  HG1 SER R 154     131.410 149.025 161.626  1.00  0.00           H  
ATOM   1690  C   SER R 154     129.684 151.235 164.608  1.00  0.00           C  
ATOM   1691  O   SER R 154     130.156 151.656 165.660  1.00  0.00           O  
ATOM   1692  N   ILE R 155     128.641 151.846 164.024  1.00  0.00           N  
ATOM   1693  HN  ILE R 155     128.114 151.562 163.233  1.00  0.00           H  
ATOM   1694  CA  ILE R 155     128.117 153.130 164.572  1.00  0.00           C  
ATOM   1695  HA  ILE R 155     128.974 153.752 164.749  1.00  0.00           H  
ATOM   1696  CB  ILE R 155     127.446 153.968 163.584  1.00  0.00           C  
ATOM   1697  HB  ILE R 155     127.224 154.929 164.095  1.00  0.00           H  
ATOM   1698  CG2 ILE R 155     128.287 154.392 162.405  1.00  0.00           C  
ATOM   1699 HG21 ILE R 155     128.695 153.518 161.835  1.00  0.00           H  
ATOM   1700 HG22 ILE R 155     129.186 154.872 162.847  1.00  0.00           H  
ATOM   1701 HG23 ILE R 155     127.773 155.043 161.666  1.00  0.00           H  
ATOM   1702  CG1 ILE R 155     126.114 153.390 163.070  1.00  0.00           C  
ATOM   1703 HG11 ILE R 155     125.716 152.731 163.878  1.00  0.00           H  
ATOM   1704 HG12 ILE R 155     126.309 152.839 162.127  1.00  0.00           H  
ATOM   1705  CD  ILE R 155     125.131 154.508 162.796  1.00  0.00           C  
ATOM   1706  HD1 ILE R 155     125.498 155.440 162.300  1.00  0.00           H  
ATOM   1707  HD2 ILE R 155     124.901 154.989 163.778  1.00  0.00           H  
ATOM   1708  HD3 ILE R 155     124.233 154.036 162.348  1.00  0.00           H  
ATOM   1709  C   ILE R 155     127.358 152.874 165.887  1.00  0.00           C  
ATOM   1710  O   ILE R 155     127.218 153.753 166.765  1.00  0.00           O  
ATOM   1711  N   LEU R 156     126.776 151.686 166.140  1.00  0.00           N  
ATOM   1712  HN  LEU R 156     126.821 151.021 165.395  1.00  0.00           H  
ATOM   1713  CA  LEU R 156     126.040 151.383 167.400  1.00  0.00           C  
ATOM   1714  HA  LEU R 156     125.236 152.057 167.647  1.00  0.00           H  
ATOM   1715  CB  LEU R 156     125.318 150.017 167.398  1.00  0.00           C  
ATOM   1716  HB1 LEU R 156     125.260 149.660 168.447  1.00  0.00           H  
ATOM   1717  HB2 LEU R 156     126.059 149.319 166.953  1.00  0.00           H  
ATOM   1718  CG  LEU R 156     123.937 150.016 166.736  1.00  0.00           C  
ATOM   1719  HG  LEU R 156     123.694 148.933 166.762  1.00  0.00           H  
ATOM   1720  CD1 LEU R 156     122.837 150.830 167.419  1.00  0.00           C  
ATOM   1721 HD11 LEU R 156     122.978 151.926 167.342  1.00  0.00           H  
ATOM   1722 HD12 LEU R 156     122.866 150.542 168.489  1.00  0.00           H  
ATOM   1723 HD13 LEU R 156     121.846 150.558 166.982  1.00  0.00           H  
ATOM   1724  CD2 LEU R 156     123.982 150.443 165.310  1.00  0.00           C  
ATOM   1725 HD21 LEU R 156     124.593 149.652 164.829  1.00  0.00           H  
ATOM   1726 HD22 LEU R 156     124.371 151.478 165.267  1.00  0.00           H  
ATOM   1727 HD23 LEU R 156     122.990 150.530 164.814  1.00  0.00           H  
ATOM   1728  C   LEU R 156     126.937 151.381 168.644  1.00  0.00           C  
ATOM   1729  O   LEU R 156     126.578 151.963 169.674  1.00  0.00           O  
ATOM   1730  N   GLU R 157     128.198 150.958 168.479  1.00  0.00           N  
ATOM   1731  HN  GLU R 157     128.392 150.597 167.572  1.00  0.00           H  
ATOM   1732  CA  GLU R 157     129.316 151.032 169.378  1.00  0.00           C  
ATOM   1733  HA  GLU R 157     128.936 150.536 170.268  1.00  0.00           H  
ATOM   1734  CB  GLU R 157     130.578 150.233 168.875  1.00  0.00           C  
ATOM   1735  HB1 GLU R 157     130.970 150.480 167.867  1.00  0.00           H  
ATOM   1736  HB2 GLU R 157     130.200 149.194 168.760  1.00  0.00           H  
ATOM   1737  CG  GLU R 157     131.786 150.250 169.865  1.00  0.00           C  
ATOM   1738  HG1 GLU R 157     131.611 151.025 170.638  1.00  0.00           H  
ATOM   1739  HG2 GLU R 157     132.686 150.631 169.341  1.00  0.00           H  
ATOM   1740  CD  GLU R 157     132.140 148.898 170.448  1.00  0.00           C  
ATOM   1741  OE1 GLU R 157     132.742 148.006 169.775  1.00  0.00           O  
ATOM   1742  OE2 GLU R 157     132.086 148.802 171.721  1.00  0.00           O  
ATOM   1743  C   GLU R 157     129.659 152.520 169.640  1.00  0.00           C  
ATOM   1744  O   GLU R 157     129.964 152.959 170.736  1.00  0.00           O  
ATOM   1745  N   TRP R 158     129.475 153.326 168.592  1.00  0.00           N  
ATOM   1746  HN  TRP R 158     129.294 152.934 167.692  1.00  0.00           H  
ATOM   1747  CA  TRP R 158     129.549 154.750 168.797  1.00  0.00           C  
ATOM   1748  HA  TRP R 158     130.353 154.923 169.490  1.00  0.00           H  
ATOM   1749  CB  TRP R 158     129.942 155.544 167.474  1.00  0.00           C  
ATOM   1750  HB1 TRP R 158     129.456 154.922 166.691  1.00  0.00           H  
ATOM   1751  HB2 TRP R 158     131.032 155.480 167.285  1.00  0.00           H  
ATOM   1752  CG  TRP R 158     129.449 156.934 167.262  1.00  0.00           C  
ATOM   1753  CD1 TRP R 158     128.306 157.464 166.627  1.00  0.00           C  
ATOM   1754  HD1 TRP R 158     127.651 156.883 165.990  1.00  0.00           H  
ATOM   1755  NE1 TRP R 158     128.099 158.763 167.055  1.00  0.00           N  
ATOM   1756  HE1 TRP R 158     127.233 159.212 167.041  1.00  0.00           H  
ATOM   1757  CE2 TRP R 158     129.057 159.118 167.890  1.00  0.00           C  
ATOM   1758  CD2 TRP R 158     129.910 158.052 168.109  1.00  0.00           C  
ATOM   1759  CE3 TRP R 158     131.020 158.155 168.996  1.00  0.00           C  
ATOM   1760  HE3 TRP R 158     131.609 157.282 169.226  1.00  0.00           H  
ATOM   1761  CZ3 TRP R 158     131.127 159.435 169.707  1.00  0.00           C  
ATOM   1762  HZ3 TRP R 158     131.847 159.631 170.484  1.00  0.00           H  
ATOM   1763  CZ2 TRP R 158     129.278 160.349 168.550  1.00  0.00           C  
ATOM   1764  HZ2 TRP R 158     128.764 161.278 168.327  1.00  0.00           H  
ATOM   1765  CH2 TRP R 158     130.284 160.476 169.536  1.00  0.00           C  
ATOM   1766  HH2 TRP R 158     130.470 161.456 169.952  1.00  0.00           H  
ATOM   1767  C   TRP R 158     128.361 155.316 169.586  1.00  0.00           C  
ATOM   1768  O   TRP R 158     128.526 156.166 170.384  1.00  0.00           O  
ATOM   1769  N   MET R 159     127.101 154.851 169.311  1.00  0.00           N  
ATOM   1770  HN  MET R 159     127.022 153.979 168.840  1.00  0.00           H  
ATOM   1771  CA  MET R 159     125.821 155.365 169.944  1.00  0.00           C  
ATOM   1772  HA  MET R 159     125.887 156.435 170.018  1.00  0.00           H  
ATOM   1773  CB  MET R 159     124.611 155.020 169.080  1.00  0.00           C  
ATOM   1774  HB1 MET R 159     123.744 155.319 169.700  1.00  0.00           H  
ATOM   1775  HB2 MET R 159     124.549 153.926 168.919  1.00  0.00           H  
ATOM   1776  CG  MET R 159     124.642 155.730 167.688  1.00  0.00           C  
ATOM   1777  HG1 MET R 159     125.276 155.068 167.052  1.00  0.00           H  
ATOM   1778  HG2 MET R 159     125.134 156.727 167.759  1.00  0.00           H  
ATOM   1779  SD  MET R 159     122.982 155.957 166.864  1.00  0.00           S  
ATOM   1780  CE  MET R 159     122.385 157.327 167.811  1.00  0.00           C  
ATOM   1781  HE1 MET R 159     122.431 157.107 168.901  1.00  0.00           H  
ATOM   1782  HE2 MET R 159     121.365 157.665 167.541  1.00  0.00           H  
ATOM   1783  HE3 MET R 159     123.081 158.192 167.771  1.00  0.00           H  
ATOM   1784  C   MET R 159     125.579 154.758 171.352  1.00  0.00           C  
ATOM   1785  O   MET R 159     124.676 155.216 171.986  1.00  0.00           O  
ATOM   1786  N   LEU R 160     126.438 153.771 171.754  1.00  0.00           N  
ATOM   1787  HN  LEU R 160     126.812 153.158 171.055  1.00  0.00           H  
ATOM   1788  CA  LEU R 160     126.790 153.547 173.127  1.00  0.00           C  
ATOM   1789  HA  LEU R 160     125.880 153.385 173.689  1.00  0.00           H  
ATOM   1790  CB  LEU R 160     127.721 152.282 173.229  1.00  0.00           C  
ATOM   1791  HB1 LEU R 160     128.344 152.464 172.327  1.00  0.00           H  
ATOM   1792  HB2 LEU R 160     127.200 151.318 173.134  1.00  0.00           H  
ATOM   1793  CG  LEU R 160     128.765 152.263 174.430  1.00  0.00           C  
ATOM   1794  HG  LEU R 160     129.266 153.261 174.472  1.00  0.00           H  
ATOM   1795  CD1 LEU R 160     128.140 151.795 175.766  1.00  0.00           C  
ATOM   1796 HD11 LEU R 160     127.286 152.435 176.077  1.00  0.00           H  
ATOM   1797 HD12 LEU R 160     129.030 151.812 176.437  1.00  0.00           H  
ATOM   1798 HD13 LEU R 160     127.764 150.753 175.680  1.00  0.00           H  
ATOM   1799  CD2 LEU R 160     129.903 151.338 174.065  1.00  0.00           C  
ATOM   1800 HD21 LEU R 160     130.547 151.965 173.414  1.00  0.00           H  
ATOM   1801 HD22 LEU R 160     129.594 150.373 173.598  1.00  0.00           H  
ATOM   1802 HD23 LEU R 160     130.485 151.033 174.961  1.00  0.00           H  
ATOM   1803  C   LEU R 160     127.341 154.738 173.819  1.00  0.00           C  
ATOM   1804  O   LEU R 160     126.997 154.969 174.965  1.00  0.00           O  
ATOM   1805  N   CYS R 161     128.255 155.453 173.191  1.00  0.00           N  
ATOM   1806  HN  CYS R 161     128.469 155.356 172.224  1.00  0.00           H  
ATOM   1807  CA  CYS R 161     129.270 156.382 173.773  1.00  0.00           C  
ATOM   1808  HA  CYS R 161     129.890 155.898 174.526  1.00  0.00           H  
ATOM   1809  CB  CYS R 161     130.440 156.720 172.680  1.00  0.00           C  
ATOM   1810  HB1 CYS R 161     129.970 157.255 171.824  1.00  0.00           H  
ATOM   1811  HB2 CYS R 161     130.591 155.728 172.205  1.00  0.00           H  
ATOM   1812  SG  CYS R 161     131.915 157.669 173.200  1.00  0.00           S  
ATOM   1813  HG1 CYS R 161     132.328 156.877 174.168  1.00  0.00           H  
ATOM   1814  C   CYS R 161     128.548 157.593 174.303  1.00  0.00           C  
ATOM   1815  O   CYS R 161     128.260 157.655 175.456  1.00  0.00           O  
ATOM   1816  N   GLY R 162     128.310 158.604 173.442  1.00  0.00           N  
ATOM   1817  HN  GLY R 162     128.587 158.530 172.488  1.00  0.00           H  
ATOM   1818  CA  GLY R 162     127.553 159.826 173.848  1.00  0.00           C  
ATOM   1819  HA1 GLY R 162     128.054 160.406 174.612  1.00  0.00           H  
ATOM   1820  HA2 GLY R 162     126.550 159.431 173.985  1.00  0.00           H  
ATOM   1821  C   GLY R 162     127.296 160.748 172.761  1.00  0.00           C  
ATOM   1822  OT1 GLY R 162     128.141 160.948 171.844  1.00  0.00           O  
ATOM   1823  OT2 GLY R 162     126.246 161.536 172.716  1.00  0.00           O  
ATOM   1824  N   GLN R 174     124.806 150.105 172.586  1.00  0.00           N  
ATOM   1825  HT1 GLN R 174     124.924 149.066 172.528  1.00  0.00           H  
ATOM   1826  HT2 GLN R 174     125.698 150.444 172.166  1.00  0.00           H  
ATOM   1827  HT3 GLN R 174     124.011 150.249 171.937  1.00  0.00           H  
ATOM   1828  CA  GLN R 174     124.522 150.633 173.999  1.00  0.00           C  
ATOM   1829  HA  GLN R 174     124.984 151.591 174.147  1.00  0.00           H  
ATOM   1830  CB  GLN R 174     122.963 150.965 174.214  1.00  0.00           C  
ATOM   1831  HB1 GLN R 174     122.830 150.875 175.306  1.00  0.00           H  
ATOM   1832  HB2 GLN R 174     122.367 150.217 173.647  1.00  0.00           H  
ATOM   1833  CG  GLN R 174     122.695 152.413 173.776  1.00  0.00           C  
ATOM   1834  HG1 GLN R 174     122.898 152.708 172.723  1.00  0.00           H  
ATOM   1835  HG2 GLN R 174     123.403 153.058 174.351  1.00  0.00           H  
ATOM   1836  CD  GLN R 174     121.220 152.912 174.154  1.00  0.00           C  
ATOM   1837  OE1 GLN R 174     120.876 153.987 173.665  1.00  0.00           O  
ATOM   1838  NE2 GLN R 174     120.529 152.246 175.138  1.00  0.00           N  
ATOM   1839 HE21 GLN R 174     119.587 152.526 175.307  1.00  0.00           H  
ATOM   1840 HE22 GLN R 174     120.782 151.285 175.235  1.00  0.00           H  
ATOM   1841  C   GLN R 174     125.247 149.896 175.092  1.00  0.00           C  
ATOM   1842  O   GLN R 174     126.200 149.167 174.912  1.00  0.00           O  
ATOM   1843  N   THR R 175     124.801 150.043 176.350  1.00  0.00           N  
ATOM   1844  HN  THR R 175     124.050 150.685 176.487  1.00  0.00           H  
ATOM   1845  CA  THR R 175     125.307 149.457 177.606  1.00  0.00           C  
ATOM   1846  HA  THR R 175     126.148 150.074 177.882  1.00  0.00           H  
ATOM   1847  CB  THR R 175     124.322 149.410 178.675  1.00  0.00           C  
ATOM   1848  HB  THR R 175     124.096 150.473 178.939  1.00  0.00           H  
ATOM   1849  OG1 THR R 175     124.764 148.698 179.875  1.00  0.00           O  
ATOM   1850  HG1 THR R 175     124.226 149.025 180.604  1.00  0.00           H  
ATOM   1851  CG2 THR R 175     122.923 148.817 178.263  1.00  0.00           C  
ATOM   1852 HG21 THR R 175     123.066 147.783 177.891  1.00  0.00           H  
ATOM   1853 HG22 THR R 175     122.480 149.329 177.382  1.00  0.00           H  
ATOM   1854 HG23 THR R 175     122.213 148.823 179.118  1.00  0.00           H  
ATOM   1855  C   THR R 175     126.056 148.105 177.447  1.00  0.00           C  
ATOM   1856  O   THR R 175     127.232 148.018 177.800  1.00  0.00           O  
ATOM   1857  N   SER R 176     125.367 147.111 176.867  1.00  0.00           N  
ATOM   1858  HN  SER R 176     124.452 147.212 176.483  1.00  0.00           H  
ATOM   1859  CA  SER R 176     125.957 145.853 176.368  1.00  0.00           C  
ATOM   1860  HA  SER R 176     126.998 145.754 176.655  1.00  0.00           H  
ATOM   1861  CB  SER R 176     125.375 144.601 177.142  1.00  0.00           C  
ATOM   1862  HB1 SER R 176     124.272 144.604 176.985  1.00  0.00           H  
ATOM   1863  HB2 SER R 176     125.585 144.773 178.216  1.00  0.00           H  
ATOM   1864  OG  SER R 176     125.786 143.348 176.700  1.00  0.00           O  
ATOM   1865  HG1 SER R 176     125.131 142.691 176.980  1.00  0.00           H  
ATOM   1866  C   SER R 176     125.779 145.591 174.902  1.00  0.00           C  
ATOM   1867  O   SER R 176     124.603 145.369 174.499  1.00  0.00           O  
ATOM   1868  N   ASP R 177     126.833 145.561 174.143  1.00  0.00           N  
ATOM   1869  HN  ASP R 177     127.660 145.960 174.518  1.00  0.00           H  
ATOM   1870  CA  ASP R 177     126.816 145.235 172.780  1.00  0.00           C  
ATOM   1871  HA  ASP R 177     125.788 144.963 172.600  1.00  0.00           H  
ATOM   1872  CB  ASP R 177     127.384 146.241 171.769  1.00  0.00           C  
ATOM   1873  HB1 ASP R 177     127.227 145.856 170.727  1.00  0.00           H  
ATOM   1874  HB2 ASP R 177     128.462 146.484 171.795  1.00  0.00           H  
ATOM   1875  CG  ASP R 177     126.676 147.562 171.803  1.00  0.00           C  
ATOM   1876  OD1 ASP R 177     125.412 147.609 171.962  1.00  0.00           O  
ATOM   1877  OD2 ASP R 177     127.361 148.658 171.737  1.00  0.00           O  
ATOM   1878  C   ASP R 177     127.502 143.909 172.540  1.00  0.00           C  
ATOM   1879  O   ASP R 177     128.230 143.677 171.626  1.00  0.00           O  
ATOM   1880  N   PHE R 178     127.032 142.896 173.305  1.00  0.00           N  
ATOM   1881  HN  PHE R 178     126.386 143.133 174.032  1.00  0.00           H  
ATOM   1882  CA  PHE R 178     127.747 141.570 173.235  1.00  0.00           C  
ATOM   1883  HA  PHE R 178     128.802 141.606 172.977  1.00  0.00           H  
ATOM   1884  CB  PHE R 178     127.471 140.769 174.510  1.00  0.00           C  
ATOM   1885  HB1 PHE R 178     126.982 139.814 174.229  1.00  0.00           H  
ATOM   1886  HB2 PHE R 178     126.690 141.246 175.125  1.00  0.00           H  
ATOM   1887  CG  PHE R 178     128.702 140.542 175.375  1.00  0.00           C  
ATOM   1888  CD1 PHE R 178     129.081 141.413 176.407  1.00  0.00           C  
ATOM   1889  HD1 PHE R 178     128.453 142.249 176.665  1.00  0.00           H  
ATOM   1890  CE1 PHE R 178     130.313 141.216 177.048  1.00  0.00           C  
ATOM   1891  HE1 PHE R 178     130.544 141.902 177.860  1.00  0.00           H  
ATOM   1892  CZ  PHE R 178     131.108 140.133 176.743  1.00  0.00           C  
ATOM   1893  HZ  PHE R 178     132.032 139.937 177.262  1.00  0.00           H  
ATOM   1894  CD2 PHE R 178     129.634 139.466 174.994  1.00  0.00           C  
ATOM   1895  HD2 PHE R 178     129.394 138.788 174.190  1.00  0.00           H  
ATOM   1896  CE2 PHE R 178     130.793 139.314 175.698  1.00  0.00           C  
ATOM   1897  HE2 PHE R 178     131.606 138.654 175.437  1.00  0.00           H  
ATOM   1898  C   PHE R 178     127.109 140.720 172.018  1.00  0.00           C  
ATOM   1899  O   PHE R 178     127.491 139.569 171.812  1.00  0.00           O  
ATOM   1900  N   ILE R 179     126.148 141.320 171.273  1.00  0.00           N  
ATOM   1901  HN  ILE R 179     125.620 142.075 171.656  1.00  0.00           H  
ATOM   1902  CA  ILE R 179     125.750 140.861 169.967  1.00  0.00           C  
ATOM   1903  HA  ILE R 179     125.441 139.817 170.019  1.00  0.00           H  
ATOM   1904  CB  ILE R 179     124.580 141.773 169.510  1.00  0.00           C  
ATOM   1905  HB  ILE R 179     124.120 141.276 168.629  1.00  0.00           H  
ATOM   1906  CG2 ILE R 179     123.479 141.899 170.576  1.00  0.00           C  
ATOM   1907 HG21 ILE R 179     123.610 142.782 171.243  1.00  0.00           H  
ATOM   1908 HG22 ILE R 179     123.319 140.977 171.170  1.00  0.00           H  
ATOM   1909 HG23 ILE R 179     122.527 142.120 170.052  1.00  0.00           H  
ATOM   1910  CG1 ILE R 179     124.973 143.156 169.151  1.00  0.00           C  
ATOM   1911 HG11 ILE R 179     125.811 143.272 168.426  1.00  0.00           H  
ATOM   1912 HG12 ILE R 179     125.385 143.663 170.056  1.00  0.00           H  
ATOM   1913  CD  ILE R 179     123.921 144.164 168.688  1.00  0.00           C  
ATOM   1914  HD1 ILE R 179     123.078 144.343 169.385  1.00  0.00           H  
ATOM   1915  HD2 ILE R 179     123.582 143.865 167.674  1.00  0.00           H  
ATOM   1916  HD3 ILE R 179     124.331 145.180 168.487  1.00  0.00           H  
ATOM   1917  C   ILE R 179     127.007 140.969 168.996  1.00  0.00           C  
ATOM   1918  O   ILE R 179     127.018 140.118 168.097  1.00  0.00           O  
ATOM   1919  N   THR R 180     128.068 141.841 169.209  1.00  0.00           N  
ATOM   1920  HN  THR R 180     127.934 142.601 169.830  1.00  0.00           H  
ATOM   1921  CA  THR R 180     129.333 141.758 168.537  1.00  0.00           C  
ATOM   1922  HA  THR R 180     129.020 141.649 167.514  1.00  0.00           H  
ATOM   1923  CB  THR R 180     130.216 143.041 168.695  1.00  0.00           C  
ATOM   1924  HB  THR R 180     129.598 143.956 168.618  1.00  0.00           H  
ATOM   1925  OG1 THR R 180     131.183 143.136 167.587  1.00  0.00           O  
ATOM   1926  HG1 THR R 180     131.799 142.411 167.700  1.00  0.00           H  
ATOM   1927  CG2 THR R 180     130.941 143.070 170.042  1.00  0.00           C  
ATOM   1928 HG21 THR R 180     131.771 142.342 170.023  1.00  0.00           H  
ATOM   1929 HG22 THR R 180     130.223 142.880 170.869  1.00  0.00           H  
ATOM   1930 HG23 THR R 180     131.467 144.025 170.264  1.00  0.00           H  
ATOM   1931  C   THR R 180     130.130 140.423 168.703  1.00  0.00           C  
ATOM   1932  O   THR R 180     130.596 139.918 167.660  1.00  0.00           O  
ATOM   1933  N   VAL R 181     130.199 139.800 169.926  1.00  0.00           N  
ATOM   1934  HN  VAL R 181     129.872 140.310 170.722  1.00  0.00           H  
ATOM   1935  CA  VAL R 181     130.674 138.460 170.284  1.00  0.00           C  
ATOM   1936  HA  VAL R 181     131.679 138.345 169.898  1.00  0.00           H  
ATOM   1937  CB  VAL R 181     130.773 138.256 171.791  1.00  0.00           C  
ATOM   1938  HB  VAL R 181     129.801 138.670 172.127  1.00  0.00           H  
ATOM   1939  CG1 VAL R 181     131.030 136.804 172.194  1.00  0.00           C  
ATOM   1940 HG11 VAL R 181     132.028 136.483 171.828  1.00  0.00           H  
ATOM   1941 HG12 VAL R 181     130.248 136.052 171.948  1.00  0.00           H  
ATOM   1942 HG13 VAL R 181     131.186 136.794 173.300  1.00  0.00           H  
ATOM   1943  CG2 VAL R 181     132.009 139.122 172.280  1.00  0.00           C  
ATOM   1944 HG21 VAL R 181     131.897 140.223 172.151  1.00  0.00           H  
ATOM   1945 HG22 VAL R 181     132.971 138.935 171.763  1.00  0.00           H  
ATOM   1946 HG23 VAL R 181     132.264 138.893 173.338  1.00  0.00           H  
ATOM   1947  C   VAL R 181     129.832 137.378 169.613  1.00  0.00           C  
ATOM   1948  O   VAL R 181     130.301 136.449 168.951  1.00  0.00           O  
ATOM   1949  N   ALA R 182     128.470 137.503 169.690  1.00  0.00           N  
ATOM   1950  HN  ALA R 182     128.069 138.259 170.202  1.00  0.00           H  
ATOM   1951  CA  ALA R 182     127.477 136.529 169.211  1.00  0.00           C  
ATOM   1952  HA  ALA R 182     127.795 135.564 169.596  1.00  0.00           H  
ATOM   1953  CB  ALA R 182     125.983 136.874 169.685  1.00  0.00           C  
ATOM   1954  HB1 ALA R 182     125.679 137.766 169.096  1.00  0.00           H  
ATOM   1955  HB2 ALA R 182     125.986 137.078 170.771  1.00  0.00           H  
ATOM   1956  HB3 ALA R 182     125.231 136.080 169.485  1.00  0.00           H  
ATOM   1957  C   ALA R 182     127.448 136.409 167.656  1.00  0.00           C  
ATOM   1958  O   ALA R 182     127.350 135.340 166.974  1.00  0.00           O  
ATOM   1959  N   TRP R 183     127.555 137.560 167.017  1.00  0.00           N  
ATOM   1960  HN  TRP R 183     127.484 138.447 167.467  1.00  0.00           H  
ATOM   1961  CA  TRP R 183     127.712 137.648 165.604  1.00  0.00           C  
ATOM   1962  HA  TRP R 183     126.952 137.044 165.134  1.00  0.00           H  
ATOM   1963  CB  TRP R 183     127.446 139.157 165.114  1.00  0.00           C  
ATOM   1964  HB1 TRP R 183     127.965 139.875 165.795  1.00  0.00           H  
ATOM   1965  HB2 TRP R 183     126.363 139.330 165.260  1.00  0.00           H  
ATOM   1966  CG  TRP R 183     127.686 139.524 163.675  1.00  0.00           C  
ATOM   1967  CD1 TRP R 183     128.824 140.123 163.291  1.00  0.00           C  
ATOM   1968  HD1 TRP R 183     129.572 140.464 163.991  1.00  0.00           H  
ATOM   1969  NE1 TRP R 183     128.892 140.316 161.932  1.00  0.00           N  
ATOM   1970  HE1 TRP R 183     129.665 140.518 161.379  1.00  0.00           H  
ATOM   1971  CE2 TRP R 183     127.889 139.755 161.348  1.00  0.00           C  
ATOM   1972  CD2 TRP R 183     126.976 139.284 162.376  1.00  0.00           C  
ATOM   1973  CE3 TRP R 183     125.743 138.674 162.104  1.00  0.00           C  
ATOM   1974  HE3 TRP R 183     125.067 138.224 162.819  1.00  0.00           H  
ATOM   1975  CZ3 TRP R 183     125.425 138.442 160.803  1.00  0.00           C  
ATOM   1976  HZ3 TRP R 183     124.480 138.011 160.538  1.00  0.00           H  
ATOM   1977  CZ2 TRP R 183     127.531 139.413 160.040  1.00  0.00           C  
ATOM   1978  HZ2 TRP R 183     128.191 139.631 159.210  1.00  0.00           H  
ATOM   1979  CH2 TRP R 183     126.257 138.777 159.782  1.00  0.00           C  
ATOM   1980  HH2 TRP R 183     125.959 138.603 158.761  1.00  0.00           H  
ATOM   1981  C   TRP R 183     129.032 137.041 165.140  1.00  0.00           C  
ATOM   1982  O   TRP R 183     129.148 136.302 164.131  1.00  0.00           O  
ATOM   1983  N   LEU R 184     130.152 137.394 165.796  1.00  0.00           N  
ATOM   1984  HN  LEU R 184     130.101 138.166 166.436  1.00  0.00           H  
ATOM   1985  CA  LEU R 184     131.527 136.840 165.518  1.00  0.00           C  
ATOM   1986  HA  LEU R 184     131.814 137.047 164.491  1.00  0.00           H  
ATOM   1987  CB  LEU R 184     132.520 137.550 166.439  1.00  0.00           C  
ATOM   1988  HB1 LEU R 184     132.263 137.330 167.500  1.00  0.00           H  
ATOM   1989  HB2 LEU R 184     132.421 138.626 166.223  1.00  0.00           H  
ATOM   1990  CG  LEU R 184     134.010 137.196 166.106  1.00  0.00           C  
ATOM   1991  HG  LEU R 184     134.024 136.101 166.283  1.00  0.00           H  
ATOM   1992  CD1 LEU R 184     134.569 137.599 164.755  1.00  0.00           C  
ATOM   1993 HD11 LEU R 184     133.856 137.261 163.968  1.00  0.00           H  
ATOM   1994 HD12 LEU R 184     135.541 137.186 164.419  1.00  0.00           H  
ATOM   1995 HD13 LEU R 184     134.723 138.698 164.727  1.00  0.00           H  
ATOM   1996  CD2 LEU R 184     134.927 137.775 167.150  1.00  0.00           C  
ATOM   1997 HD21 LEU R 184     134.536 137.431 168.136  1.00  0.00           H  
ATOM   1998 HD22 LEU R 184     134.877 138.875 167.053  1.00  0.00           H  
ATOM   1999 HD23 LEU R 184     136.000 137.483 167.202  1.00  0.00           H  
ATOM   2000  C   LEU R 184     131.480 135.307 165.630  1.00  0.00           C  
ATOM   2001  O   LEU R 184     131.939 134.628 164.752  1.00  0.00           O  
ATOM   2002  N   ILE R 185     130.846 134.706 166.630  1.00  0.00           N  
ATOM   2003  HN  ILE R 185     130.587 135.178 167.463  1.00  0.00           H  
ATOM   2004  CA  ILE R 185     130.681 133.260 166.655  1.00  0.00           C  
ATOM   2005  HA  ILE R 185     131.589 132.859 166.223  1.00  0.00           H  
ATOM   2006  CB  ILE R 185     130.464 132.732 168.032  1.00  0.00           C  
ATOM   2007  HB  ILE R 185     130.485 131.617 167.972  1.00  0.00           H  
ATOM   2008  CG2 ILE R 185     131.572 133.139 168.948  1.00  0.00           C  
ATOM   2009 HG21 ILE R 185     131.635 134.223 169.143  1.00  0.00           H  
ATOM   2010 HG22 ILE R 185     132.541 132.900 168.462  1.00  0.00           H  
ATOM   2011 HG23 ILE R 185     131.457 132.635 169.932  1.00  0.00           H  
ATOM   2012  CG1 ILE R 185     129.121 133.184 168.713  1.00  0.00           C  
ATOM   2013 HG11 ILE R 185     128.359 133.215 167.905  1.00  0.00           H  
ATOM   2014 HG12 ILE R 185     129.241 134.213 169.122  1.00  0.00           H  
ATOM   2015  CD  ILE R 185     128.629 132.257 169.712  1.00  0.00           C  
ATOM   2016  HD1 ILE R 185     127.910 132.685 170.442  1.00  0.00           H  
ATOM   2017  HD2 ILE R 185     129.440 131.760 170.293  1.00  0.00           H  
ATOM   2018  HD3 ILE R 185     128.157 131.347 169.285  1.00  0.00           H  
ATOM   2019  C   ILE R 185     129.709 132.636 165.603  1.00  0.00           C  
ATOM   2020  O   ILE R 185     129.872 131.454 165.291  1.00  0.00           O  
ATOM   2021  N   PHE R 186     128.704 133.403 165.079  1.00  0.00           N  
ATOM   2022  HN  PHE R 186     128.427 134.221 165.561  1.00  0.00           H  
ATOM   2023  CA  PHE R 186     127.928 133.033 163.902  1.00  0.00           C  
ATOM   2024  HA  PHE R 186     127.320 132.198 164.224  1.00  0.00           H  
ATOM   2025  CB  PHE R 186     126.810 134.075 163.657  1.00  0.00           C  
ATOM   2026  HB1 PHE R 186     127.247 135.093 163.597  1.00  0.00           H  
ATOM   2027  HB2 PHE R 186     126.036 134.184 164.445  1.00  0.00           H  
ATOM   2028  CG  PHE R 186     126.041 133.824 162.404  1.00  0.00           C  
ATOM   2029  CD1 PHE R 186     125.152 132.688 162.277  1.00  0.00           C  
ATOM   2030  HD1 PHE R 186     124.998 132.034 163.117  1.00  0.00           H  
ATOM   2031  CE1 PHE R 186     124.527 132.442 161.067  1.00  0.00           C  
ATOM   2032  HE1 PHE R 186     123.993 131.508 161.066  1.00  0.00           H  
ATOM   2033  CZ  PHE R 186     124.649 133.330 159.975  1.00  0.00           C  
ATOM   2034  HZ  PHE R 186     124.041 133.218 159.086  1.00  0.00           H  
ATOM   2035  CD2 PHE R 186     126.185 134.641 161.278  1.00  0.00           C  
ATOM   2036  HD2 PHE R 186     126.939 135.407 161.356  1.00  0.00           H  
ATOM   2037  CE2 PHE R 186     125.462 134.400 160.115  1.00  0.00           C  
ATOM   2038  HE2 PHE R 186     125.539 135.083 159.287  1.00  0.00           H  
ATOM   2039  C   PHE R 186     128.743 132.600 162.685  1.00  0.00           C  
ATOM   2040  O   PHE R 186     128.614 131.570 162.092  1.00  0.00           O  
ATOM   2041  N   LEU R 187     129.610 133.537 162.309  1.00  0.00           N  
ATOM   2042  HN  LEU R 187     129.619 134.399 162.810  1.00  0.00           H  
ATOM   2043  CA  LEU R 187     130.584 133.366 161.217  1.00  0.00           C  
ATOM   2044  HA  LEU R 187     130.078 133.306 160.256  1.00  0.00           H  
ATOM   2045  CB  LEU R 187     131.427 134.603 161.062  1.00  0.00           C  
ATOM   2046  HB1 LEU R 187     131.927 134.453 160.078  1.00  0.00           H  
ATOM   2047  HB2 LEU R 187     132.118 134.646 161.921  1.00  0.00           H  
ATOM   2048  CG  LEU R 187     130.820 135.993 160.784  1.00  0.00           C  
ATOM   2049  HG  LEU R 187     130.299 136.414 161.668  1.00  0.00           H  
ATOM   2050  CD1 LEU R 187     131.883 137.012 160.178  1.00  0.00           C  
ATOM   2051 HD11 LEU R 187     132.206 136.557 159.215  1.00  0.00           H  
ATOM   2052 HD12 LEU R 187     132.730 136.972 160.903  1.00  0.00           H  
ATOM   2053 HD13 LEU R 187     131.355 137.991 160.193  1.00  0.00           H  
ATOM   2054  CD2 LEU R 187     129.631 135.960 159.792  1.00  0.00           C  
ATOM   2055 HD21 LEU R 187     128.810 135.312 160.165  1.00  0.00           H  
ATOM   2056 HD22 LEU R 187     129.914 135.510 158.817  1.00  0.00           H  
ATOM   2057 HD23 LEU R 187     129.113 136.931 159.600  1.00  0.00           H  
ATOM   2058  C   LEU R 187     131.501 132.199 161.263  1.00  0.00           C  
ATOM   2059  O   LEU R 187     131.858 131.556 160.299  1.00  0.00           O  
ATOM   2060  N   CYS R 188     131.877 131.778 162.457  1.00  0.00           N  
ATOM   2061  HN  CYS R 188     131.562 132.338 163.221  1.00  0.00           H  
ATOM   2062  CA  CYS R 188     132.658 130.641 162.760  1.00  0.00           C  
ATOM   2063  HA  CYS R 188     133.556 130.678 162.176  1.00  0.00           H  
ATOM   2064  CB  CYS R 188     133.097 130.886 164.248  1.00  0.00           C  
ATOM   2065  HB1 CYS R 188     132.256 131.107 164.933  1.00  0.00           H  
ATOM   2066  HB2 CYS R 188     133.684 131.833 164.296  1.00  0.00           H  
ATOM   2067  SG  CYS R 188     134.119 129.589 165.018  1.00  0.00           S  
ATOM   2068  HG1 CYS R 188     133.433 128.461 164.925  1.00  0.00           H  
ATOM   2069  C   CYS R 188     131.958 129.351 162.465  1.00  0.00           C  
ATOM   2070  O   CYS R 188     132.542 128.475 161.808  1.00  0.00           O  
ATOM   2071  N   VAL R 189     130.686 129.177 162.843  1.00  0.00           N  
ATOM   2072  HN  VAL R 189     130.180 129.918 163.287  1.00  0.00           H  
ATOM   2073  CA  VAL R 189     129.894 127.996 162.531  1.00  0.00           C  
ATOM   2074  HA  VAL R 189     130.549 127.147 162.625  1.00  0.00           H  
ATOM   2075  CB  VAL R 189     128.785 127.836 163.527  1.00  0.00           C  
ATOM   2076  HB  VAL R 189     128.316 126.839 163.321  1.00  0.00           H  
ATOM   2077  CG1 VAL R 189     129.369 127.700 164.967  1.00  0.00           C  
ATOM   2078 HG11 VAL R 189     129.841 128.628 165.353  1.00  0.00           H  
ATOM   2079 HG12 VAL R 189     130.168 126.946 165.161  1.00  0.00           H  
ATOM   2080 HG13 VAL R 189     128.523 127.323 165.574  1.00  0.00           H  
ATOM   2081  CG2 VAL R 189     127.696 128.902 163.418  1.00  0.00           C  
ATOM   2082 HG21 VAL R 189     126.984 128.832 162.572  1.00  0.00           H  
ATOM   2083 HG22 VAL R 189     128.097 129.934 163.417  1.00  0.00           H  
ATOM   2084 HG23 VAL R 189     127.115 128.728 164.347  1.00  0.00           H  
ATOM   2085  C   VAL R 189     129.459 128.110 161.104  1.00  0.00           C  
ATOM   2086  O   VAL R 189     129.307 127.110 160.408  1.00  0.00           O  
ATOM   2087  N   VAL R 190     129.237 129.348 160.550  1.00  0.00           N  
ATOM   2088  HN  VAL R 190     129.264 130.068 161.238  1.00  0.00           H  
ATOM   2089  CA  VAL R 190     129.008 129.516 159.117  1.00  0.00           C  
ATOM   2090  HA  VAL R 190     128.131 128.903 158.935  1.00  0.00           H  
ATOM   2091  CB  VAL R 190     128.529 130.887 158.626  1.00  0.00           C  
ATOM   2092  HB  VAL R 190     129.338 131.633 158.835  1.00  0.00           H  
ATOM   2093  CG1 VAL R 190     128.420 130.879 157.105  1.00  0.00           C  
ATOM   2094 HG11 VAL R 190     127.825 130.000 156.785  1.00  0.00           H  
ATOM   2095 HG12 VAL R 190     129.366 130.989 156.531  1.00  0.00           H  
ATOM   2096 HG13 VAL R 190     127.814 131.740 156.754  1.00  0.00           H  
ATOM   2097  CG2 VAL R 190     127.172 131.273 159.155  1.00  0.00           C  
ATOM   2098 HG21 VAL R 190     126.461 130.417 159.281  1.00  0.00           H  
ATOM   2099 HG22 VAL R 190     126.640 132.005 158.507  1.00  0.00           H  
ATOM   2100 HG23 VAL R 190     127.265 131.751 160.164  1.00  0.00           H  
ATOM   2101  C   VAL R 190     130.113 128.903 158.179  1.00  0.00           C  
ATOM   2102  O   VAL R 190     129.854 128.077 157.266  1.00  0.00           O  
ATOM   2103  N   LEU R 191     131.390 129.291 158.519  1.00  0.00           N  
ATOM   2104  HN  LEU R 191     131.419 130.065 159.148  1.00  0.00           H  
ATOM   2105  CA  LEU R 191     132.496 128.937 157.756  1.00  0.00           C  
ATOM   2106  HA  LEU R 191     132.427 129.115 156.693  1.00  0.00           H  
ATOM   2107  CB  LEU R 191     133.750 129.707 158.166  1.00  0.00           C  
ATOM   2108  HB1 LEU R 191     134.028 129.413 159.197  1.00  0.00           H  
ATOM   2109  HB2 LEU R 191     133.381 130.754 158.222  1.00  0.00           H  
ATOM   2110  CG  LEU R 191     134.991 129.608 157.245  1.00  0.00           C  
ATOM   2111  HG  LEU R 191     134.712 129.165 156.268  1.00  0.00           H  
ATOM   2112  CD1 LEU R 191     135.506 130.961 156.964  1.00  0.00           C  
ATOM   2113 HD11 LEU R 191     134.698 131.551 156.475  1.00  0.00           H  
ATOM   2114 HD12 LEU R 191     136.336 130.992 156.234  1.00  0.00           H  
ATOM   2115 HD13 LEU R 191     135.770 131.680 157.770  1.00  0.00           H  
ATOM   2116  CD2 LEU R 191     136.172 128.727 157.860  1.00  0.00           C  
ATOM   2117 HD21 LEU R 191     137.064 128.742 157.190  1.00  0.00           H  
ATOM   2118 HD22 LEU R 191     135.841 127.665 157.905  1.00  0.00           H  
ATOM   2119 HD23 LEU R 191     136.580 129.029 158.850  1.00  0.00           H  
ATOM   2120  C   LEU R 191     132.802 127.400 157.881  1.00  0.00           C  
ATOM   2121  O   LEU R 191     132.636 126.616 156.959  1.00  0.00           O  
ATOM   2122  N   CYS R 192     133.245 126.953 159.063  1.00  0.00           N  
ATOM   2123  HN  CYS R 192     133.289 127.587 159.838  1.00  0.00           H  
ATOM   2124  CA  CYS R 192     133.711 125.546 159.361  1.00  0.00           C  
ATOM   2125  HA  CYS R 192     134.455 125.417 158.594  1.00  0.00           H  
ATOM   2126  CB  CYS R 192     134.451 125.264 160.748  1.00  0.00           C  
ATOM   2127  HB1 CYS R 192     135.343 125.924 160.755  1.00  0.00           H  
ATOM   2128  HB2 CYS R 192     134.881 124.241 160.677  1.00  0.00           H  
ATOM   2129  SG  CYS R 192     133.512 125.465 162.301  1.00  0.00           S  
ATOM   2130  HG1 CYS R 192     133.028 126.660 162.004  1.00  0.00           H  
ATOM   2131  C   CYS R 192     132.489 124.666 159.161  1.00  0.00           C  
ATOM   2132  O   CYS R 192     132.541 123.609 158.621  1.00  0.00           O  
ATOM   2133  N   GLY R 193     131.265 125.106 159.439  1.00  0.00           N  
ATOM   2134  HN  GLY R 193     131.193 126.027 159.806  1.00  0.00           H  
ATOM   2135  CA  GLY R 193     130.076 124.316 159.343  1.00  0.00           C  
ATOM   2136  HA1 GLY R 193     129.249 124.959 159.568  1.00  0.00           H  
ATOM   2137  HA2 GLY R 193     130.135 123.391 159.899  1.00  0.00           H  
ATOM   2138  C   GLY R 193     129.598 123.889 157.978  1.00  0.00           C  
ATOM   2139  O   GLY R 193     128.859 122.933 157.744  1.00  0.00           O  
ATOM   2140  N   SER R 194     129.928 124.695 156.985  1.00  0.00           N  
ATOM   2141  HN  SER R 194     130.547 125.459 157.175  1.00  0.00           H  
ATOM   2142  CA  SER R 194     129.628 124.481 155.600  1.00  0.00           C  
ATOM   2143  HA  SER R 194     128.863 123.734 155.467  1.00  0.00           H  
ATOM   2144  CB  SER R 194     128.981 125.695 154.828  1.00  0.00           C  
ATOM   2145  HB1 SER R 194     128.034 125.951 155.350  1.00  0.00           H  
ATOM   2146  HB2 SER R 194     128.667 125.328 153.830  1.00  0.00           H  
ATOM   2147  OG  SER R 194     129.751 126.871 154.722  1.00  0.00           O  
ATOM   2148  HG1 SER R 194     129.731 127.145 155.644  1.00  0.00           H  
ATOM   2149  C   SER R 194     130.824 124.152 154.777  1.00  0.00           C  
ATOM   2150  O   SER R 194     130.757 123.563 153.674  1.00  0.00           O  
ATOM   2151  N   SER R 195     132.033 124.236 155.283  1.00  0.00           N  
ATOM   2152  HN  SER R 195     132.151 124.590 156.211  1.00  0.00           H  
ATOM   2153  CA  SER R 195     133.243 123.745 154.612  1.00  0.00           C  
ATOM   2154  HA  SER R 195     132.970 123.883 153.569  1.00  0.00           H  
ATOM   2155  CB  SER R 195     134.461 124.657 154.878  1.00  0.00           C  
ATOM   2156  HB1 SER R 195     134.761 124.593 155.946  1.00  0.00           H  
ATOM   2157  HB2 SER R 195     134.121 125.701 154.720  1.00  0.00           H  
ATOM   2158  OG  SER R 195     135.470 124.363 153.875  1.00  0.00           O  
ATOM   2159  HG1 SER R 195     135.587 123.408 153.851  1.00  0.00           H  
ATOM   2160  C   SER R 195     133.643 122.299 155.058  1.00  0.00           C  
ATOM   2161  O   SER R 195     134.590 121.707 154.548  1.00  0.00           O  
ATOM   2162  N   LEU R 196     132.901 121.695 155.928  1.00  0.00           N  
ATOM   2163  HN  LEU R 196     132.247 122.148 156.522  1.00  0.00           H  
ATOM   2164  CA  LEU R 196     133.073 120.306 156.140  1.00  0.00           C  
ATOM   2165  HA  LEU R 196     134.068 120.040 155.807  1.00  0.00           H  
ATOM   2166  CB  LEU R 196     133.112 120.052 157.738  1.00  0.00           C  
ATOM   2167  HB1 LEU R 196     133.894 120.699 158.182  1.00  0.00           H  
ATOM   2168  HB2 LEU R 196     133.362 118.991 157.949  1.00  0.00           H  
ATOM   2169  CG  LEU R 196     131.780 120.243 158.486  1.00  0.00           C  
ATOM   2170  HG  LEU R 196     131.248 121.105 158.018  1.00  0.00           H  
ATOM   2171  CD1 LEU R 196     130.803 118.998 158.412  1.00  0.00           C  
ATOM   2172 HD11 LEU R 196     131.222 118.088 158.896  1.00  0.00           H  
ATOM   2173 HD12 LEU R 196     130.391 118.776 157.407  1.00  0.00           H  
ATOM   2174 HD13 LEU R 196     129.937 119.304 159.040  1.00  0.00           H  
ATOM   2175  CD2 LEU R 196     132.053 120.520 160.019  1.00  0.00           C  
ATOM   2176 HD21 LEU R 196     132.883 121.261 160.056  1.00  0.00           H  
ATOM   2177 HD22 LEU R 196     132.329 119.528 160.432  1.00  0.00           H  
ATOM   2178 HD23 LEU R 196     131.122 120.855 160.524  1.00  0.00           H  
ATOM   2179  C   LEU R 196     132.071 119.572 155.494  1.00  0.00           C  
ATOM   2180  O   LEU R 196     132.174 118.356 155.232  1.00  0.00           O  
ATOM   2181  N   VAL R 197     130.948 120.200 155.064  1.00  0.00           N  
ATOM   2182  HN  VAL R 197     130.694 121.078 155.479  1.00  0.00           H  
ATOM   2183  CA  VAL R 197     129.971 119.651 154.174  1.00  0.00           C  
ATOM   2184  HA  VAL R 197     129.615 118.698 154.541  1.00  0.00           H  
ATOM   2185  CB  VAL R 197     128.679 120.483 154.228  1.00  0.00           C  
ATOM   2186  HB  VAL R 197     128.886 121.538 153.925  1.00  0.00           H  
ATOM   2187  CG1 VAL R 197     127.553 119.986 153.284  1.00  0.00           C  
ATOM   2188 HG11 VAL R 197     127.217 118.932 153.430  1.00  0.00           H  
ATOM   2189 HG12 VAL R 197     127.871 120.107 152.236  1.00  0.00           H  
ATOM   2190 HG13 VAL R 197     126.665 120.580 153.587  1.00  0.00           H  
ATOM   2191  CG2 VAL R 197     128.064 120.435 155.650  1.00  0.00           C  
ATOM   2192 HG21 VAL R 197     128.889 120.604 156.370  1.00  0.00           H  
ATOM   2193 HG22 VAL R 197     127.622 119.426 155.796  1.00  0.00           H  
ATOM   2194 HG23 VAL R 197     127.272 121.211 155.755  1.00  0.00           H  
ATOM   2195  C   VAL R 197     130.624 119.455 152.733  1.00  0.00           C  
ATOM   2196  O   VAL R 197     130.366 118.524 152.004  1.00  0.00           O  
ATOM   2197  N   LEU R 198     131.532 120.409 152.349  1.00  0.00           N  
ATOM   2198  HN  LEU R 198     131.700 121.250 152.849  1.00  0.00           H  
ATOM   2199  CA  LEU R 198     132.346 120.319 151.128  1.00  0.00           C  
ATOM   2200  HA  LEU R 198     131.564 120.190 150.395  1.00  0.00           H  
ATOM   2201  CB  LEU R 198     133.137 121.636 150.790  1.00  0.00           C  
ATOM   2202  HB1 LEU R 198     133.680 121.909 151.722  1.00  0.00           H  
ATOM   2203  HB2 LEU R 198     132.348 122.397 150.589  1.00  0.00           H  
ATOM   2204  CG  LEU R 198     134.109 121.623 149.589  1.00  0.00           C  
ATOM   2205  HG  LEU R 198     134.898 120.870 149.783  1.00  0.00           H  
ATOM   2206  CD1 LEU R 198     133.399 121.239 148.323  1.00  0.00           C  
ATOM   2207 HD11 LEU R 198     132.844 122.132 147.950  1.00  0.00           H  
ATOM   2208 HD12 LEU R 198     132.672 120.418 148.488  1.00  0.00           H  
ATOM   2209 HD13 LEU R 198     134.039 120.882 147.488  1.00  0.00           H  
ATOM   2210  CD2 LEU R 198     134.839 122.973 149.376  1.00  0.00           C  
ATOM   2211 HD21 LEU R 198     135.627 123.035 150.154  1.00  0.00           H  
ATOM   2212 HD22 LEU R 198     134.157 123.836 149.525  1.00  0.00           H  
ATOM   2213 HD23 LEU R 198     135.229 122.873 148.336  1.00  0.00           H  
ATOM   2214  C   LEU R 198     133.199 119.048 151.098  1.00  0.00           C  
ATOM   2215  O   LEU R 198     133.423 118.399 150.091  1.00  0.00           O  
ATOM   2216  N   LEU R 199     133.698 118.669 152.255  1.00  0.00           N  
ATOM   2217  HN  LEU R 199     133.619 119.263 153.054  1.00  0.00           H  
ATOM   2218  CA  LEU R 199     134.369 117.329 152.335  1.00  0.00           C  
ATOM   2219  HA  LEU R 199     134.938 117.103 151.449  1.00  0.00           H  
ATOM   2220  CB  LEU R 199     135.244 117.172 153.598  1.00  0.00           C  
ATOM   2221  HB1 LEU R 199     135.558 116.115 153.664  1.00  0.00           H  
ATOM   2222  HB2 LEU R 199     134.683 117.330 154.542  1.00  0.00           H  
ATOM   2223  CG  LEU R 199     136.593 117.859 153.643  1.00  0.00           C  
ATOM   2224  HG  LEU R 199     136.439 118.950 153.714  1.00  0.00           H  
ATOM   2225  CD1 LEU R 199     137.413 117.372 154.799  1.00  0.00           C  
ATOM   2226 HD11 LEU R 199     137.595 116.273 154.720  1.00  0.00           H  
ATOM   2227 HD12 LEU R 199     136.816 117.600 155.701  1.00  0.00           H  
ATOM   2228 HD13 LEU R 199     138.429 117.842 154.809  1.00  0.00           H  
ATOM   2229  CD2 LEU R 199     137.351 117.653 152.303  1.00  0.00           C  
ATOM   2230 HD21 LEU R 199     136.821 118.259 151.526  1.00  0.00           H  
ATOM   2231 HD22 LEU R 199     137.152 116.638 151.906  1.00  0.00           H  
ATOM   2232 HD23 LEU R 199     138.398 118.029 152.297  1.00  0.00           H  
ATOM   2233  C   LEU R 199     133.388 116.071 152.367  1.00  0.00           C  
ATOM   2234  O   LEU R 199     133.721 115.058 151.755  1.00  0.00           O  
ATOM   2235  N   ILE R 200     132.289 116.095 153.057  1.00  0.00           N  
ATOM   2236  HN  ILE R 200     131.992 116.875 153.601  1.00  0.00           H  
ATOM   2237  CA  ILE R 200     131.446 114.899 153.137  1.00  0.00           C  
ATOM   2238  HA  ILE R 200     132.071 114.020 153.088  1.00  0.00           H  
ATOM   2239  CB  ILE R 200     130.775 114.711 154.501  1.00  0.00           C  
ATOM   2240  HB  ILE R 200     130.208 113.754 154.458  1.00  0.00           H  
ATOM   2241  CG2 ILE R 200     131.842 114.547 155.599  1.00  0.00           C  
ATOM   2242 HG21 ILE R 200     132.350 115.502 155.850  1.00  0.00           H  
ATOM   2243 HG22 ILE R 200     132.582 113.818 155.194  1.00  0.00           H  
ATOM   2244 HG23 ILE R 200     131.349 114.133 156.499  1.00  0.00           H  
ATOM   2245  CG1 ILE R 200     129.790 115.917 154.816  1.00  0.00           C  
ATOM   2246 HG11 ILE R 200     129.271 116.357 153.941  1.00  0.00           H  
ATOM   2247 HG12 ILE R 200     130.360 116.735 155.325  1.00  0.00           H  
ATOM   2248  CD  ILE R 200     128.603 115.428 155.629  1.00  0.00           C  
ATOM   2249  HD1 ILE R 200     129.001 115.043 156.591  1.00  0.00           H  
ATOM   2250  HD2 ILE R 200     128.102 114.591 155.102  1.00  0.00           H  
ATOM   2251  HD3 ILE R 200     127.881 116.247 155.848  1.00  0.00           H  
ATOM   2252  C   ILE R 200     130.492 114.794 151.965  1.00  0.00           C  
ATOM   2253  O   ILE R 200     129.666 113.924 151.826  1.00  0.00           O  
ATOM   2254  N   ARG R 201     130.691 115.616 150.908  1.00  0.00           N  
ATOM   2255  HN  ARG R 201     131.354 116.360 151.017  1.00  0.00           H  
ATOM   2256  CA  ARG R 201     129.952 115.514 149.600  1.00  0.00           C  
ATOM   2257  HA  ARG R 201     129.256 114.689 149.579  1.00  0.00           H  
ATOM   2258  CB  ARG R 201     129.211 116.923 149.230  1.00  0.00           C  
ATOM   2259  HB1 ARG R 201     129.921 117.730 148.972  1.00  0.00           H  
ATOM   2260  HB2 ARG R 201     128.557 117.238 150.062  1.00  0.00           H  
ATOM   2261  CG  ARG R 201     128.155 116.768 148.088  1.00  0.00           C  
ATOM   2262  HG1 ARG R 201     128.620 116.280 147.202  1.00  0.00           H  
ATOM   2263  HG2 ARG R 201     127.816 117.743 147.684  1.00  0.00           H  
ATOM   2264  CD  ARG R 201     126.924 115.856 148.369  1.00  0.00           C  
ATOM   2265  HD1 ARG R 201     126.234 116.258 149.131  1.00  0.00           H  
ATOM   2266  HD2 ARG R 201     127.177 114.798 148.630  1.00  0.00           H  
ATOM   2267  NE  ARG R 201     126.194 115.733 147.066  1.00  0.00           N  
ATOM   2268  HE  ARG R 201     125.454 116.402 146.991  1.00  0.00           H  
ATOM   2269  CZ  ARG R 201     126.501 115.021 146.022  1.00  0.00           C  
ATOM   2270  NH1 ARG R 201     127.371 114.062 145.999  1.00  0.00           N  
ATOM   2271 HH11 ARG R 201     127.826 113.634 146.779  1.00  0.00           H  
ATOM   2272 HH12 ARG R 201     127.506 113.574 145.142  1.00  0.00           H  
ATOM   2273  NH2 ARG R 201     125.863 115.079 144.855  1.00  0.00           N  
ATOM   2274 HH21 ARG R 201     125.225 115.826 144.661  1.00  0.00           H  
ATOM   2275 HH22 ARG R 201     126.212 114.590 144.052  1.00  0.00           H  
ATOM   2276  C   ARG R 201     130.956 115.326 148.520  1.00  0.00           C  
ATOM   2277  O   ARG R 201     130.605 115.208 147.363  1.00  0.00           O  
ATOM   2278  N   ILE R 202     132.258 115.177 148.884  1.00  0.00           N  
ATOM   2279  HN  ILE R 202     132.604 115.254 149.810  1.00  0.00           H  
ATOM   2280  CA  ILE R 202     133.333 114.819 147.902  1.00  0.00           C  
ATOM   2281  HA  ILE R 202     132.926 114.766 146.908  1.00  0.00           H  
ATOM   2282  CB  ILE R 202     134.284 115.927 147.924  1.00  0.00           C  
ATOM   2283  HB  ILE R 202     134.487 116.251 148.974  1.00  0.00           H  
ATOM   2284  CG2 ILE R 202     135.597 115.584 147.245  1.00  0.00           C  
ATOM   2285 HG21 ILE R 202     135.453 115.087 146.258  1.00  0.00           H  
ATOM   2286 HG22 ILE R 202     136.268 114.955 147.865  1.00  0.00           H  
ATOM   2287 HG23 ILE R 202     136.193 116.515 147.107  1.00  0.00           H  
ATOM   2288  CG1 ILE R 202     133.691 117.219 147.291  1.00  0.00           C  
ATOM   2289 HG11 ILE R 202     134.332 118.066 147.593  1.00  0.00           H  
ATOM   2290 HG12 ILE R 202     132.758 117.364 147.868  1.00  0.00           H  
ATOM   2291  CD  ILE R 202     133.341 117.163 145.841  1.00  0.00           C  
ATOM   2292  HD1 ILE R 202     132.427 116.557 145.711  1.00  0.00           H  
ATOM   2293  HD2 ILE R 202     134.159 116.785 145.188  1.00  0.00           H  
ATOM   2294  HD3 ILE R 202     133.143 118.206 145.520  1.00  0.00           H  
ATOM   2295  C   ILE R 202     133.953 113.489 148.325  1.00  0.00           C  
ATOM   2296  O   ILE R 202     134.178 112.659 147.461  1.00  0.00           O  
ATOM   2297  N   LEU R 203     134.340 113.261 149.604  1.00  0.00           N  
ATOM   2298  HN  LEU R 203     134.122 113.908 150.335  1.00  0.00           H  
ATOM   2299  CA  LEU R 203     134.904 111.954 150.082  1.00  0.00           C  
ATOM   2300  HA  LEU R 203     135.454 111.444 149.311  1.00  0.00           H  
ATOM   2301  CB  LEU R 203     135.722 112.308 151.334  1.00  0.00           C  
ATOM   2302  HB1 LEU R 203     136.304 111.375 151.525  1.00  0.00           H  
ATOM   2303  HB2 LEU R 203     135.023 112.434 152.190  1.00  0.00           H  
ATOM   2304  CG  LEU R 203     136.890 113.336 151.199  1.00  0.00           C  
ATOM   2305  HG  LEU R 203     136.276 114.251 151.015  1.00  0.00           H  
ATOM   2306  CD1 LEU R 203     137.701 113.370 152.463  1.00  0.00           C  
ATOM   2307 HD11 LEU R 203     138.353 112.479 152.569  1.00  0.00           H  
ATOM   2308 HD12 LEU R 203     137.045 113.519 153.348  1.00  0.00           H  
ATOM   2309 HD13 LEU R 203     138.360 114.265 152.441  1.00  0.00           H  
ATOM   2310  CD2 LEU R 203     137.661 113.173 149.847  1.00  0.00           C  
ATOM   2311 HD21 LEU R 203     136.912 113.239 149.034  1.00  0.00           H  
ATOM   2312 HD22 LEU R 203     138.284 112.249 149.838  1.00  0.00           H  
ATOM   2313 HD23 LEU R 203     138.274 114.076 149.678  1.00  0.00           H  
ATOM   2314  C   LEU R 203     133.808 110.990 150.537  1.00  0.00           C  
ATOM   2315  O   LEU R 203     133.985 110.173 151.450  1.00  0.00           O  
ATOM   2316  N   CYS R 204     132.711 110.867 149.719  1.00  0.00           N  
ATOM   2317  HN  CYS R 204     132.717 111.421 148.892  1.00  0.00           H  
ATOM   2318  CA  CYS R 204     131.506 110.147 149.977  1.00  0.00           C  
ATOM   2319  HA  CYS R 204     131.691 109.157 150.373  1.00  0.00           H  
ATOM   2320  CB  CYS R 204     130.727 110.922 151.131  1.00  0.00           C  
ATOM   2321  HB1 CYS R 204     130.439 111.852 150.600  1.00  0.00           H  
ATOM   2322  HB2 CYS R 204     131.471 111.157 151.924  1.00  0.00           H  
ATOM   2323  SG  CYS R 204     129.175 110.118 151.626  1.00  0.00           S  
ATOM   2324  HG1 CYS R 204     128.849 109.747 150.393  1.00  0.00           H  
ATOM   2325  C   CYS R 204     130.591 110.096 148.687  1.00  0.00           C  
ATOM   2326  OT1 CYS R 204     130.797 110.915 147.778  1.00  0.00           O  
ATOM   2327  OT2 CYS R 204     129.804 109.118 148.517  1.00  0.00           O  
ATOM   2328  N   LEU R 211     141.956 114.674 143.801  1.00  0.00           N  
ATOM   2329  HT1 LEU R 211     142.281 115.656 143.786  1.00  0.00           H  
ATOM   2330  HT2 LEU R 211     141.503 114.521 142.874  1.00  0.00           H  
ATOM   2331  HT3 LEU R 211     142.821 114.089 143.827  1.00  0.00           H  
ATOM   2332  CA  LEU R 211     141.071 114.544 145.010  1.00  0.00           C  
ATOM   2333  HA  LEU R 211     140.356 115.351 144.972  1.00  0.00           H  
ATOM   2334  CB  LEU R 211     140.352 113.135 144.927  1.00  0.00           C  
ATOM   2335  HB1 LEU R 211     141.145 112.366 145.028  1.00  0.00           H  
ATOM   2336  HB2 LEU R 211     139.876 113.095 143.930  1.00  0.00           H  
ATOM   2337  CG  LEU R 211     139.327 112.735 146.001  1.00  0.00           C  
ATOM   2338  HG  LEU R 211     138.777 111.900 145.505  1.00  0.00           H  
ATOM   2339  CD1 LEU R 211     139.908 112.214 147.244  1.00  0.00           C  
ATOM   2340 HD11 LEU R 211     140.419 113.003 147.838  1.00  0.00           H  
ATOM   2341 HD12 LEU R 211     140.617 111.433 146.901  1.00  0.00           H  
ATOM   2342 HD13 LEU R 211     139.181 111.681 147.891  1.00  0.00           H  
ATOM   2343  CD2 LEU R 211     138.260 113.822 146.283  1.00  0.00           C  
ATOM   2344 HD21 LEU R 211     137.959 114.366 145.370  1.00  0.00           H  
ATOM   2345 HD22 LEU R 211     138.747 114.490 147.026  1.00  0.00           H  
ATOM   2346 HD23 LEU R 211     137.378 113.424 146.819  1.00  0.00           H  
ATOM   2347  C   LEU R 211     141.757 114.745 146.292  1.00  0.00           C  
ATOM   2348  O   LEU R 211     141.367 115.597 147.051  1.00  0.00           O  
ATOM   2349  N   THR R 212     142.834 114.033 146.746  1.00  0.00           N  
ATOM   2350  HN  THR R 212     143.267 113.328 146.187  1.00  0.00           H  
ATOM   2351  CA  THR R 212     143.666 114.340 147.944  1.00  0.00           C  
ATOM   2352  HA  THR R 212     143.002 114.300 148.794  1.00  0.00           H  
ATOM   2353  CB  THR R 212     144.689 113.193 148.278  1.00  0.00           C  
ATOM   2354  HB  THR R 212     145.596 113.352 147.667  1.00  0.00           H  
ATOM   2355  OG1 THR R 212     144.161 111.916 147.976  1.00  0.00           O  
ATOM   2356  HG1 THR R 212     144.273 111.800 147.026  1.00  0.00           H  
ATOM   2357  CG2 THR R 212     145.039 113.119 149.747  1.00  0.00           C  
ATOM   2358 HG21 THR R 212     144.030 113.158 150.214  1.00  0.00           H  
ATOM   2359 HG22 THR R 212     145.604 114.049 149.987  1.00  0.00           H  
ATOM   2360 HG23 THR R 212     145.652 112.246 150.055  1.00  0.00           H  
ATOM   2361  C   THR R 212     144.313 115.654 147.960  1.00  0.00           C  
ATOM   2362  O   THR R 212     144.272 116.337 148.954  1.00  0.00           O  
ATOM   2363  N   ARG R 213     144.830 116.138 146.836  1.00  0.00           N  
ATOM   2364  HN  ARG R 213     144.661 115.598 146.010  1.00  0.00           H  
ATOM   2365  CA  ARG R 213     145.182 117.513 146.663  1.00  0.00           C  
ATOM   2366  HA  ARG R 213     145.911 117.694 147.438  1.00  0.00           H  
ATOM   2367  CB  ARG R 213     146.042 117.621 145.398  1.00  0.00           C  
ATOM   2368  HB1 ARG R 213     145.463 117.757 144.461  1.00  0.00           H  
ATOM   2369  HB2 ARG R 213     146.499 116.631 145.214  1.00  0.00           H  
ATOM   2370  CG  ARG R 213     147.055 118.687 145.528  1.00  0.00           C  
ATOM   2371  HG1 ARG R 213     147.745 118.497 146.378  1.00  0.00           H  
ATOM   2372  HG2 ARG R 213     146.582 119.641 145.852  1.00  0.00           H  
ATOM   2373  CD  ARG R 213     147.838 119.008 144.168  1.00  0.00           C  
ATOM   2374  HD1 ARG R 213     147.111 119.116 143.328  1.00  0.00           H  
ATOM   2375  HD2 ARG R 213     148.571 118.211 143.929  1.00  0.00           H  
ATOM   2376  NE  ARG R 213     148.599 120.298 144.283  1.00  0.00           N  
ATOM   2377  HE  ARG R 213     148.459 120.890 145.076  1.00  0.00           H  
ATOM   2378  CZ  ARG R 213     149.644 120.632 143.515  1.00  0.00           C  
ATOM   2379  NH1 ARG R 213     150.380 121.715 143.680  1.00  0.00           N  
ATOM   2380 HH11 ARG R 213     150.060 122.397 144.325  1.00  0.00           H  
ATOM   2381 HH12 ARG R 213     151.048 121.951 142.979  1.00  0.00           H  
ATOM   2382  NH2 ARG R 213     149.830 119.950 142.407  1.00  0.00           N  
ATOM   2383 HH21 ARG R 213     149.163 119.228 142.187  1.00  0.00           H  
ATOM   2384 HH22 ARG R 213     150.458 120.385 141.765  1.00  0.00           H  
ATOM   2385  C   ARG R 213     144.118 118.602 146.810  1.00  0.00           C  
ATOM   2386  O   ARG R 213     144.517 119.759 146.953  1.00  0.00           O  
ATOM   2387  N   LEU R 214     142.797 118.243 146.943  1.00  0.00           N  
ATOM   2388  HN  LEU R 214     142.496 117.300 146.974  1.00  0.00           H  
ATOM   2389  CA  LEU R 214     141.785 119.205 147.327  1.00  0.00           C  
ATOM   2390  HA  LEU R 214     141.983 120.151 146.853  1.00  0.00           H  
ATOM   2391  CB  LEU R 214     140.424 118.747 146.645  1.00  0.00           C  
ATOM   2392  HB1 LEU R 214     140.152 117.691 146.851  1.00  0.00           H  
ATOM   2393  HB2 LEU R 214     140.614 118.918 145.556  1.00  0.00           H  
ATOM   2394  CG  LEU R 214     139.132 119.548 146.952  1.00  0.00           C  
ATOM   2395  HG  LEU R 214     139.461 120.598 147.076  1.00  0.00           H  
ATOM   2396  CD1 LEU R 214     138.426 119.079 148.298  1.00  0.00           C  
ATOM   2397 HD11 LEU R 214     139.060 119.010 149.209  1.00  0.00           H  
ATOM   2398 HD12 LEU R 214     138.065 118.043 148.112  1.00  0.00           H  
ATOM   2399 HD13 LEU R 214     137.607 119.749 148.645  1.00  0.00           H  
ATOM   2400  CD2 LEU R 214     138.129 119.470 145.749  1.00  0.00           C  
ATOM   2401 HD21 LEU R 214     137.801 118.411 145.645  1.00  0.00           H  
ATOM   2402 HD22 LEU R 214     138.558 119.768 144.772  1.00  0.00           H  
ATOM   2403 HD23 LEU R 214     137.231 120.033 146.092  1.00  0.00           H  
ATOM   2404  C   LEU R 214     141.508 119.322 148.802  1.00  0.00           C  
ATOM   2405  O   LEU R 214     141.330 120.434 149.337  1.00  0.00           O  
ATOM   2406  N   TYR R 215     141.531 118.119 149.524  1.00  0.00           N  
ATOM   2407  HN  TYR R 215     141.766 117.291 149.028  1.00  0.00           H  
ATOM   2408  CA  TYR R 215     141.341 117.990 150.949  1.00  0.00           C  
ATOM   2409  HA  TYR R 215     140.330 118.219 151.224  1.00  0.00           H  
ATOM   2410  CB  TYR R 215     141.636 116.497 151.383  1.00  0.00           C  
ATOM   2411  HB1 TYR R 215     142.552 116.298 150.774  1.00  0.00           H  
ATOM   2412  HB2 TYR R 215     140.871 115.804 150.963  1.00  0.00           H  
ATOM   2413  CG  TYR R 215     141.957 116.319 152.853  1.00  0.00           C  
ATOM   2414  CD1 TYR R 215     141.069 116.453 153.939  1.00  0.00           C  
ATOM   2415  HD1 TYR R 215     140.081 116.802 153.681  1.00  0.00           H  
ATOM   2416  CE1 TYR R 215     141.621 116.470 155.277  1.00  0.00           C  
ATOM   2417  HE1 TYR R 215     141.055 116.473 156.197  1.00  0.00           H  
ATOM   2418  CZ  TYR R 215     142.968 116.356 155.486  1.00  0.00           C  
ATOM   2419  OH  TYR R 215     143.574 116.238 156.735  1.00  0.00           O  
ATOM   2420  HH  TYR R 215     144.393 115.741 156.677  1.00  0.00           H  
ATOM   2421  CD2 TYR R 215     143.321 116.257 153.107  1.00  0.00           C  
ATOM   2422  HD2 TYR R 215     144.012 116.364 152.275  1.00  0.00           H  
ATOM   2423  CE2 TYR R 215     143.799 116.230 154.439  1.00  0.00           C  
ATOM   2424  HE2 TYR R 215     144.852 116.192 154.659  1.00  0.00           H  
ATOM   2425  C   TYR R 215     142.220 118.967 151.746  1.00  0.00           C  
ATOM   2426  O   TYR R 215     141.748 119.733 152.617  1.00  0.00           O  
ATOM   2427  N   VAL R 216     143.480 119.114 151.367  1.00  0.00           N  
ATOM   2428  HN  VAL R 216     143.745 118.589 150.565  1.00  0.00           H  
ATOM   2429  CA  VAL R 216     144.497 119.917 152.018  1.00  0.00           C  
ATOM   2430  HA  VAL R 216     144.559 119.566 153.033  1.00  0.00           H  
ATOM   2431  CB  VAL R 216     145.796 119.865 151.168  1.00  0.00           C  
ATOM   2432  HB  VAL R 216     145.448 120.150 150.154  1.00  0.00           H  
ATOM   2433  CG1 VAL R 216     146.774 120.930 151.584  1.00  0.00           C  
ATOM   2434 HG11 VAL R 216     146.909 121.029 152.678  1.00  0.00           H  
ATOM   2435 HG12 VAL R 216     146.467 121.918 151.164  1.00  0.00           H  
ATOM   2436 HG13 VAL R 216     147.782 120.739 151.170  1.00  0.00           H  
ATOM   2437  CG2 VAL R 216     146.456 118.497 151.261  1.00  0.00           C  
ATOM   2438 HG21 VAL R 216     145.719 117.805 150.797  1.00  0.00           H  
ATOM   2439 HG22 VAL R 216     146.554 118.286 152.348  1.00  0.00           H  
ATOM   2440 HG23 VAL R 216     147.385 118.440 150.647  1.00  0.00           H  
ATOM   2441  C   VAL R 216     144.025 121.403 152.252  1.00  0.00           C  
ATOM   2442  O   VAL R 216     144.000 121.963 153.364  1.00  0.00           O  
ATOM   2443  N   THR R 217     143.518 122.082 151.195  1.00  0.00           N  
ATOM   2444  HN  THR R 217     143.462 121.766 150.252  1.00  0.00           H  
ATOM   2445  CA  THR R 217     143.042 123.434 151.199  1.00  0.00           C  
ATOM   2446  HA  THR R 217     143.821 124.135 151.477  1.00  0.00           H  
ATOM   2447  CB  THR R 217     142.596 123.851 149.830  1.00  0.00           C  
ATOM   2448  HB  THR R 217     141.750 123.210 149.495  1.00  0.00           H  
ATOM   2449  OG1 THR R 217     143.714 123.785 149.001  1.00  0.00           O  
ATOM   2450  HG1 THR R 217     143.382 124.141 148.176  1.00  0.00           H  
ATOM   2451  CG2 THR R 217     142.115 125.319 149.708  1.00  0.00           C  
ATOM   2452 HG21 THR R 217     142.888 126.068 150.011  1.00  0.00           H  
ATOM   2453 HG22 THR R 217     141.234 125.439 150.366  1.00  0.00           H  
ATOM   2454 HG23 THR R 217     141.888 125.434 148.626  1.00  0.00           H  
ATOM   2455  C   THR R 217     141.939 123.638 152.079  1.00  0.00           C  
ATOM   2456  O   THR R 217     141.891 124.696 152.696  1.00  0.00           O  
ATOM   2457  N   ILE R 218     140.952 122.721 152.214  1.00  0.00           N  
ATOM   2458  HN  ILE R 218     141.155 121.810 151.848  1.00  0.00           H  
ATOM   2459  CA  ILE R 218     139.843 122.951 153.138  1.00  0.00           C  
ATOM   2460  HA  ILE R 218     139.542 123.977 152.991  1.00  0.00           H  
ATOM   2461  CB  ILE R 218     138.605 122.090 153.004  1.00  0.00           C  
ATOM   2462  HB  ILE R 218     137.693 122.611 153.345  1.00  0.00           H  
ATOM   2463  CG2 ILE R 218     138.366 121.859 151.466  1.00  0.00           C  
ATOM   2464 HG21 ILE R 218     139.043 121.037 151.150  1.00  0.00           H  
ATOM   2465 HG22 ILE R 218     138.700 122.768 150.941  1.00  0.00           H  
ATOM   2466 HG23 ILE R 218     137.363 121.439 151.225  1.00  0.00           H  
ATOM   2467  CG1 ILE R 218     138.680 120.830 153.862  1.00  0.00           C  
ATOM   2468 HG11 ILE R 218     139.720 120.448 154.008  1.00  0.00           H  
ATOM   2469 HG12 ILE R 218     138.057 120.129 153.272  1.00  0.00           H  
ATOM   2470  CD  ILE R 218     138.114 120.999 155.276  1.00  0.00           C  
ATOM   2471  HD1 ILE R 218     137.040 121.252 155.271  1.00  0.00           H  
ATOM   2472  HD2 ILE R 218     138.625 121.788 155.870  1.00  0.00           H  
ATOM   2473  HD3 ILE R 218     138.289 120.094 155.906  1.00  0.00           H  
ATOM   2474  C   ILE R 218     140.313 123.035 154.536  1.00  0.00           C  
ATOM   2475  O   ILE R 218     139.876 123.935 155.272  1.00  0.00           O  
ATOM   2476  N   LEU R 219     141.341 122.238 154.951  1.00  0.00           N  
ATOM   2477  HN  LEU R 219     141.832 121.707 154.259  1.00  0.00           H  
ATOM   2478  CA  LEU R 219     141.855 122.173 156.285  1.00  0.00           C  
ATOM   2479  HA  LEU R 219     140.950 122.432 156.813  1.00  0.00           H  
ATOM   2480  CB  LEU R 219     142.271 120.796 156.736  1.00  0.00           C  
ATOM   2481  HB1 LEU R 219     143.274 120.722 157.218  1.00  0.00           H  
ATOM   2482  HB2 LEU R 219     142.345 120.242 155.771  1.00  0.00           H  
ATOM   2483  CG  LEU R 219     141.276 120.077 157.751  1.00  0.00           C  
ATOM   2484  HG  LEU R 219     140.292 119.914 157.258  1.00  0.00           H  
ATOM   2485  CD1 LEU R 219     141.786 118.765 158.372  1.00  0.00           C  
ATOM   2486 HD11 LEU R 219     142.821 118.881 158.753  1.00  0.00           H  
ATOM   2487 HD12 LEU R 219     141.647 117.914 157.665  1.00  0.00           H  
ATOM   2488 HD13 LEU R 219     141.130 118.468 159.218  1.00  0.00           H  
ATOM   2489  CD2 LEU R 219     141.127 121.076 158.858  1.00  0.00           C  
ATOM   2490 HD21 LEU R 219     140.596 120.597 159.699  1.00  0.00           H  
ATOM   2491 HD22 LEU R 219     140.481 121.917 158.543  1.00  0.00           H  
ATOM   2492 HD23 LEU R 219     142.063 121.556 159.241  1.00  0.00           H  
ATOM   2493  C   LEU R 219     142.865 123.214 156.584  1.00  0.00           C  
ATOM   2494  O   LEU R 219     143.033 123.670 157.724  1.00  0.00           O  
ATOM   2495  N   LEU R 220     143.532 123.630 155.541  1.00  0.00           N  
ATOM   2496  HN  LEU R 220     143.362 123.390 154.588  1.00  0.00           H  
ATOM   2497  CA  LEU R 220     144.441 124.779 155.654  1.00  0.00           C  
ATOM   2498  HA  LEU R 220     145.147 124.569 156.452  1.00  0.00           H  
ATOM   2499  CB  LEU R 220     145.285 124.628 154.335  1.00  0.00           C  
ATOM   2500  HB1 LEU R 220     144.684 124.934 153.454  1.00  0.00           H  
ATOM   2501  HB2 LEU R 220     145.522 123.548 154.311  1.00  0.00           H  
ATOM   2502  CG  LEU R 220     146.653 125.482 154.086  1.00  0.00           C  
ATOM   2503  HG  LEU R 220     147.299 125.442 154.984  1.00  0.00           H  
ATOM   2504  CD1 LEU R 220     147.420 124.793 152.938  1.00  0.00           C  
ATOM   2505 HD11 LEU R 220     146.945 125.002 151.953  1.00  0.00           H  
ATOM   2506 HD12 LEU R 220     147.478 123.688 152.999  1.00  0.00           H  
ATOM   2507 HD13 LEU R 220     148.386 125.332 152.842  1.00  0.00           H  
ATOM   2508  CD2 LEU R 220     146.423 126.922 153.824  1.00  0.00           C  
ATOM   2509 HD21 LEU R 220     146.075 127.469 154.737  1.00  0.00           H  
ATOM   2510 HD22 LEU R 220     145.742 127.098 152.973  1.00  0.00           H  
ATOM   2511 HD23 LEU R 220     147.364 127.422 153.498  1.00  0.00           H  
ATOM   2512  C   LEU R 220     143.746 126.046 155.839  1.00  0.00           C  
ATOM   2513  O   LEU R 220     144.080 126.848 156.684  1.00  0.00           O  
ATOM   2514  N   THR R 221     142.625 126.312 155.085  1.00  0.00           N  
ATOM   2515  HN  THR R 221     142.469 125.612 154.382  1.00  0.00           H  
ATOM   2516  CA  THR R 221     141.874 127.553 155.194  1.00  0.00           C  
ATOM   2517  HA  THR R 221     142.512 128.404 155.027  1.00  0.00           H  
ATOM   2518  CB  THR R 221     140.944 127.830 154.020  1.00  0.00           C  
ATOM   2519  HB  THR R 221     140.379 128.777 154.135  1.00  0.00           H  
ATOM   2520  OG1 THR R 221     140.078 126.817 153.745  1.00  0.00           O  
ATOM   2521  HG1 THR R 221     140.455 125.993 154.067  1.00  0.00           H  
ATOM   2522  CG2 THR R 221     142.001 128.142 152.938  1.00  0.00           C  
ATOM   2523 HG21 THR R 221     142.796 127.370 152.883  1.00  0.00           H  
ATOM   2524 HG22 THR R 221     142.582 129.085 153.058  1.00  0.00           H  
ATOM   2525 HG23 THR R 221     141.610 128.184 151.901  1.00  0.00           H  
ATOM   2526  C   THR R 221     141.109 127.819 156.496  1.00  0.00           C  
ATOM   2527  O   THR R 221     141.163 128.914 157.068  1.00  0.00           O  
ATOM   2528  N   VAL R 222     140.367 126.768 156.929  1.00  0.00           N  
ATOM   2529  HN  VAL R 222     140.347 125.923 156.401  1.00  0.00           H  
ATOM   2530  CA  VAL R 222     139.598 126.674 158.184  1.00  0.00           C  
ATOM   2531  HA  VAL R 222     138.874 127.472 158.196  1.00  0.00           H  
ATOM   2532  CB  VAL R 222     138.848 125.294 158.226  1.00  0.00           C  
ATOM   2533  HB  VAL R 222     139.636 124.516 158.057  1.00  0.00           H  
ATOM   2534  CG1 VAL R 222     138.130 125.017 159.608  1.00  0.00           C  
ATOM   2535 HG11 VAL R 222     137.278 125.655 159.933  1.00  0.00           H  
ATOM   2536 HG12 VAL R 222     138.855 124.994 160.453  1.00  0.00           H  
ATOM   2537 HG13 VAL R 222     137.685 124.004 159.505  1.00  0.00           H  
ATOM   2538  CG2 VAL R 222     137.801 125.212 157.153  1.00  0.00           C  
ATOM   2539 HG21 VAL R 222     137.489 124.158 157.162  1.00  0.00           H  
ATOM   2540 HG22 VAL R 222     138.089 125.540 156.127  1.00  0.00           H  
ATOM   2541 HG23 VAL R 222     136.927 125.815 157.512  1.00  0.00           H  
ATOM   2542  C   VAL R 222     140.472 126.989 159.410  1.00  0.00           C  
ATOM   2543  O   VAL R 222     140.228 127.882 160.208  1.00  0.00           O  
ATOM   2544  N   LEU R 223     141.647 126.336 159.509  1.00  0.00           N  
ATOM   2545  HN  LEU R 223     141.955 125.649 158.843  1.00  0.00           H  
ATOM   2546  CA  LEU R 223     142.589 126.500 160.564  1.00  0.00           C  
ATOM   2547  HA  LEU R 223     141.967 126.355 161.433  1.00  0.00           H  
ATOM   2548  CB  LEU R 223     143.673 125.312 160.580  1.00  0.00           C  
ATOM   2549  HB1 LEU R 223     144.445 125.516 159.801  1.00  0.00           H  
ATOM   2550  HB2 LEU R 223     143.211 124.392 160.173  1.00  0.00           H  
ATOM   2551  CG  LEU R 223     144.429 124.922 161.874  1.00  0.00           C  
ATOM   2552  HG  LEU R 223     145.155 125.721 162.140  1.00  0.00           H  
ATOM   2553  CD1 LEU R 223     143.478 124.621 163.066  1.00  0.00           C  
ATOM   2554 HD11 LEU R 223     142.416 124.480 162.777  1.00  0.00           H  
ATOM   2555 HD12 LEU R 223     143.558 125.485 163.755  1.00  0.00           H  
ATOM   2556 HD13 LEU R 223     143.867 123.705 163.572  1.00  0.00           H  
ATOM   2557  CD2 LEU R 223     145.166 123.648 161.742  1.00  0.00           C  
ATOM   2558 HD21 LEU R 223     145.874 123.620 160.893  1.00  0.00           H  
ATOM   2559 HD22 LEU R 223     144.486 122.809 161.479  1.00  0.00           H  
ATOM   2560 HD23 LEU R 223     145.726 123.420 162.680  1.00  0.00           H  
ATOM   2561  C   LEU R 223     143.246 127.936 160.553  1.00  0.00           C  
ATOM   2562  O   LEU R 223     143.352 128.529 161.634  1.00  0.00           O  
ATOM   2563  N   VAL R 224     143.557 128.604 159.416  1.00  0.00           N  
ATOM   2564  HN  VAL R 224     143.557 128.039 158.602  1.00  0.00           H  
ATOM   2565  CA  VAL R 224     143.991 129.975 159.289  1.00  0.00           C  
ATOM   2566  HA  VAL R 224     144.785 130.133 159.995  1.00  0.00           H  
ATOM   2567  CB  VAL R 224     144.541 130.168 157.908  1.00  0.00           C  
ATOM   2568  HB  VAL R 224     143.885 129.643 157.183  1.00  0.00           H  
ATOM   2569  CG1 VAL R 224     144.738 131.734 157.536  1.00  0.00           C  
ATOM   2570 HG11 VAL R 224     145.222 132.148 158.445  1.00  0.00           H  
ATOM   2571 HG12 VAL R 224     143.749 132.181 157.286  1.00  0.00           H  
ATOM   2572 HG13 VAL R 224     145.333 131.842 156.609  1.00  0.00           H  
ATOM   2573  CG2 VAL R 224     145.904 129.359 157.839  1.00  0.00           C  
ATOM   2574 HG21 VAL R 224     146.553 129.766 158.641  1.00  0.00           H  
ATOM   2575 HG22 VAL R 224     146.428 129.583 156.888  1.00  0.00           H  
ATOM   2576 HG23 VAL R 224     145.652 128.276 157.893  1.00  0.00           H  
ATOM   2577  C   VAL R 224     142.999 130.934 159.685  1.00  0.00           C  
ATOM   2578  O   VAL R 224     143.238 131.818 160.497  1.00  0.00           O  
ATOM   2579  N   PHE R 225     141.731 130.830 159.231  1.00  0.00           N  
ATOM   2580  HN  PHE R 225     141.576 130.159 158.516  1.00  0.00           H  
ATOM   2581  CA  PHE R 225     140.562 131.598 159.643  1.00  0.00           C  
ATOM   2582  HA  PHE R 225     140.840 132.637 159.585  1.00  0.00           H  
ATOM   2583  CB  PHE R 225     139.280 131.215 158.808  1.00  0.00           C  
ATOM   2584  HB1 PHE R 225     139.173 130.109 158.783  1.00  0.00           H  
ATOM   2585  HB2 PHE R 225     139.329 131.482 157.732  1.00  0.00           H  
ATOM   2586  CG  PHE R 225     137.979 131.870 159.374  1.00  0.00           C  
ATOM   2587  CD1 PHE R 225     137.536 133.149 159.159  1.00  0.00           C  
ATOM   2588  HD1 PHE R 225     138.157 133.808 158.575  1.00  0.00           H  
ATOM   2589  CE1 PHE R 225     136.282 133.667 159.692  1.00  0.00           C  
ATOM   2590  HE1 PHE R 225     135.877 134.653 159.539  1.00  0.00           H  
ATOM   2591  CZ  PHE R 225     135.493 132.770 160.543  1.00  0.00           C  
ATOM   2592  HZ  PHE R 225     134.604 133.116 161.033  1.00  0.00           H  
ATOM   2593  CD2 PHE R 225     137.256 131.089 160.315  1.00  0.00           C  
ATOM   2594  HD2 PHE R 225     137.657 130.166 160.693  1.00  0.00           H  
ATOM   2595  CE2 PHE R 225     136.063 131.485 160.894  1.00  0.00           C  
ATOM   2596  HE2 PHE R 225     135.553 130.856 161.610  1.00  0.00           H  
ATOM   2597  C   PHE R 225     140.336 131.581 161.149  1.00  0.00           C  
ATOM   2598  O   PHE R 225     140.002 132.571 161.782  1.00  0.00           O  
ATOM   2599  N   LEU R 226     140.475 130.404 161.740  1.00  0.00           N  
ATOM   2600  HN  LEU R 226     140.897 129.621 161.289  1.00  0.00           H  
ATOM   2601  CA  LEU R 226     140.078 130.013 163.100  1.00  0.00           C  
ATOM   2602  HA  LEU R 226     139.351 130.801 163.267  1.00  0.00           H  
ATOM   2603  CB  LEU R 226     139.418 128.665 163.288  1.00  0.00           C  
ATOM   2604  HB1 LEU R 226     140.190 128.023 163.761  1.00  0.00           H  
ATOM   2605  HB2 LEU R 226     139.199 128.233 162.295  1.00  0.00           H  
ATOM   2606  CG  LEU R 226     138.212 128.688 164.245  1.00  0.00           C  
ATOM   2607  HG  LEU R 226     137.903 129.716 164.510  1.00  0.00           H  
ATOM   2608  CD1 LEU R 226     137.109 127.982 163.321  1.00  0.00           C  
ATOM   2609 HD11 LEU R 226     137.497 127.030 162.888  1.00  0.00           H  
ATOM   2610 HD12 LEU R 226     136.792 128.636 162.488  1.00  0.00           H  
ATOM   2611 HD13 LEU R 226     136.224 127.818 163.974  1.00  0.00           H  
ATOM   2612  CD2 LEU R 226     138.455 127.841 165.508  1.00  0.00           C  
ATOM   2613 HD21 LEU R 226     139.211 128.275 166.193  1.00  0.00           H  
ATOM   2614 HD22 LEU R 226     138.827 126.828 165.262  1.00  0.00           H  
ATOM   2615 HD23 LEU R 226     137.472 127.780 166.044  1.00  0.00           H  
ATOM   2616  C   LEU R 226     141.257 130.282 164.074  1.00  0.00           C  
ATOM   2617  O   LEU R 226     141.113 131.125 164.957  1.00  0.00           O  
ATOM   2618  N   LEU R 227     142.480 129.763 163.918  1.00  0.00           N  
ATOM   2619  HN  LEU R 227     142.506 129.107 163.167  1.00  0.00           H  
ATOM   2620  CA  LEU R 227     143.653 129.797 164.791  1.00  0.00           C  
ATOM   2621  HA  LEU R 227     143.354 129.571 165.810  1.00  0.00           H  
ATOM   2622  CB  LEU R 227     144.672 128.695 164.368  1.00  0.00           C  
ATOM   2623  HB1 LEU R 227     145.300 129.024 163.512  1.00  0.00           H  
ATOM   2624  HB2 LEU R 227     143.964 127.914 164.032  1.00  0.00           H  
ATOM   2625  CG  LEU R 227     145.759 128.132 165.358  1.00  0.00           C  
ATOM   2626  HG  LEU R 227     145.317 127.621 166.242  1.00  0.00           H  
ATOM   2627  CD1 LEU R 227     146.521 126.966 164.744  1.00  0.00           C  
ATOM   2628 HD11 LEU R 227     145.927 126.045 164.527  1.00  0.00           H  
ATOM   2629 HD12 LEU R 227     147.338 126.531 165.350  1.00  0.00           H  
ATOM   2630 HD13 LEU R 227     146.856 127.261 163.728  1.00  0.00           H  
ATOM   2631  CD2 LEU R 227     146.747 129.082 165.978  1.00  0.00           C  
ATOM   2632 HD21 LEU R 227     146.135 129.772 166.601  1.00  0.00           H  
ATOM   2633 HD22 LEU R 227     147.257 129.646 165.172  1.00  0.00           H  
ATOM   2634 HD23 LEU R 227     147.376 128.583 166.744  1.00  0.00           H  
ATOM   2635  C   LEU R 227     144.198 131.255 164.920  1.00  0.00           C  
ATOM   2636  O   LEU R 227     144.747 131.656 165.939  1.00  0.00           O  
ATOM   2637  N   CYS R 228     144.146 132.062 163.895  1.00  0.00           N  
ATOM   2638  HN  CYS R 228     143.683 131.733 163.069  1.00  0.00           H  
ATOM   2639  CA  CYS R 228     144.700 133.413 163.796  1.00  0.00           C  
ATOM   2640  HA  CYS R 228     144.903 133.783 164.793  1.00  0.00           H  
ATOM   2641  CB  CYS R 228     146.079 133.459 162.971  1.00  0.00           C  
ATOM   2642  HB1 CYS R 228     146.758 132.978 163.701  1.00  0.00           H  
ATOM   2643  HB2 CYS R 228     146.438 134.505 162.910  1.00  0.00           H  
ATOM   2644  SG  CYS R 228     146.162 132.554 161.406  1.00  0.00           S  
ATOM   2645  HG1 CYS R 228     145.003 133.016 160.951  1.00  0.00           H  
ATOM   2646  C   CYS R 228     143.738 134.456 163.453  1.00  0.00           C  
ATOM   2647  O   CYS R 228     144.222 135.530 163.231  1.00  0.00           O  
ATOM   2648  N   GLY R 229     142.396 134.269 163.478  1.00  0.00           N  
ATOM   2649  HN  GLY R 229     141.896 133.416 163.602  1.00  0.00           H  
ATOM   2650  CA  GLY R 229     141.527 135.257 163.077  1.00  0.00           C  
ATOM   2651  HA1 GLY R 229     140.834 134.893 162.322  1.00  0.00           H  
ATOM   2652  HA2 GLY R 229     141.978 136.159 162.702  1.00  0.00           H  
ATOM   2653  C   GLY R 229     140.635 135.674 164.197  1.00  0.00           C  
ATOM   2654  O   GLY R 229     140.908 136.718 164.813  1.00  0.00           O  
ATOM   2655  N   LEU R 230     139.656 134.834 164.556  1.00  0.00           N  
ATOM   2656  HN  LEU R 230     139.467 134.004 164.037  1.00  0.00           H  
ATOM   2657  CA  LEU R 230     138.696 135.036 165.699  1.00  0.00           C  
ATOM   2658  HA  LEU R 230     138.092 135.836 165.294  1.00  0.00           H  
ATOM   2659  CB  LEU R 230     137.686 133.877 165.981  1.00  0.00           C  
ATOM   2660  HB1 LEU R 230     137.688 133.619 167.055  1.00  0.00           H  
ATOM   2661  HB2 LEU R 230     137.837 133.005 165.309  1.00  0.00           H  
ATOM   2662  CG  LEU R 230     136.261 134.228 165.630  1.00  0.00           C  
ATOM   2663  HG  LEU R 230     135.998 135.154 166.190  1.00  0.00           H  
ATOM   2664  CD1 LEU R 230     136.062 134.229 164.099  1.00  0.00           C  
ATOM   2665 HD11 LEU R 230     136.389 133.285 163.627  1.00  0.00           H  
ATOM   2666 HD12 LEU R 230     136.545 135.100 163.615  1.00  0.00           H  
ATOM   2667 HD13 LEU R 230     134.975 134.327 163.885  1.00  0.00           H  
ATOM   2668  CD2 LEU R 230     135.301 133.203 166.295  1.00  0.00           C  
ATOM   2669 HD21 LEU R 230     135.354 133.273 167.398  1.00  0.00           H  
ATOM   2670 HD22 LEU R 230     135.590 132.170 166.024  1.00  0.00           H  
ATOM   2671 HD23 LEU R 230     134.288 133.449 165.904  1.00  0.00           H  
ATOM   2672  C   LEU R 230     139.354 135.424 167.089  1.00  0.00           C  
ATOM   2673  O   LEU R 230     138.785 136.209 167.809  1.00  0.00           O  
ATOM   2674  N   PRO R 231     140.608 135.025 167.529  1.00  0.00           N  
ATOM   2675  CD  PRO R 231     141.291 133.824 167.008  1.00  0.00           C  
ATOM   2676  HD1 PRO R 231     141.728 134.002 166.001  1.00  0.00           H  
ATOM   2677  HD2 PRO R 231     140.628 132.935 166.946  1.00  0.00           H  
ATOM   2678  CA  PRO R 231     141.312 135.460 168.778  1.00  0.00           C  
ATOM   2679  HA  PRO R 231     140.918 134.933 169.630  1.00  0.00           H  
ATOM   2680  CB  PRO R 231     142.740 134.881 168.594  1.00  0.00           C  
ATOM   2681  HB1 PRO R 231     143.234 134.777 169.594  1.00  0.00           H  
ATOM   2682  HB2 PRO R 231     143.326 135.543 167.920  1.00  0.00           H  
ATOM   2683  CG  PRO R 231     142.489 133.549 167.907  1.00  0.00           C  
ATOM   2684  HG1 PRO R 231     143.377 133.059 167.435  1.00  0.00           H  
ATOM   2685  HG2 PRO R 231     142.217 132.835 168.720  1.00  0.00           H  
ATOM   2686  C   PRO R 231     141.308 136.904 169.002  1.00  0.00           C  
ATOM   2687  O   PRO R 231     141.096 137.396 170.118  1.00  0.00           O  
ATOM   2688  N   PHE R 232     141.591 137.760 167.972  1.00  0.00           N  
ATOM   2689  HN  PHE R 232     141.616 137.290 167.100  1.00  0.00           H  
ATOM   2690  CA  PHE R 232     141.590 139.149 168.149  1.00  0.00           C  
ATOM   2691  HA  PHE R 232     142.276 139.404 168.946  1.00  0.00           H  
ATOM   2692  CB  PHE R 232     142.311 139.762 166.862  1.00  0.00           C  
ATOM   2693  HB1 PHE R 232     141.863 139.455 165.895  1.00  0.00           H  
ATOM   2694  HB2 PHE R 232     143.378 139.463 166.814  1.00  0.00           H  
ATOM   2695  CG  PHE R 232     142.337 141.284 166.949  1.00  0.00           C  
ATOM   2696  CD1 PHE R 232     143.065 141.945 167.879  1.00  0.00           C  
ATOM   2697  HD1 PHE R 232     143.584 141.439 168.678  1.00  0.00           H  
ATOM   2698  CE1 PHE R 232     142.696 143.303 168.184  1.00  0.00           C  
ATOM   2699  HE1 PHE R 232     143.168 143.891 168.957  1.00  0.00           H  
ATOM   2700  CZ  PHE R 232     141.774 144.038 167.384  1.00  0.00           C  
ATOM   2701  HZ  PHE R 232     141.522 145.055 167.610  1.00  0.00           H  
ATOM   2702  CD2 PHE R 232     141.529 142.067 166.119  1.00  0.00           C  
ATOM   2703  HD2 PHE R 232     140.968 141.460 165.426  1.00  0.00           H  
ATOM   2704  CE2 PHE R 232     141.221 143.383 166.333  1.00  0.00           C  
ATOM   2705  HE2 PHE R 232     140.523 143.922 165.714  1.00  0.00           H  
ATOM   2706  C   PHE R 232     140.194 139.780 168.470  1.00  0.00           C  
ATOM   2707  O   PHE R 232     140.201 140.649 169.298  1.00  0.00           O  
ATOM   2708  N   GLY R 233     139.005 139.329 168.001  1.00  0.00           N  
ATOM   2709  HN  GLY R 233     139.128 138.578 167.360  1.00  0.00           H  
ATOM   2710  CA  GLY R 233     137.670 139.740 168.331  1.00  0.00           C  
ATOM   2711  HA1 GLY R 233     137.018 139.234 167.629  1.00  0.00           H  
ATOM   2712  HA2 GLY R 233     137.607 140.815 168.404  1.00  0.00           H  
ATOM   2713  C   GLY R 233     137.374 139.241 169.679  1.00  0.00           C  
ATOM   2714  O   GLY R 233     136.482 139.852 170.259  1.00  0.00           O  
ATOM   2715  N   ILE R 234     137.992 138.257 170.255  1.00  0.00           N  
ATOM   2716  HN  ILE R 234     138.708 137.763 169.769  1.00  0.00           H  
ATOM   2717  CA  ILE R 234     137.467 137.648 171.448  1.00  0.00           C  
ATOM   2718  HA  ILE R 234     136.472 137.954 171.720  1.00  0.00           H  
ATOM   2719  CB  ILE R 234     137.604 136.082 171.273  1.00  0.00           C  
ATOM   2720  HB  ILE R 234     138.662 135.942 170.982  1.00  0.00           H  
ATOM   2721  CG2 ILE R 234     137.250 135.398 172.602  1.00  0.00           C  
ATOM   2722 HG21 ILE R 234     136.174 135.462 172.868  1.00  0.00           H  
ATOM   2723 HG22 ILE R 234     137.848 135.755 173.467  1.00  0.00           H  
ATOM   2724 HG23 ILE R 234     137.509 134.312 172.634  1.00  0.00           H  
ATOM   2725  CG1 ILE R 234     136.722 135.375 170.162  1.00  0.00           C  
ATOM   2726 HG11 ILE R 234     136.950 134.286 170.173  1.00  0.00           H  
ATOM   2727 HG12 ILE R 234     136.926 135.781 169.146  1.00  0.00           H  
ATOM   2728  CD  ILE R 234     135.227 135.752 170.157  1.00  0.00           C  
ATOM   2729  HD1 ILE R 234     134.747 135.558 171.143  1.00  0.00           H  
ATOM   2730  HD2 ILE R 234     134.715 135.183 169.358  1.00  0.00           H  
ATOM   2731  HD3 ILE R 234     135.102 136.809 169.855  1.00  0.00           H  
ATOM   2732  C   ILE R 234     138.395 138.177 172.587  1.00  0.00           C  
ATOM   2733  O   ILE R 234     138.018 138.360 173.752  1.00  0.00           O  
ATOM   2734  N   GLN R 235     139.644 138.466 172.339  1.00  0.00           N  
ATOM   2735  HN  GLN R 235     140.012 138.388 171.416  1.00  0.00           H  
ATOM   2736  CA  GLN R 235     140.616 138.764 173.367  1.00  0.00           C  
ATOM   2737  HA  GLN R 235     140.521 138.023 174.141  1.00  0.00           H  
ATOM   2738  CB  GLN R 235     142.106 138.597 172.898  1.00  0.00           C  
ATOM   2739  HB1 GLN R 235     142.289 137.543 172.566  1.00  0.00           H  
ATOM   2740  HB2 GLN R 235     142.757 138.756 173.781  1.00  0.00           H  
ATOM   2741  CG  GLN R 235     142.555 139.491 171.707  1.00  0.00           C  
ATOM   2742  HG1 GLN R 235     141.854 139.327 170.861  1.00  0.00           H  
ATOM   2743  HG2 GLN R 235     143.617 139.248 171.465  1.00  0.00           H  
ATOM   2744  CD  GLN R 235     142.704 140.989 172.091  1.00  0.00           C  
ATOM   2745  OE1 GLN R 235     142.991 141.337 173.189  1.00  0.00           O  
ATOM   2746  NE2 GLN R 235     142.361 141.783 171.113  1.00  0.00           N  
ATOM   2747 HE21 GLN R 235     141.862 141.477 170.312  1.00  0.00           H  
ATOM   2748 HE22 GLN R 235     142.713 142.698 171.326  1.00  0.00           H  
ATOM   2749  C   GLN R 235     140.343 140.016 174.164  1.00  0.00           C  
ATOM   2750  O   GLN R 235     140.593 139.983 175.371  1.00  0.00           O  
ATOM   2751  N   PHE R 236     139.824 141.066 173.425  1.00  0.00           N  
ATOM   2752  HN  PHE R 236     139.551 141.148 172.471  1.00  0.00           H  
ATOM   2753  CA  PHE R 236     139.616 142.294 174.168  1.00  0.00           C  
ATOM   2754  HA  PHE R 236     140.197 142.323 175.067  1.00  0.00           H  
ATOM   2755  CB  PHE R 236     140.184 143.545 173.317  1.00  0.00           C  
ATOM   2756  HB1 PHE R 236     141.163 143.281 172.864  1.00  0.00           H  
ATOM   2757  HB2 PHE R 236     140.264 144.417 174.000  1.00  0.00           H  
ATOM   2758  CG  PHE R 236     139.308 143.965 172.173  1.00  0.00           C  
ATOM   2759  CD1 PHE R 236     139.254 143.346 170.974  1.00  0.00           C  
ATOM   2760  HD1 PHE R 236     139.940 142.516 170.863  1.00  0.00           H  
ATOM   2761  CE1 PHE R 236     138.230 143.574 170.028  1.00  0.00           C  
ATOM   2762  HE1 PHE R 236     138.100 142.916 169.192  1.00  0.00           H  
ATOM   2763  CZ  PHE R 236     137.255 144.528 170.374  1.00  0.00           C  
ATOM   2764  HZ  PHE R 236     136.464 144.933 169.750  1.00  0.00           H  
ATOM   2765  CD2 PHE R 236     138.407 145.002 172.450  1.00  0.00           C  
ATOM   2766  HD2 PHE R 236     138.373 145.584 173.359  1.00  0.00           H  
ATOM   2767  CE2 PHE R 236     137.303 145.166 171.610  1.00  0.00           C  
ATOM   2768  HE2 PHE R 236     136.583 145.965 171.700  1.00  0.00           H  
ATOM   2769  C   PHE R 236     138.159 142.446 174.500  1.00  0.00           C  
ATOM   2770  O   PHE R 236     137.944 143.120 175.444  1.00  0.00           O  
ATOM   2771  N   PHE R 237     137.238 141.671 173.918  1.00  0.00           N  
ATOM   2772  HN  PHE R 237     137.546 140.937 173.319  1.00  0.00           H  
ATOM   2773  CA  PHE R 237     135.805 141.982 174.068  1.00  0.00           C  
ATOM   2774  HA  PHE R 237     135.622 143.045 174.180  1.00  0.00           H  
ATOM   2775  CB  PHE R 237     134.869 141.484 172.903  1.00  0.00           C  
ATOM   2776  HB1 PHE R 237     133.963 141.063 173.396  1.00  0.00           H  
ATOM   2777  HB2 PHE R 237     135.352 140.659 172.347  1.00  0.00           H  
ATOM   2778  CG  PHE R 237     134.394 142.610 171.933  1.00  0.00           C  
ATOM   2779  CD1 PHE R 237     134.010 143.839 172.365  1.00  0.00           C  
ATOM   2780  HD1 PHE R 237     133.774 144.104 173.388  1.00  0.00           H  
ATOM   2781  CE1 PHE R 237     133.795 144.917 171.444  1.00  0.00           C  
ATOM   2782  HE1 PHE R 237     133.286 145.834 171.710  1.00  0.00           H  
ATOM   2783  CZ  PHE R 237     133.855 144.661 170.089  1.00  0.00           C  
ATOM   2784  HZ  PHE R 237     133.516 145.362 169.338  1.00  0.00           H  
ATOM   2785  CD2 PHE R 237     134.402 142.353 170.559  1.00  0.00           C  
ATOM   2786  HD2 PHE R 237     134.774 141.414 170.170  1.00  0.00           H  
ATOM   2787  CE2 PHE R 237     134.329 143.424 169.653  1.00  0.00           C  
ATOM   2788  HE2 PHE R 237     134.195 143.194 168.606  1.00  0.00           H  
ATOM   2789  C   PHE R 237     135.333 141.315 175.411  1.00  0.00           C  
ATOM   2790  O   PHE R 237     134.263 141.582 175.847  1.00  0.00           O  
ATOM   2791  N   LEU R 238     136.177 140.454 176.078  1.00  0.00           N  
ATOM   2792  HN  LEU R 238     137.103 140.445 175.716  1.00  0.00           H  
ATOM   2793  CA  LEU R 238     135.952 139.956 177.429  1.00  0.00           C  
ATOM   2794  HA  LEU R 238     134.886 139.807 177.480  1.00  0.00           H  
ATOM   2795  CB  LEU R 238     136.503 138.532 177.650  1.00  0.00           C  
ATOM   2796  HB1 LEU R 238     136.070 137.981 176.800  1.00  0.00           H  
ATOM   2797  HB2 LEU R 238     136.118 138.153 178.627  1.00  0.00           H  
ATOM   2798  CG  LEU R 238     138.011 138.423 177.461  1.00  0.00           C  
ATOM   2799  HG  LEU R 238     138.332 139.257 176.804  1.00  0.00           H  
ATOM   2800  CD1 LEU R 238     138.897 138.338 178.806  1.00  0.00           C  
ATOM   2801 HD11 LEU R 238     138.625 137.421 179.370  1.00  0.00           H  
ATOM   2802 HD12 LEU R 238     138.724 139.205 179.472  1.00  0.00           H  
ATOM   2803 HD13 LEU R 238     139.993 138.328 178.650  1.00  0.00           H  
ATOM   2804  CD2 LEU R 238     138.419 137.200 176.703  1.00  0.00           C  
ATOM   2805 HD21 LEU R 238     137.846 137.173 175.761  1.00  0.00           H  
ATOM   2806 HD22 LEU R 238     138.217 136.334 177.359  1.00  0.00           H  
ATOM   2807 HD23 LEU R 238     139.490 137.209 176.400  1.00  0.00           H  
ATOM   2808  C   LEU R 238     136.465 140.978 178.473  1.00  0.00           C  
ATOM   2809  O   LEU R 238     136.768 140.659 179.628  1.00  0.00           O  
ATOM   2810  N   PHE R 239     136.710 142.276 178.100  1.00  0.00           N  
ATOM   2811  HN  PHE R 239     136.733 142.532 177.131  1.00  0.00           H  
ATOM   2812  CA  PHE R 239     137.022 143.271 179.179  1.00  0.00           C  
ATOM   2813  HA  PHE R 239     137.861 142.969 179.787  1.00  0.00           H  
ATOM   2814  CB  PHE R 239     137.598 144.640 178.691  1.00  0.00           C  
ATOM   2815  HB1 PHE R 239     138.519 144.330 178.152  1.00  0.00           H  
ATOM   2816  HB2 PHE R 239     137.864 145.209 179.600  1.00  0.00           H  
ATOM   2817  CG  PHE R 239     136.797 145.426 177.804  1.00  0.00           C  
ATOM   2818  CD1 PHE R 239     135.405 145.877 177.934  1.00  0.00           C  
ATOM   2819  HD1 PHE R 239     134.790 145.494 178.743  1.00  0.00           H  
ATOM   2820  CE1 PHE R 239     134.782 146.675 176.962  1.00  0.00           C  
ATOM   2821  HE1 PHE R 239     133.757 146.992 177.016  1.00  0.00           H  
ATOM   2822  CZ  PHE R 239     135.486 147.010 175.811  1.00  0.00           C  
ATOM   2823  HZ  PHE R 239     134.990 147.467 174.972  1.00  0.00           H  
ATOM   2824  CD2 PHE R 239     137.441 145.927 176.583  1.00  0.00           C  
ATOM   2825  HD2 PHE R 239     138.480 145.734 176.381  1.00  0.00           H  
ATOM   2826  CE2 PHE R 239     136.786 146.609 175.583  1.00  0.00           C  
ATOM   2827  HE2 PHE R 239     137.355 146.846 174.694  1.00  0.00           H  
ATOM   2828  C   PHE R 239     135.957 143.482 180.221  1.00  0.00           C  
ATOM   2829  O   PHE R 239     136.238 143.857 181.350  1.00  0.00           O  
ATOM   2830  N   LEU R 240     134.636 143.315 179.814  1.00  0.00           N  
ATOM   2831  HN  LEU R 240     134.525 143.200 178.825  1.00  0.00           H  
ATOM   2832  CA  LEU R 240     133.395 143.503 180.593  1.00  0.00           C  
ATOM   2833  HA  LEU R 240     133.554 144.434 181.135  1.00  0.00           H  
ATOM   2834  CB  LEU R 240     132.130 143.569 179.711  1.00  0.00           C  
ATOM   2835  HB1 LEU R 240     131.420 142.804 180.092  1.00  0.00           H  
ATOM   2836  HB2 LEU R 240     132.371 143.255 178.677  1.00  0.00           H  
ATOM   2837  CG  LEU R 240     131.349 144.910 179.657  1.00  0.00           C  
ATOM   2838  HG  LEU R 240     131.911 145.744 179.209  1.00  0.00           H  
ATOM   2839  CD1 LEU R 240     130.078 144.775 178.817  1.00  0.00           C  
ATOM   2840 HD11 LEU R 240     129.512 143.868 179.104  1.00  0.00           H  
ATOM   2841 HD12 LEU R 240     130.368 144.564 177.767  1.00  0.00           H  
ATOM   2842 HD13 LEU R 240     129.443 145.695 178.791  1.00  0.00           H  
ATOM   2843  CD2 LEU R 240     130.774 145.360 181.028  1.00  0.00           C  
ATOM   2844 HD21 LEU R 240     131.637 145.675 181.643  1.00  0.00           H  
ATOM   2845 HD22 LEU R 240     130.291 144.432 181.402  1.00  0.00           H  
ATOM   2846 HD23 LEU R 240     130.138 146.249 180.829  1.00  0.00           H  
ATOM   2847  C   LEU R 240     133.111 142.397 181.641  1.00  0.00           C  
ATOM   2848  OT1 LEU R 240     133.575 141.196 181.534  1.00  0.00           O  
ATOM   2849  OT2 LEU R 240     132.469 142.727 182.672  1.00  0.00           O  
ATOM   2850  N   VAL R 253     148.030 138.789 176.798  1.00  0.00           N  
ATOM   2851  HT1 VAL R 253     147.487 138.735 177.684  1.00  0.00           H  
ATOM   2852  HT2 VAL R 253     148.183 139.814 176.687  1.00  0.00           H  
ATOM   2853  HT3 VAL R 253     148.963 138.355 176.924  1.00  0.00           H  
ATOM   2854  CA  VAL R 253     147.284 138.221 175.563  1.00  0.00           C  
ATOM   2855  HA  VAL R 253     147.953 137.516 175.092  1.00  0.00           H  
ATOM   2856  CB  VAL R 253     146.015 137.474 175.985  1.00  0.00           C  
ATOM   2857  HB  VAL R 253     145.284 138.131 176.505  1.00  0.00           H  
ATOM   2858  CG1 VAL R 253     145.311 136.810 174.748  1.00  0.00           C  
ATOM   2859 HG11 VAL R 253     146.043 136.184 174.188  1.00  0.00           H  
ATOM   2860 HG12 VAL R 253     144.767 137.522 174.093  1.00  0.00           H  
ATOM   2861 HG13 VAL R 253     144.498 136.213 175.196  1.00  0.00           H  
ATOM   2862  CG2 VAL R 253     146.472 136.305 176.889  1.00  0.00           C  
ATOM   2863 HG21 VAL R 253     145.696 135.512 177.023  1.00  0.00           H  
ATOM   2864 HG22 VAL R 253     146.609 136.561 177.965  1.00  0.00           H  
ATOM   2865 HG23 VAL R 253     147.326 135.728 176.483  1.00  0.00           H  
ATOM   2866  C   VAL R 253     146.992 139.286 174.517  1.00  0.00           C  
ATOM   2867  O   VAL R 253     147.160 138.917 173.326  1.00  0.00           O  
ATOM   2868  N   HSD R 254     146.634 140.510 174.883  1.00  0.00           N  
ATOM   2869  HN  HSD R 254     146.270 140.637 175.803  1.00  0.00           H  
ATOM   2870  CA  HSD R 254     146.307 141.528 173.842  1.00  0.00           C  
ATOM   2871  HA  HSD R 254     145.451 141.129 173.299  1.00  0.00           H  
ATOM   2872  CB  HSD R 254     145.846 142.817 174.431  1.00  0.00           C  
ATOM   2873  HB1 HSD R 254     146.618 143.401 174.984  1.00  0.00           H  
ATOM   2874  HB2 HSD R 254     145.096 142.723 175.245  1.00  0.00           H  
ATOM   2875  ND1 HSD R 254     143.948 143.865 173.256  1.00  0.00           N  
ATOM   2876  HD1 HSD R 254     143.293 143.108 173.331  1.00  0.00           H  
ATOM   2877  CG  HSD R 254     145.289 143.802 173.447  1.00  0.00           C  
ATOM   2878  CE1 HSD R 254     143.715 144.875 172.303  1.00  0.00           C  
ATOM   2879  HE1 HSD R 254     142.811 145.338 171.922  1.00  0.00           H  
ATOM   2880  NE2 HSD R 254     144.879 145.422 171.921  1.00  0.00           N  
ATOM   2881  CD2 HSD R 254     145.861 144.721 172.671  1.00  0.00           C  
ATOM   2882  HD2 HSD R 254     146.885 145.080 172.630  1.00  0.00           H  
ATOM   2883  C   HSD R 254     147.308 141.686 172.688  1.00  0.00           C  
ATOM   2884  O   HSD R 254     146.981 141.495 171.525  1.00  0.00           O  
ATOM   2885  N   LEU R 255     148.562 141.895 173.079  1.00  0.00           N  
ATOM   2886  HN  LEU R 255     148.727 141.949 174.062  1.00  0.00           H  
ATOM   2887  CA  LEU R 255     149.744 142.043 172.164  1.00  0.00           C  
ATOM   2888  HA  LEU R 255     149.319 142.761 171.475  1.00  0.00           H  
ATOM   2889  CB  LEU R 255     150.933 142.666 172.936  1.00  0.00           C  
ATOM   2890  HB1 LEU R 255     150.679 143.656 173.373  1.00  0.00           H  
ATOM   2891  HB2 LEU R 255     151.640 143.046 172.158  1.00  0.00           H  
ATOM   2892  CG  LEU R 255     151.696 141.727 173.921  1.00  0.00           C  
ATOM   2893  HG  LEU R 255     151.980 140.790 173.394  1.00  0.00           H  
ATOM   2894  CD1 LEU R 255     153.031 142.340 174.430  1.00  0.00           C  
ATOM   2895 HD11 LEU R 255     152.859 143.207 175.110  1.00  0.00           H  
ATOM   2896 HD12 LEU R 255     153.657 142.648 173.565  1.00  0.00           H  
ATOM   2897 HD13 LEU R 255     153.634 141.511 174.847  1.00  0.00           H  
ATOM   2898  CD2 LEU R 255     150.850 141.222 175.143  1.00  0.00           C  
ATOM   2899 HD21 LEU R 255     150.012 140.606 174.746  1.00  0.00           H  
ATOM   2900 HD22 LEU R 255     150.471 142.062 175.752  1.00  0.00           H  
ATOM   2901 HD23 LEU R 255     151.446 140.469 175.708  1.00  0.00           H  
ATOM   2902  C   LEU R 255     150.072 140.746 171.333  1.00  0.00           C  
ATOM   2903  O   LEU R 255     150.430 140.830 170.138  1.00  0.00           O  
ATOM   2904  N   VAL R 256     149.840 139.565 171.947  1.00  0.00           N  
ATOM   2905  HN  VAL R 256     149.441 139.532 172.864  1.00  0.00           H  
ATOM   2906  CA  VAL R 256     149.997 138.270 171.322  1.00  0.00           C  
ATOM   2907  HA  VAL R 256     150.966 138.258 170.838  1.00  0.00           H  
ATOM   2908  CB  VAL R 256     149.834 137.168 172.365  1.00  0.00           C  
ATOM   2909  HB  VAL R 256     148.740 137.093 172.515  1.00  0.00           H  
ATOM   2910  CG1 VAL R 256     150.374 135.800 171.874  1.00  0.00           C  
ATOM   2911 HG11 VAL R 256     151.466 135.596 171.966  1.00  0.00           H  
ATOM   2912 HG12 VAL R 256     150.077 135.793 170.801  1.00  0.00           H  
ATOM   2913 HG13 VAL R 256     149.781 135.028 172.406  1.00  0.00           H  
ATOM   2914  CG2 VAL R 256     150.395 137.462 173.794  1.00  0.00           C  
ATOM   2915 HG21 VAL R 256     150.038 138.434 174.206  1.00  0.00           H  
ATOM   2916 HG22 VAL R 256     151.502 137.393 173.754  1.00  0.00           H  
ATOM   2917 HG23 VAL R 256     150.061 136.676 174.505  1.00  0.00           H  
ATOM   2918  C   VAL R 256     149.098 138.103 170.144  1.00  0.00           C  
ATOM   2919  O   VAL R 256     149.469 137.494 169.190  1.00  0.00           O  
ATOM   2920  N   SER R 257     147.904 138.670 170.189  1.00  0.00           N  
ATOM   2921  HN  SER R 257     147.564 139.145 170.990  1.00  0.00           H  
ATOM   2922  CA  SER R 257     146.896 138.416 169.194  1.00  0.00           C  
ATOM   2923  HA  SER R 257     147.216 137.450 168.833  1.00  0.00           H  
ATOM   2924  CB  SER R 257     145.544 138.259 169.938  1.00  0.00           C  
ATOM   2925  HB1 SER R 257     145.164 139.253 170.268  1.00  0.00           H  
ATOM   2926  HB2 SER R 257     145.712 137.595 170.813  1.00  0.00           H  
ATOM   2927  OG  SER R 257     144.530 137.741 169.067  1.00  0.00           O  
ATOM   2928  HG1 SER R 257     144.681 136.806 168.901  1.00  0.00           H  
ATOM   2929  C   SER R 257     146.804 139.403 168.069  1.00  0.00           C  
ATOM   2930  O   SER R 257     146.374 139.033 166.969  1.00  0.00           O  
ATOM   2931  N   ILE R 258     147.213 140.657 168.247  1.00  0.00           N  
ATOM   2932  HN  ILE R 258     147.471 140.876 169.181  1.00  0.00           H  
ATOM   2933  CA  ILE R 258     147.253 141.752 167.358  1.00  0.00           C  
ATOM   2934  HA  ILE R 258     146.254 142.006 167.038  1.00  0.00           H  
ATOM   2935  CB  ILE R 258     147.856 143.080 167.859  1.00  0.00           C  
ATOM   2936  HB  ILE R 258     148.797 142.846 168.382  1.00  0.00           H  
ATOM   2937  CG2 ILE R 258     148.090 144.132 166.718  1.00  0.00           C  
ATOM   2938 HG21 ILE R 258     148.561 143.732 165.795  1.00  0.00           H  
ATOM   2939 HG22 ILE R 258     148.827 144.881 167.079  1.00  0.00           H  
ATOM   2940 HG23 ILE R 258     147.137 144.655 166.464  1.00  0.00           H  
ATOM   2941  CG1 ILE R 258     146.905 143.786 168.896  1.00  0.00           C  
ATOM   2942 HG11 ILE R 258     146.419 142.960 169.448  1.00  0.00           H  
ATOM   2943 HG12 ILE R 258     146.045 144.335 168.449  1.00  0.00           H  
ATOM   2944  CD  ILE R 258     147.552 144.805 169.806  1.00  0.00           C  
ATOM   2945  HD1 ILE R 258     146.936 145.709 169.990  1.00  0.00           H  
ATOM   2946  HD2 ILE R 258     148.474 145.182 169.309  1.00  0.00           H  
ATOM   2947  HD3 ILE R 258     147.831 144.330 170.767  1.00  0.00           H  
ATOM   2948  C   ILE R 258     148.074 141.374 166.173  1.00  0.00           C  
ATOM   2949  O   ILE R 258     147.672 141.474 165.021  1.00  0.00           O  
ATOM   2950  N   PHE R 259     149.235 140.665 166.482  1.00  0.00           N  
ATOM   2951  HN  PHE R 259     149.484 140.542 167.435  1.00  0.00           H  
ATOM   2952  CA  PHE R 259     150.127 140.037 165.532  1.00  0.00           C  
ATOM   2953  HA  PHE R 259     150.577 140.826 164.937  1.00  0.00           H  
ATOM   2954  CB  PHE R 259     151.348 139.436 166.257  1.00  0.00           C  
ATOM   2955  HB1 PHE R 259     151.069 138.751 167.087  1.00  0.00           H  
ATOM   2956  HB2 PHE R 259     151.915 140.273 166.696  1.00  0.00           H  
ATOM   2957  CG  PHE R 259     152.343 138.656 165.426  1.00  0.00           C  
ATOM   2958  CD1 PHE R 259     152.562 138.955 164.075  1.00  0.00           C  
ATOM   2959  HD1 PHE R 259     152.334 139.879 163.555  1.00  0.00           H  
ATOM   2960  CE1 PHE R 259     153.230 137.981 163.266  1.00  0.00           C  
ATOM   2961  HE1 PHE R 259     153.357 138.099 162.204  1.00  0.00           H  
ATOM   2962  CZ  PHE R 259     153.647 136.766 163.842  1.00  0.00           C  
ATOM   2963  HZ  PHE R 259     154.103 136.036 163.194  1.00  0.00           H  
ATOM   2964  CD2 PHE R 259     152.720 137.379 165.914  1.00  0.00           C  
ATOM   2965  HD2 PHE R 259     152.474 137.077 166.925  1.00  0.00           H  
ATOM   2966  CE2 PHE R 259     153.397 136.480 165.145  1.00  0.00           C  
ATOM   2967  HE2 PHE R 259     153.703 135.559 165.626  1.00  0.00           H  
ATOM   2968  C   PHE R 259     149.419 139.024 164.611  1.00  0.00           C  
ATOM   2969  O   PHE R 259     149.395 139.238 163.379  1.00  0.00           O  
ATOM   2970  N   LEU R 260     148.954 137.953 165.187  1.00  0.00           N  
ATOM   2971  HN  LEU R 260     149.210 137.703 166.115  1.00  0.00           H  
ATOM   2972  CA  LEU R 260     148.206 136.969 164.419  1.00  0.00           C  
ATOM   2973  HA  LEU R 260     148.893 136.468 163.756  1.00  0.00           H  
ATOM   2974  CB  LEU R 260     147.553 136.027 165.438  1.00  0.00           C  
ATOM   2975  HB1 LEU R 260     146.919 135.296 164.889  1.00  0.00           H  
ATOM   2976  HB2 LEU R 260     146.833 136.666 165.999  1.00  0.00           H  
ATOM   2977  CG  LEU R 260     148.560 135.195 166.299  1.00  0.00           C  
ATOM   2978  HG  LEU R 260     149.153 135.835 166.985  1.00  0.00           H  
ATOM   2979  CD1 LEU R 260     147.834 134.256 167.257  1.00  0.00           C  
ATOM   2980 HD11 LEU R 260     147.400 133.416 166.684  1.00  0.00           H  
ATOM   2981 HD12 LEU R 260     147.066 134.782 167.869  1.00  0.00           H  
ATOM   2982 HD13 LEU R 260     148.514 133.871 168.051  1.00  0.00           H  
ATOM   2983  CD2 LEU R 260     149.559 134.359 165.435  1.00  0.00           C  
ATOM   2984 HD21 LEU R 260     150.289 135.116 165.059  1.00  0.00           H  
ATOM   2985 HD22 LEU R 260     149.058 133.836 164.582  1.00  0.00           H  
ATOM   2986 HD23 LEU R 260     150.162 133.652 166.038  1.00  0.00           H  
ATOM   2987  C   LEU R 260     147.051 137.471 163.584  1.00  0.00           C  
ATOM   2988  O   LEU R 260     146.825 137.027 162.455  1.00  0.00           O  
ATOM   2989  N   SER R 261     146.283 138.387 164.110  1.00  0.00           N  
ATOM   2990  HN  SER R 261     146.343 138.622 165.082  1.00  0.00           H  
ATOM   2991  CA  SER R 261     145.329 139.097 163.309  1.00  0.00           C  
ATOM   2992  HA  SER R 261     144.689 138.360 162.845  1.00  0.00           H  
ATOM   2993  CB  SER R 261     144.458 139.779 164.383  1.00  0.00           C  
ATOM   2994  HB1 SER R 261     145.106 140.356 165.077  1.00  0.00           H  
ATOM   2995  HB2 SER R 261     144.005 138.903 164.880  1.00  0.00           H  
ATOM   2996  OG  SER R 261     143.447 140.693 163.891  1.00  0.00           O  
ATOM   2997  HG1 SER R 261     143.024 140.343 163.104  1.00  0.00           H  
ATOM   2998  C   SER R 261     145.848 139.952 162.169  1.00  0.00           C  
ATOM   2999  O   SER R 261     145.157 140.005 161.146  1.00  0.00           O  
ATOM   3000  N   ALA R 262     146.981 140.603 162.193  1.00  0.00           N  
ATOM   3001  HN  ALA R 262     147.513 140.577 163.026  1.00  0.00           H  
ATOM   3002  CA  ALA R 262     147.672 141.177 160.983  1.00  0.00           C  
ATOM   3003  HA  ALA R 262     146.940 141.676 160.363  1.00  0.00           H  
ATOM   3004  CB  ALA R 262     148.814 142.131 161.447  1.00  0.00           C  
ATOM   3005  HB1 ALA R 262     149.603 141.469 161.883  1.00  0.00           H  
ATOM   3006  HB2 ALA R 262     148.381 142.863 162.158  1.00  0.00           H  
ATOM   3007  HB3 ALA R 262     149.259 142.669 160.579  1.00  0.00           H  
ATOM   3008  C   ALA R 262     148.318 140.120 160.077  1.00  0.00           C  
ATOM   3009  O   ALA R 262     148.466 140.119 158.835  1.00  0.00           O  
ATOM   3010  N   LEU R 263     148.830 139.042 160.707  1.00  0.00           N  
ATOM   3011  HN  LEU R 263     148.975 139.098 161.691  1.00  0.00           H  
ATOM   3012  CA  LEU R 263     149.208 137.797 159.984  1.00  0.00           C  
ATOM   3013  HA  LEU R 263     149.923 138.033 159.224  1.00  0.00           H  
ATOM   3014  CB  LEU R 263     150.037 136.922 160.984  1.00  0.00           C  
ATOM   3015  HB1 LEU R 263     149.414 136.845 161.901  1.00  0.00           H  
ATOM   3016  HB2 LEU R 263     150.954 137.482 161.260  1.00  0.00           H  
ATOM   3017  CG  LEU R 263     150.432 135.479 160.537  1.00  0.00           C  
ATOM   3018  HG  LEU R 263     149.506 134.910 160.296  1.00  0.00           H  
ATOM   3019  CD1 LEU R 263     151.476 135.303 159.427  1.00  0.00           C  
ATOM   3020 HD11 LEU R 263     152.454 135.735 159.741  1.00  0.00           H  
ATOM   3021 HD12 LEU R 263     151.168 135.787 158.475  1.00  0.00           H  
ATOM   3022 HD13 LEU R 263     151.743 134.259 159.156  1.00  0.00           H  
ATOM   3023  CD2 LEU R 263     151.034 134.759 161.750  1.00  0.00           C  
ATOM   3024 HD21 LEU R 263     150.358 134.911 162.621  1.00  0.00           H  
ATOM   3025 HD22 LEU R 263     151.983 135.321 161.861  1.00  0.00           H  
ATOM   3026 HD23 LEU R 263     151.150 133.675 161.532  1.00  0.00           H  
ATOM   3027  C   LEU R 263     148.072 136.960 159.244  1.00  0.00           C  
ATOM   3028  O   LEU R 263     148.267 136.507 158.110  1.00  0.00           O  
ATOM   3029  N   ASN R 264     146.859 136.693 159.762  1.00  0.00           N  
ATOM   3030  HN  ASN R 264     146.761 136.972 160.716  1.00  0.00           H  
ATOM   3031  CA  ASN R 264     145.710 136.132 159.078  1.00  0.00           C  
ATOM   3032  HA  ASN R 264     146.145 135.229 158.688  1.00  0.00           H  
ATOM   3033  CB  ASN R 264     144.571 135.968 160.068  1.00  0.00           C  
ATOM   3034  HB1 ASN R 264     144.224 136.899 160.554  1.00  0.00           H  
ATOM   3035  HB2 ASN R 264     145.007 135.313 160.860  1.00  0.00           H  
ATOM   3036  CG  ASN R 264     143.260 135.304 159.532  1.00  0.00           C  
ATOM   3037  OD1 ASN R 264     142.176 135.318 160.135  1.00  0.00           O  
ATOM   3038  ND2 ASN R 264     143.252 134.930 158.236  1.00  0.00           N  
ATOM   3039 HD21 ASN R 264     143.905 135.396 157.630  1.00  0.00           H  
ATOM   3040 HD22 ASN R 264     142.422 134.463 157.934  1.00  0.00           H  
ATOM   3041  C   ASN R 264     145.337 137.034 157.903  1.00  0.00           C  
ATOM   3042  O   ASN R 264     144.970 136.572 156.808  1.00  0.00           O  
ATOM   3043  N   SER R 265     145.371 138.396 158.034  1.00  0.00           N  
ATOM   3044  HN  SER R 265     145.576 138.867 158.889  1.00  0.00           H  
ATOM   3045  CA  SER R 265     144.973 139.318 156.926  1.00  0.00           C  
ATOM   3046  HA  SER R 265     144.049 139.035 156.450  1.00  0.00           H  
ATOM   3047  CB  SER R 265     144.508 140.670 157.540  1.00  0.00           C  
ATOM   3048  HB1 SER R 265     145.309 141.058 158.206  1.00  0.00           H  
ATOM   3049  HB2 SER R 265     143.674 140.597 158.268  1.00  0.00           H  
ATOM   3050  OG  SER R 265     144.238 141.713 156.577  1.00  0.00           O  
ATOM   3051  HG1 SER R 265     143.648 141.311 155.936  1.00  0.00           H  
ATOM   3052  C   SER R 265     145.877 139.520 155.786  1.00  0.00           C  
ATOM   3053  O   SER R 265     145.622 139.700 154.611  1.00  0.00           O  
ATOM   3054  N   SER R 266     147.194 139.442 156.126  1.00  0.00           N  
ATOM   3055  HN  SER R 266     147.403 139.421 157.101  1.00  0.00           H  
ATOM   3056  CA  SER R 266     148.309 139.404 155.193  1.00  0.00           C  
ATOM   3057  HA  SER R 266     148.189 140.257 154.536  1.00  0.00           H  
ATOM   3058  CB  SER R 266     149.656 139.449 155.903  1.00  0.00           C  
ATOM   3059  HB1 SER R 266     149.817 140.383 156.494  1.00  0.00           H  
ATOM   3060  HB2 SER R 266     150.501 139.421 155.182  1.00  0.00           H  
ATOM   3061  OG  SER R 266     149.883 138.332 156.749  1.00  0.00           O  
ATOM   3062  HG1 SER R 266     149.081 138.081 157.214  1.00  0.00           H  
ATOM   3063  C   SER R 266     148.329 138.246 154.201  1.00  0.00           C  
ATOM   3064  O   SER R 266     148.588 138.475 152.985  1.00  0.00           O  
ATOM   3065  N   ALA R 267     148.025 137.025 154.660  1.00  0.00           N  
ATOM   3066  HN  ALA R 267     147.805 136.929 155.635  1.00  0.00           H  
ATOM   3067  CA  ALA R 267     148.107 135.827 153.960  1.00  0.00           C  
ATOM   3068  HA  ALA R 267     148.721 136.099 153.115  1.00  0.00           H  
ATOM   3069  CB  ALA R 267     148.823 134.715 154.714  1.00  0.00           C  
ATOM   3070  HB1 ALA R 267     148.159 134.261 155.485  1.00  0.00           H  
ATOM   3071  HB2 ALA R 267     149.804 135.004 155.138  1.00  0.00           H  
ATOM   3072  HB3 ALA R 267     149.025 133.813 154.101  1.00  0.00           H  
ATOM   3073  C   ALA R 267     146.729 135.375 153.329  1.00  0.00           C  
ATOM   3074  O   ALA R 267     146.531 134.261 152.911  1.00  0.00           O  
ATOM   3075  N   ASN R 268     145.784 136.291 153.146  1.00  0.00           N  
ATOM   3076  HN  ASN R 268     145.853 137.179 153.590  1.00  0.00           H  
ATOM   3077  CA  ASN R 268     144.648 135.989 152.274  1.00  0.00           C  
ATOM   3078  HA  ASN R 268     144.288 135.061 152.699  1.00  0.00           H  
ATOM   3079  CB  ASN R 268     143.591 137.107 152.515  1.00  0.00           C  
ATOM   3080  HB1 ASN R 268     142.859 137.152 151.678  1.00  0.00           H  
ATOM   3081  HB2 ASN R 268     144.093 138.087 152.612  1.00  0.00           H  
ATOM   3082  CG  ASN R 268     142.773 136.800 153.736  1.00  0.00           C  
ATOM   3083  OD1 ASN R 268     142.692 135.707 154.215  1.00  0.00           O  
ATOM   3084  ND2 ASN R 268     142.054 137.867 154.178  1.00  0.00           N  
ATOM   3085 HD21 ASN R 268     142.206 138.738 153.708  1.00  0.00           H  
ATOM   3086 HD22 ASN R 268     141.572 137.716 155.047  1.00  0.00           H  
ATOM   3087  C   ASN R 268     144.995 135.768 150.774  1.00  0.00           C  
ATOM   3088  O   ASN R 268     144.515 134.739 150.211  1.00  0.00           O  
ATOM   3089  N   PRO R 269     145.734 136.619 150.035  1.00  0.00           N  
ATOM   3090  CD  PRO R 269     146.252 137.923 150.474  1.00  0.00           C  
ATOM   3091  HD1 PRO R 269     147.311 137.785 150.793  1.00  0.00           H  
ATOM   3092  HD2 PRO R 269     145.621 138.257 151.328  1.00  0.00           H  
ATOM   3093  CA  PRO R 269     145.853 136.497 148.623  1.00  0.00           C  
ATOM   3094  HA  PRO R 269     144.877 136.256 148.224  1.00  0.00           H  
ATOM   3095  CB  PRO R 269     146.505 137.840 148.094  1.00  0.00           C  
ATOM   3096  HB1 PRO R 269     146.236 138.127 147.055  1.00  0.00           H  
ATOM   3097  HB2 PRO R 269     147.614 137.795 148.233  1.00  0.00           H  
ATOM   3098  CG  PRO R 269     146.087 138.825 149.248  1.00  0.00           C  
ATOM   3099  HG1 PRO R 269     146.805 139.677 149.270  1.00  0.00           H  
ATOM   3100  HG2 PRO R 269     145.041 139.151 149.084  1.00  0.00           H  
ATOM   3101  C   PRO R 269     146.805 135.388 148.296  1.00  0.00           C  
ATOM   3102  O   PRO R 269     146.789 134.907 147.212  1.00  0.00           O  
ATOM   3103  N   ILE R 270     147.642 134.971 149.243  1.00  0.00           N  
ATOM   3104  HN  ILE R 270     147.673 135.376 150.151  1.00  0.00           H  
ATOM   3105  CA  ILE R 270     148.506 133.786 149.084  1.00  0.00           C  
ATOM   3106  HA  ILE R 270     149.114 134.011 148.214  1.00  0.00           H  
ATOM   3107  CB  ILE R 270     149.391 133.539 150.304  1.00  0.00           C  
ATOM   3108  HB  ILE R 270     148.744 133.332 151.177  1.00  0.00           H  
ATOM   3109  CG2 ILE R 270     150.293 132.247 150.100  1.00  0.00           C  
ATOM   3110 HG21 ILE R 270     150.681 132.226 149.060  1.00  0.00           H  
ATOM   3111 HG22 ILE R 270     149.571 131.412 150.158  1.00  0.00           H  
ATOM   3112 HG23 ILE R 270     150.981 132.028 150.948  1.00  0.00           H  
ATOM   3113  CG1 ILE R 270     150.185 134.870 150.605  1.00  0.00           C  
ATOM   3114 HG11 ILE R 270     149.439 135.681 150.767  1.00  0.00           H  
ATOM   3115 HG12 ILE R 270     150.666 135.182 149.662  1.00  0.00           H  
ATOM   3116  CD  ILE R 270     151.346 134.608 151.563  1.00  0.00           C  
ATOM   3117  HD1 ILE R 270     152.154 133.950 151.168  1.00  0.00           H  
ATOM   3118  HD2 ILE R 270     150.981 134.137 152.497  1.00  0.00           H  
ATOM   3119  HD3 ILE R 270     151.775 135.625 151.731  1.00  0.00           H  
ATOM   3120  C   ILE R 270     147.691 132.523 148.860  1.00  0.00           C  
ATOM   3121  O   ILE R 270     148.043 131.784 147.954  1.00  0.00           O  
ATOM   3122  N   ILE R 271     146.589 132.497 149.553  1.00  0.00           N  
ATOM   3123  HN  ILE R 271     146.333 133.272 150.124  1.00  0.00           H  
ATOM   3124  CA  ILE R 271     145.665 131.406 149.460  1.00  0.00           C  
ATOM   3125  HA  ILE R 271     146.153 130.501 149.132  1.00  0.00           H  
ATOM   3126  CB  ILE R 271     144.976 131.029 150.790  1.00  0.00           C  
ATOM   3127  HB  ILE R 271     144.233 131.820 151.036  1.00  0.00           H  
ATOM   3128  CG2 ILE R 271     144.208 129.671 150.642  1.00  0.00           C  
ATOM   3129 HG21 ILE R 271     143.277 129.823 150.056  1.00  0.00           H  
ATOM   3130 HG22 ILE R 271     143.941 129.348 151.674  1.00  0.00           H  
ATOM   3131 HG23 ILE R 271     144.874 128.963 150.122  1.00  0.00           H  
ATOM   3132  CG1 ILE R 271     146.058 130.921 151.891  1.00  0.00           C  
ATOM   3133 HG11 ILE R 271     146.774 131.769 151.877  1.00  0.00           H  
ATOM   3134 HG12 ILE R 271     146.665 130.000 151.762  1.00  0.00           H  
ATOM   3135  CD  ILE R 271     145.562 130.938 153.362  1.00  0.00           C  
ATOM   3136  HD1 ILE R 271     144.711 130.258 153.607  1.00  0.00           H  
ATOM   3137  HD2 ILE R 271     145.169 131.946 153.601  1.00  0.00           H  
ATOM   3138  HD3 ILE R 271     146.342 130.689 154.104  1.00  0.00           H  
ATOM   3139  C   ILE R 271     144.592 131.548 148.475  1.00  0.00           C  
ATOM   3140  O   ILE R 271     144.401 130.679 147.576  1.00  0.00           O  
ATOM   3141  N   TYR R 272     143.821 132.636 148.452  1.00  0.00           N  
ATOM   3142  HN  TYR R 272     143.948 133.386 149.089  1.00  0.00           H  
ATOM   3143  CA  TYR R 272     142.557 132.653 147.680  1.00  0.00           C  
ATOM   3144  HA  TYR R 272     142.141 131.678 147.501  1.00  0.00           H  
ATOM   3145  CB  TYR R 272     141.451 133.363 148.440  1.00  0.00           C  
ATOM   3146  HB1 TYR R 272     140.468 133.352 147.908  1.00  0.00           H  
ATOM   3147  HB2 TYR R 272     141.821 134.384 148.638  1.00  0.00           H  
ATOM   3148  CG  TYR R 272     141.120 132.868 149.895  1.00  0.00           C  
ATOM   3149  CD1 TYR R 272     140.154 131.843 150.028  1.00  0.00           C  
ATOM   3150  HD1 TYR R 272     139.728 131.393 149.142  1.00  0.00           H  
ATOM   3151  CE1 TYR R 272     139.822 131.324 151.305  1.00  0.00           C  
ATOM   3152  HE1 TYR R 272     139.104 130.521 151.400  1.00  0.00           H  
ATOM   3153  CZ  TYR R 272     140.530 131.760 152.432  1.00  0.00           C  
ATOM   3154  OH  TYR R 272     140.111 131.270 153.722  1.00  0.00           O  
ATOM   3155  HH  TYR R 272     140.364 131.967 154.335  1.00  0.00           H  
ATOM   3156  CD2 TYR R 272     141.709 133.404 151.071  1.00  0.00           C  
ATOM   3157  HD2 TYR R 272     142.398 134.233 150.943  1.00  0.00           H  
ATOM   3158  CE2 TYR R 272     141.480 132.806 152.323  1.00  0.00           C  
ATOM   3159  HE2 TYR R 272     141.867 133.266 153.218  1.00  0.00           H  
ATOM   3160  C   TYR R 272     142.757 133.234 146.286  1.00  0.00           C  
ATOM   3161  O   TYR R 272     141.837 133.407 145.481  1.00  0.00           O  
ATOM   3162  N   PHE R 273     144.026 133.537 146.010  1.00  0.00           N  
ATOM   3163  HN  PHE R 273     144.660 133.343 146.762  1.00  0.00           H  
ATOM   3164  CA  PHE R 273     144.415 134.006 144.755  1.00  0.00           C  
ATOM   3165  HA  PHE R 273     143.688 133.717 144.008  1.00  0.00           H  
ATOM   3166  CB  PHE R 273     144.605 135.520 144.735  1.00  0.00           C  
ATOM   3167  HB1 PHE R 273     145.522 135.783 145.309  1.00  0.00           H  
ATOM   3168  HB2 PHE R 273     143.805 136.022 145.332  1.00  0.00           H  
ATOM   3169  CG  PHE R 273     144.599 136.238 143.395  1.00  0.00           C  
ATOM   3170  CD1 PHE R 273     143.436 136.252 142.625  1.00  0.00           C  
ATOM   3171  HD1 PHE R 273     142.492 135.846 142.951  1.00  0.00           H  
ATOM   3172  CE1 PHE R 273     143.345 136.944 141.451  1.00  0.00           C  
ATOM   3173  HE1 PHE R 273     142.393 137.028 140.954  1.00  0.00           H  
ATOM   3174  CZ  PHE R 273     144.524 137.417 140.893  1.00  0.00           C  
ATOM   3175  HZ  PHE R 273     144.383 137.865 139.924  1.00  0.00           H  
ATOM   3176  CD2 PHE R 273     145.781 136.761 142.819  1.00  0.00           C  
ATOM   3177  HD2 PHE R 273     146.591 136.640 143.527  1.00  0.00           H  
ATOM   3178  CE2 PHE R 273     145.768 137.337 141.577  1.00  0.00           C  
ATOM   3179  HE2 PHE R 273     146.634 137.835 141.155  1.00  0.00           H  
ATOM   3180  C   PHE R 273     145.607 133.190 144.289  1.00  0.00           C  
ATOM   3181  O   PHE R 273     145.512 132.165 143.581  1.00  0.00           O  
ATOM   3182  N   PHE R 274     146.821 133.703 144.768  1.00  0.00           N  
ATOM   3183  HN  PHE R 274     146.811 134.527 145.331  1.00  0.00           H  
ATOM   3184  CA  PHE R 274     148.147 133.266 144.301  1.00  0.00           C  
ATOM   3185  HA  PHE R 274     148.283 133.676 143.317  1.00  0.00           H  
ATOM   3186  CB  PHE R 274     149.163 133.863 145.278  1.00  0.00           C  
ATOM   3187  HB1 PHE R 274     148.989 133.469 146.294  1.00  0.00           H  
ATOM   3188  HB2 PHE R 274     148.927 134.949 145.324  1.00  0.00           H  
ATOM   3189  CG  PHE R 274     150.652 133.625 144.925  1.00  0.00           C  
ATOM   3190  CD1 PHE R 274     151.466 134.625 144.406  1.00  0.00           C  
ATOM   3191  HD1 PHE R 274     151.035 135.616 144.319  1.00  0.00           H  
ATOM   3192  CE1 PHE R 274     152.805 134.302 144.025  1.00  0.00           C  
ATOM   3193  HE1 PHE R 274     153.477 135.070 143.674  1.00  0.00           H  
ATOM   3194  CZ  PHE R 274     153.294 133.049 144.119  1.00  0.00           C  
ATOM   3195  HZ  PHE R 274     154.288 132.713 143.874  1.00  0.00           H  
ATOM   3196  CD2 PHE R 274     151.158 132.318 145.050  1.00  0.00           C  
ATOM   3197  HD2 PHE R 274     150.428 131.650 145.482  1.00  0.00           H  
ATOM   3198  CE2 PHE R 274     152.461 132.041 144.674  1.00  0.00           C  
ATOM   3199  HE2 PHE R 274     152.921 131.083 144.861  1.00  0.00           H  
ATOM   3200  C   PHE R 274     148.392 131.788 143.943  1.00  0.00           C  
ATOM   3201  O   PHE R 274     148.958 131.557 142.823  1.00  0.00           O  
ATOM   3202  N   VAL R 275     147.940 130.890 144.886  1.00  0.00           N  
ATOM   3203  HN  VAL R 275     147.764 131.206 145.817  1.00  0.00           H  
ATOM   3204  CA  VAL R 275     148.037 129.473 144.666  1.00  0.00           C  
ATOM   3205  HA  VAL R 275     148.977 129.229 144.188  1.00  0.00           H  
ATOM   3206  CB  VAL R 275     148.171 128.617 145.990  1.00  0.00           C  
ATOM   3207  HB  VAL R 275     148.358 127.549 145.749  1.00  0.00           H  
ATOM   3208  CG1 VAL R 275     149.430 129.112 146.785  1.00  0.00           C  
ATOM   3209 HG11 VAL R 275     149.853 128.438 147.555  1.00  0.00           H  
ATOM   3210 HG12 VAL R 275     149.258 130.140 147.179  1.00  0.00           H  
ATOM   3211 HG13 VAL R 275     150.311 129.235 146.102  1.00  0.00           H  
ATOM   3212  CG2 VAL R 275     146.994 128.738 146.938  1.00  0.00           C  
ATOM   3213 HG21 VAL R 275     146.016 128.525 146.449  1.00  0.00           H  
ATOM   3214 HG22 VAL R 275     146.819 129.786 147.248  1.00  0.00           H  
ATOM   3215 HG23 VAL R 275     147.068 128.121 147.863  1.00  0.00           H  
ATOM   3216  C   VAL R 275     146.924 128.994 143.759  1.00  0.00           C  
ATOM   3217  O   VAL R 275     146.303 127.970 143.955  1.00  0.00           O  
ATOM   3218  N   GLY R 276     146.691 129.754 142.625  1.00  0.00           N  
ATOM   3219  HN  GLY R 276     146.965 130.712 142.610  1.00  0.00           H  
ATOM   3220  CA  GLY R 276     145.808 129.342 141.578  1.00  0.00           C  
ATOM   3221  HA1 GLY R 276     144.811 129.296 142.009  1.00  0.00           H  
ATOM   3222  HA2 GLY R 276     146.169 128.420 141.148  1.00  0.00           H  
ATOM   3223  C   GLY R 276     145.688 130.288 140.373  1.00  0.00           C  
ATOM   3224  OT1 GLY R 276     146.655 131.052 140.094  1.00  0.00           O  
ATOM   3225  OT2 GLY R 276     144.625 130.236 139.715  1.00  0.00           O  
ATOM   3226  N   PRO L  11     135.084 146.901 182.911  1.00  0.00           N  
ATOM   3227  HN1 PRO L  11     134.777 145.946 183.034  1.00  0.00           H  
ATOM   3228  HN2 PRO L  11     135.877 146.988 183.520  1.00  0.00           H  
ATOM   3229  CD  PRO L  11     133.978 147.901 183.167  1.00  0.00           C  
ATOM   3230  HD1 PRO L  11     134.391 148.664 183.863  1.00  0.00           H  
ATOM   3231  HD2 PRO L  11     133.203 147.403 183.790  1.00  0.00           H  
ATOM   3232  CA  PRO L  11     135.477 147.063 181.457  1.00  0.00           C  
ATOM   3233  HA  PRO L  11     135.974 146.174 181.102  1.00  0.00           H  
ATOM   3234  CB  PRO L  11     134.136 147.489 180.845  1.00  0.00           C  
ATOM   3235  HB1 PRO L  11     133.588 146.594 180.493  1.00  0.00           H  
ATOM   3236  HB2 PRO L  11     134.415 147.929 179.856  1.00  0.00           H  
ATOM   3237  CG  PRO L  11     133.588 148.490 181.814  1.00  0.00           C  
ATOM   3238  HG1 PRO L  11     134.132 149.438 181.602  1.00  0.00           H  
ATOM   3239  HG2 PRO L  11     132.529 148.620 181.516  1.00  0.00           H  
ATOM   3240  C   PRO L  11     136.616 148.118 181.503  1.00  0.00           C  
ATOM   3241  O   PRO L  11     136.896 148.785 182.525  1.00  0.00           O  
ATOM   3242  N   ARG L  12     137.240 148.362 180.322  1.00  0.00           N  
ATOM   3243  HN  ARG L  12     136.989 147.945 179.452  1.00  0.00           H  
ATOM   3244  CA  ARG L  12     138.414 149.265 180.135  1.00  0.00           C  
ATOM   3245  HA  ARG L  12     138.374 149.907 181.006  1.00  0.00           H  
ATOM   3246  CB  ARG L  12     139.717 148.504 179.966  1.00  0.00           C  
ATOM   3247  HB1 ARG L  12     140.325 148.842 179.104  1.00  0.00           H  
ATOM   3248  HB2 ARG L  12     139.394 147.467 179.735  1.00  0.00           H  
ATOM   3249  CG  ARG L  12     140.737 148.680 181.160  1.00  0.00           C  
ATOM   3250  HG1 ARG L  12     140.954 149.768 181.200  1.00  0.00           H  
ATOM   3251  HG2 ARG L  12     141.721 148.279 180.825  1.00  0.00           H  
ATOM   3252  CD  ARG L  12     140.479 147.955 182.447  1.00  0.00           C  
ATOM   3253  HD1 ARG L  12     139.601 148.434 182.939  1.00  0.00           H  
ATOM   3254  HD2 ARG L  12     141.451 148.081 182.959  1.00  0.00           H  
ATOM   3255  NE  ARG L  12     140.206 146.522 182.101  1.00  0.00           N  
ATOM   3256  HE  ARG L  12     140.577 146.213 181.232  1.00  0.00           H  
ATOM   3257  CZ  ARG L  12     140.133 145.590 183.038  1.00  0.00           C  
ATOM   3258  NH1 ARG L  12     139.844 145.899 184.336  1.00  0.00           N  
ATOM   3259 HH11 ARG L  12     139.453 146.767 184.643  1.00  0.00           H  
ATOM   3260 HH12 ARG L  12     139.856 145.103 184.932  1.00  0.00           H  
ATOM   3261  NH2 ARG L  12     140.400 144.336 182.709  1.00  0.00           N  
ATOM   3262 HH21 ARG L  12     140.444 144.012 181.762  1.00  0.00           H  
ATOM   3263 HH22 ARG L  12     140.353 143.617 183.405  1.00  0.00           H  
ATOM   3264  C   ARG L  12     138.159 150.119 178.987  1.00  0.00           C  
ATOM   3265  O   ARG L  12     137.439 149.801 178.024  1.00  0.00           O  
ATOM   3266  N   ASN L  13     138.734 151.282 179.023  1.00  0.00           N  
ATOM   3267  HN  ASN L  13     139.120 151.660 179.856  1.00  0.00           H  
ATOM   3268  CA  ASN L  13     138.597 152.363 178.049  1.00  0.00           C  
ATOM   3269  HA  ASN L  13     137.561 152.649 178.145  1.00  0.00           H  
ATOM   3270  CB  ASN L  13     139.402 153.644 178.446  1.00  0.00           C  
ATOM   3271  HB1 ASN L  13     140.451 153.326 178.284  1.00  0.00           H  
ATOM   3272  HB2 ASN L  13     139.323 153.964 179.508  1.00  0.00           H  
ATOM   3273  CG  ASN L  13     139.095 154.888 177.619  1.00  0.00           C  
ATOM   3274  OD1 ASN L  13     139.784 155.185 176.623  1.00  0.00           O  
ATOM   3275  ND2 ASN L  13     137.923 155.482 177.863  1.00  0.00           N  
ATOM   3276 HD21 ASN L  13     137.735 156.355 177.409  1.00  0.00           H  
ATOM   3277 HD22 ASN L  13     137.355 155.099 178.599  1.00  0.00           H  
ATOM   3278  C   ASN L  13     138.917 151.928 176.592  1.00  0.00           C  
ATOM   3279  O   ASN L  13     139.921 151.250 176.335  1.00  0.00           O  
ATOM   3280  N   ARG L  14     137.967 152.313 175.633  1.00  0.00           N  
ATOM   3281  HN  ARG L  14     137.275 152.952 175.951  1.00  0.00           H  
ATOM   3282  CA  ARG L  14     138.054 152.270 174.249  1.00  0.00           C  
ATOM   3283  HA  ARG L  14     139.069 152.131 173.910  1.00  0.00           H  
ATOM   3284  CB  ARG L  14     137.079 151.295 173.556  1.00  0.00           C  
ATOM   3285  HB1 ARG L  14     137.276 151.058 172.487  1.00  0.00           H  
ATOM   3286  HB2 ARG L  14     136.013 151.577 173.645  1.00  0.00           H  
ATOM   3287  CG  ARG L  14     137.152 149.818 174.150  1.00  0.00           C  
ATOM   3288  HG1 ARG L  14     136.378 149.109 173.772  1.00  0.00           H  
ATOM   3289  HG2 ARG L  14     136.846 149.823 175.221  1.00  0.00           H  
ATOM   3290  CD  ARG L  14     138.567 149.213 173.951  1.00  0.00           C  
ATOM   3291  HD1 ARG L  14     138.789 148.430 174.708  1.00  0.00           H  
ATOM   3292  HD2 ARG L  14     139.319 150.015 174.131  1.00  0.00           H  
ATOM   3293  NE  ARG L  14     138.624 148.509 172.706  1.00  0.00           N  
ATOM   3294  HE  ARG L  14     137.793 148.246 172.227  1.00  0.00           H  
ATOM   3295  CZ  ARG L  14     139.802 148.170 172.146  1.00  0.00           C  
ATOM   3296  NH1 ARG L  14     140.952 148.712 172.488  1.00  0.00           N  
ATOM   3297 HH11 ARG L  14     141.004 149.316 173.274  1.00  0.00           H  
ATOM   3298 HH12 ARG L  14     141.852 148.374 172.190  1.00  0.00           H  
ATOM   3299  NH2 ARG L  14     139.791 147.574 170.976  1.00  0.00           N  
ATOM   3300 HH21 ARG L  14     138.891 147.383 170.591  1.00  0.00           H  
ATOM   3301 HH22 ARG L  14     140.555 147.810 170.369  1.00  0.00           H  
ATOM   3302  C   ARG L  14     137.758 153.628 173.827  1.00  0.00           C  
ATOM   3303  O   ARG L  14     137.625 154.492 174.690  1.00  0.00           O  
ATOM   3304  N   PHE L  15     137.691 153.865 172.513  1.00  0.00           N  
ATOM   3305  HN  PHE L  15     137.692 153.033 171.971  1.00  0.00           H  
ATOM   3306  CA  PHE L  15     137.571 155.098 171.805  1.00  0.00           C  
ATOM   3307  HA  PHE L  15     138.588 155.469 171.793  1.00  0.00           H  
ATOM   3308  CB  PHE L  15     137.256 154.901 170.287  1.00  0.00           C  
ATOM   3309  HB1 PHE L  15     137.942 154.174 169.806  1.00  0.00           H  
ATOM   3310  HB2 PHE L  15     137.365 155.886 169.777  1.00  0.00           H  
ATOM   3311  CG  PHE L  15     135.789 154.587 170.053  1.00  0.00           C  
ATOM   3312  CD1 PHE L  15     135.037 155.413 169.259  1.00  0.00           C  
ATOM   3313  HD1 PHE L  15     135.348 156.303 168.727  1.00  0.00           H  
ATOM   3314  CE1 PHE L  15     133.715 155.158 168.994  1.00  0.00           C  
ATOM   3315  HE1 PHE L  15     133.019 155.856 168.543  1.00  0.00           H  
ATOM   3316  CZ  PHE L  15     133.105 153.953 169.532  1.00  0.00           C  
ATOM   3317  HZ  PHE L  15     132.094 153.684 169.281  1.00  0.00           H  
ATOM   3318  CD2 PHE L  15     135.232 153.413 170.583  1.00  0.00           C  
ATOM   3319  HD2 PHE L  15     135.833 152.709 171.144  1.00  0.00           H  
ATOM   3320  CE2 PHE L  15     133.913 153.073 170.312  1.00  0.00           C  
ATOM   3321  HE2 PHE L  15     133.549 152.184 170.797  1.00  0.00           H  
ATOM   3322  C   PHE L  15     136.640 156.180 172.407  1.00  0.00           C  
ATOM   3323  OT1 PHE L  15     135.579 155.880 173.000  1.00  0.00           O  
ATOM   3324  OT2 PHE L  15     137.067 157.379 172.417  1.00  0.00           O  
TER    3325      PHE L  15                                                      
END
