# Supplementary material for: Ligand recognition and G protein coupling of the human itch receptor MRGPRX1
Source: Nat Commun. 2023 Aug 17;14:5004. doi: 10.1038/s41467-023-40705-z (PMC10435460; doi:10.1038/s41467-023-40705-z)
Supplement: Supplementary file 4 — Source Data [file 41467_2023_40705_MOESM4_ESM.zip › Source Data.xlsx]

## Sheet: figure1
	figure 1e
				PAMP-12								BAM8-22
	mol/L	MRGPRX1			MRGPRX2				mol/L	MRGPRX1			MRGPRX2
	0	0	0	0	0	0	0		0	0	0	0	0	0	0
	-9	-0.000929569	-0.00108817	-0.000999028	-0.00124278	-0.000782641	-0.00297763		-9	0.0063025	0.00105356	-0.000971091	0.00088592	0.00106198	0.00247556
	-8	-0.000133103	-0.00108284	-0.00167955	-0.000967082	-0.00167328	0.00141589		-8	0.00708256	-0.00616658	0.00236086	0.00116773	0.00121972	0.00173605
	-7	-0.00148559	-0.00193165	-0.00051337	-0.000881383	-0.00160873	-0.00254428		-7	-0.00452382	-0.00854261	-0.00458763	-0.00113774	-0.00011805	-0.00264948
	-6	-0.00124722	-0.000574967	-0.00192222	-0.000228209	-0.000717322	-0.00427328		-6	-0.0201059	-0.0222605	-0.0268425	-0.00214303	-0.00288969	-0.000607111
	-5	-0.000726701	-0.0018739	-0.00119587	-0.00845761	-0.00932127	-0.0128844		-5	-0.0623337	-0.064017	-0.061211	-0.00175232	-0.000370582	-0.00175716
	-4	-0.0017603	-0.00273087	-0.000267352	-0.0114095	-0.0150006	-0.0132215		-4	-0.071484	-0.0707702	-0.0722174	-0.00206937	-0.00306941	-0.00210955
	-3	-0.00294013	-0.00110472	-0.00146427	-0.0151052	-0.0132778	-0.0151456		-3	-0.0737592	-0.0805271	-0.0755823	-0.000678019	-0.00239662	-0.00156183

## Sheet: figure2
		figure 2c		Δpec50													figure 2c		emax
		V8A	R10A	P11A	E12A	W13A	W14A	M15A	Y17A	Q18A	K19A	R20K	Y21A				V8A	R10A	P11A	E12A	W13A	W14A	M15A	Y17A	Q18A	K19A	R20K	Y21A
		-0.131	-0.148	-0.49	0.027	-0.538	-1.119	-0.546	-0.596	-1.112	-0.676	-1.027	-0.979				0.914567	1.0131	0.578269	0.851373	0.75485	0.80366	0.751405	0.694362	0.2319	0.546435	0.177705	0.147198
		-0.042	-0.04	-0.479	-0.02	-0.57	-1.009	-0.554	-0.771	-1.052	-0.541	-0.998	-1.093				0.942096	0.92017	0.46535	0.907451	0.621023	0.688171	0.717774	0.721218	0.199114	0.532633	0.200017	0.146846
		-0.117	-0.066	-0.561	-0.025	-0.559	-1.178	-0.563	-0.754	-0.812	-0.538	-0.944	-0.982				0.85442	0.952931	0.459526	0.866779	0.602684	0.496565	0.620728	0.717281	0.169506	0.546977	0.214017	0.134476
																	ANOVA summary
		ANOVA summary															F	53.98
		F	76.34														P value	<0.0001
		P value	<0.0001														P value summary	****
		P value summary	****														Significant diff. among means (P < 0.05)?	Yes
		Significant diff. among means (P < 0.05)?	Yes														R squared	0.9614
		R squared	0.9724
																	Brown-Forsythe test
		Brown-Forsythe test															F (DFn, DFd)	0.7805 (12, 26)
		F (DFn, DFd)	0.4557 (12, 26)														P value	0.665
		P value	0.9227														P value summary	ns
		P value summary	ns														Are SDs significantly different (P < 0.05)?	No
		Are SDs significantly different (P < 0.05)?	No
		figure 2d		Δpec50													figure 2d		emax
		W158A	C173A	Q174A	Q235A	F236A	F237A	F239A	L240A	H243A	H245A	R246A					W158A	C173A	Q174A	Q235A	F236A	F237A	F239A	L240A	H243A	D245A	R246A
		-0.19	-1.905	-1.159	-0.623	-1.367	0.878	-2.339	-1.576	-1.264	-0.441	-0.129					0.911813	0.407079	0.993965	0.950491	0.188864	0.0391992	0.209849	0.993965	1.05116	1.05109	1.04857
		-0.229	-1.708	-1.001	-0.728	-2.051	2.166	-5.2499	-0.886	-0.829	-0.622	-0.256					0.978745	0.363738	0.838842	0.983683	0.287205	0.0197779	30.7641	0.838842	0.868609	0.98211	1.07357
		-0.012	-1.908	-0.914	-0.7	-2.057	2.166	1.237	-1.492	-1.227	-0.831	-0.266					0.904544	0.358114	1.00247	0.969556	0.301195	0.0197779	0.0806752	1.00247	0.881227	1.00635	0.945194
		ANOVA summary															ANOVA summary
		F	79.13														F	55.6
		P value	<0.0001														P value	<0.0001
		P value summary	****														P value summary	****
		Significant diff. among means (P < 0.05)?	Yes														Significant diff. among means (P < 0.05)?	Yes
		R squared	0.9727														R squared	0.9616
		Brown-Forsythe test															Brown-Forsythe test
		F (DFn, DFd)	0.6503 (9, 20)														F (DFn, DFd)	0.2482 (9, 20)
		P value	0.7422														P value	0.9817
		P value summary	ns														P value summary	ns
		Are SDs significantly different (P < 0.05)?	No														Are SDs significantly different (P < 0.05)?	No
		figure 2g
			Gi			Gq
		R246A	-0.129	-0.256	-0.266	-1.33367	-1.44067	-1.50267
		L249A	-0.898	-0.692	-0.895	-1.98267	-2.00767	-2.05067

## Sheet: figure3
		figure 3d		Δpec50									figure 3g		Δpec50
		R14A	F15A	V16A	R17A	I18A	Δ VRI
		-0.914667	1.60967	-0.159667	-1.61367	-0.735667	-4.51333						Y82A	S95A	Y99A	E157A	L160A	S176A	D177A	F236A	F239A	L240A
		-1.00667	-6.87133	-0.139667	-1.42967	-0.676667	-0.393333						-1.72933	-0.41533	-0.716333	-0.692333	-0.91533	-0.88633	8.39267	-0.67533	-0.06133	-1.18233
		-0.809667	-1.83733	-0.128667	-1.18267	-0.606667	-0.199333						-1.63933	-0.39233	2.84167	1.45067	-0.88233	-0.93333	0.496667	-0.67333	-0.02433	-0.99933
													-1.80233	-0.41733	-3.03933	4.79267	-1.01633	-1.07033	1.73367	-0.47533	-0.11633	-1.43133
													ANOVA summary
													F	93.2
													P value	<0.0001
													P value summary	****
													Significant diff. among means (P < 0.05)?	Yes
													R squared	0.9761

## Sheet: figure4
		figure 4d
		mol/L	WT			G229R			P231E			P231D			F232A			G233R
		0	0	0	0	0	0	0	0	0	0	0	0	0	0	0	0	0	0	0
		-9	0.001839	-0.0001252	-0.0001853	-0.000231	-0.001735	-0.0003572	-0.0007356	-0.001438	-0.000237	-0.0004764	-0.001498	-0.002439	-0.0003462	-0.0003283	-0.00198	-0.00127	-0.002384	-0.000239
		-8	-0.005457	0.002745	-0.0063	-0.00758	-0.008339	-0.005278	-0.00015753	-0.00287	-0.00434	-0.00657	-0.00109	-0.00657	-0.000778	-0.00566	-0.01094	-0.00151	-0.003594	-0.002987
		-7	-0.01392	-0.01469	-0.02174	-0.00221	-0.01206	-0.006986	-0.00805	-0.00885	-0.000696	-0.001347	-0.004352	-0.001593	-0.003532	-9.7e-06	-0.0054	-0.007435	-0.00095	-0.002452
		-6	-0.03865	-0.04669	-0.04414	-0.001077	-0.006611	-0.012166	-0.004446	-0.000265	-0.0036	-0.000154	-0.003003	-0.00342	-0.002703	-0.003874	-0.00903	-0.00191	-0.005734	-0.004686
		-5	-0.07458	-0.06318	-0.07625	-0.00357	-0.013521	-0.005661	-0.001724	-0.002085	-0.00217	-0.001053	-0.00483	-0.002228	-0.005471	-0.00203	-0.00815	-0.003398	-0.006171	-0.000827
		-4	-0.07539	-0.07767	-0.08099	-0.007617	-0.010778	-0.006148	-0.00134	-0.0077	-0.00303	-0.00544	0.004507	-0.00301	-0.004362	-0.002393	-0.01083	-0.011826	-0.011129	-0.010723
		-3	-0.07426	-0.07485	-0.08076	-0.00469	-0.004831	-0.00872	-0.01808	-0.02167	-0.02543	-0.02312	-0.01774	-0.0142	-0.00433	-0.0044	-0.00436	-0.02341	-0.02754	-0.0354

## Sheet: figure5
		figure 5d												figure 5f
		N59A	F61A	E119A	P127A	I128A	R131A	L132A	R134A					N59A	F61A	Y64A	E119A	S123A	V124A	Y130A	R131A	L198A	L214A	T217A
		-0.245667	-0.809667	-0.44033	0.477333	-7.97067	-1.33267	-0.42367	-0.46567					-1.94667	6.44067	3.56267	-1.40967	-1.25767	-1.25667	-1.08167	-1.88767	-0.92567	-1.15667	-0.86967
		3.95133	-0.776667	-0.06033	2.10633	9.44433	1.61433	-0.43167	-0.23667					-1.69067	6.77067	0.903667	-1.51667	-1.31267	-1.30067	-1.50867	-1.00767	-1.03167	-1.05767	-0.87567
		3.64433	-0.836667	-0.30033	2.89233	3.32333	-1.71767	-0.37567	-0.49767					-1.73967	-2.40733	-0.593333	-1.45367	-0.696667	-0.99867	-1.34967	-1.46567	-0.75467	-1.37567	-1.06067
		ANOVA summary												ANOVA summary
		F	18.66											F	14.73
		P value	0.0001											P value	<0.0001
		P value summary	***											P value summary	****
		Significant diff. among means (P < 0.05)?	Yes											Significant diff. among means (P < 0.05)?	Yes
		R squared	0.8818											R squared	0.8689

## Sheet: figure S1
		BAM8-22-MRGPRX1-Gi1-scFv16
		BAM8-22-MRGPRX1-Gq-scFv16
		CNF-Tx2-MRGPRX1-Gi1-scFv16 complex

## Sheet: figure S8
		Supplementary Fig. 8a
																																												Supplementary Fig. 8b
		mol/L	WT			V8A			R10A			P11A			E12A			W13A			W14A			M15A			Y17A			Q18A			K19A			R20K			Y21A						WT			R20K
		0	0	0	0	0	0	0	0	0	0	0	0	0	0	0	0	0	0	0	0	0	0	0	0	0	0	0	0	0	0	0	0	0	0	0	0	0	0	0	0			-10	0	0	0	0	0
		-9	-0.00290661	0.000326645	0.00186763	-0.00648342	-0.000134717	-0.0071289	-0.00336249	-0.00340317	-0.00103059	-0.000900186	-0.00102032	-0.00272995	-0.00142	-0.00173	-0.00254	0.005196	-0.00767	-0.00419	-0.00436	0.000824	-0.00864	-0.00259554	0.00267355	0.000250177	-0.00166851	-0.00488503	-0.00577494	-0.000536778	-0.000704027	-0.00122564	-0.00269484	0.00145521	0.00123963	-0.000365827	-0.000865827	-0.00116583	-0.00102131	0.000134358	-0.000226395			-9	-0.00021018	-0.00252292	-0.00129579	-0.000700571	-0.00165208
		-8	-0.00249452	-0.00262522	-0.00402877	-0.00500703	0.00165737	-0.00544196	-0.00344181	-0.00328498	0.00326724	-0.00173085	0.000342173	-0.00140182	-0.00274	0.000733	-0.00251	-0.00307	0.002877	-0.00387	-0.00855	-0.00013	0.005554	-0.00437781	0.00267838	-0.000450713	-0.00347825	-0.00413381	-0.0069428	-0.000196178	-0.000806316	-0.000926272	-0.00419455	-0.00169445	-0.00159418	-0.000231716	-0.000331716	-0.000931716	-0.00108487	-0.000350969	-0.00114599			-8	-0.000327813	-0.00323478	-0.00247762	-0.000704031	-0.00183188
		-7	-0.00632206	-0.00325771	-0.00192617	-0.00452511	-0.00288264	-0.00316544	-0.0061247	-0.00500211	-0.00548614	-0.00693018	-0.00207925	-0.0061757	-0.00558	-0.0011	-0.00429	-0.00971	-0.00829	-0.00593	-0.00327	0.001549	-0.0016	-0.00432469	0.000531084	0.000234385	-0.00509887	-0.00140312	-0.00304644	-0.00129712	-0.00102508	-0.00086837	-0.0029061	-0.00016447	-0.00273565	-0.000922028	-0.00121303	-0.000822028	-0.00160145	-0.000211605	0.000108372			-7	-0.00158349	-0.00593071	-0.00447405	-0.000612652	-0.003183
		-6	-0.021084	-0.0196373	-0.0159523	-0.0189103	-0.0168758	-0.0181376	-0.0141083	-0.0138844	-0.0126676	-0.00710221	-0.0048751	-0.00647985	-0.01174	-0.01046	-0.01215	-0.01278	-0.01444	-0.01357	-0.01134	-0.00064	-0.00066	-0.0080688	-0.00427666	-0.00569082	-0.0111749	-0.0121523	-0.00967211	-0.000932087	-0.00120389	-0.00189473	-0.00233228	-0.002768	-0.00213608	-0.00274757	-0.00254757	-0.00274757	-0.00132569	-0.000957381	-0.00221723			-6	-0.0171214	-0.0131466	-0.0188635	-0.00229093	-0.00210969
		-5	-0.0463922	-0.0400883	-0.0362548	-0.0368817	-0.0350974	-0.0348742	-0.0425926	-0.0415183	-0.0392998	-0.0185546	-0.0132978	-0.0145744	-0.0423	-0.04144	-0.04072	-0.02093	-0.01864	-0.01853	-0.01377	-0.0089	-0.00533	-0.0228586	-0.0177549	-0.0166148	-0.0208123	-0.0185245	-0.0191215	-0.0019398	-0.00283299	-0.0035662	-0.0154775	-0.0152263	-0.0162231	-0.0044886	-0.0046886	-0.0054886	-0.00194992	-0.000126518	-0.00131838			-5	-0.0200489	-0.0167711	-0.0235535	-0.00209092	-0.00206638
		-4	-0.0576908	-0.0531734	-0.050337	-0.0514201	-0.0502081	-0.0490562	-0.0545403	-0.0526784	-0.0488334	-0.0328074	-0.0277126	-0.0259722	-0.04287	-0.04445	-0.04256	-0.04236	-0.03539	-0.03545	-0.03752	-0.02934	-0.02099	-0.042102	-0.0350041	-0.030877	-0.0349418	-0.0353698	-0.0384504	-0.0110464	-0.00946398	-0.00971012	-0.0287451	-0.0256758	-0.0276628	-0.0065087	-0.0081087	-0.0086087	-0.00881932	-0.00788177	-0.00774251			-4	-0.0193086	-0.018943	-0.0248386	-0.00630022	-0.00654956
		-3	-0.0577698	-0.0534448	-0.0538228	-0.0535212	-0.0508019	-0.0495137	-0.0558706	-0.0472312	-0.0507606	-0.0313567	-0.0220835	-0.0261585	-0.04633	-0.04738	-0.04916	-0.0407	-0.0368	-0.03518	-0.04594	-0.03415	-0.02555	-0.0402021	-0.0353249	-0.0325715	-0.0413815	-0.0427188	-0.0412636	-0.0114592	-0.0104823	-0.00881223	-0.0297378	-0.0280568	-0.0284758	-0.0110768	-0.0120768	-0.0132768	-0.00737025	-0.00647948	-0.00651872			-3	-0.0244227	-0.0180146	-0.0231646	-0.00798831	-0.00804336
		Supplementary Fig. 8c
		mol/L	WT			W158A			Q174A			C173A			Q235A			F239A			F236A			F237A			L240A			H243A			D245A			R246A
		0	0	0	0	0	0	0	0	0	0	0	0	0	0	0	0	0	0	0	0	0	0	0	0	0	0	0	0	0	0	0	0	0	0	0	0	0
		-9	-0.00436	0.000584	-0.0152	-0.00089	-0.00638	-0.001287	0.000235	-2.1e-05	-0.000105	0.004304	-4.4e-05	-0.00254	0.003477	-0.00792	-0.00177	-0.00408	-0.00173	0.001141	-0.0021	-0.00449	-0.00449	-0.00567	0.002426	0.002426	0.002088	-0.002419	-0.00094	0.00136733	0.00753434	-0.0053005	0.00102289	-0.00568775	-0.000809447	0.0026814	0.00979102	-0.00102325
		-8	-0.00092	-0.00372	-0.00996	-0.000875	-0.000581	-0.003307	-0.002834	-0.00467	-0.000742	0.00149	-0.00109	-0.00049	-0.00155	-0.00279	-0.00317	-0.00782	-0.00271	0.002114	-0.00091	-0.0007	-0.0007	-0.00895	-0.0004	-0.0004	0.0007952	0.0006628	0.00098	-0.00202321	-0.0052949	-0.0117423	0.00465957	-0.00321261	0.00266459	-0.000628799	0.00530692	0.00165808
		-7	-0.01676	-0.00864	-0.00896	0.001371	-0.01355	-0.00828	-0.0027	-0.007235	-0.00059	0.003423	-0.00224	-0.00028	-0.00202	-0.00464	-0.00504	-0.00127	-0.0025	-0.00327	0.001519	-0.00172	-0.00172	-0.00359	-0.001829	-0.001829	-0.01076	0.010092	-0.00709	-0.00110481	-0.000871666	-0.0105867	-0.00835396	-0.00363543	0.00379248	0.00199472	-0.0014008	0.00134676
		-6	-0.02868	-0.03596	-0.0386	-0.01975	-0.02356	-0.0308	-0.006235	-0.00903	-0.00505	-0.000212	-0.00017	-0.00154	-0.01115	-0.00784	-0.00942	-0.00029	-0.00419	-0.00667	-0.00118	0.000849	0.000849	-0.00225	-0.0028	-0.0028	-0.01101	-0.01835	-0.00016	-0.00202616	-0.00538436	-0.00308677	-0.0133452	-0.0125542	-0.00969449	-0.0195588	-0.0104039	-0.020044
		-5	-0.07524	-0.06344	-0.06328	-0.05644	-0.05967	-0.05208	-0.0241	-0.02755	-0.03279	-0.00243	-0.00209	-0.002	-0.03473	-0.0351	-0.03922	-0.00043	-0.00122	0.000977	0.000117	-0.000854	-0.000437	-0.00277	-0.000205	-0.000205	-0.00948	-0.02734	-0.0195	-0.0210392	-0.0333184	-0.0250876	-0.0490633	-0.0414649	-0.027476	-0.0603084	-0.0558085	-0.0471659
		-4	-0.08072	-0.073	-0.07752	-0.06772	-0.0709	-0.07017	-0.06031	-0.06015	-0.06164	-0.01273	-0.01661	-0.01309	-0.07302	-0.06648	-0.06249	-0.00603	-0.00274	-0.00391	-0.014147	-0.00926	-0.009643	-0.0035	-0.000173	-0.000173	-0.05328	-0.05266	-0.04993	-0.0626093	-0.0558142	-0.052227	-0.0776968	-0.0732852	-0.0706753	-0.0732156	-0.0734836	-0.0683522
		-3	-0.07904	-0.07776	-0.07328	-0.06265	-0.06988	-0.06518	-0.06904	-0.06228	-0.06835	-0.02672	-0.02452	-0.02352	-0.06487	-0.0725	-0.075	-0.01227	-0.01122	-0.013272	-0.0113	-0.0182	-0.019023	-0.00302	-0.002022	-0.002022	-0.07054	-0.06385	-0.0731	-0.0739301	-0.0643768	-0.0635414	-0.0780172	-0.0754824	-0.0711371	-0.0793092	-0.0761388	-0.0731686
		Supplementary Fig. 8d
					Gαi-Gγ dissociation												Gαq-Gγ dissociation
		mol/L	WT			R246A			L249A				mol/L	WT			R246A			L249A
		0	0	0	0	0	0	0	0	0	0		0	0	0	0	0	0	0	0	0	0
		-9	0.0063025	0.00105356	-0.000971091	0.0026814	0.00979102	-0.00102325	-0.00211827	0.00120583	-0.00706804		-9	-0.00021018	-0.00252292	-0.00129579	-0.00182987	-0.00285652	-0.003621	-0.000882023	-0.000498454	-0.000217139
		-8	0.00708256	-0.00616658	0.00236086	-0.000628799	0.00530692	0.00165808	-0.00194077	-0.00333977	-0.00775593		-8	-0.000327813	-0.00323478	-0.00247762	-0.00201293	-0.00126476	-0.00248677	-0.001082	-0.000465779	-0.00180795
		-7	-0.00452382	-0.00854261	-0.00458763	0.00199472	-0.0014008	0.00134676	-0.00580429	-0.00574051	-0.00527926		-7	-0.00158349	-0.00593071	-0.00447405	-0.0013833	-0.00175818	-0.000716042	-0.00111654	-0.00127996	-0.00182676
		-6	-0.0201059	-0.0222605	-0.0268425	-0.0195588	-0.0104039	-0.020044	-0.00992312	-0.00825967	-0.00102202		-6	-0.0171214	-0.0131466	-0.0188635	-0.00426223	-0.00317501	-0.0032089	-0.00269841	-0.00197298	-0.00121821
		-5	-0.0623337	-0.064017	-0.061211	-0.0603084	-0.0558085	-0.0471659	-0.0442569	-0.0366741	-0.0350028		-5	-0.0200489	-0.0167711	-0.0235535	-0.00811292	-0.00794819	-0.00805423	-0.00189356	-0.00111384	-0.00109157
		-4	-0.071484	-0.0707702	-0.0722174	-0.0732156	-0.0734836	-0.0683522	-0.0693304	-0.0660152	-0.0687693		-4	-0.0193086	-0.018943	-0.0248386	-0.0155327	-0.0129809	-0.0132425	-0.00783297	-0.00706978	-0.00880192
		-3	-0.0737592	-0.0805271	-0.0755823	-0.0793092	-0.0761388	-0.0731686	-0.0759465	-0.0725558	-0.0768286		-3	-0.0244227	-0.0180146	-0.0231646	-0.0141327	-0.0150506	-0.0157492	-0.0088885	-0.00771943	-0.00961428
[truncated: 4 more columns]

## Sheet: figure S9
		Supplementary Fig. 9a
										ANOVA summary
		WT	R14A	F15A	V16A	R17A	I18A	ΔVRI		F	92.16
		0.984937	0.399701	-0.0615437	1.02833	0.790928	0.467551	5.80495		P value	<0.0001
		0.942856	0.358864	667.33	0.892071	0.614247	0.365474	0.158754		P value summary	****
		1.07221	0.336744	-0.0617178	0.875547	147.399	0.448739	-0.00327885		Significant diff. among means (P < 0.05)?	Yes
										R squared	0.9788
		Supplementary Fig. 9b
		mol/L	WT			R14A			F15A			V16A			R17A			I18A			ΔVRI
		0	0	0	0	0	0	0	0	0	0	0	0	0	0	0	0	0	0	0	0	0	0
		-9	-0.00485939	-0.00180079	-0.00103447	-0.00224549	-0.00261146	-0.0022106	-0.0088133	-0.0014871	-0.00213003	-0.00106639	-0.000789945	-0.000984333	-0.00107174	-0.00252016	-0.000651728	-0.000736196	-0.00116337	-0.00125805	-0.00409	0.001633	-0.00169
		-8	-0.00709769	-0.0015766	-0.00167361	-0.00282268	-0.00283617	-0.000981915	-0.00410306	-0.000532567	-0.0041891	-0.00205514	-0.000586598	-0.00112963	-0.000311417	-0.00123808	-0.0015338	-0.00135945	-0.00043666	-0.00133511	-0.00291	-0.00093	-0.001319
		-7	-0.00596284	-0.00405949	-0.00480751	-0.00205234	-0.00278826	-0.00217115	-0.00275985	-0.00332019	-0.00341448	-0.00407939	-0.00311949	-0.000429418	-0.00189441	-0.00286688	-0.00218622	-0.000928573	-0.00192601	-0.000213328	-0.00197	-0.0019	-0.002426
		-6	-0.0141143	-0.0142594	-0.0137784	-0.00244516	-0.00292002	-0.00295295	-0.000231661	-0.0034908	-0.00321508	-0.00500866	-0.0053895	-0.00616155	-0.0026427	-0.00115204	-0.00136085	-0.00135675	-0.000968879	-0.00275268	-0.00291	-0.00185	-0.00172
		-5	-0.034381	-0.0322531	-0.0297797	-0.00224195	-0.00337634	-0.00187734	-0.00318058	-0.0005734	-0.00368239	-0.017314	-0.0151966	-0.013299	-0.00276052	-0.00205754	-0.0014471	-0.00303655	-0.0026179	-0.00328781	-0.001595	-0.00363	-0.00074
		-4	-0.0311144	-0.0359818	-0.0387485	-0.00975919	-0.00613299	-0.00595163	-0.00305697	-0.00176179	-0.00143309	-0.0317538	-0.0280671	-0.0274264	-0.00450112	-0.00417124	-0.00302359	-0.011385	-0.00967407	-0.012444	-0.0026	-0.00543	-0.00078
		-3	-0.0379078	-0.0408896	-0.03157	-0.0129761	-0.0116444	-0.0106038	-0.00254438	-0.00333081	-0.000943535	-0.031881	-0.0271027	-0.0261938	-0.017179	-0.0139546	-0.0204409	-0.0142527	-0.0112118	-0.0136549	-0.00567	-0.00612	-0.00206
		Supplementary Fig. 9d 9e									Supplementary Fig. 9f 9g
					RMSD of CNF-Tx2								RMSD of interaction residues with CNF-Tx2
		Time (ns)	Model1Round1	Model1Round2	Model1Round3	Model2Round1	Model2Round2	Model2Round3			Time (ns)	Model1Round1	Model1Round2	Model1Round3	Model2Round1	Model2Round2	Model2Round3
		0	0	8e-07	2e-06	2.60417e-07	1e-06	3e-06			0	2e-06	1e-06	1e-06	1.2e-06	0	0
		0.05	0.90702	0.77717	1.25235	0.59304	1.61083	1.2287			0.05	1.01652	0.86132	0.86277	1.29641	1.1093	1.05349
		0.1	1.84225	1.1286	1.25443	0.55243	2.08497	2.72333			0.1	1.4238	0.99455	0.93685	1.4635	1.12713	1.42302
		0.15	1.78993	1.11938	1.17003	0.61429	1.62358	3.39181			0.15	1.40247	0.98035	0.97237	1.49571	1.3202	1.37832
		0.2	1.84466	1.05664	0.87351	0.67142	1.35008	3.54521			0.2	1.3274	1.00142	0.98124	1.4426	1.27615	1.5022
		0.25	1.47597	1.24129	1.42431	0.89675	2.50803	4.15625			0.25	1.6512	1.10473	1.05648	1.65214	1.30873	1.45967
		0.3	1.63373	1.2123	1.71198	0.83107	3.39551	4.09479			0.3	1.55122	1.13496	1.05581	1.63869	1.37813	1.59996
		0.35	1.34711	1.21005	2.06532	0.77339	4.05192	2.69511			0.35	1.4508	1.15892	1.1565	1.68735	1.39213	1.59492
		0.4	1.40151	0.98105	2.03643	0.79295	3.62609	2.94482			0.4	1.51073	1.26704	1.16692	1.78323	1.37678	1.62503
		0.45	1.19177	1.42016	2.02852	0.96368	2.53421	3.28196			0.45	1.60778	1.20729	1.19374	1.8579	1.49854	1.51666
		0.5	1.35935	1.1871	1.91479	0.81085	4.01394	3.36186			0.5	1.52052	1.29514	1.10869	1.92422	1.62422	1.68921
		0.55	1.05342	1.35419	1.78225	0.86062	4.33934	3.65205			0.55	1.61364	1.34787	1.09187	1.89634	1.7035	1.62841
		0.6	1.21202	1.67167	2.92938	0.99752	4.71128	3.53975			0.6	1.65716	1.43407	1.10702	1.86213	1.69653	1.69965
		0.65	1.31995	2.07229	2.36615	0.98815	4.43373	4.07328			0.65	1.65471	1.47499	1.22224	1.90301	1.5386	1.85027
		0.7	1.90035	1.60472	2.92609	1.06643	3.76879	3.15844			0.7	1.64639	1.40574	1.21239	1.87741	1.64302	1.79087
		0.75	2.08219	1.26521	2.19681	0.8834	4.22032	3.46087			0.75	1.54162	1.57407	1.14001	2.01542	1.50401	1.85196
		0.8	1.1688	2.46806	2.26768	1.17907	4.97676	2.7668			0.8	1.81585	1.46188	1.29562	1.95292	1.57403	1.73988
		0.85	1.06669	2.38999	2.13573	0.76684	4.69679	3.65481			0.85	1.72748	1.51841	1.29582	2.04042	1.4246	1.74184
		0.9	0.98017	2.59738	2.09505	0.89949	4.45195	3.56855			0.9	1.65516	1.55872	1.27176	2.06665	1.43073	1.68979
		0.95	1.36213	2.39006	2.83796	0.87147	4.66965	3.6153			0.95	1.61109	1.63288	1.2207	2.05841	1.4479	1.82192
		1	1.46824	2.34023	2.08327	1.03799	4.84877	3.16524			1	1.65337	1.66133	1.2075	2.14893	1.44501	1.73358
		1.05	1.61137	1.89594	2.24852	1.02286	4.62168	3.81525			1.05	1.66569	1.5125	1.29061	2.14823	1.37317	1.89703
		1.1	1.59828	2.56461	2.72062	0.82371	4.57371	3.37729			1.1	1.65184	1.58627	1.29528	2.08912	1.46637	1.93911
		1.15	1.70417	2.68307	2.50657	0.81455	3.94103	3.52091			1.15	1.72473	1.56812	1.30565	2.01473	1.5089	1.93772
		1.2	1.44386	2.62899	2.82332	0.90044	5.03457	3.30374			1.2	1.82068	1.51788	1.33639	2.09703	1.50475	1.96523
		1.25	1.90314	2.68114	2.39701	1.02661	5.77743	2.67357			1.25	1.70426	1.60078	1.50091	2.06437	1.52492	1.96393
		1.3	1.81994	2.82518	2.74211	1.1114	5.88312	2.54106			1.3	1.79144	1.49095	1.52829	2.08644	1.65156	1.99047
		1.35	1.97352	2.0675	2.28487	1.02171	4.58083	3.28521			1.35	1.83661	1.43765	1.44345	2.08838	1.59178	1.91565
		1.4	2.66283	2.61569	2.49816	0.80205	6.29362	4.35263			1.4	1.99891	1.50544	1.38694	2.15402	1.50657	2.13409
		1.45	2.56855	2.42959	2.4152	0.88394	6.45979	3.44494			1.45	1.80343	1.4345	1.39895	2.1404	1.65277	2.11121
		1.5	2.69009	2.20839	2.32236	0.89752	6.13607	3.75227			1.5	1.84081	1.41707	1.48431	2.16377	1.72163	2.12054
		1.55	3.11052	2.14998	2.49596	1.14148	5.86952	3.54277			1.55	1.76872	1.61184	1.47686	2.17939	1.77094	2.21767
		1.6	3.12774	1.95193	2.50159	1.28337	6.83617	2.81767			1.6	1.7641	1.60676	1.38302	2.21664	1.77966	2.32849
		1.65	3.37919	2.08707	2.73392	1.16696	6.3412	3.65915			1.65	1.81699	1.60429	1.46797	2.13094	1.77364	2.35574
		1.7	2.85475	1.9383	2.41894	1.15427	6.36169	4.35657			1.7	1.92084	1.49015	1.40411	2.14048	1.80958	2.18116
		1.75	2.70934	2.17732	1.95786	1.38468	7.14782	4.52228			1.75	2.02415	1.48802	1.43902	2.18442	1.82706	2.16997
		1.8	2.84653	2.18783	2.28635	1.06565	6.25409	6.13819			1.8	2.07545	1.49621	1.44792	2.3193	1.85968	2.22859
		1.85	2.63076	2.49405	2.58732	1.11418	5.20164	4.78694			1.85	1.9612	1.5628	1.45882	2.24992	1.82543	2.18204
		1.9	3.01909	1.96225	3.35207	1.31647	6.13492	4.78805			1.9	1.89721	1.46165	1.47833	2.16053	1.77641	2.26809
		1.95	2.65705	2.39018	3.45638	1.06857	6.50374	4.39827			1.95	2.04406	1.53757	1.50116	2.13213	1.80141	2.14728
		2	2.50773	2.27262	3.2981	1.20197	6.62034	3.79523			2	2.02345	1.51941	1.476	2.07406	1.79295	2.17033
		2.05	2.42729	2.32086	3.66731	1.398	6.47024	5.02668			2.05	2.09528	1.59793	1.49625	2.07425	1.83628	2.16315
		2.1	2.33442	2.30328	4.22893	1.39507	7.17851	5.02745			2.1	2.09143	1.57141	1.46967	2.19089	1.84963	2.17351
		2.15	2.51912	2.31573	4.20949	1.39613	7.0058	4.4994			2.15	2.08533	1.58853	1.57188	2.12167	1.89889	2.2235
		2.2	2.47691	2.52779	4.43804	1.0462	6.98937	4.50004			2.2	2.18051	1.73033	1.531	2.07056	1.78487	2.16163
		2.25	2.06942	2.64223	4.72009	1.05451	7.37881	4.76136			2.25	2.32771	1.54705	1.56698	2.13233	1.95215	2.11585
		2.3	2.08346	2.92502	4.57679	1.2839	6.77836	4.45192			2.3	2.3259	1.52581	1.50903	2.10064	1.86698	2.18561
		2.35	2.19766	2.74106	4.5703	1.01269	7.33301	4.69012			2.35	2.31716	1.43674	1.61705	1.96654	1.95311	2.20028
		2.4	2.31797	2.84872	4.36831	1.10442	6.45866	4.20552			2.4	2.2599	1.42869	1.54147	2.0415	1.88538	2.13819
		2.45	2.01778	2.60695	4.57613	1.03807	6.98501	5.15654			2.45	2.27898	1.53544	1.52838	2.02355	1.97798	2.05492
		2.5	1.82062	2.72435	4.27822	0.88655	6.37611	4.45029			2.5	2.3308	1.49768	1.55977	2.09249	1.83534	2.12993
		2.55	2.09124	2.2635	3.96117	0.97723	5.82215	5.287			2.55	2.30088	1.60667	1.51203	2.18874	1.88427	2.09661
		2.6	2.34785	2.48418	3.92713	1.11327	6.802	4.76038			2.6	2.34306	1.66986	1.47696	2.14899	1.92033	2.10826
		2.65	2.28354	2.16588	4.36638	0.88767	6.23036	5.16845			2.65	2.35954	1.53451	1.43032	2.23882	1.9032	2.1105
		2.7	2.64459	2.68782	2.68261	0.8229	5.35787	5.32124			2.7	2.35765	1.55804	1.51597	2.13683	1.74624	2.20908
		2.75	2.49553	2.14069	3.31886	1.20634	6.46355	5.3557			2.75	2.36024	1.64684	1.51523	2.21129	1.85897	2.11459
		2.8	2.37933	2.09332	3.13092	1.06979	5.76482	4.19841			2.8	2.32856	1.53572	1.46496	2.29573	1.76267	2.1206
		2.85	2.70045	1.86399	3.44773	1.12336	5.3536	3.94627			2.85	2.33134	1.67606	1.50575	2.28935	1.71103	2.17022
		2.9	2.47109	2.27005	3.45132	1.03852	5.2488	4.66342			2.9	2.36817	1.61554	1.51588	2.23122	1.86763	2.09129
		2.95	2.66018	2.03412	3.52379	1.1438	5.07788	4.4154			2.95	2.41907	1.68997	1.54887	2.36445	1.79276	2.2032
		3	2.10144	2.0213	3.39547	1.22718	5.31284	4.7091			3	2.37224	1.5037	1.49061	2.27046	1.84999	2.08715
		3.05	2.155	1.90454	3.50648	1.15341	5.33549	4.54398			3.05	2.32938	1.52537	1.48995	2.22298	1.8509	2.11386
		3.1	2.11359	2.05855	3.22302	1.20682	5.21051	4.35122			3.1	2.37926	1.65713	1.54112	2.36204	1.86452	2.13866
		3.15	2.26888	2.35218	3.76059	1.20006	6.54401	4.21608			3.15	2.36525	1.74873	1.57432	2.27512	1.86994	2.13861
		3.2	1.77227	2.63779	3.76449	1.44906	6.66804	4.02687			3.2	2.26342	1.72722	1.63429	2.17047	1.81434	2.04636
		3.25	1.90267	2.56187	3.81456	1.22589	6.97443	4.52474			3.25	2.3204	1.82458	1.53722	2.14907	1.87149	2.17673
		3.3	2.40279	2.30802	3.77458	0.89583	6.92199	4.47817			3.3	2.37596	1.91466	1.42324	2.2569	1.77693	2.26757
		3.35	2.21861	2.06101	3.62283	0.88896	7.67964	3.99052			3.35	2.28998	1.73037	1.50373	2.42379	1.82723	2.25619
		3.4	2.17593	2.81951	3.2167	0.81095	7.04912	3.70133			3.4	2.27143	1.68677	1.6051	2.25278	1.96219	2.3402
		3.45	1.82339	2.46731	3.50868	1.0966	7.47969	4.15151			3.45	2.23002	1.65644	1.6324	2.14939	1.85181	2.21927
		3.5	2.04183	1.823	3.19033	1.08738	7.19742	3.89351			3.5	2.30631	1.61761	1.55066	2.2872	1.97808	2.25324
		3.55	1.96134	1.37275	3.30395	0.88547	7.46291	3.95954			3.55	2.30882	1.69003	1.60543	2.21942	2.01743	2.25257
		3.6	2.14728	2.05821	2.74164	0.95733	7.55225	4.28046			3.6	2.31609	1.75481	1.52544	2.29315	2.05495	2.36629
		3.65	2.11975	2.30704	2.39074	0.77446	6.97968	3.98659			3.65	2.38532	1.7904	1.56899	2.19213	2.06195	2.30049
		3.7	1.9297	2.31283	2.46949	0.90025	7.69763	4.10877			3.7	2.33372	1.76656	1.60912	2.14338	2.05376	2.25972
		3.75	2.09893	2.12828	2.68023	0.82657	7.23491	4.03032			3.75	2.3092	1.80934	1.50409	2.16037	2.08602	2.24907
		3.8	1.85119	1.30475	2.56743	0.90433	6.9013	3.71101			3.8	2.31681	1.85028	1.51882	2.16445	2.14765	2.28103
		3.85	1.75103	1.11175	2.31257	0.97978	6.5894	4.45474			3.85	2.35511	1.91872	1.47147	2.198	2.08827	2.30076
		3.9	1.80247	1.42976	2.64309	0.98782	7.25891	4.49479			3.9	2.29053	1.83179	1.48401	2.21004	2.16894	2.23093
		3.95	1.72662	1.35955	2.37311	0.81612	7.42675	4.00205			3.95	2.33256	1.68829	1.45765	2.19264	2.20255	2.2476
		4	2.03641	1.80443	2.48923	0.86799	7.61445	4.06597			4	2.3899	1.75509	1.48111	2.11437	2.2604	2.30929
		4.05	2.50394	1.55543	2.73356	0.84801	6.71947	3.96241			4.05	2.42869	1.78708	1.45283	2.05734	2.30221	2.37477
		4.1	2.30665	1.82182	2.83531	0.73229	6.96628	3.87482			4.1	2.36922	1.77387	1.42762	2.07807	2.41123	2.41338
		4.15	2.50305	1.81671	2.57696	0.83709	7.0417	3.78545			4.15	2.42001	1.92	1.44824	2.11166	2.32465	2.44608
		4.2	2.77644	2.0083	2.36449	0.80555	6.1813	4.19873			4.2	2.40445	1.83816	1.4829	2.22817	2.35654	2.52633
		4.25	3.01163	1.85721	3.0397	0.93925	7.25139	4.90576			4.25	2.60014	1.83968	1.48103	2.27079	2.27373	2.55994
		4.3	3.00619	2.17139	2.92087	1.02224	6.8828	4.61447			4.3	2.40275	1.89207	1.50636	2.30548	2.43499	2.56705
		4.35	2.69342	2.22303	2.37199	0.94431	7.3294	4.5235			4.35	2.41603	1.91254	1.44518	2.37656	2.43957	2.53309
		4.4	3.14342	2.01078	2.45332	0.86692	7.32956	4.43498			4.4	2.34753	1.79754	1.46238	2.3608	2.33639	2.57347
		4.45	3.30112	1.77136	2.7497	0.95315	7.2426	4.75545			4.45	2.34932	1.96096	1.50165	2.43951	2.31187	2.59267
		4.5	3.11934	2.24008	2.28654	0.8295	7.37701	4.24887			4.5	2.48154	1.86619	1.56771	2.39327	2.48642	2.55812
		4.55	3.25245	2.09901	2.30545	0.86596	7.09985	5.18633			4.55	2.45731	1.90961	1.501	2.5215	2.47923	2.51732
		4.6	3.17002	2.28824	3.12798	0.94068	7.26214	5.20995			4.6	2.49817	1.76456	1.49696	2.5851	2.37677	2.59639
		4.65	2.92203	1.96547	2.53885	1.09492	7.12563	4.91539			4.65	2.48332	1.84743	1.53185	2.46208	2.33646	2.41545
		4.7	2.82165	2.12591	2.55077	0.74805	7.05233	5.06008			4.7	2.51194	1.90914	1.55268	2.38332	2.30909	2.50005
		4.75	2.74196	2.37241	2.24929	0.69362	7.09798	5.30207			4.75	2.43912	1.91833	1.5831	2.38853	2.38721	2.42355
		4.8	2.35547	2.08768	2.87894	0.94365	6.36927	4.87452			4.8	2.58919	1.94423	1.51257	2.45616	2.43819	2.36782
		4.85	2.40829	1.9922	2.64068	0.8285	6.93778	5.58364			4.85	2.57055	1.98303	1.50823	2.48043	2.2769	2.37232
		4.9	2.66804	1.90912	2.95661	0.9008	6.56736	5.11298			4.9	2.51152	1.8114	1.51846	2.54571	2.40848	2.39112
		4.95	2.45915	1.89373	2.3766	0.78395	6.71437	4.77729			4.95	2.61892	1.80687	1.50467	2.47952	2.43181	2.42305
		5	2.57426	1.90069	2.70186	0.79211	7.55868	5.16307			5	2.53123	1.96397	1.46088	2.51008	2.49405	2.42828
		5.05	2.45035	1.94282	2.51616	0.81781	6.86	5.52612			5.05	2.50433	1.7724	1.44813	2.51436	2.40791	2.35456
		5.1	2.45257	1.96927	2.75407	0.952	6.10733	5.48054			5.1	2.56736	1.86921	1.50597	2.52863	2.40595	2.31941
		5.15	2.99776	2.06466	2.74175	0.95756	6.57693	5.34393			5.15	2.57695	1.83734	1.50471	2.47676	2.48044	2.4719
		5.2	2.61168	1.93441	2.85461	0.82816	7.16856	5.22479			5.2	2.50807	1.88623	1.49933	2.51141	2.48769	2.3495
		5.25	1.90999	1.92152	2.89993	0.75823	6.99948	5.77443			5.25	2.58986	1.89038	1.5479	2.4834	2.5297	2.19325
		5.3	2.0537	2.35574	2.70442	0.63256	7.42232	5.43346			5.3	2.50471	1.85939	1.6192	2.45351	2.4988	2.2742
		5.35	2.35895	2.23369	2.81203	0.79959	8.17558	5.84933			5.35	2.62534	1.77768	1.52734	2.53058	2.54792	2.34778
		5.4	2.48592	1.86679	2.71077	0.72557	8.24283	5.43912			5.4	2.54835	1.90242	1.50237	2.46499	2.46794	2.3238
		5.45	2.94769	1.85669	2.81851	0.76798	7.87172	5.35533			5.45	2.57339	1.77619	1.50924	2.44127	2.50694	2.52025
		5.5	3.09252	2.04751	2.54574	0.89832	7.85394	5.46951			5.5	2.57704	1.85228	1.54298	2.53873	2.37323	2.59707
		5.55	2.61238	1.96086	2.50159	0.74729	8.08771	4.71946			5.55	2.43106	1.92292	1.54005	2.60958	2.36906	2.49069
		5.6	2.2597	2.2711	2.5243	0.77789	8.21122	4.94245			5.6	2.53649	2.03053	1.51511	2.61256	2.46183	2.39038
		5.65	2.46013	2.14357	2.35169	0.70198	8.30203	4.93413			5.65	2.43022	1.94839	1.56013	2.51505	2.3703	2.45325
		5.7	3.68933	2.24355	2.64228	0.87546	7.98542	4.69451			5.7	2.53657	1.96985	1.48031	2.49174	2.36392	2.67233
		5.75	2.747	2.341	2.45133	0.94562	6.75756	5.4162			5.75	2.50275	1.87883	1.55512	2.47231	2.41796	2.45989
		5.8	2.76637	1.89375	2.80136	0.95991	7.53446	5.3328			5.8	2.54626	1.90495	1.51001	2.51161	2.2954	2.45596
		5.85	2.21095	1.9588	2.67508	0.78941	7.46991	4.48992			5.85	2.46251	1.94653	1.43644	2.50472	2.38383	2.42678
		5.9	2.97724	2.2139	2.46371	0.92711	7.04156	4.08831			5.9	2.5291	1.87821	1.53599	2.57301	2.28321	2.51416
		5.95	2.77245	2.08043	2.59124	0.84865	6.30852	4.33101			5.95	2.45436	1.89033	1.4813	2.57645	2.28527	2.41128
		6	3.22532	2.26202	3.05397	0.85144	6.57386	4.12042			6	2.30354	1.90954	1.55213	2.74143	2.26897	2.55936
		6.05	3.071	2.09784	3.18756	0.89705	7.21805	4.15023			6.05	2.35397	1.82603	1.55657	2.53314	2.30583	2.45884
		6.1	2.97624	2.12781	2.99624	1.0095	6.74366	4.4065			6.1	2.38773	1.9261	1.56265	2.64655	2.17125	2.49466
		6.15	3.28374	2.17955	2.91228	1.01044	7.14446	4.2078			6.15	2.41658	1.98031	1.45082	2.73008	2.28809	2.63089
		6.2	2.77018	2.74021	3.13574	0.99222	8.12351	4.29789			6.2	2.44687	2.09331	1.57634	2.72329	2.37715	2.52978
		6.25	2.85857	2.16446	3.36753	1.11486	8.24819	4.16122			6.25	2.3498	1.95241	1.55176	2.6354	2.35735	2.48372
		6.3	3.17322	2.11372	3.16357	1.06726	8.45378	4.66004			6.3	2.37504	1.99424	1.51966	2.61771	2.45949	2.50018
		6.35	3.14498	2.1231	3.23779	1.09584	7.80634	4.1765			6.35	2.48821	1.98404	1.51849	2.70559	2.42865	2.52469
		6.4	2.48253	2.10361	4.09021	1.28628	7.52883	4.47696			6.4	2.40949	1.91163	1.46946	2.60046	2.31985	2.41972
		6.45	2.17405	2.37522	3.80455	1.24252	8.28292	3.99648			6.45	2.38702	1.90757	1.49936	2.65859	2.32489	2.38812
		6.5	1.82972	2.18432	4.08411	1.10093	8.2858	4.41191			6.5	2.47157	1.92646	1.45072	2.63882	2.40613	2.22949
		6.55	1.55771	1.99554	3.88866	1.24299	8.0637	4.36712			6.55	2.44284	1.8897	1.4931	2.58374	2.40867	2.24317
		6.6	1.6037	2.40616	3.74418	1.11108	7.62167	4.59315			6.6	2.42933	1.7856	1.50565	2.61882	2.47167	2.22518
		6.65	1.47623	2.30034	3.89106	1.3588	7.5071	4.80944			6.65	2.47249	1.8894	1.43799	2.60258	2.40121	2.17792
		6.7	1.47633	2.33904	3.77609	1.57688	7.66004	5.08242			6.7	2.49471	1.90941	1.45461	2.67477	2.43063	2.08031
		6.75	1.7775	2.06808	3.72047	1.35394	8.4782	4.80449			6.75	2.4712	1.86008	1.4681	2.69717	2.42159	2.17347
		6.8	1.59614	2.17361	3.64495	1.23607	8.68615	5.0711			6.8	2.5571	1.9166	1.44496	2.6843	2.42218	2.35221
		6.85	1.63803	2.32809	3.49043	1.35565	8.75416	4.98962			6.85	2.55543	1.96128	1.47781	2.80582	2.40389	2.30731
		6.9	2.0217	2.5776	3.29512	1.34676	8.2353	4.39435			6.9	2.55348	1.90718	1.49273	2.81115	2.40606	2.45072
		6.95	1.66071	2.37419	3.3598	1.04953	7.91547	3.87535			6.95	2.50049	1.81207	1.51729	2.82751	2.41097	2.45437
		7	1.44453	2.17128	2.91667	1.09168	7.65982	3.97863			7	2.41378	1.82728	1.49953	2.615	2.35473	2.40737
		7.05	1.53862	2.20892	3.41225	1.14593	7.46309	3.86989			7.05	2.3909	1.86324	1.48628	2.67804	2.38718	2.51028
		7.1	1.68422	2.50655	2.84971	1.05628	8.00906	3.94033			7.1	2.48039	1.82009	1.5234	2.6349	2.33806	2.34211
		7.15	1.74039	2.44865	3.39661	1.63366	7.96255	4.03991			7.15	2.46129	1.79225	1.49466	2.69075	2.32576	2.34513
		7.2	1.56847	2.47494	3.40189	1.46536	8.02188	3.69064			7.2	2.44218	1.89947	1.51494	2.56476	2.38435	2.33524
		7.25	1.73141	2.10036	3.31735	1.48088	7.41312	3.87455			7.25	2.52036	1.83073	1.464	2.67739	2.325	2.2947
		7.3	1.9288	2.38268	3.71628	1.45772	7.74936	3.78988			7.3	2.49527	1.88796	1.54296	2.72962	2.4834	2.38701
		7.35	1.74017	2.03206	3.75653	1.53674	7.22399	4.02696			7.35	2.6173	1.84196	1.4923	2.84763	2.4593	2.32431
		7.4	1.67673	2.34906	3.41142	1.45726	6.83062	4.14748			7.4	2.53588	1.87377	1.52754	2.71272	2.58361	2.3739
		7.45	1.74668	1.9691	4.24306	1.40225	7.40625	4.78668			7.45	2.53171	1.93181	1.55848	2.66692	2.53114	2.38574
		7.5	1.81076	2.08546	3.96195	1.42252	6.69632	3.81219			7.5	2.47743	1.94065	1.55129	2.60273	2.47554	2.47351
		7.55	1.64437	2.61091	3.75263	1.2869	7.26282	4.85282			7.55	2.55615	1.88866	1.54075	2.61584	2.37156	2.40329
		7.6	1.72793	2.32962	3.88954	1.26379	6.76789	4.38887			7.6	2.40167	1.86343	1.52283	2.68148	2.42188	2.48504
		7.65	1.41427	2.37257	3.58908	1.42552	7.46566	4.09413			7.65	2.42965	1.81666	1.50618	2.45795	2.42329	2.36897
		7.7	1.54862	2.09939	4.24725	1.51561	6.62647	3.84649			7.7	2.45404	1.84825	1.48148	2.51346	2.48749	2.44512
		7.75	2.08893	2.0995	3.67867	1.68635	6.31837	4.42476			7.75	2.53491	2.00488	1.55929	2.47206	2.40988	2.46002
		7.8	2.22669	2.09819	3.7461	1.41591	6.98972	4.45475			7.8	2.48868	2.06703	1.52967	2.60003	2.40686	2.51609
		7.85	2.32487	1.98195	3.73131	1.66326	6.52613	3.90512			7.85	2.41091	1.90953	1.625	2.6013	2.47216	2.41661
		7.9	2.30534	2.12716	3.75193	1.63181	7.68966	3.36741			7.9	2.40567	1.91436	1.57326	2.63246	2.53397	2.46421
		7.95	2.08835	1.9778	3.67382	1.45259	7.90491	3.8854			7.95	2.56593	1.95282	1.51804	2.67628	2.55069	2.51001
		8	2.22236	2.01314	3.95756	1.43871	7.22429	4.03732			8	2.49176	2.07374	1.56726	2.50243	2.5531	2.55127
		8.05	1.85334	1.96771	3.75989	1.21169	7.16927	4.14453			8.05	2.51211	2.02695	1.58276	2.73143	2.41603	2.48811
		8.1	2.38969	2.01334	3.39874	1.03341	5.87556	4.22742			8.1	2.47742	2.01415	1.59264	2.79549	2.52478	2.46994
		8.15	2.37421	2.07186	3.60636	1.22781	6.00372	3.7271			8.15	2.48968	1.72319	1.60145	2.72453	2.41627	2.40452
		8.2	2.37477	1.89635	3.26443	1.31312	5.91946	4.06891			8.2	2.43761	1.72392	1.62606	2.94105	2.42538	2.50753
		8.25	2.52052	1.92225	3.6017	1.15275	5.72911	3.84578			8.25	2.39105	1.81282	1.60575	2.90166	2.45757	2.43248
		8.3	2.62785	2.02738	4.1709	1.04442	5.19269	3.91069			8.3	2.4794	1.66676	1.58521	2.84516	2.47936	2.55891
		8.35	2.81012	2.27105	3.71862	0.95947	6.57381	3.75062			8.35	2.41278	1.79056	1.6643	2.73119	2.47143	2.58392
		8.4	2.71512	2.11083	3.36432	0.74983	6.19689	4.34643			8.4	2.4583	1.74751	1.57401	2.66723	2.61149	2.54158
		8.45	2.47541	1.87229	3.42134	0.65318	6.28389	4.47677			8.45	2.50508	1.71763	1.50231	2.55834	2.67685	2.51438
		8.5	2.36991	2.2447	3.40658	0.66858	6.34409	4.51149			8.5	2.46251	1.72619	1.58028	2.54353	2.56274	2.53662
		8.55	2.26314	1.78812	3.35199	0.64602	7.20529	4.61826			8.55	2.49527	1.86016	1.53789	2.60784	2.39318	2.47928
		8.6	2.77555	2.05877	3.43862	1.22129	6.68297	4.94787			8.6	2.5917	2.06356	1.55353	2.50314	2.62185	2.55954
		8.65	2.64326	1.78982	3.73513	1.06983	5.65792	4.87317			8.65	2.58199	2.01306	1.56098	2.63119	2.6199	2.59826
		8.7	2.48193	1.97256	3.40199	1.01431	4.95017	4.63456			8.7	2.59084	1.98538	1.4898	2.6168	2.65056	2.46511
		8.75	2.73548	2.06029	3.35475	0.81433	5.84982	4.85989			8.75	2.61576	1.95877	1.48306	2.58247	2.57907	2.53833
		8.8	2.60024	2.0174	3.61166	0.67363	5.42257	5.15767			8.8	2.5775	2.05103	1.44228	2.4612	2.70354	2.53455
		8.85	2.53555	1.94162	3.26359	0.73492	6.07151	4.86785			8.85	2.61053	1.97338	1.44357	2.48046	2.56533	2.46083
		8.9	2.44501	1.9908	3.35986	0.76081	5.83759	4.85533			8.9	2.6453	1.97419	1.46688	2.56184	2.50339	2.4483
		8.95	2.59792	1.98801	3.39742	0.88264	6.51066	4.7539			8.95	2.61348	1.93665	1.45979	2.59023	2.56177	2.51288
		9	2.88724	1.97784	3.3657	0.58762	6.01539	5.10318			9	2.55644	1.98088	1.4288	2.66388	2.5834	2.51058
		9.05	2.59144	2.01483	3.26628	0.6169	6.01017	5.13906			9.05	2.71942	1.85405	1.51597	2.55429	2.55896	2.45812
		9.1	2.45725	1.83236	3.6229	0.70694	7.15393	5.64221			9.1	2.63184	1.85537	1.58826	2.54339	2.4787	2.50558
		9.15	2.34739	2.24575	3.43668	0.78112	6.64314	5.95085			9.15	2.74634	1.91444	1.57143	2.52196	2.48906	2.43211
		9.2	2.2115	1.95283	4.4063	0.82539	6.22194	5.6106			9.2	2.68396	1.94827	1.50093	2.51561	2.57173	2.53915
		9.25	2.44212	1.98906	3.99654	0.67626	6.24099	5.10995			9.25	2.59564	1.96449	1.53654	2.49182	2.56669	2.53349
		9.3	2.39983	2.05916	4.38943	0.85813	6.78222	5.04131			9.3	2.50822	2.05209	1.5278	2.51442	2.4395	2.47839
		9.35	2.32241	2.19482	3.82364	1.04943	6.60905	5.35726			9.35	2.54179	2.02233	1.66693	2.55843	2.4513	2.43607
		9.4	2.36017	1.98453	3.32262	1.03964	6.84876	5.48457			9.4	2.56927	1.91591	1.48138	2.65707	2.49897	2.45544
		9.45	2.47799	1.926	3.65276	0.74161	6.83854	5.60937			9.45	2.6046	1.77877	1.57319	2.58522	2.62995	2.3898
		9.5	2.54399	1.92736	3.62085	0.87472	7.17268	5.25382			9.5	2.60048	1.98271	1.49675	2.54822	2.55424	2.43818
		9.55	2.52372	2.11379	3.41756	0.86967	6.19447	6.45712			9.55	2.72883	2.14774	1.46458	2.45601	2.6141	2.46799
		9.6	2.38208	2.14779	3.28374	0.97247	6.47589	5.68769			9.6	2.64552	1.92469	1.4874	2.50519	2.48613	2.4394
		9.65	2.20806	2.23224	3.9072	1.09793	6.62258	5.76705			9.65	2.66386	2.00224	1.50998	2.51297	2.40069	2.39777
		9.7	1.91167	2.03432	3.65358	1.41939	6.83423	5.49786			9.7	2.58912	1.80677	1.43409	2.44626	2.46307	2.37101
		9.75	2.30134	2.33976	3.61744	1.27405	6.97371	5.2501			9.75	2.63874	2.08678	1.45846	2.48956	2.37736	2.41636
		9.8	2.48141	2.14991	3.67785	1.09263	7.33587	5.77381			9.8	2.62557	1.97328	1.48939	2.66541	2.41722	2.41716
		9.85	2.46551	2.20687	3.89776	1.1577	6.85025	5.36447			9.85	2.69305	1.89368	1.42778	2.53346	2.43193	2.41145
		9.9	2.24037	2.10964	3.60392	1.29118	8.14892	5.48235			9.9	2.58781	1.89526	1.46624	2.48085	2.40205	2.45094
		9.95	2.36217	2.00302	3.85764	1.16327	7.01118	3.60484			9.95	2.51171	1.97074	1.4489	2.56111	2.41155	2.51796
		10	2.14926	2.13606	3.47611	1.23857	7.08644	3.59469			10	2.46377	2.04787	1.43662	2.53997	2.34851	2.47344
		10.05	2.09465	1.95682	3.77023	1.28644	6.62923	3.88932			10.05	2.58617	1.9639	1.4764	2.67	2.35296	2.40814
		10.1	2.2739	2.14097	3.53263	1.68066	5.99562	3.51711			10.1	2.62391	1.97341	1.4666	2.67608	2.36229	2.47529
		10.15	2.45677	1.94905	3.12809	1.65774	7.59366	4.24944			10.15	2.5094	1.99445	1.4521	2.62292	2.38957	2.5041
		10.2	2.25433	2.0847	3.38796	1.6491	6.60833	3.6468			10.2	2.4502	2.05004	1.52078	2.67678	2.40982	2.49393
		10.25	2.34946	2.05975	2.70566	1.70953	6.69265	4.0351			10.25	2.53118	1.90648	1.52962	2.79938	2.34986	2.45644
		10.3	2.44826	2.05818	3.16497	1.66356	5.10976	3.92967			10.3	2.491	1.89564	1.60787	2.76785	2.26453	2.45662
		10.35	2.65345	2.08398	3.10296	1.68082	5.52106	3.89136			10.35	2.55288	2.16496	1.56321	2.82401	2.39977	2.43237
		10.4	2.3605	2.20226	3.45992	1.67349	4.90903	4.97183			10.4	2.69467	2.00537	1.58114	2.76086	2.32328	2.4603
		10.45	2.30587	2.57662	3.25687	1.61614	5.33844	5.36388			10.45	2.65221	1.9654	1.6511	2.80627	2.4141	2.41292
		10.5	1.83635	2.36919	3.61028	1.64334	5.29098	4.71726			10.5	2.70753	1.99109	1.61504	2.68423	2.43125	2.46157
		10.55	2.33289	2.1948	3.73749	1.82028	5.77928	4.89847			10.55	2.57311	1.97632	1.64855	2.73451	2.2725	2.45907
		10.6	2.48503	1.98798	3.60899	1.61912	5.95095	5.14522			10.6	2.58766	1.8987	1.55864	2.65057	2.37603	2.53126
		10.65	2.38118	2.49025	3.51068	1.78656	6.30602	5.31187			10.65	2.57885	1.79624	1.62151	2.63446	2.28803	2.51111
		10.7	2.50619	2.22322	3.31839	1.69721	5.80414	5.15746			10.7	2.66866	2.0285	1.62925	2.72148	2.26321	2.55035
		10.75	2.27261	2.60656	3.58491	1.55553	6.21135	5.23796			10.75	2.67882	1.85488	1.61688	2.81255	2.30083	2.50186
		10.8	2.55883	2.09389	3.58369	1.52398	5.87461	5.23945			10.8	2.67398	1.80918	1.56083	2.60989	2.35333	2.5245
		10.85	2.5178	1.87021	3.84586	1.70051	5.86224	6.14117			10.85	2.73416	1.83918	1.52906	2.68886	2.3822	2.60091
		10.9	2.26713	1.99932	3.98963	1.81885	5.79989	5.28753			10.9	2.59421	1.79023	1.58126	2.67915	2.45765	2.46189
		10.95	2.26346	2.34254	3.76279	1.72208	5.83025	5.98593			10.95	2.78003	1.71573	1.61342	2.58086	2.4079	2.54205
		11	2.23142	2.15135	3.51278	1.68188	5.84219	6.27645			11	2.66659	1.80456	1.598	2.67503	2.31251	2.43382
		11.05	2.30163	2.23868	3.78204	1.76209	5.4833	5.35659			11.05	2.61419	1.86157	1.63895	2.60106	2.26959	2.40692
		11.1	2.22834	2.17877	3.81067	1.67116	4.75609	5.85894			11.1	2.62963	1.95478	1.53989	2.69613	2.35462	2.39054
		11.15	2.71673	2.05173	3.67114	1.56093	4.76667	5.70846			11.15	2.67962	1.85066	1.62044	2.5429	2.32788	2.53029
		11.2	2.50112	1.86935	3.52855	1.57157	5.09351	5.56547			11.2	2.66299	1.92382	1.60618	2.68258	2.30512	2.45862
		11.25	2.32331	2.24792	3.56028	1.5377	5.55379	5.38914			11.25	2.67745	1.89012	1.53426	2.57129	2.25645	2.48802
		11.3	2.49438	2.29989	3.58354	1.27804	5.73654	5.44515			11.3	2.61488	1.87887	1.63527	2.73609	2.31967	2.55853
		11.35	2.01158	2.53697	3.52203	1.21832	5.48229	5.98583			11.35	2.701	1.88357	1.58468	2.7423	2.29822	2.48667
		11.4	2.28233	2.17886	3.61003	1.31768	5.92361	5.74352			11.4	2.75497	1.88106	1.61648	2.71691	2.19547	2.44894
		11.45	2.46678	2.05481	3.87629	1.21041	5.99901	5.77883			11.45	2.65403	1.95407	1.63652	2.65217	2.22527	2.51677
		11.5	2.39747	2.28602	3.93315	0.96289	6.42928	5.92418			11.5	2.52467	1.93044	1.58336	2.67579	2.28061	2.44255
		11.55	2.26373	1.82189	3.9219	0.864	6.88752	5.79939			11.55	2.72286	1.96283	1.58232	2.72419	2.20265	2.43877
		11.6	2.42766	1.97768	4.01778	0.82418	6.25472	5.60383			11.6	2.61378	2.0146	1.56345	2.65469	2.21812	2.40189
		11.65	2.50215	2.44622	4.34263	0.73802	6.69686	6.36471			11.65	2.74655	2.04186	1.57386	2.66018	2.18628	2.33686
		11.7	2.40127	2.60139	4.11279	0.9818	6.3593	6.78821			11.7	2.71779	1.83739	1.58554	2.66024	2.22298	2.38812
		11.75	2.5776	2.04526	3.50013	0.98915	5.94442	6.17828			11.75	2.66796	1.89663	1.57424	2.67582	2.24235	2.34354
		11.8	2.70341	2.36584	3.8262	1.20144	6.6002	6.65315			11.8	2.81777	2.08127	1.53774	2.69592	2.28634	2.36877
		11.85	2.57964	1.87847	3.8839	1.02903	5.99691	5.82534			11.85	2.77813	1.93615	1.54008	2.80376	2.36033	2.37066
		11.9	2.53857	2.00962	4.08694	1.12304	6.44722	5.31528			11.9	2.65442	1.89858	1.59428	2.73529	2.26601	2.33877
		11.95	2.61122	1.85798	4.32717	1.2251	6.39943	5.90384			11.95	2.67468	1.89306	1.56823	2.79073	2.28408	2.32244
		12	2.50894	2.05582	4.10622	1.29448	6.70739	5.68855			12	2.67619	1.93982	1.64115	2.74624	2.46115	2.37884
		12.05	2.57815	1.8687	4.10287	1.44967	6.79519	5.1022			12.05	2.6742	1.93958	1.61806	2.85702	2.36925	2.37076
		12.1	2.47433	2.53559	4.40932	1.26819	5.3834	4.41708			12.1	2.66636	1.82427	1.61613	2.69493	2.36938	2.40932
		12.15	2.44182	1.80374	4.4469	1.11552	6.27394	4.95572			12.15	2.74767	1.86685	1.57882	2.86894	2.40118	2.41216
		12.2	2.74453	2.098	3.90987	0.86097	6.2903	5.50375			12.2	2.69058	2.11141	1.54545	2.72858	2.32612	2.38135
		12.25	2.60331	2.53702	3.90853	0.79864	6.50093	5.85623			12.25	2.7841	1.98734	1.58519	2.80732	2.36675	2.33266
		12.3	2.67118	2.56134	4.09263	0.85755	6.05318	6.38018			12.3	2.69788	1.98795	1.63532	2.78824	2.23986	2.37268
		12.35	2.62497	2.6793	4.61614	1.17139	6.21759	6.0006			12.35	2.76562	2.16437	1.65464	2.79876	2.39897	2.40531
		12.4	2.5572	2.2748	4.33855	0.98125	6.8228	6.25094			12.4	2.73925	2.09429	1.60591	2.9454	2.31979	2.36287
		12.45	2.63161	2.05144	3.89772	1.04425	6.33707	6.31211			12.45	2.86544	2.04161	1.58494	2.82149	2.30187	2.39909
		12.5	2.76024	2.21764	3.72615	0.93677	5.82798	6.27486			12.5	2.82782	2.02895	1.59279	2.89806	2.34003	2.40561
		12.55	2.64591	2.34915	3.83537	0.89124	6.61773	6.2764			12.55	2.90172	2.03478	1.72055	2.86771	2.50384	2.41159
		12.6	2.60799	2.25353	3.47387	1.10129	5.6089	5.61029			12.6	2.83824	1.98366	1.76773	2.83057	2.38619	2.43688
		12.65	2.58036	2.07828	3.65995	0.91952	5.72316	6.76795			12.65	2.8868	1.94897	1.67456	2.78017	2.35547	2.42958
		12.7	2.66399	2.10064	3.61629	1.03907	5.37458	6.53466			12.7	2.8151	1.86607	1.69912	2.81953	2.45619	2.4805
		12.75	2.68375	1.9511	3.44757	0.79793	5.65121	6.30687			12.75	2.88963	1.85552	1.75342	2.85192	2.41305	2.52085
		12.8	2.66397	1.99165	3.30485	1.00989	6.00881	7.13785			12.8	3.00882	1.83472	1.69736	2.88021	2.46908	2.49336
		12.85	2.54344	2.05855	3.35813	0.89353	6.35258	6.57826			12.85	2.88581	1.98086	1.75647	2.83811	2.49007	2.50792
		12.9	2.46674	2.01854	3.54413	1.15881	5.83645	6.96374			12.9	2.95172	1.94029	1.72695	2.87658	2.50334	2.41843
		12.95	2.53941	2.13639	3.73294	1.10979	5.27315	6.87912			12.95	2.88526	1.9008	1.67605	2.72203	2.55507	2.44927
		13	2.65729	2.5188	4.03893	0.88667	5.63651	7.0412			13	2.87937	1.80406	1.6759	2.90726	2.52606	2.41005
		13.05	2.59108	2.07979	3.97751	0.97474	5.57844	7.00069			13.05	2.8107	1.757	1.62477	2.88113	2.52251	2.42763
		13.1	2.52719	2.20479	4.13104	0.86898	5.75295	7.15609			13.1	2.8976	1.791	1.59038	2.98477	2.43733	2.4605
		13.15	2.43887	2.13418	3.68376	1.19991	5.83658	7.93801			13.15	2.87413	1.90069	1.65645	2.96824	2.49417	2.45948
		13.2	2.48094	2.27269	3.48022	1.1019	6.30126	8.85773			13.2	2.97185	1.81628	1.57408	2.85629	2.49126	2.42379
		13.25	2.64262	2.03466	3.62488	0.87212	5.95399	8.25742			13.25	2.9384	1.88761	1.57455	2.84019	2.43953	2.49677
		13.3	2.44464	2.32525	3.3517	0.97706	5.63367	8.02396			13.3	2.99448	1.86853	1.58151	2.85738	2.46387	2.51523
		13.35	2.29308	1.98568	3.15115	1.04485	5.82354	8.01864			13.35	2.82805	1.84303	1.60744	2.82114	2.42663	2.47193
		13.4	2.14314	2.04918	3.45327	1.00237	6.07937	8.43226			13.4	2.93365	1.72127	1.56288	2.79962	2.37218	2.51551
		13.45	2.19432	2.06171	3.31973	0.92648	6.21531	8.23336			13.45	2.97612	1.96347	1.52707	2.78228	2.4374	2.48953
		13.5	2.0669	1.94701	3.37956	1.07152	5.90879	8.34373			13.5	2.88757	1.8385	1.58328	2.78611	2.40509	2.48915
		13.55	2.16407	2.13453	3.24626	1.43295	5.64588	8.70371			13.55	2.87542	1.86977	1.56745	2.82143	2.35384	2.57758
		13.6	2.15377	1.82878	3.33669	1.25172	5.76856	8.76477			13.6	2.94932	1.99206	1.52161	2.87753	2.43602	2.47815
		13.65	2.12332	1.85995	3.71199	1.26098	6.27594	8.33345			13.65	2.94553	1.77089	1.5526	2.90784	2.38969	2.50002
		13.7	2.19902	2.40879	3.46245	1.26323	5.34462	8.64431			13.7	2.97177	1.83857	1.55697	2.90428	2.37889	2.54794
		13.75	2.34202	2.25334	2.9957	1.10933	5.95836	8.24808			13.75	2.9615	1.80846	1.56302	2.90558	2.35787	2.50886
		13.8	2.32084	1.99323	3.08394	0.96407	5.0248	8.36945			13.8	2.98682	1.9448	1.48841	2.91788	2.35165	2.49302
		13.85	2.32323	2.16864	3.51384	1.04228	4.65693	8.03091			13.85	2.87763	1.74738	1.58859	2.7011	2.4068	2.41492
		13.9	2.39674	2.18431	3.29251	0.94988	5.83828	8.07125			13.9	2.91713	1.69746	1.53988	2.66565	2.58138	2.40582
		13.95	2.19018	1.95083	3.50725	1.11725	5.25238	8.4144			13.95	3.09184	1.8332	1.63125	2.74987	2.39006	2.3547
		14	2.2512	2.13111	3.90278	1.00218	6.39212	8.25679			14	2.9744	1.77212	1.64012	2.88323	2.47536	2.57527
		14.05	2.54234	2.18364	3.8819	1.1669	4.91228	8.26791			14.05	2.96321	1.77558	1.63713	2.85393	2.43633	2.57366
		14.1	2.46606	2.3589	3.99053	1.0947	5.70764	8.13514			14.1	2.9961	1.8628	1.61036	2.81556	2.34992	2.61828
		14.15	2.39493	2.47535	3.87211	1.1427	5.69045	8.34642			14.15	2.92061	1.78907	1.59934	2.79784	2.38634	2.58244
		14.2	2.35968	2.0317	3.5223	1.1845	6.30549	8.05677			14.2	2.87268	1.85074	1.63164	2.83799	2.32565	2.50761
		14.25	2.18968	2.14118	3.52139	1.08495	5.69944	8.16814			14.25	2.9329	1.88749	1.53882	2.66025	2.34332	2.5506
		14.3	2.16584	2.34624	3.58906	0.96188	5.35312	8.49883			14.3	2.97776	1.85114	1.63735	2.76412	2.37777	2.61979
		14.35	1.99557	1.83388	3.87697	1.13307	5.63207	8.24991			14.35	2.94207	1.91241	1.59548	2.65984	2.39711	2.46618
		14.4	2.18951	2.16622	3.91442	1.13521	5.48241	8.32751			14.4	2.99206	1.83273	1.67411	2.62246	2.401	2.55822
		14.45	2.3829	2.32798	3.93785	0.89393	5.88741	8.36894			14.45	2.93909	1.88835	1.66468	2.61379	2.39643	2.64172
		14.5	1.80331	2.39044	3.68774	0.85451	6.01554	7.60124			14.5	2.87496	2.06258	1.68145	2.66597	2.43025	2.5964
		14.55	2.00498	2.41279	3.93437	0.7498	5.88439	8.18859			14.55	2.90988	2.02056	1.71413	2.73021	2.41839	2.60804
		14.6	1.9699	2.40963	3.62625	0.71466	5.75362	7.47738			14.6	2.9749	1.99597	1.66461	2.68867	2.41688	2.57736
		14.65	2.00511	2.27783	3.64194	0.82063	6.3431	7.33034			14.65	2.88624	1.99176	1.72135	2.73828	2.4209	2.55631
		14.7	1.76697	2.2338	3.78532	0.94997	6.14694	7.59699			14.7	2.86682	1.92796	1.69165	2.815	2.36455	2.53444
		14.75	1.66872	2.41441	3.81976	0.99613	7.04458	7.27236			14.75	2.81999	1.91136	1.69548	2.80283	2.38276	2.56114
		14.8	1.66147	2.58336	3.93009	1.07501	6.7086	7.46648			14.8	2.90207	1.8422	1.72054	2.81059	2.30282	2.56076
		14.85	1.74021	2.43791	4.18103	1.03281	6.70669	7.64303			14.85	2.8483	1.89653	1.73387	2.78063	2.44038	2.53021
		14.9	1.77488	2.40037	3.99671	0.96643	5.95415	6.7444			14.9	2.81557	1.91019	1.67058	2.77973	2.3834	2.55781
		14.95	1.53586	2.10186	4.44342	0.98559	5.97785	6.88538			14.95	2.82403	2.01224	1.63869	2.84114	2.45121	2.42357
		15	1.55084	2.12839	4.01588	0.97213	5.86361	7.14331			15	2.89601	2.00446	1.6684	2.97346	2.40099	2.3953
		15.05	1.49352	2.46563	4.19587	1.07968	6.83564	7.65295			15.05	2.92119	1.91998	1.70348	2.74141	2.32806	2.4319
		15.1	1.65754	2.33677	4.22627	1.11163	6.58347	7.22536			15.1	2.87383	1.89072	1.69222	2.92985	2.38301	2.48736
		15.15	1.61643	2.07576	4.12773	1.16672	6.76298	7.25794			15.15	2.91272	1.99236	1.74354	2.83098	2.31753	2.49907
		15.2	1.58241	2.24572	3.85865	1.27411	7.56522	7.30191			15.2	2.87196	1.8838	1.68828	2.77474	2.32293	2.51474
		15.25	1.60568	2.0662	4.00078	1.1214	7.18237	7.29582			15.25	2.87766	1.90562	1.71346	2.84493	2.42043	2.42312
		15.3	1.69481	2.13588	4.03992	1.03974	6.54792	7.51174			15.3	2.85918	1.87338	1.6973	2.78105	2.43913	2.50632
		15.35	1.85969	2.03787	4.08592	0.95316	6.31751	7.90451			15.35	2.88049	1.92587	1.71455	2.79572	2.38146	2.61777
		15.4	1.8029	2.23418	3.60973	0.67524	5.72213	8.38254			15.4	3.04343	1.75427	1.75889	2.88987	2.48041	2.58426
		15.45	1.82061	2.25668	3.99497	0.84124	5.48316	8.00142			15.45	3.00387	1.77573	1.74135	2.84936	2.45205	2.62808
		15.5	1.70947	2.03647	3.5401	0.79248	5.85664	8.13388			15.5	2.97106	1.80811	1.73741	2.85794	2.42681	2.54574
		15.55	2.00244	2.09105	3.78008	0.74125	5.90487	8.16332			15.55	2.93939	1.86796	1.71834	3.03441	2.4752	2.61192
		15.6	2.03594	2.0719	3.85691	0.83024	6.46594	7.61899			15.6	2.85679	1.77046	1.73816	3.06173	2.49907	2.68933
		15.65	1.94857	1.92365	3.83709	0.92744	6.9569	8.02244			15.65	2.93416	1.85454	1.66668	3.06137	2.44658	2.62661
		15.7	2.01239	2.06176	4.06839	0.89086	6.81984	8.0121			15.7	2.9157	1.88346	1.71942	3.17137	2.40572	2.58511
		15.75	1.86636	2.33167	4.27824	0.85934	6.47737	7.99907			15.75	2.99588	1.88279	1.79837	3.05017	2.52107	2.5125
		15.8	1.89065	2.01478	4.22897	0.61975	6.26591	7.96842			15.8	2.98152	1.84196	1.70787	3.07509	2.42354	2.51187
		15.85	2.02923	2.19738	4.3115	0.7566	6.95173	7.86535			15.85	2.98277	1.87437	1.68616	3.14249	2.33666	2.52023
		15.9	1.81459	2.34094	3.99392	0.66743	6.66986	7.76841			15.9	2.9644	1.87129	1.71629	3.20477	2.39002	2.54208
		15.95	2.02745	2.26419	4.35785	0.61186	6.28866	7.91575			15.95	2.95825	1.9136	1.80422	3.24902	2.44094	2.58717
		16	2.0688	2.01965	4.41329	0.73986	6.77076	7.7039			16	2.87922	1.8799	1.74709	3.19371	2.3095	2.68256
		16.05	1.7953	2.02264	4.1227	0.73997	6.16694	8.10482			16.05	2.99998	1.78099	1.75304	3.13364	2.42698	2.5108
		16.1	1.6146	2.41179	4.47081	0.73803	6.8234	7.81185			16.1	2.90884	1.88939	1.77489	3.22209	2.3971	2.58178
		16.15	1.84484	2.00269	4.00001	0.69572	6.50222	8.77509			16.15	3.02034	1.87418	1.80759	3.24191	2.49086	2.63632
		16.2	1.83751	2.38331	4.30198	0.7409	6.57583	8.28104			16.2	2.94444	1.85455	1.76623	3.15723	2.44301	2.67358
		16.25	1.83439	2.33009	4.27063	1.00271	6.22782	8.37551			16.25	2.91987	1.89425	1.80108	3.03348	2.50486	2.60306
		16.3	1.80402	2.35835	4.10208	0.98482	6.11875	8.33421			16.3	2.91284	1.90743	1.73926	3.15655	2.46636	2.67517
		16.35	1.77469	2.21246	4.33503	0.85515	6.02934	8.19759			16.35	2.97049	1.90457	1.77236	3.16845	2.44662	2.65915
		16.4	1.7093	2.41671	3.75583	0.9473	6.62141	8.27658			16.4	3.00625	1.90345	1.76865	3.12108	2.47435	2.70765
		16.45	1.67743	2.21886	3.54847	1.09216	6.56433	8.94864			16.45	3.01539	1.98426	1.71231	3.11902	2.50181	2.74914
		16.5	1.76091	2.41525	3.94915	0.94839	6.46794	8.81476			16.5	3.03843	1.89494	1.67538	3.28918	2.46456	2.69646
		16.55	2.14692	2.23535	3.97376	1.0619	6.30406	9.08165			16.55	3.15658	1.9233	1.68743	3.11634	2.42326	2.7951
		16.6	2.28267	2.07395	3.84745	1.15481	6.55448	8.29363			16.6	2.95925	1.91453	1.6805	3.16172	2.45017	2.86626
		16.65	2.16222	2.46572	3.60842	0.93834	6.48637	9.03719			16.65	3.00432	1.87201	1.67695	3.17071	2.52585	2.77928
		16.7	2.34199	2.24831	3.57429	0.88559	6.35206	8.96474			16.7	3.11401	1.8637	1.64563	3.07189	2.48801	2.87784
		16.75	2.0658	2.45697	3.62547	0.80536	6.51184	8.33376			16.75	2.91463	1.84987	1.58584	3.25391	2.43181	2.80967
		16.8	2.30014	2.00882	3.66021	0.79666	6.86437	8.20513			16.8	2.93216	2.00516	1.6017	3.19013	2.49599	2.78408
		16.85	2.3828	2.04617	3.66753	0.92638	6.85053	8.22281			16.85	2.91361	1.91567	1.63594	3.1929	2.50921	2.8034
		16.9	2.37297	2.41788	3.87899	0.90075	6.43724	8.00013			16.9	2.91822	1.91808	1.64999	3.14036	2.47029	2.78885
		16.95	2.35882	2.58614	3.67529	0.78541	5.69479	8.37716			16.95	2.92755	1.91682	1.70109	3.22763	2.54617	2.77602
		17	2.44887	2.20496	3.875	0.75019	6.24197	8.16167			17	2.91707	1.86017	1.68701	3.05395	2.54506	2.68139
		17.05	2.51335	2.5338	3.81571	1.00106	7.06465	8.10077			17.05	2.86779	1.92189	1.70335	3.05635	2.54003	2.8358
		17.1	2.1991	2.95687	3.89985	0.76456	6.47028	8.18869			17.1	2.8841	1.96915	1.73858	3.01054	2.44146	2.67349
		17.15	2.22204	3.11762	3.65695	0.86973	6.47157	8.20004			17.15	2.81775	1.95585	1.76899	3.04511	2.46323	2.65433
		17.2	2.27118	2.59582	3.95111	0.89534	6.40994	8.27815			17.2	2.96011	2.01023	1.66352	3.02092	2.4704	2.70051
		17.25	2.24416	2.77922	3.84103	0.88035	5.86667	8.19961			17.25	2.96722	2.03583	1.63998	2.97409	2.43634	2.7332
		17.3	2.01948	2.66347	3.68086	0.99987	5.68773	8.29202			17.3	2.97786	1.92312	1.65234	3.04011	2.56391	2.6593
		17.35	2.16928	3.38037	3.64789	0.90712	6.31044	8.71758			17.35	2.97552	2.03146	1.79494	2.97723	2.56588	2.71905
		17.4	1.78167	2.96034	3.65737	0.84945	5.99385	8.62293			17.4	2.95339	2.01729	1.71691	3.04306	2.52598	2.69142
		17.45	2.08451	2.72597	3.71448	0.85381	6.08751	8.4662			17.45	2.9998	1.98632	1.68463	3.1662	2.50925	2.73064
		17.5	2.01109	2.27377	3.44389	0.89052	5.62286	8.43078			17.5	3.00942	2.04095	1.60389	3.06684	2.54939	2.73738
		17.55	2.19055	2.06604	3.70661	1.00824	6.39339	8.75746			17.55	3.02772	2.01256	1.58717	2.99101	2.60486	2.7491
		17.6	2.07357	2.33865	4.09842	1.21627	5.57651	8.67065			17.6	3.02991	1.92992	1.62642	3.04926	2.53183	2.66212
		17.65	2.15911	1.98235	3.35173	1.03127	5.9485	8.5079			17.65	3.06965	1.99155	1.57869	3.11271	2.54208	2.65961
		17.7	2.23473	2.07498	3.69564	1.09222	6.3716	8.7096			17.7	3.08798	2.06663	1.6146	3.22809	2.46989	2.72175
		17.75	2.423	2.09902	3.64128	1.04872	6.56551	8.86137			17.75	3.1371	1.98048	1.69378	3.28946	2.45279	2.71157
		17.8	2.20921	2.39872	3.87901	1.05161	6.43672	8.32445			17.8	2.98799	1.90587	1.63798	3.30852	2.54393	2.6551
		17.85	2.14017	2.56207	3.85905	1.02945	5.81285	8.3093			17.85	2.9123	1.95461	1.71712	3.17603	2.53065	2.73915
		17.9	2.3176	2.30763	3.7081	1.02233	5.3897	8.30819			17.9	2.97103	1.97195	1.63566	3.23343	2.56267	2.72853
		17.95	2.09611	2.17544	3.5517	1.20336	6.2795	8.18642			17.95	2.90456	2.01876	1.68732	3.28122	2.56344	2.73799
		18	1.94547	2.23306	3.50466	1.16386	6.4829	8.67509			18	3.01784	2.0841	1.69537	3.21159	2.64369	2.7069
		18.05	2.09492	2.02836	3.40726	1.19948	6.82585	8.2734			18.05	3.05093	2.05964	1.66557	3.29228	2.61996	2.63944
		18.1	1.97759	1.52913	3.95339	1.1658	7.11249	8.61291			18.1	2.98287	1.90621	1.65068	3.08562	2.65304	2.61576
		18.15	2.06642	1.7862	3.56317	0.95939	6.9704	8.90659			18.15	2.97605	2.08965	1.5642	3.2697	2.60009	2.5533
		18.2	1.917	1.35359	3.4076	1.15925	6.40095	9.52568			18.2	3.07094	2.06491	1.5782	3.20068	2.63552	2.6307
		18.25	2.08632	1.53735	3.48717	1.07384	6.35371	9.21283			18.25	3.12615	2.01075	1.59478	3.24898	2.67104	2.59616
		18.3	1.93482	1.89848	3.40816	1.30746	5.67599	8.70025			18.3	3.09341	1.95128	1.61094	3.21709	2.78389	2.54568
		18.35	1.83773	1.90636	3.71701	1.22421	6.55046	9.01869			18.35	2.96545	2.03295	1.6321	3.08775	2.60463	2.5974
		18.4	1.78323	1.93623	3.75325	1.28129	6.33072	8.5291			18.4	2.99778	1.93923	1.6582	3.21348	2.60829	2.68839
		18.45	1.80304	1.89816	3.61206	1.255	6.25065	8.39611			18.45	2.99011	1.91126	1.6315	3.20589	2.49161	2.54301
		18.5	1.86691	1.74064	3.60435	1.24695	6.28058	8.4237			18.5	2.97523	1.9919	1.68648	3.15686	2.47435	2.52903
		18.55	1.8117	1.76537	3.67743	1.35969	6.51687	8.54929			18.55	2.97875	2.03529	1.68408	3.20821	2.55111	2.50323
		18.6	1.66393	1.94933	3.72665	1.33756	6.15043	8.59266			18.6	3.00049	2.04037	1.71828	3.28031	2.5866	2.55669
		18.65	1.85584	1.80976	3.80098	1.44962	6.27915	8.12914			18.65	2.89415	2.16876	1.66105	3.12694	2.55869	2.5826
		18.7	2.1587	2.4026	3.86952	1.05199	6.79774	8.14589			18.7	2.98933	2.07892	1.64921	3.15381	2.55968	2.53918
		18.75	2.01375	1.92451	3.56868	1.19785	5.95976	8.02958			18.75	2.96534	2.092	1.6621	3.0849	2.55559	2.57325
		18.8	2.08943	2.1355	3.31478	1.22837	5.63955	7.76702			18.8	2.81025	2.03895	1.72917	3.1973	2.54722	2.62392
		18.85	1.82286	1.79244	3.41479	1.0841	5.85955	8.26615			18.85	2.86739	2.00555	1.73508	3.1069	2.58779	2.65117
		18.9	2.1179	1.78384	3.56165	1.26167	4.67076	7.71512			18.9	2.96434	2.16128	1.70164	3.16107	2.52897	2.71599
		18.95	2.29067	1.47496	3.93333	1.19306	5.09448	8.16387			18.95	2.92605	2.01706	1.66262	3.35921	2.53306	2.66388
		19	2.11463	1.81469	3.67512	1.197	4.94775	8.50248			19	2.98676	2.04774	1.75975	3.26393	2.51523	2.65768
		19.05	2.25652	1.83819	3.46	1.08502	5.24065	8.29172			19.05	2.95608	2.04725	1.69128	3.22425	2.51028	2.66213
		19.1	2.15702	1.74511	3.74986	1.29302	5.41343	8.92821			19.1	2.99523	1.99625	1.71897	3.18036	2.50705	2.61815
		19.15	2.05704	1.62505	3.35747	1.2665	5.42392	8.30843			19.15	2.90938	2.02884	1.63199	3.19403	2.5846	2.61223
		19.2	2.17956	1.72951	3.48152	1.25144	5.27673	8.03937			19.2	2.96605	1.85668	1.58527	3.14308	2.52824	2.65761
		19.25	2.03803	1.67181	3.58088	1.20541	5.19978	8.57976			19.25	2.88647	2.00256	1.62232	3.10341	2.56328	2.50661
		19.3	2.1746	1.75977	3.44292	1.23264	5.75362	7.86471			19.3	2.81604	1.98004	1.6774	3.10539	2.59454	2.60421
		19.35	2.18113	1.96786	3.1125	1.32517	5.51228	8.73506			19.35	2.99139	2.10475	1.63448	3.07394	2.56508	2.50934
		19.4	2.19483	1.85542	3.10884	1.32793	5.77805	8.46149			19.4	3.03048	2.07916	1.63276	3.25762	2.5842	2.49415
		19.45	2.24533	1.48871	3.25634	1.3262	5.24011	8.56025			19.45	3.05366	2.00307	1.67759	3.23561	2.54108	2.58054
		19.5	2.25418	1.77563	3.1635	1.36591	5.96303	8.8561			19.5	3.02114	2.04133	1.6948	3.11018	2.63774	2.63055
		19.55	2.13529	1.9777	3.20764	1.15286	5.50297	9.00675			19.55	3.04438	1.90768	1.68252	3.18342	2.56568	2.56892
		19.6	2.2114	1.65964	2.9167	1.14723	5.97877	8.60679			19.6	3.11664	1.99763	1.67566	3.15316	2.58165	2.5569
		19.65	2.13925	1.76081	3.17874	1.21707	5.95629	8.59005			19.65	3.05195	2.06661	1.64658	3.25241	2.70669	2.56715
		19.7	2.03543	1.70177	3.86416	1.40498	6.47466	8.62428			19.7	3.02375	2.04769	1.70182	3.19447	2.67181	2.5822
		19.75	2.12105	1.55955	3.69914	1.31399	6.19877	8.64538			19.75	3.08028	2.06535	1.67154	3.14994	2.66559	2.62918
		19.8	2.00091	1.90026	3.76772	1.29302	6.71433	8.31846			19.8	3.1226	2.11077	1.64976	3.24246	2.55492	2.5979
		19.85	2.02561	1.94639	2.88704	1.34342	6.73648	8.35778			19.85	2.97943	2.09816	1.64061	3.27461	2.70293	2.67213
		19.9	2.01493	1.72109	3.28619	1.23342	6.11684	8.35016			19.9	3.01646	1.98529	1.6402	3.18477	2.68676	2.5308
		19.95	2.02456	1.60894	3.30426	1.24973	6.04522	8.17636			19.95	2.91117	2.03557	1.66668	3.09333	2.76768	2.57779
		20	2.15993	1.85968	3.33813	1.1412	5.86542	8.27937			20	3.0234	1.95983	1.64928	3.04471	2.66986	2.51229
		20.05	2.2478	1.71467	2.82357	1.20196	6.00428	8.54445			20.05	2.94699	2.06843	1.62914	3.08607	2.77943	2.60679
		20.1	2.20718	1.95206	3.21677	1.26425	5.8266	7.99216			20.1	2.95527	2.03434	1.68412	3.10803	2.5681	2.61194
		20.15	2.1262	1.87388	3.15377	1.24945	6.2736	8.1933			20.15	3.00326	2.05391	1.7404	3.16148	2.76381	2.68622
		20.2	1.91014	2.0166	3.33045	1.25602	6.26975	8.29391			20.2	2.95367	2.0818	1.69076	3.32623	2.63884	2.55382
		20.25	2.11495	2.08087	3.12025	1.28347	6.39716	8.35389			20.25	3.08012	2.02956	1.77663	3.22917	2.64465	2.602
		20.3	2.25476	1.50454	2.77592	1.32797	6.20798	8.42667			20.3	2.99985	2.07623	1.70652	3.26479	2.56826	2.80592
		20.35	1.94913	1.47089	2.49445	1.3199	6.28087	7.93974			20.35	2.99391	2.07523	1.63668	3.15292	2.63873	2.69566
		20.4	2.07015	1.81616	2.6435	1.26233	5.70901	7.82134			20.4	3.00684	2.01903	1.70572	3.20331	2.59396	2.67528
		20.45	2.10361	1.67229	2.92791	1.30027	6.10013	8.02926			20.45	2.98339	2.03125	1.76733	2.95158	2.66541	2.63737
		20.5	1.94114	1.57134	2.61421	1.31837	6.22912	8.15916			20.5	3.0507	2.02274	1.6064	3.02823	2.71049	2.67426
		20.55	2.05618	1.5904	2.62512	1.33209	6.17657	8.35938			20.55	2.92738	2.01733	1.5779	3.06482	2.67128	2.69265
		20.6	2.09811	2.05989	2.41566	1.28381	6.71947	7.99397			20.6	2.98687	2.05004	1.68043	3.21824	2.63876	2.71631
		20.65	2.16649	2.444	2.6758	1.28533	5.82451	8.19287			20.65	2.98224	2.10026	1.76105	3.26059	2.60252	2.62177
		20.7	2.09595	2.52065	2.44122	1.29337	6.09508	8.07511			20.7	3.00951	2.02072	1.65294	3.18165	2.63793	2.65195
		20.75	2.06855	2.78149	2.42019	1.40637	5.79564	8.65462			20.75	3.09322	2.05828	1.69939	3.11051	2.70245	2.64558
		20.8	1.78884	2.8893	2.65132	1.24302	6.26342	8.28216			20.8	3.01978	1.99116	1.77503	3.0319	2.67054	2.60491
		20.85	1.79613	2.95186	2.374	1.26	6.76315	8.21143			20.85	2.99642	1.94437	1.74404	2.92047	2.72551	2.55821
		20.9	1.92042	3.3657	2.56003	1.31356	6.33489	7.79171			20.9	2.8865	1.99979	1.77874	2.95753	2.73628	2.49852
		20.95	1.89542	2.50654	2.39296	1.3007	6.56177	8.26992			20.95	3.07512	2.04161	1.6739	2.97599	2.83434	2.58917
		21	1.79245	2.98875	2.72722	1.15481	6.80405	8.16564			21	2.97	2.03704	1.64947	3.0754	2.74706	2.51491
		21.05	1.82243	3.43038	2.39358	1.21334	6.51389	7.52808			21.05	2.93337	2.08543	1.71386	3.04303	2.76531	2.55671
		21.1	1.65095	3.29327	2.68886	1.03091	6.77187	7.76226			21.1	2.93151	2.06126	1.75582	3.18548	2.7476	2.58557
		21.15	1.95759	3.03031	3.02248	1.16524	6.13311	7.7059			21.15	2.92128	2.04456	1.69555	3.28516	2.75324	2.53618
		21.2	2.00666	2.99775	2.47092	1.27327	6.23205	7.82701			21.2	3.01569	2.01211	1.63952	3.1915	2.7265	2.58636
		21.25	1.97475	2.86606	2.51374	1.23457	6.92743	7.31382			21.25	2.92078	2.08084	1.65493	3.2743	2.8017	2.59424
		21.3	1.9637	2.72575	2.4945	1.30801	6.31931	8.04247			21.3	2.95441	2.02773	1.67245	3.18981	2.82266	2.64132
		21.35	1.96801	2.81471	2.4643	1.20822	6.25992	8.12939			21.35	3.02771	2.0138	1.71405	3.05363	2.8094	2.66866
		21.4	2.02594	2.77422	2.88492	1.34173	6.71555	8.21406			21.4	3.05242	1.99145	1.6262	3.15041	2.79764	2.69535
		21.45	2.06907	1.73335	2.80623	1.28251	6.95122	8.12679			21.45	3.12753	2.03851	1.51634	3.13628	2.88831	2.63409
		21.5	1.97229	1.75265	2.91359	1.22059	6.62225	8.46325			21.5	3.05152	1.95975	1.57775	3.10814	2.8726	2.71343
		21.55	1.89187	2.22864	2.21204	1.2605	7.06177	8.46953			21.55	3.06595	2.03365	1.64227	3.03997	2.80211	2.64481
		21.6	1.99709	1.56878	2.33074	1.26626	6.72975	7.88759			21.6	3.09316	2.13389	1.61105	3.01074	2.9268	2.66284
		21.65	2.15915	1.67817	2.30113	1.27813	7.11057	7.9027			21.65	3.06898	2.18447	1.57136	2.97501	2.89272	2.61838
		21.7	1.97058	2.26072	2.44206	1.19532	7.38674	8.27907			21.7	3.05733	2.04908	1.63323	3.07035	2.8658	2.63545
		21.75	1.94722	2.04269	2.35126	1.26366	7.42564	7.90589			21.75	3.11174	2.0896	1.68137	3.18663	2.89439	2.63466
		21.8	2.0002	1.82199	2.45005	1.22943	7.16197	8.04845			21.8	3.03212	2.20505	1.58518	3.07161	2.7827	2.65141
		21.85	1.96569	2.24401	2.36044	1.20598	7.18971	8.04561			21.85	3.11456	2.12464	1.61013	3.12264	2.71006	2.69955
		21.9	2.0364	2.85651	2.92654	1.25684	7.13802	7.28306			21.9	3.12933	2.02185	1.59369	3.07388	2.85859	2.74603
		21.95	2.12214	3.03543	2.68845	1.28868	6.68839	7.6552			21.95	3.1002	2.06219	1.65299	3.09584	2.87212	2.67484
		22	2.03086	2.51579	2.76559	1.26079	7.2375	8.16606			22	3.12209	2.06111	1.62368	3.15547	2.89043	2.63074
		22.05	2.11886	1.99112	3.16873	1.20736	7.14095	7.91311			22.05	3.0192	2.09004	1.63513	3.19191	2.76866	2.61894
		22.1	2.07452	2.04699	2.94184	1.21523	7.06316	6.8419			22.1	3.03636	2.05328	1.591	3.04417	2.88501	2.68707
		22.15	2.04501	2.0533	2.27836	1.21849	5.75825	7.79447			22.15	3.10727	2.0785	1.61419	3.10856	2.80056	2.63501
		22.2	2.0661	1.84982	2.50661	1.27683	5.76653	8.24528			22.2	3.08184	2.08865	1.57242	3.28801	2.90165	2.75613
		22.25	2.15774	1.32354	2.76209	1.26674	6.19354	8.40368			22.25	3.06691	2.0496	1.62939	3.16747	2.81848	2.64964
		22.3	2.15951	1.53565	2.23339	1.19661	6.03093	8.00146			22.3	2.9612	2.0948	1.57914	3.37475	2.78273	2.79966
		22.35	1.81871	1.65402	3.57832	1.21812	7.06027	7.83004			22.35	2.9038	2.00426	1.63703	3.18166	2.83187	2.7608
		22.4	2.15118	1.60975	4.22203	1.26564	6.45444	8.47981			22.4	2.89996	2.07125	1.63119	3.25059	2.82656	2.74367
		22.45	1.95145	1.684	3.86517	1.22759	7.09574	8.04757			22.45	2.81409	2.1398	1.62001	3.28216	2.89341	2.64955
		22.5	2.01758	1.66217	3.79018	1.24481	6.06838	8.14691			22.5	2.90532	2.02643	1.63487	3.30787	2.87611	2.61686
		22.55	2.0083	1.92075	3.6187	1.26125	6.46163	8.2507			22.55	2.9323	2.10495	1.64752	3.42115	2.8829	2.57275
		22.6	1.99677	1.76842	3.89635	1.33388	6.40909	7.9296			22.6	2.96422	2.09754	1.57363	3.28871	2.88699	2.62692
		22.65	2.10075	1.58623	3.93984	1.36801	6.35515	7.03587			22.65	2.78812	2.02937	1.61834	3.24279	2.88524	2.56782
		22.7	2.04202	1.72957	3.81812	1.28343	7.60486	6.98223			22.7	2.92209	2.03218	1.61417	3.312	2.87181	2.51675
		22.75	2.05959	1.64575	4.02739	1.27887	7.328	7.90346			22.75	2.97991	2.0188	1.61129	3.43849	2.88136	2.66177
		22.8	2.05363	1.54729	3.77949	1.24885	7.16932	7.66848			22.8	2.92664	1.94578	1.5918	3.45938	2.85926	2.50991
		22.85	2.10478	1.95691	3.75585	1.28352	7.34178	7.11201			22.85	2.93072	1.96884	1.65766	3.31198	2.81031	2.64178
		22.9	1.90882	1.84872	3.67503	1.16442	7.66046	8.23591			22.9	2.99985	1.92945	1.60662	3.19315	2.84587	2.47657
		22.95	1.98304	1.73408	4.01068	1.25185	7.22953	7.81852			22.95	2.97325	1.84771	1.58551	3.23081	2.96061	2.55603
		23	2.03444	1.58732	3.54008	1.18308	7.25493	7.36377			23	2.84456	1.98004	1.62931	3.33543	2.8746	2.61348
		23.05	2.19055	1.8165	3.6356	1.22485	7.14923	7.60501			23.05	2.76472	2.00738	1.60434	3.32139	2.87588	2.52958
		23.1	1.97544	1.83652	3.40704	1.17361	6.86123	7.60884			23.1	2.8247	1.87629	1.64515	3.33834	2.88531	2.51949
		23.15	2.04946	1.95603	4.07209	1.21025	6.17664	6.92373			23.15	2.79008	1.89644	1.53279	3.29279	2.87272	2.5313
		23.2	2.07897	2.42894	3.90308	1.19437	6.65861	7.91428			23.2	2.90541	2.03056	1.61003	3.16771	2.88117	2.52496
		23.25	2.09708	2.47594	4.32295	1.02005	6.85192	8.86734			23.25	3.04802	2.13069	1.58299	3.1403	2.84796	2.58169
		23.3	1.97405	2.38385	4.24743	1.1614	6.57496	7.8819			23.3	2.84601	2.11128	1.60188	3.23002	2.87638	2.63077
		23.35	1.93115	2.42349	4.12537	1.2048	7.37092	7.71082			23.35	2.96172	2.05148	1.61626	3.30341	2.84385	2.52162
		23.4	2.10348	2.66105	3.98562	1.20252	6.79744	7.96053			23.4	2.95069	2.17656	1.63491	3.09375	2.92009	2.61851
		23.45	2.02786	2.39421	3.54265	1.13499	6.46669	7.5757			23.45	2.94834	2.22189	1.6389	3.14467	2.78892	2.54114
		23.5	2.04309	2.39068	3.8293	1.09328	5.99702	7.89045			23.5	2.95045	2.21516	1.55258	3.19745	2.8211	2.54175
		23.55	1.95792	2.72568	3.26861	1.1437	6.56814	7.77431			23.55	2.97268	2.1378	1.6206	3.15948	2.8547	2.56298
		23.6	2.09898	2.68446	3.57682	1.10618	6.53761	8.02612			23.6	2.95744	2.13539	1.6903	3.22571	2.87091	2.48253
		23.65	2.07032	2.50866	3.42393	1.24066	5.84621	8.2024			23.65	2.91907	2.0594	1.70763	3.08188	2.82895	2.52262
		23.7	2.14639	2.22743	3.57692	1.23035	6.54272	7.63719			23.7	2.82127	2.01848	1.65909	3.15076	2.90735	2.63654
		23.75	2.1299	2.4204	3.53623	1.2794	7.00312	7.23508			23.75	2.81942	2.03536	1.73224	3.14233	2.88026	2.74908
		23.8	2.0783	2.32634	3.59735	1.16939	6.11301	7.84432			23.8	2.84712	2.08089	1.75211	3.1628	2.93633	2.60089
		23.85	2.09084	2.30532	3.76198	1.11331	6.01663	7.90293			23.85	2.8338	1.94224	1.75566	3.16957	2.84815	2.64088
		23.9	2.17935	2.28705	3.46692	1.1803	5.50631	8.64372			23.9	2.85089	2.02326	1.79041	3.16051	2.86456	2.67455
		23.95	2.03408	2.3103	3.3969	1.4758	4.88162	8.79439			23.95	2.99639	1.99573	1.82127	3.13673	2.94814	2.69
		24	2.00127	2.1572	3.60196	1.41531	5.24034	8.15646			24	2.87847	1.97681	1.71424	3.12347	2.95626	2.63863
		24.05	2.03986	2.19965	3.80895	1.23246	5.07537	7.86522			24.05	2.88237	2.0393	1.7574	3.0944	2.89758	2.58329
		24.1	2.11511	1.66784	3.68799	1.17892	5.371	8.16329			24.1	2.87827	1.94807	1.70114	3.13767	2.93915	2.69235
		24.15	2.30815	1.92011	3.6709	1.38363	5.16658	8.96603			24.15	3.01397	2.03786	1.64495	3.10089	2.91492	2.67122
		24.2	2.15834	1.91969	3.50299	1.13437	5.13495	8.56514			24.2	2.96299	2.00616	1.65837	3.04615	2.936	2.58412
		24.25	2.30942	1.56853	3.71587	1.22838	5.60621	7.76265			24.25	2.85909	2.03687	1.60763	3.24879	2.96766	2.65675
		24.3	2.25709	2.01307	3.41364	1.07095	5.81988	8.03468			24.3	2.98413	2.23105	1.62989	3.09232	3.04178	2.67984
		24.35	2.37234	1.9179	3.83393	1.20443	5.58877	7.44221			24.35	2.89885	2.01466	1.60333	3.21738	2.96072	2.60616
		24.4	2.20891	2.45357	3.43571	1.19648	5.34436	7.17663			24.4	2.89214	2.09959	1.63672	3.20316	2.97924	2.68401
		24.45	2.09904	2.2568	3.70081	1.07531	4.65979	7.73332			24.45	2.97221	2.13519	1.62351	3.29171	3.02879	2.65344
		24.5	2.18016	2.54386	3.26613	1.25334	5.14503	8.37064			24.5	3.09158	2.0975	1.76767	3.22187	3.01367	2.66592
		24.55	2.03347	2.32928	4.15963	1.23456	6.20524	7.94992			24.55	3.03314	2.10404	1.6703	3.35173	2.91319	2.65703
		24.6	1.97537	2.31964	3.7878	1.12024	6.28142	8.22833			24.6	2.9262	2.09569	1.61949	3.21358	2.89811	2.61719
		24.65	2.06471	2.5833	3.45066	1.13587	5.19012	7.02464			24.65	2.91697	2.11049	1.65059	3.24347	2.94815	2.64022
		24.7	2.16176	2.43437	3.73841	1.15827	5.47456	7.27506			24.7	3.00871	1.92626	1.65728	3.26714	2.94153	2.61252
		24.75	2.11258	2.10458	3.37189	1.22656	5.45791	7.11223			24.75	2.97757	2.03594	1.60704	3.3698	2.99684	2.73175
		24.8	2.04409	1.93957	3.69916	1.1215	5.92109	7.32684			24.8	3.04411	2.23707	1.55694	3.38926	2.99156	2.68962
		24.85	2.02523	2.00347	3.36408	1.09906	5.54256	7.3059			24.85	3.01214	2.27559	1.60994	3.38397	2.97903	2.70316
		24.9	2.08486	2.54754	3.25702	1.27396	5.47251	6.82427			24.9	2.97285	2.11815	1.65783	3.4057	2.97631	2.76777
		24.95	1.93213	2.63075	3.56254	1.27776	5.2304	7.16216			24.95	3.0139	2.04194	1.67299	3.34677	2.98836	2.61781
		25	2.03211	2.88563	3.80823	1.1923	5.12887	7.63556			25	2.9997	2.07275	1.75982	3.39325	3.17167	2.61488
		25.05	2.00865	2.3319	3.57595	1.41887	4.61462	7.45197			25.05	3.06652	2.05948	1.59116	3.36073	3.05275	2.60912
		25.1	1.94587	2.2168	3.676	1.55026	5.44587	7.60708			25.1	2.94996	2.03795	1.61353	3.33081	3.04277	2.64415
		25.15	2.03859	2.04004	4.01943	1.4834	4.94967	7.52784			25.15	2.90242	2.11164	1.57824	3.23318	3.11165	2.70182
		25.2	2.10127	2.01214	3.85334	1.4801	5.22119	7.71408			25.2	2.93688	2.06827	1.59043	3.25354	3.23698	2.63476
		25.25	2.20922	2.29429	3.6208	1.52165	5.29623	7.42198			25.25	2.98415	2.03893	1.64049	3.31957	3.09612	2.71874
		25.3	2.29914	1.91637	3.77246	1.5662	5.69683	7.40733			25.3	2.98621	2.02541	1.65896	3.42219	3.04754	2.77853
		25.35	2.36579	1.88421	3.30486	1.52209	6.06037	8.03594			25.35	3.03105	2.08884	1.64419	3.22954	3.03899	2.73679
		25.4	2.34064	2.03256	3.50967	1.47663	5.41143	7.64725			25.4	2.97726	2.06799	1.56399	3.32083	2.97403	2.70417
		25.45	2.18384	2.33284	3.85768	1.48343	5.6101	7.43283			25.45	2.94908	2.09513	1.59575	3.25706	2.97082	2.68419
		25.5	2.21746	2.36382	3.52235	1.33831	5.88678	7.74339			25.5	2.88171	2.14242	1.58425	3.33739	3.04359	2.59132
		25.55	2.22292	2.45898	3.6693	1.42583	6.00098	7.84778			25.55	2.94273	2.22381	1.58543	3.38438	2.90435	2.59709
		25.6	2.36606	2.14305	3.29039	1.42149	6.33189	8.28493			25.6	2.9183	2.15826	1.579	3.33687	2.88536	2.65008
		25.65	2.36938	2.29324	3.56102	1.57542	5.99792	7.76064			25.65	2.93622	2.26464	1.6522	3.31653	2.91	2.61884
		25.7	2.3742	2.13681	3.30518	1.41343	5.52981	8.37619			25.7	2.88858	2.20288	1.57557	3.34103	2.88449	2.50295
		25.75	2.43367	2.73906	3.30604	1.50769	5.23001	7.9511			25.75	2.81932	2.13689	1.68561	3.39327	2.95206	2.5698
		25.8	2.43409	2.27787	3.29832	1.88577	5.79968	7.97028			25.8	2.91244	2.23474	1.66132	3.30037	3.0085	2.62431
		25.85	2.16655	2.18527	3.60305	1.78366	6.87763	8.33026			25.85	2.90539	2.17027	1.5943	3.29191	2.94387	2.5965
		25.9	2.2361	2.33934	3.71546	1.70043	6.265	8.16112			25.9	2.94567	2.0733	1.70785	3.37784	2.95153	2.58975
		25.95	2.20422	2.67226	3.10571	1.55744	6.764	7.85117			25.95	2.90664	2.13251	1.72597	3.40728	3.07936	2.64236
		26	2.3013	1.92605	2.77973	1.8748	6.48564	7.90337			26	2.81864	2.05191	1.66162	3.28995	3.08758	2.63319
		26.05	2.25838	1.60153	2.88011	1.93097	6.31184	7.94252			26.05	2.77881	2.05248	1.62168	3.51312	3.06637	2.6212
		26.1	2.10845	2.17328	2.41603	1.88232	6.73328	8.26671			26.1	2.78836	2.07644	1.64666	3.62199	3.11099	2.70688
		26.15	2.33042	2.08228	2.78275	1.99697	6.40288	8.21921			26.15	2.87148	2.14545	1.66467	3.52696	3.11188	2.56482
		26.2	2.28367	2.13928	2.70323	2.06353	6.41801	8.13506			26.2	2.90776	2.07576	1.6493	3.49842	3.0373	2.64791
		26.25	2.13475	1.91774	2.6649	1.83454	6.99617	8.21096			26.25	2.85407	2.09359	1.66596	3.46009	2.98081	2.52905
		26.3	2.30364	2.12744	2.48519	1.81179	5.74107	8.14686			26.3	2.85971	2.14106	1.67341	3.62774	3.02754	2.62732
		26.35	2.17503	1.84507	2.80309	1.98247	6.39979	8.24828			26.35	2.78586	2.22042	1.63599	3.59328	2.97881	2.58157
		26.4	2.14633	1.9902	2.43037	2.06819	6.15673	7.93212			26.4	2.88601	2.16068	1.68825	3.4951	3.02437	2.62563
		26.45	2.19248	1.89378	2.54348	2.18636	6.58529	8.40352			26.45	3.04353	2.1428	1.61961	3.4496	2.98447	2.62202
		26.5	2.38409	2.62936	2.41329	2.14158	6.08328	7.95704			26.5	2.86779	2.10629	1.77823	3.38215	2.96301	2.64951
		26.55	2.36498	2.12201	2.64928	2.06888	6.61891	8.19763			26.55	2.89591	2.06792	1.68937	3.31586	2.97133	2.64763
		26.6	2.19428	2.25578	2.61573	2.03245	5.49074	7.92554			26.6	3.04566	2.12122	1.65469	3.5592	3.05159	2.60209
		26.65	2.20085	2.15116	2.6989	2.21528	6.01767	7.57073			26.65	3.00501	2.21774	1.69808	3.4936	2.99755	2.66931
		26.7	2.29492	2.4454	2.76493	2.16969	5.74924	7.90113			26.7	2.90587	2.10832	1.70446	3.44045	3.01344	2.58694
		26.75	2.19928	2.07128	2.75386	2.15279	5.39928	7.96616			26.75	2.93164	2.22737	1.67077	3.40142	2.97135	2.57282
		26.8	2.30016	2.5629	2.75152	2.12374	6.17106	8.1972			26.8	2.95255	2.19561	1.68464	3.43044	2.98663	2.60011
		26.85	2.26724	2.23327	2.63719	2.14432	5.87324	7.86021			26.85	2.84862	2.12523	1.65196	3.519	3.02038	2.62825
		26.9	2.28219	2.09771	2.66931	2.05766	4.91448	8.05234			26.9	2.93146	2.21057	1.5955	3.49497	3.01469	2.59862
		26.95	2.28281	2.72882	2.6082	2.07023	6.24876	8.19094			26.95	2.93894	2.23949	1.65185	3.60654	2.98091	2.56917
		27	2.29922	2.67432	2.66615	2.06855	6.18442	8.15099			27	2.9117	2.23994	1.68389	3.58943	2.90074	2.63026
		27.05	2.3111	3.09563	2.42518	2.13513	6.18536	8.46675			27.05	2.92038	2.26675	1.74302	3.5433	3.07645	2.64327
		27.1	2.27713	2.5451	2.6496	1.93105	6.18707	8.19608			27.1	2.94528	2.24382	1.69519	3.67599	3.05952	2.62558
		27.15	2.26063	2.52714	2.58775	1.9992	6.20549	7.79408			27.15	2.86067	2.14759	1.70553	3.77426	2.94961	2.59831
		27.2	2.24799	2.67158	2.58479	2.01177	5.89304	8.00304			27.2	2.98743	2.17358	1.80784	3.67273	2.99615	2.61884
		27.25	2.29028	2.22503	2.62221	2.08411	6.42812	7.74064			27.25	2.89799	2.24354	1.66951	3.63174	3.03113	2.5108
		27.3	2.10595	2.55172	2.66166	2.15789	5.74201	7.82665			27.3	2.83463	2.15054	1.77309	3.60382	3.02619	2.66057
		27.35	2.16473	2.37267	2.19474	2.06847	5.40543	7.73112			27.35	2.79338	2.20235	1.70839	3.51335	3.02342	2.68001
		27.4	2.32984	1.99451	2.66511	2.10319	6.1634	7.61755			27.4	2.78988	2.36113	1.7253	3.63557	3.13765	2.59883
		27.45	2.15731	2.02224	2.51566	1.98816	5.40578	7.31138			27.45	2.84891	2.21024	1.77375	3.69111	3.04608	2.63107
		27.5	2.09793	2.09191	2.63623	2.11421	6.38114	8.46896			27.5	2.87586	2.24016	1.70245	3.68828	2.99293	2.5961
		27.55	2.39213	2.17176	2.79144	2.25418	6.5207	7.1643			27.55	2.91675	2.26827	1.64823	3.69028	2.97918	2.67479
		27.6	2.18499	1.83108	2.70611	2.0619	6.87285	7.15352			27.6	3.0096	2.11171	1.70561	3.75325	2.98036	2.67043
		27.65	2.15879	1.85226	2.59651	2.09115	6.35139	7.55521			27.65	2.96949	2.13474	1.62846	3.87564	2.9959	2.66643
		27.7	2.10677	1.99894	2.55973	2.13233	6.89037	7.52661			27.7	2.90975	2.20057	1.7047	3.82895	2.95405	2.61491
		27.75	2.20978	1.83384	3.07243	2.07557	6.79427	8.11747			27.75	2.99466	2.10023	1.73615	3.71169	2.96634	2.64861
		27.8	2.27108	1.96223	2.80882	2.02246	6.76578	8.21288			27.8	2.95141	2.20854	1.6553	3.6776	2.97568	2.7167
		27.85	2.10257	2.16475	2.55843	2.09125	6.62056	7.83506			27.85	2.96206	2.18077	1.66003	3.45244	2.99742	2.6311
		27.9	2.26138	2.06831	2.71231	1.84655	6.26502	8.01257			27.9	2.92618	2.1589	1.70986	3.74682	3.00213	2.71888
		27.95	2.07053	2.02112	2.68865	1.83913	6.63816	8.60935			27.95	3.03862	2.00773	1.69463	3.81428	3.01237	2.72833
		28	2.11683	1.89258	2.34566	1.98082	6.38505	7.73794			28	2.91408	1.96849	1.62983	3.79222	2.94418	2.65688
		28.05	2.20324	1.83828	2.56175	1.86993	6.22971	7.44588			28.05	2.93163	2.1472	1.67642	3.786	2.96156	2.5946
		28.1	2.2682	2.39871	2.48081	1.89092	6.58316	8.2219			28.1	2.90909	2.17114	1.71677	3.77168	2.93364	2.65682
		28.15	2.22491	2.35531	2.60208	1.71371	7.05143	8.58982			28.15	2.89474	2.17022	1.68279	3.72287	3.02492	2.63009
		28.2	2.2149	2.46727	2.79403	1.91196	6.84772	8.5185			28.2	3.05079	2.05946	1.73344	3.86432	3.00467	2.84293
		28.25	2.17466	2.55107	2.71743	1.85173	7.56642	8.72077			28.25	2.99625	2.13783	1.79597	3.81624	3.05721	2.68472
		28.3	2.27704	2.84412	2.29715	2.23123	7.96061	8.23978			28.3	2.97998	2.12335	1.77591	3.88321	3.00799	2.72393
		28.35	2.28489	2.08537	2.80104	2.31096	7.14974	8.81526			28.35	3.15428	2.07948	1.73502	3.66092	2.998	2.88629
		28.4	2.27515	2.29156	2.42219	2.16772	7.17192	8.6646			28.4	3.01771	2.11454	1.73542	3.67626	3.08787	2.72998
		28.45	2.16349	2.03472	2.70286	2.09616	6.1403	8.45414			28.45	2.96759	2.06845	1.68473	3.76008	3.12406	2.67682
		28.5	2.09095	1.85294	2.50731	2.1581	5.98822	8.15219			28.5	2.86126	2.07408	1.68276	3.66284	3.16029	2.63037
		28.55	2.14877	2.19863	2.43267	2.47889	7.08628	8.63909			28.55	3.02242	2.05407	1.7229	3.66852	3.07246	2.6336
		28.6	2.22452	2.65699	2.68017	2.4287	7.03848	8.28147			28.6	2.95865	2.06214	1.7063	3.67522	3.01017	2.72273
		28.65	2.22635	2.31988	2.60808	2.4646	6.50326	8.19128			28.65	2.99698	2.14485	1.68528	3.5874	3.0602	2.62252
		28.7	2.11867	2.56784	2.7469	2.59456	6.15576	8.49179			28.7	2.98676	2.15583	1.68981	3.61213	2.98766	2.70677
		28.75	1.91685	3.0946	2.63516	2.42578	5.96259	8.36133			28.75	3.04074	2.0658	1.74591	3.68508	3.05456	2.61362
		28.8	2.00865	2.80077	2.66758	2.61928	5.33103	8.52272			28.8	2.94996	2.0673	1.68215	3.7839	3.12234	2.72762
		28.85	2.23373	2.69453	2.60934	2.51248	5.07464	9.04901			28.85	2.92814	2.16528	1.77492	3.80139	3.10934	2.72713
		28.9	2.04557	2.78003	2.75802	2.16022	5.36005	8.27088			28.9	2.9539	2.19804	1.69636	3.76795	3.04882	2.7049
		28.95	2.17233	2.70659	2.57122	2.21379	3.96038	8.65202			28.95	3.00005	2.27427	1.75735	3.73652	3.13855	2.66014
		29	2.13199	2.68082	2.62881	2.30308	4.23456	8.4883			29	2.89868	2.06989	1.73561	3.73664	3.0211	2.73178
		29.05	2.09334	2.44543	2.63907	2.28942	4.80748	8.8487			29.05	3.02348	2.08605	1.74633	3.79549	2.9981	2.68409
		29.1	1.97834	2.60614	2.32896	1.9852	4.32506	8.45548			29.1	2.89934	2.05718	1.76192	3.71458	2.99263	2.58337
		29.15	2.01339	2.75818	2.65717	1.95434	4.80114	8.68177			29.15	3.03488	2.07085	1.80476	3.67935	3.03822	2.59571
		29.2	2.05477	2.65831	2.27107	2.01652	4.63812	8.39595			29.2	2.96811	2.14613	1.80634	3.67901	3.05302	2.62811
		29.25	1.98852	2.72754	2.39558	2.16994	5.1666	9.16075			29.25	3.11121	2.14918	1.76479	3.75465	3.02959	2.718
		29.3	1.93623	2.79029	2.45559	2.14137	4.5322	9.0357			29.3	3.11147	2.00141	1.78442	3.85579	2.99444	2.61958
		29.35	2.12365	3.06922	2.45917	2.21083	4.81154	8.26318			29.35	2.97843	1.9713	1.83175	3.66352	2.92107	2.7409
		29.4	2.01654	2.73002	2.36717	2.21696	4.90793	8.48722			29.4	2.92432	2.0061	1.79974	3.64563	3.04786	2.70113
		29.45	2.11347	2.52701	2.44296	2.17844	5.17468	8.14351			29.45	2.89191	1.98732	1.77817	3.65157	3.02197	2.67413
		29.5	2.07285	3.0496	2.54663	2.11978	4.80591	8.04906			29.5	2.85012	2.19383	1.85592	3.82147	3.06478	2.60718
		29.55	2.08234	3.12107	2.83973	2.35065	4.70308	8.57696			29.55	2.87118	2.08018	1.85446	3.70539	3.0343	2.637
		29.6	1.96246	3.27774	3.03992	2.25145	5.00505	8.70949			29.6	2.98533	2.12745	1.84749	3.80456	3.01058	2.65358
		29.65	2.06327	2.7136	2.50943	2.10221	5.43767	8.64228			29.65	3.03573	2.15311	1.76712	3.76867	2.95036	2.63777
		29.7	2.12016	3.08607	2.7356	2.06033	5.241	8.52884			29.7	2.96842	2.23518	1.79774	3.72941	2.9544	2.57941
		29.75	2.00492	3.03662	2.90434	2.1693	6.48564	8.38533			29.75	2.98932	2.17754	1.80418	3.8033	3.02673	2.55966
		29.8	2.05802	3.2561	2.34627	2.00822	5.367	8.28581			29.8	2.94795	2.07584	1.78379	3.76965	3.05191	2.58164
		29.85	2.01906	2.99004	2.94137	1.97977	5.52866	8.50947			29.85	2.94437	2.20308	1.82016	3.74067	2.99183	2.6381
		29.9	2.06461	3.20977	2.80612	1.93813	5.43492	8.26867			29.9	2.88761	2.20881	1.86691	3.75662	2.93334	2.56405
		29.95	2.04425	2.82041	2.76783	2.01542	5.46532	8.4403			29.95	2.85181	2.23179	1.86586	3.8274	3.01848	2.65248
		30	1.98042	2.20581	2.57084	2.16173	5.46433	8.24599			30	2.81559	2.06581	1.81661	3.79426	2.95427	2.56307
		30.05	1.93253	2.33025	2.62251	1.94499	6.24038	8.25696			30.05	2.81176	2.06772	1.82777	3.98288	2.93859	2.57845
		30.1	1.95528	2.3345	2.52834	2.04999	5.8408	8.50829			30.1	2.8223	2.12745	1.75191	3.98598	3.01325	2.66561
		30.15	2.21688	2.38324	2.33601	2.19997	5.67218	8.61969			30.15	2.92854	2.07986	1.75467	3.96092	3.08278	2.69107
		30.2	2.17086	2.57909	2.71285	2.21544	5.10115	8.36849			30.2	2.8143	2.0968	1.8158	3.85137	2.99047	2.81448
		30.25	2.05761	2.37672	2.71651	2.27672	5.16105	7.95941			30.25	2.87633	1.99534	1.73988	3.80679	2.9652	2.75288
		30.3	2.29465	2.77813	2.7343	2.23215	5.10997	8.16254			30.3	2.98074	2.02956	1.75684	3.75237	3.09619	2.74288
		30.35	2.1782	2.77578	2.57297	2.25517	5.25453	7.83416			30.35	2.90406	2.03986	1.8808	4.01638	2.94325	2.78742
		30.4	2.24017	2.48126	2.7524	2.40281	5.72364	8.58473			30.4	3.03435	2.10845	1.83464	3.93186	2.96861	2.77092
		30.45	2.23997	2.70149	2.67029	2.24358	5.91169	8.52625			30.45	3.00933	2.10275	1.83867	3.9039	2.96335	2.62382
		30.5	2.25078	2.83286	2.87052	2.15969	5.6867	8.6077			30.5	2.92397	2.08107	1.83249	3.80648	2.99925	2.67411
		30.55	2.43265	2.81205	2.8769	2.35428	6.11061	8.2999			30.55	2.88712	2.09026	1.85989	3.8526	3.02009	2.72723
		30.6	2.097	2.8495	2.86726	2.10069	6.02076	7.882			30.6	2.78746	2.03811	1.80517	3.80609	3.04414	2.57247
		30.65	1.98507	2.93441	3.28407	2.10085	5.88944	8.43578			30.65	2.85021	2.13476	1.83808	3.71485	3.00018	2.57782
		30.7	2.24	2.89484	2.64964	2.24482	6.02672	8.62291			30.7	2.95213	2.11763	1.80054	3.74378	2.99237	2.57646
		30.75	2.13779	2.78578	3.1031	2.33388	6.05622	8.05214			30.75	2.97031	2.22865	1.84393	3.63815	3.03734	2.64555
		30.8	2.14853	2.60459	3.11155	2.3834	6.33129	7.96664			30.8	3.0391	2.09534	1.81545	3.67607	3.06412	2.65027
		30.85	2.29295	2.89711	2.5251	2.21573	6.28539	8.08513			30.85	2.85714	2.15302	1.86188	3.76434	3.00096	2.72985
		30.9	2.2163	2.98198	2.94566	2.53503	6.25628	7.43928			30.9	2.89011	2.09014	1.82108	3.72545	3.1013	2.7361
		30.95	2.06085	2.77191	2.64131	2.39594	6.18444	7.92693			30.95	2.93125	2.15521	1.80614	3.74616	3.16492	2.76017
		31	2.09731	2.75578	2.47715	2.55897	6.0563	7.70919			31	2.87124	2.1806	1.80145	3.68821	3.032	2.78295
		31.05	2.13497	2.99405	2.80775	2.60123	5.96973	8.5884			31.05	2.8931	2.13126	1.80644	3.71127	2.99161	2.7466
		31.1	2.18871	3.08813	3.15257	2.57621	5.62694	8.26594			31.1	2.84795	2.11648	1.83045	3.74477	3.12053	2.78558
		31.15	2.13977	2.70881	2.8739	2.3933	5.87118	7.82652			31.15	2.85249	2.20064	1.74924	3.74188	3.01892	2.7723
		31.2	2.1585	2.92887	3.11399	2.48752	5.98368	7.90747			31.2	2.80572	2.0491	1.85555	3.7604	3.05628	2.7907
		31.25	2.16937	2.68395	3.21709	2.45969	5.99393	8.22432			31.25	2.89195	2.0142	1.78758	3.7149	3.06777	2.77881
		31.3	2.16287	2.74604	3.03025	2.33501	5.74017	8.13494			31.3	2.88499	2.05983	1.89263	3.64999	3.07288	2.8057
		31.35	2.05772	2.55283	3.33597	2.23447	5.4506	7.7215			31.35	2.84726	2.10142	1.79934	3.69203	3.03422	2.7931
		31.4	2.11351	2.67245	3.50683	2.20236	6.71485	8.84688			31.4	3.00032	2.02682	1.82036	3.6045	2.94447	2.7334
		31.45	2.12456	2.76901	3.32889	2.2111	6.01217	8.56161			31.45	2.90058	2.11544	1.84416	3.64829	3.05646	2.8202
		31.5	2.23145	3.09714	3.18413	2.32091	5.94506	8.20097			31.5	2.91542	2.12443	1.82077	3.49419	3.00672	2.95796
		31.55	2.40988	2.82755	3.28641	2.45152	5.72418	8.83603			31.55	2.96692	2.14852	1.9024	3.61331	3.0809	2.94544
		31.6	2.49004	2.72265	3.28703	2.42723	6.54378	7.99878			31.6	2.85274	2.12205	1.89332	3.67174	3.09427	2.92713
		31.65	2.64102	2.74164	3.51735	2.47348	5.46012	8.30008			31.65	2.81458	2.06449	1.82096	3.62103	3.1048	2.88689
		31.7	2.39833	2.83608	3.41716	2.2882	5.55877	8.33036			31.7	2.81496	2.04371	1.84371	3.59179	3.13345	2.93484
		31.75	2.2707	2.91055	3.32141	2.2419	5.84471	8.42869			31.75	2.71827	2.2514	1.81826	3.64192	3.0663	2.83146
		31.8	2.20207	2.80582	3.17225	2.26564	4.89211	7.88146			31.8	2.76531	2.20058	1.91377	3.55671	3.06178	2.8468
		31.85	2.24181	2.6439	3.56145	2.446	5.64131	7.70345			31.85	2.79151	2.10892	1.85435	3.69315	3.04159	2.83691
		31.9	2.4277	2.50186	3.46091	2.35338	6.33078	7.84813			31.9	2.91535	2.14127	1.82788	3.69681	3.13041	2.90869
		31.95	2.38807	2.92144	3.42664	2.55427	6.10609	7.70545			31.95	2.84972	2.29489	1.90504	3.53903	3.19719	2.81652
		32	2.29134	2.90147	3.21414	2.36788	4.28844	7.95236			32	2.86847	2.0954	1.81737	3.61987	3.04709	2.8335
		32.05	2.4979	2.71605	2.49018	2.37223	5.06475	8.09246			32.05	2.88207	2.21579	1.81686	3.62224	3.14887	2.79232
		32.1	2.42326	2.7061	2.40264	2.45555	5.96457	8.5809			32.1	2.9359	2.1564	1.87154	3.56391	3.12063	2.73104
		32.15	2.37894	2.93158	2.66224	2.36762	5.62405	8.30289			32.15	2.78657	2.08513	1.9046	3.64586	3.19047	2.79112
		32.2	2.32957	2.99486	2.56085	2.32605	6.16878	8.12724			32.2	2.93862	2.03958	1.86166	3.59632	3.23218	2.71761
		32.25	2.47192	3.00602	2.71325	2.2765	6.79245	8.00098			32.25	2.86708	2.15881	1.9278	3.68885	3.18577	2.71795
		32.3	2.41077	3.13289	2.49256	2.39146	6.16881	8.39071			32.3	2.92749	2.0122	1.96966	3.68675	3.06515	2.7625
		32.35	2.55552	2.96764	2.6427	2.2654	7.19139	8.06075			32.35	2.85206	2.05818	1.87681	3.61959	3.16577	2.85352
		32.4	2.40675	2.79355	2.62402	2.35971	7.54093	8.45101			32.4	2.97081	2.07628	1.85773	3.76671	3.19699	2.7657
		32.45	2.50943	2.97322	3.03928	2.26779	6.25294	8.02803			32.45	2.84687	2.15412	1.9423	3.66881	3.08239	2.77719
		32.5	2.40378	2.62046	2.93167	2.19442	6.24309	8.0911			32.5	2.83546	2.21766	1.91312	3.68462	3.05478	2.80959
		32.55	2.54305	2.62563	3.31693	2.27631	6.54144	7.9287			32.55	2.82193	2.06254	1.95586	3.75504	3.12228	2.83526
		32.6	2.37124	2.78097	3.27795	2.36333	6.4475	7.88139			32.6	2.77391	2.19097	1.94525	3.8585	3.02644	2.74496
		32.65	2.36676	2.65663	3.07143	2.21485	6.68989	7.90339			32.65	2.84871	2.22471	2.00363	3.66406	3.10447	2.7158
		32.7	2.30097	2.85734	3.39064	2.19942	6.17705	7.79522			32.7	2.89276	2.2158	2.04207	3.77404	3.08835	2.70689
		32.75	2.32187	3.25508	2.85939	2.31168	6.60069	8.21308			32.75	2.88523	2.15377	2.01676	3.61725	3.14974	2.76747
		32.8	2.3878	3.76071	3.15868	2.33123	6.77994	7.97634			32.8	2.89592	2.11092	2.08947	3.69552	3.02855	2.69057
		32.85	2.26234	3.56709	2.98331	2.21278	6.82273	8.54405			32.85	2.91107	2.14387	1.95721	3.73793	3.09036	2.69017
		32.9	2.36846	3.76033	3.1819	2.15595	7.18901	8.0737			32.9	2.93702	1.99938	2.03242	3.68252	3.00115	2.72201
		32.95	2.291	3.32543	2.78881	2.35425	7.01871	8.23944			32.95	2.94265	2.10513	1.97026	3.68295	2.94479	2.80909
		33	2.32873	3.06832	3.26719	2.2524	6.97686	8.37329			33	2.91962	2.01434	1.96364	3.73961	3.09067	2.71893
		33.05	2.28207	2.66007	3.39383	2.31992	6.60548	8.42297			33.05	2.89791	2.074	1.9135	3.60137	2.983	2.7907
		33.1	2.37954	2.88344	3.49199	2.14546	6.59566	8.00905			33.1	2.83109	2.05938	1.94882	3.66635	3.10444	2.82563
		33.15	2.32926	3.05849	3.15621	2.27083	6.66551	8.20718			33.15	2.85058	2.00766	1.93726	3.64247	2.96427	2.84985
		33.2	2.6301	2.91604	3.35845	2.21201	6.64752	8.19899			33.2	2.91229	2.0694	1.93725	3.58748	3.00743	2.94448
		33.25	2.50988	3.01386	3.37292	2.19986	6.81266	8.58113			33.25	2.97188	2.06413	1.9873	3.5892	2.97566	2.89668
		33.3	2.56066	3.44625	3.32413	2.1977	6.02182	7.79239			33.3	2.80919	1.99755	1.96502	3.55698	2.97626	2.81012
		33.35	2.52655	3.05054	3.76294	2.23509	5.04931	8.13867			33.35	2.8472	2.00412	1.8927	3.58587	2.98601	2.89822
		33.4	2.34967	3.30896	3.62592	2.2624	6.81054	7.87245			33.4	2.86764	2.07755	1.93373	3.67054	2.99175	2.77471
		33.45	2.37295	3.04488	3.29327	2.31563	6.04682	7.88521			33.45	2.80341	2.27829	1.86227	3.81383	3.02059	2.76037
		33.5	2.48101	2.72388	3.22106	2.15994	6.61745	8.2785			33.5	2.80746	2.28027	1.84936	3.65045	3.07657	2.79872
		33.55	2.27343	2.73623	3.11352	2.17617	6.79741	8.18205			33.55	2.85787	2.21659	1.8187	3.61794	3.06341	2.78258
		33.6	2.33391	2.36576	2.91038	2.16024	6.59483	8.12452			33.6	2.86823	2.12134	1.93681	3.6385	3.05033	2.74974
		33.65	2.22439	2.42025	3.18718	2.14018	5.54048	8.05227			33.65	2.82338	2.25996	1.80934	3.78876	3.07893	2.76225
		33.7	2.35237	2.44581	3.1841	2.18036	6.57292	8.3883			33.7	2.88407	2.20597	1.84373	3.6568	2.91983	2.74508
		33.75	2.1742	2.19758	3.83611	2.25893	6.58585	8.32305			33.75	2.80505	2.17042	1.83306	3.6628	3.0538	2.63724
		33.8	2.26752	2.17796	3.65079	2.45411	6.61937	8.19759			33.8	2.84884	2.18257	1.89415	3.73525	3.04991	2.8221
		33.85	2.32497	2.08902	3.8106	2.44026	6.58803	8.35609			33.85	2.94122	2.1964	1.88919	3.74924	3.01837	2.81938
		33.9	2.15502	2.62572	3.61947	2.33455	7.40385	8.35789			33.9	2.79303	2.17061	1.87978	3.7948	3.10174	2.79986
		33.95	2.11108	2.92348	3.87257	2.35234	6.74228	8.30196			33.95	2.82383	2.19406	1.95473	3.789	3.00345	2.78694
		34	2.24186	2.6058	4.15813	2.38897	6.93382	8.54467			34	2.89856	2.09243	1.91472	3.64996	3.12663	2.80129
		34.05	2.43865	2.54308	3.75763	2.25184	6.5462	8.02798			34.05	2.76479	2.06398	1.96303	3.6747	3.09835	2.76296
		34.1	2.38626	3.04791	3.69178	2.32541	6.25836	8.16355			34.1	2.80131	2.25892	1.98175	3.72099	3.09725	2.78582
		34.15	2.18488	2.90543	3.62817	2.32407	6.8697	8.31484			34.15	2.81251	2.16938	1.95091	3.5462	3.09078	2.67003
		34.2	2.18443	3.35875	4.11216	2.32983	6.60517	8.10061			34.2	2.80996	2.15324	2.0365	3.64788	3.0897	2.68168
		34.25	2.10493	3.03241	3.42296	2.44107	6.75744	8.19927			34.25	2.87282	2.1752	1.99883	3.55331	3.11057	2.64989
		34.3	2.35262	3.18003	3.64814	2.27029	7.11771	8.18058			34.3	2.82258	2.18664	2.00025	3.63022	3.0958	2.83053
		34.35	2.12754	3.20008	2.95252	2.23857	7.69778	7.93879			34.35	2.81564	2.07593	1.93623	3.51225	3.06932	2.66375
		34.4	2.3943	3.13238	2.85955	2.36831	6.98347	8.3405			34.4	2.82519	2.30621	2.04193	3.56062	3.12127	2.80783
		34.45	2.25123	3.16984	3.02831	2.37227	7.74698	7.85676			34.45	2.75942	2.18572	2.0653	3.50447	3.14344	2.70214
		34.5	2.3404	2.73166	3.56552	2.31017	8.09806	8.0267			34.5	2.76759	2.16789	1.9662	3.55139	3.19663	2.81318
		34.55	2.48574	3.06152	3.59799	2.24121	7.81167	7.92219			34.55	2.75265	2.17195	2.08751	3.41762	3.18135	2.81414
		34.6	2.36087	3.03572	3.74613	2.33253	7.21804	7.80945			34.6	2.78459	2.3133	2.05937	3.44712	3.20829	2.81473
		34.65	2.40358	3.0003	3.90549	2.14727	7.23161	7.95703			34.65	2.76767	2.29831	2.08225	3.4274	3.29857	2.83952
		34.7	2.3891	2.83196	3.5657	2.39714	7.17988	7.57442			34.7	2.78527	2.17268	2.06492	3.40083	3.32824	2.83885
		34.75	2.53346	2.91307	3.51884	2.30228	7.01301	7.77031			34.75	2.80322	2.15171	1.90097	3.35051	3.21786	2.85745
		34.8	2.39011	2.95363	2.97265	2.36058	7.59326	8.0951			34.8	2.76209	2.08749	1.98672	3.47613	3.18213	2.88841
		34.85	2.37536	2.83255	3.4356	2.37781	7.00096	8.14897			34.85	2.86404	2.20083	2.05747	3.38805	3.22742	2.86844
		34.9	2.41555	3.14886	3.55478	2.36772	7.40902	8.65273			34.9	2.99495	2.22976	2.03001	3.49572	3.2253	2.78137
		34.95	2.41035	2.9171	3.42931	2.33564	6.85584	8.33818			34.95	2.83776	2.19764	1.97239	3.46304	3.28288	2.84048
		35	2.16522	2.95572	3.57625	2.37228	7.05852	7.56616			35	2.79633	2.14505	1.9606	3.48756	3.23356	2.73768
		35.05	2.23371	2.92738	3.3422	2.44465	7.68746	7.65477			35.05	2.7438	2.16603	1.97552	3.47315	3.19915	2.74903
		35.1	2.34744	2.92745	3.47146	2.22537	7.33967	7.03307			35.1	2.71202	2.18107	2.00836	3.41379	3.22471	2.77001
		35.15	2.5028	2.64207	3.22875	2.20722	7.31845	7.08165			35.15	2.65149	2.20568	1.97037	3.4545	3.17014	2.83391
		35.2	2.30838	2.92115	3.21932	2.21777	7.06913	6.6459			35.2	2.70752	2.23688	1.98743	3.43975	3.22693	2.81658
		35.25	2.34852	2.76163	3.44994	2.31693	8.08524	6.84281			35.25	2.67236	2.24295	2.00383	3.43234	3.21558	2.86899
		35.3	2.60372	3.01812	4.26549	2.40045	7.44351	7.49965			35.3	2.765	2.13025	1.99883	3.45183	3.17173	2.86988
		35.35	2.62256	2.80935	3.5649	2.35472	7.39983	7.16279			35.35	2.77619	2.19236	2.02257	3.58107	3.06861	2.85209
		35.4	2.92299	2.73128	3.75952	2.23522	7.81812	7.41543			35.4	2.79333	2.13471	1.94738	3.48275	3.11759	2.94689
		35.45	2.75576	3.02251	3.55554	2.37458	8.48826	6.71728			35.45	2.81859	2.16059	1.94681	3.51476	3.07475	2.98998
		35.5	2.79654	2.92183	3.34646	2.36791	7.54212	7.04736			35.5	2.76054	2.15621	1.99208	3.57192	3.13304	2.81862
		35.55	2.93648	2.84782	3.34901	2.36535	7.47805	7.25785			35.55	2.79998	2.13337	1.98469	3.59112	3.08092	2.90972
		35.6	2.87779	2.72206	3.87568	2.4209	8.01768	7.07852			35.6	2.83013	2.19044	1.98035	3.60988	3.21972	2.8964
		35.65	2.71349	2.71568	3.69654	2.48647	7.72833	6.82538			35.65	2.80602	2.21937	2.01056	3.58905	3.18966	2.88068
		35.7	2.80846	3.05679	3.48929	2.47011	7.60116	6.64557			35.7	2.77984	2.24398	1.96652	3.61337	3.26001	2.85543
		35.75	2.73122	3.09017	3.24184	2.49283	7.81618	6.46998			35.75	2.74356	2.17163	1.91692	3.59262	3.22146	2.85089
		35.8	2.62903	3.12212	3.25982	2.38747	8.08695	6.9879			35.8	2.85566	2.18161	1.99932	3.64663	3.15226	2.87249
		35.85	2.66402	3.25404	3.04864	2.31791	7.53333	7.50304			35.85	2.85535	2.22298	1.99795	3.58795	3.22522	2.78226
		35.9	2.74346	3.21525	3.46792	2.39928	7.45799	7.31671			35.9	2.90549	2.32684	2.11431	3.71719	3.11617	2.80187
		35.95	2.66639	3.19266	3.05989	2.43294	8.10386	7.36869			35.95	2.9477	2.12797	2.05554	3.62174	3.15245	2.84247
		36	2.75166	3.05849	3.4617	2.3492	7.81768	7.03527			36	2.94183	2.23874	2.02851	3.61192	3.13325	2.79669
		36.05	2.66839	3.30949	3.33046	2.42994	7.94011	7.71489			36.05	3.03007	2.12877	2.11706	3.70395	3.28536	2.80422
		36.1	2.81175	3.31431	3.50471	2.44689	8.23063	7.90685			36.1	2.93132	2.17548	2.08858	3.84597	3.14234	2.88683
		36.15	2.67082	3.16559	3.81049	2.48271	8.19982	7.48961			36.15	2.99951	2.17874	1.98518	3.89493	3.15335	2.87058
		36.2	2.6036	3.20786	3.35837	2.42535	7.6222	7.36771			36.2	2.97299	2.29341	1.97875	3.91343	3.13803	2.79902
		36.25	2.73478	2.94679	3.1543	2.38276	7.59329	7.38905			36.25	2.93496	2.24543	1.96867	3.66309	3.09678	2.86069
		36.3	2.64093	3.0291	4.2228	2.35431	7.61782	7.59713			36.3	2.93599	2.17833	1.90848	3.73417	3.16288	2.79162
		36.35	2.4947	3.17237	3.59167	2.43539	7.74964	8.16415			36.35	3.0095	2.21387	1.98749	3.74381	3.15867	2.82917
		36.4	2.68952	3.08237	3.29239	2.34763	7.25667	7.60791			36.4	2.91094	2.1942	1.9883	3.73429	3.19581	2.79403
		36.45	2.80023	2.97309	3.47024	2.26166	7.33837	8.28026			36.45	2.97016	2.11482	1.94498	3.76454	3.1848	2.86254
		36.5	2.6343	3.27159	3.47226	2.3359	7.90293	8.16056			36.5	2.95939	2.14903	1.92953	3.67493	3.2476	2.88078
		36.55	2.9022	3.31034	3.54489	2.13655	7.58239	8.03648			36.55	2.92686	2.14853	1.89666	3.79277	3.19851	2.89934
		36.6	2.73483	3.30086	3.45166	2.14779	7.83517	7.65258			36.6	2.94101	2.19445	1.90097	3.7663	3.19999	2.91323
		36.65	2.85269	3.18851	3.10771	2.2288	8.18787	7.18802			36.65	2.86313	2.27432	1.90462	3.75892	3.19873	2.94524
		36.7	2.95771	3.21229	3.39851	2.21327	7.36673	7.83276			36.7	3.00512	2.23209	1.94404	3.93665	3.25418	2.92242
		36.75	2.87954	3.58681	3.26141	2.14779	7.28256	8.17495			36.75	3.03573	2.22654	1.93701	3.80145	3.28574	2.88583
		36.8	2.89025	3.37164	3.28151	2.21531	8.19065	8.01105			36.8	2.96619	2.15638	1.93772	3.87597	3.20625	2.92076
		36.85	2.91028	3.35033	3.3647	2.34314	8.18905	7.81659			36.85	2.95933	2.28784	1.93547	3.91484	3.23796	2.81505
		36.9	2.74617	3.37393	3.50737	2.27105	8.09657	7.94138			36.9	2.97401	2.19485	1.99226	3.95224	3.17127	2.87693
		36.95	2.83264	3.75175	3.69036	2.34582	7.96993	7.74005			36.95	3.03642	2.19663	2.00233	3.90725	3.13084	2.85068
		37	2.83412	3.54833	3.54667	2.2587	7.77606	8.13146			37	3.03828	2.1832	2.07899	3.81303	3.20936	2.79014
		37.05	2.72964	3.59047	3.76701	2.2814	8.00078	8.12191			37.05	2.96276	2.34413	1.99904	4.02162	3.19877	2.76366
		37.1	2.82286	3.50535	3.05783	2.29005	8.50074	7.85903			37.1	2.96851	2.41033	1.99935	3.88303	3.09144	2.79277
		37.15	2.70727	3.74374	3.64617	2.30945	8.5319	7.51943			37.15	3.01465	2.36321	2.00523	3.98302	3.20536	2.78383
		37.2	2.78847	3.31931	3.59894	2.26965	8.16944	8.09101			37.2	3.06088	2.24274	1.96427	3.87666	3.23712	2.82458
		37.25	2.65283	3.53439	3.58404	2.42878	7.99641	8.26447			37.25	3.01187	2.22996	1.9598	3.90093	3.21829	2.76724
		37.3	2.82915	3.16838	3.30772	2.25453	8.10476	8.26104			37.3	3.00857	2.28853	1.92428	3.87611	3.27224	2.85413
		37.35	2.83056	3.353	3.60868	2.1094	8.38673	7.87936			37.35	2.98668	2.18226	1.96383	3.93584	3.20925	2.89263
		37.4	2.87684	3.63559	3.4202	2.08086	7.44143	8.23358			37.4	3.131	2.19918	1.93517	3.98417	3.23337	2.79259
		37.45	2.7034	3.42715	3.58851	2.19741	7.64351	8.1998			37.45	2.99561	2.24143	1.95824	3.96096	3.2134	2.80443
		37.5	2.64919	3.55478	3.07967	2.3187	8.04864	8.02186			37.5	3.01536	2.27988	1.90251	3.99292	3.21233	2.76721
		37.55	2.63389	3.25637	3.75502	2.21244	8.05232	8.08836			37.55	3.02857	2.31381	1.93314	3.98554	3.2151	2.79242
		37.6	2.59335	3.32534	3.35598	2.16423	7.88746	7.9887			37.6	3.02178	2.24545	1.95003	3.99959	3.18245	2.81345
		37.65	2.7623	3.55102	3.13681	2.27771	7.25997	7.87994			37.65	2.97185	2.25769	2.00974	3.99136	3.11784	2.79212
		37.7	2.74306	3.67891	3.60596	2.31892	7.4868	8.4573			37.7	3.06804	2.11715	1.96517	3.88581	3.16936	2.79691
		37.75	2.77883	3.4488	3.43612	2.36669	7.65908	8.41146			37.75	3.03669	2.2659	1.92718	3.95313	3.11841	2.83845
		37.8	2.69862	3.63712	3.54178	2.23892	6.92021	7.94828			37.8	3.01185	2.16387	1.94646	4.03607	3.15265	2.76063
		37.85	2.67489	3.34996	3.83179	2.13111	7.54123	7.95231			37.85	2.89392	2.0571	1.95945	4.07739	3.19505	2.75774
		37.9	2.68925	3.70725	3.66491	2.1427	7.12037	7.84514			37.9	2.86582	2.07165	1.9757	3.98662	3.22234	2.77485
		37.95	2.80251	3.38985	3.8306	2.31607	7.619	7.70717			37.95	2.93286	2.12528	1.93069	3.95709	3.14553	2.82606
		38	2.71006	3.48874	3.57989	2.26444	7.51781	7.65418			38	2.86868	2.20296	1.97034	4.02853	3.1033	2.81716
		38.05	2.84409	3.67354	3.37006	2.22463	7.584	7.86618			38.05	2.92726	2.20355	2.00609	3.96644	3.14359	2.88452
		38.1	2.83251	3.22983	3.54384	2.30371	7.5907	7.53312			38.1	2.94243	2.21691	1.95522	4.08324	3.1028	2.7916
		38.15	2.79621	3.53751	3.29348	2.13101	7.3238	7.61216			38.15	2.98392	2.2248	2.08104	3.96718	3.13794	2.8247
		38.2	2.79755	3.49645	3.41381	2.31771	7.50202	7.86294			38.2	2.95818	2.32694	2.02883	3.92099	3.04602	2.79742
		38.25	2.80519	3.36063	2.87506	2.28453	7.82293	7.96042			38.25	3.07746	2.34456	2.00296	3.92571	3.16391	2.83624
		38.3	2.78872	3.25383	3.40652	2.1475	7.35399	8.29568			38.3	3.02667	2.32306	1.9551	3.81439	3.12731	2.75312
		38.35	3.02419	3.26445	3.51545	2.29168	8.10996	8.16389			38.35	3.06946	2.32605	2.0271	3.78861	3.15012	2.88232
		38.4	2.82805	3.32121	3.56566	2.41016	7.92739	8.20051			38.4	3.13991	2.2634	2.05647	3.76958	3.13834	2.78063
		38.45	2.8232	3.3934	3.12763	2.25976	8.03243	8.41847			38.45	3.11264	2.307	2.03497	3.86232	3.06817	2.91635
		38.5	2.94214	3.04906	3.39697	2.22108	8.00384	8.53826			38.5	3.11723	2.28935	2.03429	3.93282	3.15763	2.90503
		38.55	3.03112	3.32401	3.30896	2.31092	7.78641	8.81862			38.55	3.14484	2.36303	2.08377	3.91119	3.08288	2.90921
		38.6	2.97976	3.28045	3.44728	2.31537	7.40543	8.34307			38.6	3.03589	2.29526	2.0059	3.88177	3.08169	2.9297
		38.65	2.92547	2.97957	3.42455	2.07455	7.26668	8.00471			38.65	3.04257	2.43365	1.93901	3.73706	3.1163	2.96101
		38.7	2.89493	3.21013	3.74011	2.19901	7.45975	8.35835			38.7	3.08355	2.44522	1.91201	3.77368	3.10535	2.97388
		38.75	2.83624	3.25371	3.43097	2.18218	6.90295	7.92964			38.75	2.88842	2.38011	1.92104	3.86665	3.16845	3.02901
		38.8	2.99466	3.44902	3.54725	2.29495	7.45744	8.71538			38.8	3.01824	2.33997	2.02304	3.88002	3.07344	2.98814
		38.85	2.53308	3.20846	4.05475	2.20524	7.66448	8.84638			38.85	3.04271	2.27049	1.95867	3.8079	3.15205	2.95724
		38.9	2.5167	3.17578	3.33589	2.22336	6.74806	8.58962			38.9	3.12127	2.32026	2.01133	3.9115	3.10911	2.89163
		38.95	2.38578	3.04077	3.25202	2.19862	6.85184	9.0198			38.95	3.10953	2.2879	1.98919	3.85282	3.15233	2.83623
		39	2.3182	3.39618	3.50568	2.26982	6.70062	8.22273			39	3.11206	2.39721	1.98872	3.8054	3.22598	2.83854
		39.05	2.50475	3.51745	3.18765	2.2909	6.61898	8.96569			39.05	3.20058	2.39656	1.97064	3.97196	3.2958	2.89022
		39.1	2.53891	3.51938	3.55704	2.21994	6.58314	8.63865			39.1	3.06324	2.43299	2.00999	3.8541	3.36389	2.84971
		39.15	2.43197	3.32622	3.71345	2.25144	6.74403	8.75068			39.15	3.05028	2.40247	2.03454	3.96077	3.28239	2.90179
		39.2	2.66196	3.42584	3.34809	2.30326	7.03681	8.35603			39.2	3.01499	2.37077	2.00181	4.02609	3.29609	2.89826
		39.25	2.78811	3.38691	3.65034	2.23337	7.0421	7.98375			39.25	3.01006	2.41047	2.05147	4.02571	3.24983	2.91189
		39.3	2.57276	3.09028	3.36945	2.229	7.63049	8.82077			39.3	3.14663	2.36213	2.04374	4.00956	3.27708	2.90625
		39.35	2.21773	2.86181	3.27983	2.24672	7.39821	9.33484			39.35	3.21165	2.28705	2.00346	3.96833	3.26579	2.86689
		39.4	2.3665	2.73076	4.02247	2.42517	7.98053	8.87492			39.4	3.1138	2.48408	1.93133	4.00977	3.19071	2.8796
		39.45	2.22989	2.73769	3.40056	2.40773	7.6834	8.61632			39.45	3.11613	2.3972	1.94156	4.02147	3.23688	2.92168
		39.5	2.39202	2.95642	3.25606	2.15268	7.72451	8.74043			39.5	3.13301	2.34792	1.99934	3.97149	3.15921	2.95139
		39.55	2.42938	2.97233	3.64218	2.25023	7.52915	8.99885			39.55	3.19377	2.31514	1.91344	3.92602	3.20169	2.8928
		39.6	2.26238	2.89459	3.79108	2.13043	8.02351	8.93841			39.6	3.20005	2.40361	1.90727	4.04562	3.08334	2.85914
		39.65	2.39713	2.84527	3.78951	2.13897	7.72467	8.27247			39.65	3.13811	2.49863	1.92314	4.03899	3.10344	2.85787
		39.7	2.56587	3.07591	3.68128	2.15079	8.81467	8.97992			39.7	3.21905	2.39675	1.96085	4.02657	3.22033	2.88327
		39.75	2.47538	2.85246	3.48034	2.19624	8.33166	9.05789			39.75	3.20696	2.36873	1.93331	4.11006	3.17157	2.85613
		39.8	2.68688	2.75648	3.66875	2.23809	8.20512	9.42677			39.8	3.1712	2.40962	1.95814	4.1711	3.23591	2.89895
		39.85	2.32141	2.95102	3.37371	2.19955	8.06776	9.57755			39.85	3.23197	2.40124	1.87648	4.07618	3.14835	2.82965
		39.9	2.59676	2.56881	3.59791	2.1333	8.96973	9.80737			39.9	3.27294	2.48555	1.954	4.07052	3.21438	2.9276
		39.95	2.46219	2.17601	3.72344	2.17107	8.06204	9.15217			39.95	3.14072	2.3749	1.91132	3.92892	3.24168	2.89227
		40	2.59148	2.80195	3.54942	2.19313	8.05503	9.36446			40	3.22041	2.31567	2.00257	4.05015	3.18818	2.91344
		40.05	2.60892	3.21269	3.50693	2.15325	8.35107	8.86644			40.05	3.06033	2.33586	1.97804	4.06914	3.18368	2.88749
		40.1	2.57164	3.02493	3.31274	2.28826	8.50212	8.87565			40.1	3.13382	2.373	2.02572	4.10541	3.18772	2.83194
		40.15	2.57422	2.78201	3.56449	2.28837	7.77725	9.35776			40.15	3.25169	2.37683	2.05916	4.08246	3.18442	2.86032
		40.2	2.60811	2.61826	3.1533	2.17314	7.70724	9.11002			40.2	3.17044	2.34513	2.05348	4.10363	3.26967	2.91005
		40.25	2.49578	2.9083	3.4255	2.22954	7.58215	9.32377			40.25	3.17312	2.25432	1.98578	4.02413	3.21243	2.79405
		40.3	2.36952	2.57119	3.54479	2.28793	7.23294	9.20142			40.3	3.20886	2.24975	1.94157	4.22097	3.29034	2.78905
		40.35	2.85898	3.1777	3.73374	2.19678	7.09838	9.67354			40.35	3.18586	2.20171	2.02682	4.03172	3.15132	2.88639
		40.4	2.62135	3.04146	3.77259	2.28203	7.35888	9.6895			40.4	3.33156	2.23994	1.97442	4.0333	3.18899	2.84627
		40.45	2.5211	2.5743	3.86452	2.23304	7.48247	9.64068			40.45	3.25515	2.27053	1.96572	4.08396	3.13675	2.81936
		40.5	2.68003	2.9161	3.80026	2.22908	7.05249	9.12795			40.5	3.20738	2.30836	1.96745	4.07379	3.09658	2.74852
		40.55	2.62947	2.96501	3.99148	2.30841	7.13133	9.42323			40.55	3.24549	2.24106	1.95311	4.01126	3.06297	2.77771
		40.6	2.54574	2.82642	3.73032	2.21965	6.93687	9.46378			40.6	3.2522	2.21172	1.9797	4.02025	3.1348	2.80047
		40.65	2.6742	2.9335	3.7361	2.29237	7.14694	9.12674			40.65	3.12247	2.22127	1.96839	3.9483	3.0955	2.72811
		40.7	2.53513	2.97805	3.22489	2.16422	7.39198	8.6713			40.7	3.08002	2.33956	1.97185	3.89951	3.13494	2.76077
		40.75	2.53289	2.93666	3.19198	2.12205	7.15975	9.33653			40.75	3.15606	2.39547	1.97201	3.98924	3.08881	2.70703
		40.8	2.46573	3.35445	3.24338	1.99621	7.29679	9.12073			40.8	3.24225	2.40565	2.00592	3.95003	3.1865	2.71232
		40.85	2.48463	2.76535	3.60471	2.08383	6.63543	9.58395			40.85	3.19116	2.53809	1.89731	3.9497	3.17741	2.71543
		40.9	2.48018	2.70192	3.32298	2.0287	6.71197	9.10816			40.9	3.22434	2.54884	1.94682	3.91087	3.15077	2.70831
		40.95	2.5431	2.57485	3.77484	2.11141	6.44761	8.57595			40.95	3.16375	2.45006	1.91783	3.93695	3.16578	2.72777
		41	2.50804	2.64325	3.6749	2.10184	7.31907	9.45078			41	3.19681	2.57664	1.93105	3.9208	3.14467	2.73232
		41.05	2.4861	3.36761	3.92381	2.07575	7.96089	9.35657			41.05	3.32132	2.46827	1.98316	3.81549	3.15207	2.75885
		41.1	2.44083	2.73414	3.36066	2.08914	6.86175	8.93529			41.1	3.2311	2.49609	1.90362	3.96057	3.19595	2.7151
		41.15	2.50128	3.09941	3.49972	2.21516	7.01544	9.18326			41.15	3.20118	2.46495	1.91932	3.93363	3.13692	2.72256
		41.2	2.47113	2.57669	3.50214	2.16907	6.79618	8.89455			41.2	3.17479	2.4571	1.90806	3.86892	3.15654	2.8568
		41.25	2.53033	2.6261	3.41935	2.19577	6.40223	8.60419			41.25	3.07996	2.4858	1.91503	3.78426	3.13693	2.7655
		41.3	2.4269	2.62944	3.59245	2.21679	6.48445	8.65305			41.3	3.13643	2.36403	1.83528	3.918	3.06836	2.76152
		41.35	2.47668	2.80087	2.97062	2.27392	6.60019	8.82663			41.35	3.22137	2.35869	1.90404	4.01235	3.13914	2.76607
		41.4	2.5499	2.60017	3.58574	2.24402	6.59469	9.08205			41.4	3.15074	2.41754	1.88998	3.98338	3.16534	2.83537
		41.45	2.74556	2.74045	3.32493	2.17368	7.4501	9.20682			41.45	3.24157	2.41098	1.88565	3.94668	3.1144	2.81104
		41.5	2.64879	2.56873	3.6662	2.2285	6.76914	9.03227			41.5	3.19648	2.33272	1.92783	3.95243	3.09109	2.84361
		41.55	2.67993	2.77737	3.52434	2.19104	7.04843	8.98372			41.55	3.1611	2.38885	1.86531	3.90657	3.14662	2.79717
		41.6	2.65116	2.49743	3.57736	2.19164	7.25278	9.02682			41.6	3.1367	2.29232	1.81956	3.95146	3.07625	2.87743
		41.65	2.6837	2.87838	3.91935	2.26575	6.68394	8.65641			41.65	3.0259	2.40698	1.86991	3.79789	3.04426	2.90561
		41.7	2.6141	2.67805	3.51899	2.2966	7.38474	9.63168			41.7	3.1167	2.38637	1.8965	3.91146	3.12413	2.90891
		41.75	2.5952	3.01468	3.19406	2.19714	7.70576	9.69697			41.75	3.12807	2.30578	1.92271	3.81397	3.09708	2.98432
		41.8	2.49032	3.39608	3.39166	2.23799	7.29537	10.3834			41.8	3.24181	2.34977	1.93959	3.92452	3.14623	2.96935
		41.85	2.52537	2.80016	3.69438	2.19737	7.81309	9.81154			41.85	3.09889	2.37884	2.00939	3.96095	3.17913	2.93324
		41.9	2.59219	3.64507	3.49763	2.1986	7.65682	9.57009			41.9	3.11961	2.37459	2.06697	3.91248	3.09752	2.92713
		41.95	2.65108	3.18511	3.64806	2.10171	7.11377	9.85947			41.95	3.11352	2.36174	2.0327	3.81631	3.01308	2.86664
		42	2.82373	3.59101	3.67666	2.13996	7.42182	9.84778			42	3.13264	2.28875	2.02151	3.69627	3.02005	2.93036
		42.05	2.63367	3.52774	3.47392	2.16736	7.31887	9.69757			42.05	3.07314	2.3469	2.01987	3.92646	3.09402	2.82164
		42.1	2.61621	3.38894	3.36645	2.1383	7.60611	9.57868			42.1	3.04513	2.29101	1.97232	3.94216	3.09206	2.79401
		42.15	2.61071	3.16725	3.20414	2.31067	6.92936	8.80684			42.15	3.00457	2.34586	1.95541	3.7963	3.11635	2.75819
		42.2	2.71809	3.41988	3.06979	2.13745	6.98004	8.18733			42.2	3.04474	2.31766	1.99119	3.82173	3.06635	2.86905
		42.25	2.58684	3.42261	3.23284	2.29546	6.92836	7.69638			42.25	2.9854	2.35338	2.02714	3.79723	3.02305	2.79577
		42.3	2.83728	3.73409	3.70509	2.32194	6.57566	7.56351			42.3	2.9174	2.31107	2.01114	3.84454	3.13941	2.96097
		42.35	2.63742	3.31439	3.43623	2.21462	6.63741	7.06507			42.35	2.85184	2.34813	1.95989	3.92544	3.15158	2.93617
		42.4	2.60203	3.44699	3.64219	2.19361	6.51722	7.7014			42.4	2.94086	2.26447	2.09315	3.82681	3.18995	2.87125
		42.45	2.48616	3.43012	3.84676	2.14692	6.33915	7.66187			42.45	2.93788	2.26058	2.05297	3.80923	3.2118	2.83358
		42.5	2.58973	3.5538	3.69703	2.10795	7.38055	7.1555			42.5	2.87379	2.40753	2.05448	3.85044	3.18925	2.82267
		42.55	2.69089	3.2494	3.71743	2.11606	6.17557	7.82291			42.55	3.00231	2.48524	1.97449	3.92185	3.19298	2.88092
		42.6	2.72707	3.25371	3.65938	2.1732	6.40869	7.64896			42.6	2.94378	2.39751	2.00991	3.89434	3.21232	2.90674
		42.65	2.74216	3.30072	3.41282	2.16595	6.93518	7.40811			42.65	2.95866	2.52051	2.00673	3.89573	3.14217	2.9615
		42.7	2.64341	3.42533	3.23942	2.23582	6.4533	7.10806			42.7	2.8898	2.54556	2.05521	3.90045	3.21965	2.90127
		42.75	2.60307	3.32354	3.46693	2.16837	7.21181	7.10426			42.75	2.84006	2.44956	1.94874	3.90144	3.14825	2.86564
		42.8	2.8391	3.17266	3.48966	2.22854	7.02915	7.70436			42.8	2.91671	2.42599	1.95811	3.9165	3.15016	2.92395
		42.85	2.70198	3.28988	3.24921	2.12372	6.7618	7.51322			42.85	2.99161	2.36003	1.99258	3.81662	3.12112	2.90386
		42.9	2.47001	3.40813	3.65718	2.1088	6.79646	6.78392			42.9	2.88879	2.46388	2.04147	3.82542	3.157	2.90832
		42.95	2.45812	3.41605	3.4646	2.16027	6.73933	7.43813			42.95	2.93705	2.39854	2.09459	3.8443	3.14266	2.87859
		43	2.62461	3.57702	3.49904	2.2292	6.38285	7.27415			43	2.96396	2.36416	2.10217	3.83362	3.157	2.98895
		43.05	2.40051	3.20835	3.52483	2.28261	7.33415	7.3375			43.05	2.92673	2.37486	2.0185	3.88672	3.09755	2.93779
		43.1	2.6709	3.31868	4.25684	2.1648	6.66173	7.01719			43.1	2.91103	2.4724	2.04601	3.83767	3.17453	2.92271
		43.15	2.61399	3.35657	3.63839	2.18966	7.4373	6.92874			43.15	2.984	2.38397	2.12875	3.96234	3.21617	2.94836
		43.2	2.61934	3.2156	3.79966	2.18718	7.00828	7.37955			43.2	3.00795	2.44326	2.01761	3.95276	3.23281	2.88792
		43.25	2.43546	3.33329	3.8763	2.21074	7.5451	6.41622			43.25	2.86924	2.37921	2.10422	3.82234	3.16654	2.9825
		43.3	2.48669	3.33002	3.6164	2.29852	6.33437	6.65821			43.3	2.9655	2.46349	2.10256	3.91077	3.16914	2.9063
		43.35	2.65734	3.35334	3.87826	2.33619	6.58841	7.04517			43.35	2.91428	2.45728	2.00091	3.78741	3.15942	2.91942
		43.4	2.69776	3.27547	3.53834	2.25983	7.62173	7.21773			43.4	2.98514	2.36866	2.03768	3.84735	3.09456	2.98561
		43.45	2.709	3.47544	3.7643	2.26535	7.22109	7.42396			43.45	2.98579	2.43034	2.04659	3.84659	3.23261	3.02095
		43.5	2.56978	3.33144	3.68888	2.23856	6.90711	7.52712			43.5	2.9612	2.38835	2.1719	3.87578	3.16544	3.01272
		43.55	2.60613	2.90423	3.92713	2.24768	7.56044	7.51976			43.55	2.95634	2.39129	2.02289	3.91285	3.10353	2.87303
		43.6	2.60465	3.17282	3.39202	2.15795	7.88372	7.7726			43.6	3.01418	2.31267	2.03029	3.99044	3.15366	2.95359
		43.65	2.50562	3.21731	3.76296	2.18878	7.67194	7.17456			43.65	2.9375	2.28399	2.05	3.80406	3.14017	2.95917
		43.7	2.61307	3.24524	3.16217	2.27669	7.45419	6.85633			43.7	2.88021	2.24446	2.0273	3.83666	3.11319	2.99886
		43.75	2.70332	3.23528	3.5144	2.26473	7.35705	6.72982			43.75	2.99815	2.23063	2.13142	3.84173	3.19025	2.99593
		43.8	2.61373	3.40048	3.28058	2.15634	7.76857	6.90423			43.8	2.93427	2.37406	2.08395	3.87761	2.99057	2.92708
		43.85	2.55352	3.462	3.63213	2.11039	7.34744	7.10852			43.85	2.99301	2.32091	2.04486	3.97977	3.0169	2.81203
		43.9	2.55786	3.55866	3.10203	2.09036	7.73844	7.20607			43.9	3.06706	2.20086	2.08278	3.85734	3.04656	2.90137
		43.95	2.57663	3.543	3.31817	2.15825	7.25237	7.46097			43.95	3.01167	2.28432	2.08426	3.87741	3.12212	2.94736
		44	2.61901	3.54794	2.91811	2.15299	7.81143	7.47406			44	3.00171	2.14562	2.09598	3.96705	3.14818	2.9064
		44.05	2.55281	3.6068	3.78591	2.24969	8.2275	7.02697			44.05	3.00838	2.32343	2.25137	3.96532	3.01165	2.91505
		44.1	2.57534	3.49418	3.88454	2.25374	8.26764	7.03778			44.1	3.00345	2.2638	2.12541	3.88212	3.03101	2.90669
		44.15	2.56412	3.22958	4.12573	2.19843	8.01915	6.80492			44.15	2.97133	2.28355	2.11391	3.94979	3.09762	2.82464
		44.2	2.58335	3.18882	3.8061	2.17055	7.57043	7.433			44.2	3.01258	2.3802	2.09747	3.94772	3.11918	2.77634
		44.25	2.61617	3.3981	3.65086	2.09117	6.775	6.94143			44.25	2.97448	2.37788	2.13578	3.81713	3.13057	2.83026
		44.3	2.68606	3.14129	3.92576	2.19515	7.77454	7.10424			44.3	2.98815	2.44622	2.06708	3.85316	3.04606	2.82443
		44.35	2.59522	3.38544	3.95347	2.12243	7.16644	7.57569			44.35	2.98427	2.33046	2.14764	3.89637	3.12592	2.76274
		44.4	2.64048	3.30826	3.80811	2.08574	7.44992	7.03516			44.4	2.93857	2.50486	2.15228	3.91412	3.18743	2.75162
		44.45	2.85781	3.39404	3.76525	2.2132	8.58304	7.07034			44.45	2.96685	2.37988	2.14905	3.9569	3.13083	2.75433
		44.5	2.65259	3.60214	3.27032	2.0374	7.63418	7.28692			44.5	3.10774	2.41869	2.18711	3.90769	3.08501	2.76313
		44.55	2.53813	3.30209	3.72412	2.12976	7.85111	7.40417			44.55	3.11595	2.44598	2.06318	3.89532	3.05865	2.77817
		44.6	2.54921	3.28135	3.67859	2.13449	8.01283	7.53144			44.6	3.06818	2.39729	2.05959	3.83144	2.95252	2.78321
		44.65	2.53148	3.34607	3.26682	2.20223	7.90769	7.03723			44.65	2.93527	2.4924	2.15066	4.09612	3.02424	2.66642
		44.7	2.65456	3.3771	3.29286	2.18153	7.64872	6.6449			44.7	2.95224	2.53046	2.09439	4.00729	3.0814	2.68924
		44.75	2.61493	3.35908	3.23403	2.16483	7.49084	6.76534			44.75	2.94266	2.4489	2.03489	3.98484	3.02245	2.73865
		44.8	2.66805	3.34846	3.62198	2.10516	7.26027	7.32998			44.8	3.00895	2.38767	2.08237	3.89157	3.13257	2.75017
		44.85	2.71291	3.37499	3.31495	2.18262	7.57222	6.52388			44.85	2.88243	2.31995	2.02447	4.01036	3.17786	2.79709
		44.9	2.73427	3.32124	3.26828	2.25459	7.45421	7.10111			44.9	2.88144	2.19445	2.15027	4.02604	3.04326	2.80526
		44.95	2.68027	3.29862	3.1914	2.21597	7.1283	6.80488			44.95	2.96862	2.35861	2.01044	3.87143	3.02649	2.71875
		45	2.6599	3.18748	3.15258	2.21599	7.84076	7.04609			45	2.99005	2.24282	2.13226	3.97002	3.0277	2.75838
		45.05	2.55492	3.47916	3.35579	2.10397	7.46676	6.8267			45.05	3.03254	2.30283	2.13295	3.93262	3.06309	2.72618
		45.1	2.77631	3.62949	3.36034	2.16201	7.91485	6.74031			45.1	2.91233	2.21601	2.10354	3.82482	3.10772	2.78971
		45.15	2.65014	3.41797	3.66392	2.04626	7.02274	7.68316			45.15	2.9952	2.24372	2.03355	3.82294	3.05793	2.82951
		45.2	2.67043	3.30609	3.76034	2.28327	7.45568	7.0626			45.2	3.0529	2.24925	2.07842	3.84507	2.99528	2.7956
		45.25	2.68329	3.54371	3.75401	2.36614	7.56858	7.47202			45.25	3.00033	2.30006	2.18734	3.92445	3.04237	2.84537
		45.3	2.779	3.42958	3.63765	2.29597	6.81007	7.23958			45.3	2.96442	2.15658	1.99177	3.92341	2.97781	2.82602
		45.35	2.56566	3.70741	3.01475	2.24236	7.34436	7.51412			45.35	2.99083	2.30573	2.02342	3.7919	2.98255	2.79544
		45.4	2.71765	3.55761	3.21839	2.16095	7.94695	7.44135			45.4	3.06025	2.29724	2.02253	3.8943	3.05191	2.8073
		45.45	2.50991	3.45748	3.22276	2.2201	7.43861	6.77886			45.45	2.96256	2.3176	2.08272	3.94749	3.00631	2.74463
		45.5	2.66284	3.43122	3.39128	2.12276	7.41769	7.63843			45.5	3.0084	2.30283	2.02284	3.84591	2.96793	2.76512
		45.55	2.46381	3.45775	3.31184	2.2179	7.30631	6.5918			45.55	2.92478	2.12611	2.06187	3.97335	2.94228	2.75505
		45.6	2.6754	3.51999	3.36118	2.24102	7.05603	7.27006			45.6	2.96036	2.12159	2.13956	3.86457	3.08314	2.83641
		45.65	2.63824	3.25365	3.45517	2.19962	7.63186	8.3825			45.65	3.22069	2.13378	2.10677	3.93788	3.09354	2.78562
		45.7	2.60705	3.4515	3.3746	2.28052	7.34061	7.31326			45.7	2.96725	2.19273	2.0839	3.91899	3.09909	2.75589
		45.75	2.62057	3.19981	3.73031	2.09918	6.87574	6.9339			45.75	2.99532	2.21933	2.03654	3.89413	2.96083	2.80963
		45.8	2.74135	3.39362	3.70567	2.17048	7.39877	7.05848			45.8	3.08187	2.16398	2.11749	3.90773	3.07472	2.83045
		45.85	2.60188	3.46035	3.53326	2.04113	7.143	7.23761			45.85	3.10497	2.14361	2.13537	3.92643	3.03868	2.8624
		45.9	2.60457	3.1958	3.14256	2.02793	7.46229	7.12976			45.9	2.97571	2.15925	2.05423	4.00962	3.01436	2.71981
		45.95	2.84	3.47282	3.50374	2.07072	8.06171	7.10859			45.95	3.10481	2.33231	2.02542	3.9741	3.01808	2.73916
		46	2.64	3.48564	3.20227	2.12423	7.76495	6.99683			46	3.07963	2.28582	2.09343	4.00503	3.04763	2.66813
		46.05	2.67466	3.22361	3.16205	2.11858	7.64901	7.23203			46.05	3.0113	2.28033	2.09241	3.98171	3.06082	2.69462
		46.1	2.53595	3.46421	3.38192	2.15149	7.17488	6.93879			46.1	3.07136	2.15241	2.10147	3.98116	3.05902	2.67671
		46.15	2.57898	3.24326	3.22924	2.07769	7.26973	6.91273			46.15	2.9298	2.24116	2.03496	4.02296	2.94435	2.71885
		46.2	2.59756	3.31129	3.07045	2.11098	7.28287	6.96407			46.2	3.0589	2.24412	2.08499	3.94151	3.05951	2.83827
		46.25	2.60704	3.40687	3.48411	2.13092	6.91725	6.94135			46.25	3.03813	2.28529	2.05085	3.90935	2.99828	2.79682
		46.3	2.74645	3.33758	3.07817	2.1685	7.57434	7.59502			46.3	3.12469	2.23016	2.04697	3.96181	3.00072	2.74984
		46.35	2.71384	3.55713	3.44903	2.11892	7.26263	7.39284			46.35	3.13426	2.19819	2.10278	3.92537	3.06675	2.7255
		46.4	2.71043	3.51606	3.86046	2.20078	7.02446	6.35396			46.4	3.08932	2.21811	2.0842	3.93346	3.05074	2.68408
		46.45	2.6887	3.32635	4.02774	2.2729	7.35329	6.87499			46.45	3.01538	2.23778	2.13341	3.92338	3.08072	2.65365
		46.5	2.55289	3.36063	3.32617	2.14476	7.34319	6.76402			46.5	3.01888	2.22154	2.09698	3.91838	3.19135	2.69443
		46.55	2.68094	3.35479	3.24377	2.14967	7.0313	7.35963			46.55	3.08803	2.19818	2.11585	4.02385	3.08697	2.75793
		46.6	2.65061	2.99256	3.17712	2.53048	7.54456	7.64911			46.6	2.98884	2.37763	2.09653	4.07148	3.05275	2.75447
		46.65	2.78165	3.44037	3.43608	2.43675	7.91317	7.4015			46.65	3.01005	2.32414	2.14487	4.11554	3.06711	2.73312
		46.7	2.58256	3.24349	3.40381	2.34939	7.64507	7.97316			46.7	3.01882	2.34355	2.0138	3.94986	3.02639	2.71403
		46.75	2.38667	3.49437	3.5846	2.41589	7.22896	8.15675			46.75	3.17579	2.28149	2.10466	3.9455	3.04958	2.67235
		46.8	2.53865	3.662	3.35188	2.3332	7.47392	8.45493			46.8	3.15081	2.35724	2.03766	4.00596	3.03927	2.67976
		46.85	2.58865	3.30868	3.31262	2.31846	7.45432	7.76306			46.85	3.12578	2.30212	1.99814	4.01461	3.04934	2.70797
		46.9	2.55792	3.42152	3.16386	2.20341	7.64278	7.93511			46.9	3.17915	2.15738	1.96032	3.98569	2.99482	2.73189
		46.95	2.50211	3.29956	3.21414	2.07701	7.73445	7.82836			46.95	3.10405	2.12614	2.00331	4.01949	2.99847	2.76776
		47	2.66832	3.45937	3.51119	2.15865	8.1586	7.63384			47	3.15464	2.1926	1.96186	3.9468	3.05314	2.77027
		47.05	2.60542	3.57007	3.79765	2.07427	6.87633	8.14642			47.05	3.09602	2.18114	1.97859	4.01264	3.10119	2.75715
		47.1	2.43243	3.30187	3.52273	2.12757	7.22857	8.14469			47.1	3.11753	2.25927	1.94948	3.99962	3.08371	2.7353
		47.15	2.41844	3.43561	3.53407	2.09073	7.21826	8.04127			47.15	3.13038	2.3031	1.9687	3.90391	2.9953	2.84236
		47.2	2.44038	3.49147	3.41773	2.1484	7.77696	8.46724			47.2	3.14838	2.24331	2.03423	3.98128	3.13391	2.85474
		47.25	2.44674	3.3361	3.50715	2.18281	7.21278	8.9521			47.25	3.15776	2.13185	1.94169	3.96024	3.07451	2.75129
		47.3	2.35546	3.20733	3.72503	2.29925	8.29293	8.56641			47.3	3.16929	2.16077	1.98864	3.99319	3.05686	2.76008
		47.35	2.47342	3.50039	3.90558	2.14894	8.28224	8.56816			47.35	3.13302	2.2202	1.93149	3.94554	3.06601	2.8328
		47.4	2.43555	3.72046	3.56841	2.2237	7.78552	8.56622			47.4	3.20847	2.32623	2.04474	3.97722	3.04823	2.79571
		47.45	2.32271	3.60442	3.75853	2.39123	7.94721	8.87076			47.45	3.1168	2.27787	1.97321	4.01524	3.08956	2.81162
		47.5	2.45708	3.60519	3.93282	2.42995	7.54552	7.66197			47.5	3.01326	2.17472	1.94127	3.96366	3.02309	2.83043
		47.55	2.41041	3.53964	3.60291	2.36777	7.14912	7.40216			47.55	3.06994	2.19673	1.91496	3.94666	3.08927	2.74632
		47.6	2.3395	3.48795	3.35404	2.36686	6.57839	7.84311			47.6	3.03662	2.27156	1.93774	3.9244	3.08604	2.7503
		47.65	2.34764	3.58715	3.5223	2.26373	6.42718	7.20606			47.65	2.99934	2.21596	1.97148	4.03259	3.1174	2.74936
		47.7	2.41679	3.27455	3.71133	2.18768	7.47927	8.20428			47.7	3.07616	2.13188	1.83573	4.07886	3.14135	2.75245
		47.75	2.40572	3.49552	3.51976	2.27729	7.53642	7.92788			47.75	3.09009	2.1347	1.84905	3.99208	3.14444	2.74826
		47.8	2.32549	3.56276	3.60488	2.17044	7.03291	8.45702			47.8	3.13446	2.17656	1.95218	3.92767	3.11093	2.74606
		47.85	2.36697	3.40494	3.56329	2.18968	8.26966	8.90385			47.85	3.14605	2.18654	1.83941	3.9626	3.03411	2.73215
		47.9	2.39308	3.52971	3.53586	2.22931	7.94597	7.85708			47.9	3.08661	2.14809	1.95202	4.00325	3.128	2.67578
		47.95	2.53275	3.42287	3.92233	2.22138	7.65101	8.85819			47.95	3.17052	2.15826	1.94995	3.96994	3.13185	2.7902
		48	2.72365	3.46904	3.55407	2.31898	8.36357	8.97602			48	3.26373	2.36441	1.88975	4.04572	3.12849	2.83481
		48.05	2.54924	3.22926	3.75217	2.12968	7.56905	8.68016			48.05	3.26583	2.34169	1.91284	4.09149	3.05436	2.84564
		48.1	2.47025	3.24035	3.73316	2.10316	7.75709	8.8075			48.1	3.20511	2.23526	1.88914	4.01873	3.16439	2.79288
		48.15	2.48435	3.19435	3.66257	2.24053	7.02085	9.09606			48.15	3.34233	2.38388	1.8715	4.00262	3.06185	2.87906
		48.2	2.51423	3.36355	3.76284	2.28937	7.05882	9.13658			48.2	3.35393	2.29872	1.93005	3.92237	3.08127	2.84361
		48.25	2.51868	3.35537	3.70008	2.22313	7.18684	8.83404			48.25	3.23391	2.36641	1.96703	3.90826	3.01348	2.75739
		48.3	2.529	3.25241	3.69179	2.23706	7.83842	8.58907			48.3	3.28881	2.28751	1.94191	3.93596	3.05921	2.79387
		48.35	2.50303	3.49541	3.50586	1.9565	7.44065	8.64856			48.35	3.21857	2.12854	2.01965	3.87703	3.06394	2.83542
		48.4	2.39166	3.32022	3.51014	2.05869	7.88145	9.31338			48.4	3.25421	2.22366	1.9315	3.9004	3.08538	2.74406
		48.45	2.40068	3.31974	3.63655	2.08207	7.4882	9.93892			48.45	3.30709	2.22389	1.99045	3.88213	3.02148	2.7777
		48.5	2.47194	3.47572	3.66188	2.02681	7.38018	9.88333			48.5	3.33676	2.19744	2.06113	3.86412	3.13227	2.78211
		48.55	2.54875	3.52451	3.30991	2.0415	7.42223	9.80079			48.55	3.33179	2.2609	2.1125	3.84861	3.03248	2.72437
		48.6	2.43073	3.61267	3.47454	1.93466	7.21438	9.81127			48.6	3.35201	2.35296	1.99172	3.8602	3.14612	2.66352
		48.65	2.52193	3.55263	3.68619	1.91335	6.87875	9.87536			48.65	3.29827	2.23699	2.01615	3.84082	3.09216	2.64917
		48.7	2.40246	3.37877	3.45473	1.88495	7.3463	10.5492			48.7	3.3563	2.24206	1.9643	3.88725	3.18203	2.72033
		48.75	2.44886	3.60223	3.4532	2.06622	6.93999	9.86307			48.75	3.25128	2.17049	1.95662	3.82176	3.11783	2.64304
		48.8	2.4886	3.37402	3.47243	1.97473	6.97997	10.2749			48.8	3.31719	2.22513	2.02556	3.90187	3.14509	2.72487
		48.85	2.45875	3.12099	3.23345	1.80476	6.98475	9.68981			48.85	3.18593	2.21673	1.98013	3.93252	3.09247	2.74932
		48.9	2.53118	3.12495	3.27682	2.16642	6.97881	9.28249			48.9	3.26619	2.40832	2.01298	3.92192	3.06649	2.75737
		48.95	2.42117	3.32225	3.37142	2.05595	6.84712	9.39768			48.95	3.23544	2.2889	1.94627	3.92095	3.15131	2.7109
		49	2.60563	3.12036	3.58816	1.97768	7.15295	8.51474			49	3.12674	2.31562	1.96598	3.99064	3.10818	2.78849
		49.05	2.4608	3.30087	3.07987	2.15741	6.77167	8.98215			49.05	3.18683	2.29553	1.91375	3.97869	3.19542	2.66634
		49.1	2.52104	3.32996	3.64331	2.26235	6.81782	9.08491			49.1	3.18332	2.26642	1.95161	4.0101	3.07365	2.77883
		49.15	2.43582	3.31934	3.08795	2.32025	7.21517	8.32778			49.15	3.06589	2.34109	1.97477	4.00572	3.08351	2.78834
		49.2	2.43463	3.57843	3.48808	1.91689	6.88956	9.02091			49.2	3.16787	2.40336	2.01049	3.91408	3.14608	2.75069
		49.25	2.41328	3.31281	3.43141	2.06124	7.0006	8.69138			49.25	3.07287	2.29698	1.99832	3.86367	3.14677	2.67045
		49.3	2.40357	3.38118	3.35007	2.20721	6.97806	8.77948			49.3	3.11288	2.346	2.05732	3.82167	3.17675	2.78414
		49.35	2.46912	3.34241	3.3397	2.09747	6.49241	9.07512			49.35	3.25557	2.36825	1.94202	3.77622	3.04658	2.78817
		49.4	2.42312	3.40197	2.85716	2.39412	6.61191	9.30702			49.4	3.22391	2.44286	2.03283	3.77261	3.05566	2.69
		49.45	2.53228	3.42485	3.17082	2.54245	6.64758	9.32357			49.45	3.23023	2.2665	2.0325	3.81896	3.12785	2.73094
		49.5	2.55558	3.53129	3.27006	2.61915	5.74512	9.17749			49.5	3.21787	2.35893	1.9958	3.81543	3.12673	2.69371
		49.55	2.60649	3.31113	3.29031	2.92412	6.79319	9.46073			49.55	3.16933	2.30348	2.04967	3.58892	3.12696	2.7815
		49.6	2.47441	3.30983	3.53187	2.88801	6.57658	9.22166			49.6	3.19984	2.26463	2.00307	3.76969	3.11773	2.70026
		49.65	2.51118	3.21897	3.20007	2.70058	6.72485	9.17156			49.65	3.20596	2.20672	2.0711	3.77019	3.06336	2.74096
		49.7	2.52779	3.45766	3.5682	2.69701	7.23526	8.93378			49.7	3.28943	2.3117	2.08179	3.85285	3.04532	2.8241
		49.75	2.54845	3.23944	3.34335	2.67649	6.99963	9.29209			49.75	3.2636	2.33898	2.04181	3.78177	3.06545	2.78266
		49.8	2.38203	3.33805	3.57748	2.90221	7.5108	9.04335			49.8	3.37405	2.27293	2.04543	3.67405	3.08464	2.76277
		49.85	2.3528	3.38948	3.57262	2.65494	7.35088	8.91138			49.85	3.29764	2.55271	2.02154	3.87722	3.15693	2.7627
		49.9	2.46702	3.67066	3.17842	2.79675	7.99514	9.12967			49.9	3.29239	2.49214	2.07436	3.77372	3.08682	2.73559
		49.95	2.46067	3.43926	3.27114	2.73908	8.40114	9.21231			49.95	3.31815	2.38303	2.05676	3.85264	3.19671	2.79942
		50	2.47507	3.55763	2.92864	2.93157	8.04548	9.27354			50	3.32182	2.44821	2.07086	3.83757	3.15771	2.78788
		50.05	2.53269	3.31626	3.28018	3.02062	7.62728	9.22237			50.05	3.22562	2.52747	2.05092	3.89201	3.27454	2.7847
		50.1	2.6108	3.20346	3.16467	2.59365	7.7443	9.28395			50.1	3.29281	2.48661	2.01801	3.93519	3.23586	2.80429
		50.15	2.54354	3.30964	3.37088	2.28639	7.2867	9.1437			50.15	3.33442	2.36656	2.06723	3.86767	3.29089	2.81269
		50.2	2.584	3.36352	3.04033	2.14203	7.70855	8.88652			50.2	3.27335	2.47876	2.09581	3.93371	3.20165	2.76768
		50.25	2.57692	3.03299	3.32344	2.13415	6.38077	9.24377			50.25	3.2872	2.5055	1.9899	3.85955	3.24581	2.76738
		50.3	2.51713	3.24698	3.23431	2.1555	7.26911	8.61452			50.3	3.25425	2.4729	2.01602	3.8782	3.17874	2.85677
		50.35	2.47875	3.1862	3.46377	2.39367	7.13501	8.67255			50.35	3.26225	2.48817	2.01831	3.90814	3.18789	2.80602
		50.4	2.39031	3.27789	3.34503	2.38193	7.27575	9.13978			50.4	3.25442	2.47678	2.04502	3.923	3.19242	2.7712
		50.45	2.45538	3.22372	3.71144	2.34929	7.09638	8.91558			50.45	3.27616	2.50136	1.90221	3.80474	3.19317	2.72016
		50.5	2.46494	3.21007	3.54661	2.33463	6.65869	9.44542			50.5	3.30472	2.48481	1.98858	3.97402	3.18045	2.84931
		50.55	2.47447	3.05107	3.38948	2.45525	7.36121	8.94769			50.55	3.1832	2.46943	1.90468	3.97246	3.19995	2.8803
		50.6	2.50546	3.37978	3.18492	2.43968	7.29642	9.30722			50.6	3.21925	2.42234	1.97431	3.89899	3.23144	2.80312
		50.65	2.52059	3.15628	3.43737	2.32975	7.88361	9.49606			50.65	3.27057	2.42456	2.02084	3.97978	3.18569	2.80495
		50.7	2.60625	3.17454	3.32439	2.53777	7.20837	9.25013			50.7	3.20699	2.38509	1.97712	3.92377	3.37711	2.79809
		50.75	2.49456	3.371	3.75809	2.18407	6.84498	9.42012			50.75	3.27374	2.38125	1.99239	3.9244	3.27067	2.7706
		50.8	2.43917	3.13432	3.4922	2.3332	7.03617	8.95953			50.8	3.20544	2.3668	1.98124	3.95927	3.26155	2.74625
		50.85	2.55049	3.21762	3.27521	2.82377	7.9757	9.06684			50.85	3.25378	2.38354	1.95003	3.93995	3.26678	2.83182
		50.9	2.50872	3.43128	3.36781	2.98723	7.10266	9.22683			50.9	3.29382	2.47956	2.02062	3.87555	3.25196	2.8199
		50.95	2.5064	3.59517	3.21344	2.74207	6.94451	8.64263			50.95	3.14454	2.4673	2.03109	3.96642	3.12767	2.7343
		51	2.45477	3.2315	3.4349	3.00937	7.73248	9.47943			51	3.29225	2.54202	2.01495	3.87302	3.1496	2.7664
		51.05	2.60582	3.2321	3.04976	3.1907	6.80817	8.90329			51.05	3.19405	2.5566	1.96081	3.92666	3.16494	2.76914
		51.1	2.70647	3.39126	3.44854	3.31543	6.88084	8.89392			51.1	3.22357	2.3634	2.06017	3.99818	3.11969	2.87899
		51.15	2.68706	3.37079	3.31809	3.59786	7.47704	8.83868			51.15	3.18264	2.46316	2.05473	3.88403	3.16852	2.88135
		51.2	2.69737	3.29236	3.4634	3.30417	7.81105	9.14014			51.2	3.10792	2.29221	2.00208	3.8358	3.16352	2.9365
		51.25	2.58717	3.66008	3.12997	3.46026	6.97924	9.09578			51.25	3.17818	2.35717	2.0962	3.90408	3.29421	2.83343
		51.3	2.58719	3.42628	3.24523	3.12496	7.35029	9.11112			51.3	3.2026	2.31418	2.03435	3.92943	3.30487	2.77352
		51.35	2.70513	3.44932	3.40821	3.48243	7.43594	9.10436			51.35	3.17258	2.39554	1.9624	3.94626	3.2102	2.79791
		51.4	2.50449	3.42384	3.82925	4.04974	7.0593	8.81655			51.4	3.14892	2.43175	2.02491	3.84651	3.22818	2.76867
		51.45	2.63426	3.28334	3.30995	4.02353	5.73751	9.07718			51.45	3.15709	2.45208	2.02177	3.80867	3.2659	2.74881
		51.5	2.70315	3.51394	3.19674	3.96682	5.80582	9.17359			51.5	3.26943	2.42312	2.04262	3.88606	3.31167	2.77097
		51.55	2.63006	3.46934	3.43564	3.72327	6.11327	9.14578			51.55	3.24772	2.40491	2.12305	3.95201	3.21799	2.77747
		51.6	2.57477	3.33496	3.13265	4.30284	6.84405	9.07838			51.6	3.117	2.41514	1.99618	3.77713	3.21073	2.81356
		51.65	2.81249	3.26258	3.45191	3.92186	6.02386	8.87677			51.65	3.13907	2.39237	2.00085	3.8469	3.29066	2.84776
		51.7	2.72123	3.39796	3.70736	3.82579	6.31501	8.77759			51.7	3.10638	2.47139	2.00395	3.80631	3.30766	2.74158
		51.75	2.69811	3.31976	3.82921	3.84165	6.03008	8.81148			51.75	3.07798	2.40752	2.06494	3.7553	3.27882	2.74907
		51.8	2.6466	3.36523	3.39428	3.66495	6.22819	9.12898			51.8	3.15459	2.44881	2.07656	3.77157	3.29945	2.82938
		51.85	2.68616	3.29468	3.35814	3.37162	6.39743	9.2646			51.85	3.15606	2.4564	2.05723	3.79153	3.25502	2.80839
		51.9	2.62878	3.2174	3.3293	3.4391	6.88338	9.19815			51.9	3.21671	2.47063	2.09327	3.77567	3.23217	2.80303
		51.95	2.70914	3.32463	3.31234	3.32788	6.15299	9.20655			51.95	3.19719	2.33704	2.11514	3.83563	3.38336	2.82392
		52	2.66765	3.25822	3.49201	2.98066	6.07012	9.16831			52	3.14554	2.509	2.09535	3.95907	3.33149	2.86334
		52.05	2.62893	3.23548	3.32863	3.1093	6.45055	9.47974			52.05	3.10693	2.42063	2.183	3.85196	3.26668	2.82986
		52.1	2.50703	3.34962	3.31368	3.0083	6.67805	9.37558			52.1	3.1696	2.38918	2.0534	3.93725	3.24888	2.81472
		52.15	2.66495	3.42473	3.36817	3.35734	6.80743	8.93897			52.15	3.11142	2.31283	2.11791	3.93637	3.23299	2.74496
		52.2	2.56692	3.24087	3.28527	3.21126	6.28726	8.91212			52.2	3.16505	2.31816	2.03409	3.85395	3.39734	2.76394
		52.25	2.57826	3.25458	3.5004	3.54333	6.47583	9.07253			52.25	3.16349	2.43782	2.10037	3.84266	3.33778	2.71637
		52.3	2.60983	3.28431	3.48478	3.41561	6.29278	8.68526			52.3	3.098	2.46937	2.09971	3.8084	3.33696	2.75328
		52.35	2.67344	3.38065	3.12455	3.57679	6.41538	8.58206			52.35	3.06105	2.40752	2.06756	3.85114	3.39388	2.90489
		52.4	2.59885	3.08624	3.71522	3.79108	5.62481	8.57996			52.4	3.04446	2.43209	2.02549	3.83101	3.37325	2.79893
		52.45	2.61229	3.46274	3.36482	3.85517	6.53206	8.5366			52.45	3.06631	2.37292	2.13101	3.93092	3.28589	2.91965
		52.5	2.48673	3.41924	3.23638	3.89904	5.85163	8.80018			52.5	3.03132	2.44975	2.16941	3.88354	3.32113	2.835
		52.55	2.58781	3.36832	3.60994	4.30987	5.75887	9.05039			52.55	3.15072	2.5351	2.05888	3.86442	3.37361	2.86032
		52.6	2.55865	3.20574	3.64227	3.92919	6.27582	8.67607			52.6	3.1727	2.49857	2.0333	3.87616	3.30475	2.82278
		52.65	2.64439	3.30308	3.76507	3.63285	5.51996	9.08759			52.65	3.19759	2.42017	2.046	3.77342	3.28495	2.83791
		52.7	2.62162	3.29407	3.8363	3.9435	5.2984	8.95777			52.7	3.14021	2.34221	2.13304	3.79652	3.33069	2.77657
		52.75	2.70482	3.20106	3.30597	4.07142	5.32988	8.68335			52.75	3.19114	2.42112	2.02176	3.79967	3.33088	2.80098
		52.8	2.65361	3.29246	3.79533	3.84831	5.41243	8.89161			52.8	3.08238	2.22608	2.07057	3.84417	3.36068	2.9227
		52.85	2.60991	3.2599	3.75393	3.90685	5.88623	9.37099			52.85	3.13474	2.37277	2.01795	3.7961	3.32723	2.92939
		52.9	2.65321	3.36417	3.69804	4.20084	5.82115	9.28203			52.9	3.0775	2.3531	1.9777	3.87168	3.31009	3.01198
		52.95	2.67496	3.5645	3.38294	4.55032	6.78414	9.46462			52.95	3.11364	2.32339	2.01999	3.78609	3.3088	2.81177
		53	2.78021	3.37365	3.28408	4.15157	7.10895	9.59873			53	3.23187	2.40518	1.97849	3.79421	3.32167	2.88257
		53.05	2.60921	3.48512	3.01238	4.72809	7.20584	9.31658			53.05	3.13349	2.33705	2.06565	3.82201	3.27031	2.86198
		53.1	2.68572	3.34359	3.30799	4.62854	7.49729	9.4962			53.1	3.15139	2.25885	2.04116	3.82011	3.28136	2.81516
		53.15	2.67766	3.35565	3.79184	4.51428	6.54983	9.11682			53.15	3.17016	2.28833	2.09096	3.8986	3.26228	2.85123
		53.2	2.74752	3.36083	3.09062	3.97653	6.23559	8.82554			53.2	3.1024	2.26927	2.05154	3.89801	3.41107	2.92125
		53.25	2.66917	3.32602	3.40393	3.78205	7.12224	9.07841			53.25	3.15022	2.31968	1.98943	3.81843	3.30319	2.86319
		53.3	2.65152	3.36183	3.32855	3.54992	6.72929	8.75192			53.3	3.14089	2.44275	2.00429	3.88779	3.35724	2.83781
		53.35	2.54478	3.50684	3.4646	3.4503	6.9383	8.85582			53.35	3.18236	2.22903	2.09475	3.85807	3.31668	2.83174
		53.4	2.60326	3.29796	3.50912	3.2254	6.28402	8.861			53.4	3.02941	2.31438	2.00514	3.84727	3.37233	2.83255
		53.45	2.64664	3.29406	3.15097	3.43103	6.56009	9.16735			53.45	3.07482	2.32957	2.03289	3.90154	3.26678	2.89239
		53.5	2.66006	3.50868	3.07769	3.12952	6.5035	9.02739			53.5	3.09017	2.35604	2.01817	3.93017	3.25719	2.93843
		53.55	2.84713	3.50227	3.07306	3.22968	7.56248	8.85609			53.55	3.09991	2.29645	1.96904	3.76568	3.3546	2.95519
		53.6	2.68424	3.43676	3.30244	3.3976	7.34967	9.6687			53.6	3.27039	2.37434	1.99329	3.89194	3.23891	2.87587
		53.65	2.63215	3.34539	3.55023	3.23789	8.0844	9.46387			53.65	3.1601	2.3671	1.90881	3.99615	3.24981	2.84352
		53.7	2.73967	3.25486	3.48036	3.40266	7.3434	9.39911			53.7	3.16944	2.26112	1.93299	3.89815	3.30742	2.97671
		53.75	2.72805	3.10692	3.30071	3.19665	7.23222	9.55191			53.75	3.19724	2.28827	1.88663	3.97923	3.3088	2.85303
		53.8	2.55356	3.1935	3.68421	3.60128	7.92342	9.05023			53.8	3.14738	2.27182	1.8694	3.7967	3.35803	2.88265
		53.85	2.54757	3.27808	3.26717	3.48137	8.08294	8.71209			53.85	3.12054	2.20408	1.90953	3.83682	3.36931	2.9417
		53.9	2.563	3.40008	3.41265	3.1114	7.95402	9.24703			53.9	3.16517	2.22186	1.90883	3.8715	3.41048	2.81635
		53.95	2.59364	3.39727	3.51375	3.38526	7.64749	8.85437			53.95	3.11513	2.11481	1.90273	3.71719	3.30612	2.81
		54	2.52903	3.28453	3.54639	3.12776	7.21568	9.21985			54	3.22675	2.22399	1.8839	3.80094	3.34191	2.84521
		54.05	2.67462	3.35873	3.28499	3.09212	7.74996	8.78682			54.05	3.10869	2.18266	1.87458	3.8019	3.37463	2.75672
		54.1	2.51833	3.39348	3.18356	3.40157	8.04567	8.89129			54.1	3.08867	2.26133	1.91736	3.89539	3.34688	2.84309
		54.15	2.66696	3.39869	3.27153	3.30514	8.03562	9.30329			54.15	3.135	2.17079	1.95024	3.83058	3.39196	2.84406
		54.2	2.63253	3.46434	4.0621	3.51744	8.08909	9.21518			54.2	3.20628	2.16992	1.97109	3.80469	3.44175	2.88337
		54.25	2.81051	3.42029	3.36885	3.6361	8.25001	8.37578			54.25	3.07025	2.2376	1.93486	3.67624	3.33061	2.85563
		54.3	2.68772	3.62906	3.16438	3.08423	8.48015	9.02908			54.3	3.08025	2.29344	1.98206	3.74194	3.30289	2.93608
		54.35	2.62161	3.35366	3.79313	3.45985	8.22122	8.78877			54.35	3.0242	2.13924	1.89283	3.73391	3.32825	2.85766
		54.4	2.63343	3.40567	3.93954	3.66888	8.19605	9.3664			54.4	3.07029	2.18778	1.93547	3.79017	3.25652	2.92595
		54.45	2.60813	3.37552	3.57529	3.50892	7.78895	8.95149			54.45	3.02449	2.21701	1.94314	3.82287	3.26801	2.91522
		54.5	2.58956	3.37072	3.70541	3.56231	8.07449	8.8281			54.5	3.01459	2.18637	1.97538	3.82484	3.19642	2.93309
		54.55	2.62296	3.31888	3.98067	3.69866	7.78329	8.65211			54.55	2.98424	2.16845	1.97976	3.79426	3.27459	2.92388
		54.6	2.57035	3.6133	3.68078	3.72387	8.21105	8.5947			54.6	2.96806	2.23145	2.05023	3.77107	3.27084	2.86739
		54.65	2.64938	3.685	3.72785	3.83673	7.17982	8.95304			54.65	3.02331	2.13705	1.95964	3.80529	3.3317	2.85066
		54.7	2.60532	3.6604	3.62927	3.97826	7.90255	8.65464			54.7	3.01196	2.28841	1.98324	3.74981	3.29601	2.79187
		54.75	2.61803	3.78524	3.47522	3.92538	7.85372	8.81325			54.75	3.07459	2.21428	2.0904	3.78651	3.40527	2.87071
		54.8	2.68061	3.56781	3.34377	3.72168	7.42694	9.21346			54.8	3.09783	2.37856	2.0004	3.82623	3.29533	2.90142
		54.85	2.73706	3.70205	3.32588	3.95794	7.55841	8.6356			54.85	3.03293	2.31359	2.09598	3.80903	3.31171	2.83534
		54.9	2.60429	3.41607	3.03551	4.12025	7.84781	9.57402			54.9	3.07247	2.186	1.99668	3.80696	3.22879	2.79184
		54.95	2.67675	3.57188	3.20195	3.71592	8.10452	9.55871			54.95	3.11753	2.34525	2.06198	3.79235	3.27225	2.90599
		55	2.69898	3.2362	3.2575	3.74044	7.87126	9.43915			55	3.14372	2.22798	2.01728	3.88928	3.14091	2.90877
		55.05	2.57984	3.51942	3.43929	4.23379	7.50182	8.98399			55.05	3.07068	2.25786	1.96102	3.86972	3.17546	2.84211
		55.1	2.61033	3.18803	3.59619	4.00964	7.07856	9.33061			55.1	3.17546	2.38982	2.01274	3.90124	3.18248	2.88078
		55.15	2.64161	3.44478	2.97641	4.03996	7.64549	8.97027			55.15	3.18807	2.45275	1.99835	3.87766	3.06468	2.86891
		55.2	2.63131	3.49715	3.60884	4.44589	8.58566	8.74982			55.2	3.10182	2.45882	1.93277	3.85296	3.13804	2.82437
		55.25	2.67942	3.32692	3.73325	4.18466	8.41104	9.01186			55.25	3.10195	2.34712	1.96388	3.83976	3.18298	2.88634
		55.3	2.61282	3.53587	3.39415	4.06128	8.8023	8.59434			55.3	3.05279	2.44867	2.06654	3.82928	3.10734	2.853
		55.35	2.64936	3.46764	3.51193	4.13321	8.53003	8.91747			55.35	3.07679	2.38638	2.01561	3.87579	3.20003	2.87428
		55.4	2.56265	3.50327	3.5173	4.09104	8.87439	9.06074			55.4	3.06538	2.49123	1.98009	3.81977	3.20842	2.87866
		55.45	2.60723	3.42627	3.19962	4.44557	8.54165	8.56504			55.45	3.12225	2.53285	2.01818	3.77688	3.18987	2.79033
		55.5	2.56298	3.58293	3.32301	3.93197	9.03274	8.96548			55.5	3.11645	2.40381	1.99783	3.91183	3.19488	2.85617
		55.55	2.48534	3.48853	3.59051	4.05334	8.80827	9.33635			55.55	3.09381	2.42962	1.94766	3.85941	3.21092	2.88775
		55.6	2.49315	3.68876	3.31252	4.25516	8.48896	9.00337			55.6	3.05176	2.42363	1.99655	3.87252	3.04275	2.89075
		55.65	2.63977	3.502	3.16395	4.06261	7.90046	8.5807			55.65	3.04299	2.43769	2.01845	3.94521	3.03141	2.97268
		55.7	2.69643	3.34904	3.09691	4.07636	7.86236	8.75912			55.7	3.02626	2.43504	2.06972	3.90872	3.07777	2.93537
		55.75	2.53596	3.58118	3.01451	3.86802	8.37893	8.46016			55.75	3.03342	2.38637	2.01036	3.85668	2.97606	2.94622
		55.8	2.59003	3.73055	3.17827	3.90339	8.68296	8.68311			55.8	3.03656	2.49119	2.05816	3.84716	3.12631	2.92153
		55.85	2.50979	3.57949	3.41526	4.02091	8.82905	8.81428			55.85	3.03832	2.42438	2.10947	3.9228	3.17041	2.84151
		55.9	2.52572	3.71244	3.19224	3.9161	7.97804	9.0035			55.9	3.06114	2.39649	2.06239	3.9005	3.09473	2.80574
		55.95	2.52107	3.67483	3.19327	3.95134	8.19511	8.80408			55.95	3.06472	2.41525	2.04147	3.917	3.06226	2.89713
		56	2.58206	3.61063	3.33538	3.87981	6.79601	8.82988			56	3.06015	2.43792	2.01594	3.88805	3.09865	2.93867
		56.05	2.58426	3.37616	3.55184	3.95814	6.92184	8.57732			56.05	3.02274	2.36317	2.06235	3.93037	3.07205	2.85789
		56.1	2.59376	3.38261	3.36903	3.91692	7.5684	9.16067			56.1	3.06802	2.50869	2.07332	3.9235	3.10601	2.9576
		56.15	2.66519	3.62149	3.10273	3.87771	7.77574	8.69742			56.15	3.01915	2.4862	2.12919	3.89783	3.07707	2.91005
		56.2	2.53109	3.53208	3.21094	4.03597	8.34812	9.09115			56.2	3.09453	2.40841	2.08963	3.88239	3.11447	2.89681
		56.25	2.52318	3.48951	3.1877	3.88153	7.92287	8.68978			56.25	3.00997	2.4273	2.10405	3.90635	3.03091	2.89631
		56.3	2.60115	3.35814	3.11518	4.03855	7.56283	9.09182			56.3	3.13604	2.41074	2.05732	3.90882	3.08439	2.83115
		56.35	2.5755	3.5762	3.12429	4.14536	7.44076	8.93782			56.35	3.07173	2.48771	2.0522	3.88258	3.07553	2.9161
		56.4	2.5461	3.21569	3.35041	4.20663	8.28919	8.37692			56.4	3.02469	2.52058	2.05082	3.93448	3.05106	2.91395
		56.45	2.54093	3.63724	3.04941	3.83485	7.30044	8.93065			56.45	3.03446	2.51003	2.03301	3.94271	3.13653	2.83276
		56.5	2.59082	3.50716	3.11878	3.83172	7.48809	9.03799			56.5	3.13508	2.36056	1.99765	3.91928	3.0481	2.8934
		56.55	2.6095	3.46526	3.31116	3.78028	7.16498	9.28904			56.55	3.04829	2.31853	2.04217	3.8969	3.12374	2.86013
		56.6	2.74405	3.68456	3.17966	3.68326	6.98756	8.89283			56.6	3.04144	2.30978	2.06969	3.86699	3.04779	2.92369
		56.65	2.62697	3.29162	2.96362	4.05661	7.57586	8.73689			56.65	3.0122	2.35616	1.97054	3.91452	3.11643	2.95959
		56.7	2.54708	3.33937	3.25224	3.91938	7.65818	8.66734			56.7	3.04486	2.30061	1.9476	3.89571	3.1233	2.9401
		56.75	2.54506	3.42335	3.34797	4.16349	8.13535	8.99465			56.75	3.1046	2.36834	1.96039	3.92712	3.05666	2.89856
		56.8	2.60317	3.25625	3.23973	4.28734	8.26434	8.77303			56.8	3.0637	2.26028	2.02653	3.84912	3.11602	2.86195
		56.85	2.63394	3.22494	3.00426	4.36508	7.91887	9.36426			56.85	3.10762	2.32546	1.99632	3.98175	3.23926	2.90454
		56.9	2.58363	3.44488	3.03776	4.58354	7.8357	8.99556			56.9	3.03924	2.25118	2.01203	3.94775	3.20975	2.92497
		56.95	2.60757	3.31185	3.28162	4.48464	7.74067	9.21588			56.95	3.12256	2.28505	2.14992	3.87218	3.13584	2.91951
		57	2.60097	3.33718	3.11886	4.26359	7.53531	8.77484			57	3.06389	2.23997	2.08851	3.87794	3.03671	2.92986
		57.05	2.52406	3.39921	3.23379	4.23797	7.90972	9.11312			57.05	3.00106	2.28521	2.14937	3.89383	3.10315	2.95849
		57.1	2.52624	3.31295	3.29388	4.38483	7.77865	8.78613			57.1	2.96508	2.2129	2.12451	3.8744	3.02454	2.92778
		57.15	2.62395	3.41162	3.50811	4.52011	7.33209	8.80064			57.15	3.08953	2.20839	2.13111	3.85822	3.10748	3.03384
		57.2	2.63507	3.40311	3.38173	4.31033	8.24777	8.83925			57.2	3.12143	2.23744	2.1034	3.815	3.08909	3.0013
		57.25	2.63341	3.0982	3.5212	4.34649	8.08082	9.05447			57.25	3.08567	2.27424	2.04781	3.80967	3.01383	2.99174
		57.3	2.5868	3.25298	3.1471	4.43305	8.12561	8.68125			57.3	3.01629	2.21375	2.1658	3.77367	3.04462	3.00293
		57.35	2.58752	3.30873	3.06253	4.32843	8.32796	8.97797			57.35	3.02918	2.13788	2.10844	3.82002	2.99612	2.90221
		57.4	2.55069	3.26538	3.31609	4.14424	7.85514	8.45619			57.4	2.99427	2.11359	2.16511	3.84499	3.06676	2.89505
		57.45	2.6028	3.33515	2.9657	4.44992	7.89378	8.84584			57.45	3.06595	2.15812	2.06712	3.80559	3.08011	2.92502
		57.5	2.61747	3.21703	3.07576	4.41195	7.8826	8.80095			57.5	3.10547	2.18768	2.09839	3.81956	2.97593	2.88242
		57.55	2.67041	3.14606	3.47891	4.66888	7.94144	8.48835			57.55	3.04192	2.2393	2.1096	3.778	2.98245	2.91475
		57.6	2.6096	3.46587	3.11826	4.5476	7.68055	8.90812			57.6	3.00792	2.15897	2.07294	3.85153	2.94476	2.888
		57.65	2.61754	3.33346	3.26996	4.09647	7.49497	9.08866			57.65	3.08115	2.16074	2.09796	3.95281	2.97477	2.90332
		57.7	2.61237	3.50073	3.04107	4.32328	7.89563	9.07179			57.7	3.14528	2.17761	2.04092	3.81347	2.99944	2.85641
		57.75	2.68859	3.41217	3.32111	4.23946	8.17061	8.75611			57.75	3.10643	2.19642	2.06492	3.85131	3.02553	2.96007
		57.8	2.67192	3.38059	3.14078	4.77653	8.07034	8.44512			57.8	3.02451	2.14825	2.02504	3.89966	3.01882	2.93162
		57.85	2.56572	3.24461	3.44198	4.50343	8.71892	8.51753			57.85	3.10214	2.21073	2.04983	3.92709	3.08256	2.91184
		57.9	2.56467	3.35399	3.26036	4.34442	8.55584	8.77629			57.9	3.08	2.20429	2.02507	4.01295	3.06535	2.95896
		57.95	2.71407	3.29131	3.25013	3.84569	8.59461	8.90733			57.95	3.10741	2.19562	2.00778	3.87564	3.11087	2.8401
		58	2.5443	3.25319	3.58798	3.95832	8.39242	8.69579			58	3.08733	2.20365	2.0801	3.88016	3.14661	2.84476
		58.05	2.56064	3.51526	3.35527	3.73336	8.04267	8.96959			58.05	3.04354	2.05054	2.04655	3.88809	3.07799	2.81736
		58.1	2.54347	3.35693	3.69744	4.06855	8.21337	8.98929			58.1	3.06535	2.27566	2.06418	3.93485	3.10311	2.8257
		58.15	2.49441	3.53888	3.74208	3.90759	7.91216	8.94142			58.15	3.02327	2.16462	2.08027	3.8765	3.05926	2.79197
		58.2	2.63449	3.38564	3.17161	3.81903	7.66425	8.89292			58.2	3.17649	2.21073	2.06675	3.85744	3.19428	2.83958
		58.25	2.61903	3.43234	3.55789	3.83704	8.16427	8.88745			58.25	3.18362	2.19987	2.16108	3.73107	3.2363	2.80389
		58.3	2.59141	3.37625	3.54539	3.9849	7.58664	8.96962			58.3	3.1383	2.23268	2.15377	3.81138	3.10364	2.83701
		58.35	2.47783	3.53722	3.51743	3.9192	7.90178	9.17023			58.35	3.2124	2.11506	2.16936	3.90068	3.12389	2.81611
		58.4	2.54725	3.37302	3.36742	3.85742	8.22354	9.27727			58.4	3.14756	2.12162	2.11065	3.84198	3.22641	2.84431
		58.45	2.51769	3.59059	3.371	3.85744	8.17861	9.24414			58.45	3.12381	2.14986	2.1326	3.86433	3.20747	2.87177
		58.5	2.49865	3.48414	3.40451	3.86654	8.06489	9.1029			58.5	3.11754	2.13973	2.08684	3.8834	3.00456	2.83639
		58.55	2.68564	3.48772	3.20167	3.84793	7.731	9.16636			58.55	3.10685	2.08039	2.08914	3.89756	2.94849	2.97926
		58.6	2.61325	3.60765	3.52527	3.83096	7.93218	9.51944			58.6	3.20564	2.203	2.09894	3.8007	2.97168	2.85299
		58.65	2.45226	3.44104	3.43072	3.76937	7.90596	9.12325			58.65	3.15816	2.18251	2.11981	3.8016	3.0093	2.84803
		58.7	2.61296	3.43861	3.24873	3.81283	8.22657	9.2211			58.7	3.07486	2.15771	2.11955	3.84254	2.9502	2.85628
		58.75	2.58087	3.46713	3.64384	4.01228	8.151	9.36698			58.75	3.20483	2.36026	2.10405	3.90204	3.00599	2.83254
		58.8	2.56151	3.38185	3.26235	4.00534	7.80079	9.51179			58.8	3.21335	2.21536	2.01929	3.79153	2.92204	2.8969
		58.85	2.65824	3.41156	3.10628	4.15434	7.57249	8.70078			58.85	3.09047	2.23259	2.04976	3.84288	2.91206	2.89739
		58.9	2.65766	3.42882	3.37295	4.17045	7.98761	9.36559			58.9	3.1074	2.27201	2.01251	3.9168	2.92764	2.9353
		58.95	2.64149	3.34612	3.15927	4.09502	8.00025	8.91967			58.95	3.11668	2.27543	2.04545	3.81425	2.97286	2.97634
		59	2.59731	3.40521	3.48527	3.89897	8.13511	9.16519			59	3.08847	2.38872	2.02763	3.88412	2.94497	2.99697
		59.05	2.5626	3.43921	3.76545	4.26519	7.27868	9.13207			59.05	3.10218	2.23366	2.08504	3.8825	2.94646	2.9654
		59.1	2.53573	3.41241	3.49608	4.09112	7.06607	9.40481			59.1	3.19298	2.21314	2.11114	3.86139	2.95837	2.9294
		59.15	2.59338	3.5416	3.72555	4.12797	7.1279	8.82301			59.15	3.12792	2.29279	2.15177	3.93805	2.97164	2.9116
		59.2	2.63243	3.44139	3.71633	4.10181	6.08369	9.20939			59.2	3.19245	2.28356	2.07788	3.90125	2.9732	2.88055
		59.25	2.65549	3.39915	3.5064	4.13114	7.24489	8.98382			59.25	3.19108	2.30822	2.10003	3.8867	3.00489	2.88962
		59.3	2.61042	3.37457	3.34018	4.21761	6.77435	8.34128			59.3	3.05698	2.29841	2.08928	3.91879	2.97736	2.88447
		59.35	2.57223	3.51772	3.6695	4.20437	6.92715	8.91613			59.35	3.1184	2.36124	2.15484	3.90332	3.04384	2.92985
		59.4	2.6612	3.39895	3.52276	4.19825	7.26566	8.85274			59.4	3.13663	2.41476	2.10634	3.8534	3.09869	2.92019
		59.45	2.58097	3.47574	4.03925	3.9904	7.57137	9.59245			59.45	3.25811	2.37953	2.14529	3.91348	3.01807	2.95975
		59.5	2.54511	3.6127	3.79772	3.92955	7.32588	8.77286			59.5	3.1122	2.27426	2.13825	3.95485	2.90037	2.9349
		59.55	2.64377	3.39474	2.95873	4.21809	7.58653	8.83596			59.55	3.14886	2.25212	2.0625	3.91151	2.96642	2.91613
		59.6	2.62717	3.61706	3.66573	4.24956	6.84316	9.31335			59.6	3.16342	2.2472	2.16497	3.88017	2.96613	2.85543
		59.65	2.61763	3.42028	3.76103	4.03661	7.4906	9.17843			59.65	3.19835	2.35367	2.19357	3.83273	2.88952	2.89994
		59.7	2.48627	3.57093	3.77703	4.102	7.02123	9.27744			59.7	3.15251	2.3799	2.16749	3.90265	2.93648	2.78635
		59.75	2.35806	3.57377	3.45594	3.99244	6.95272	8.97649			59.75	3.15313	2.33549	2.09559	3.89222	2.90627	2.7422
		59.8	2.62457	3.61856	3.44945	4.08858	7.06813	9.02672			59.8	3.16803	2.2156	2.17776	3.89982	2.95091	2.75094
		59.85	2.6313	3.48602	3.7395	4.15651	8.39755	8.95397			59.85	3.1599	2.26316	2.06931	3.911	2.89653	2.90824
		59.9	2.64288	3.41487	3.69742	4.04876	7.17492	8.67378			59.9	3.14762	2.22984	2.18937	3.94976	2.84244	2.89932
		59.95	2.56147	3.519	3.41547	4.17794	8.05191	9.12142			59.95	3.22853	2.19711	2.16032	3.94373	2.85793	2.89824
		60	2.43964	3.28108	3.55597	3.81418	8.32795	8.91226			60	3.18226	2.32554	2.06807	3.84373	2.99506	2.9032
		60.05	2.54778	3.66661	3.48034	3.90183	7.72395	8.98814			60.05	3.1813	2.32375	2.16315	3.8978	3.06842	2.93475
		60.1	2.55267	3.35823	3.5551	3.99632	7.83089	8.6625			60.1	3.09713	2.26826	2.11975	3.87656	3.0494	2.90992
		60.15	2.66058	3.49982	3.20139	4.15062	7.32982	8.84089			60.15	2.98382	2.35862	2.23086	3.9044	3.0231	2.96911
		60.2	2.51229	3.50333	3.46274	3.70611	7.08834	8.86554			60.2	3.12782	2.26314	2.22939	3.83732	2.9634	2.96418
		60.25	2.52822	3.3361	3.35513	4.00864	8.7757	8.73159			60.25	3.09752	2.28383	2.20042	3.87887	3.02196	2.98906
		60.3	2.58679	3.4457	3.28263	3.98846	7.62191	8.97084			60.3	3.15765	2.30161	2.26295	3.89466	3.02095	2.85661
		60.35	2.48131	3.41053	3.50529	3.85189	7.20307	8.97346			60.35	3.09351	2.2747	2.1718	3.83514	2.97444	2.83829
		60.4	2.5474	3.22718	2.71217	4.02162	5.92159	8.9764			60.4	3.11992	2.21912	2.18413	3.87851	2.99696	2.8663
		60.45	2.56853	3.43264	3.28331	4.18625	5.60107	8.76217			60.45	3.05671	2.34839	2.12795	3.88887	2.92015	2.91691
		60.5	2.58926	3.26772	3.3135	4.02226	5.99356	8.97912			60.5	3.04389	2.42482	2.19574	3.87882	2.9852	2.93596
		60.55	2.57083	3.1523	2.86897	3.95071	6.9861	9.15107			60.55	3.06402	2.19606	2.10642	3.84146	2.8848	2.88247
		60.6	2.69034	3.44158	2.91602	3.91209	6.22154	9.16941			60.6	3.02315	2.27616	2.10733	3.82046	2.93336	2.91541
		60.65	2.57648	3.44741	3.33101	3.96959	6.73967	8.78186			60.65	3.07301	2.27662	2.20495	3.85135	2.94046	2.83312
		60.7	2.69327	3.43761	3.13531	4.11912	9.38525	9.53286			60.7	3.19999	2.36855	2.14797	3.89589	2.98133	2.84238
		60.75	2.48026	3.43122	3.27551	4.2248	7.377	9.50145			60.75	3.21573	2.19069	2.20252	3.82957	3.02097	2.86474
		60.8	2.54059	3.43887	3.11022	4.20461	7.52762	9.99391			60.8	3.37075	2.15874	2.1964	3.87276	3.10179	2.90052
		60.85	2.6469	3.33226	3.07374	4.08439	9.46179	9.53317			60.85	3.2637	2.27194	2.12508	3.86425	3.02933	2.95765
		60.9	2.69832	3.54806	3.02415	4.02731	9.05867	9.30368			60.9	3.22128	2.29039	2.12652	3.90848	2.98743	3.01453
		60.95	2.68249	3.59357	3.72521	4.05787	8.41476	9.49081			60.95	3.1804	2.2621	2.18875	3.85276	2.99885	2.91342
		61	2.76607	3.26529	3.18314	4.00447	6.75229	9.14672			61	3.17902	2.25867	2.15863	3.83507	3.10138	2.92431
		61.05	2.7131	3.31441	3.34826	4.12279	8.0826	9.47215			61.05	3.19688	2.17742	2.15559	3.91303	3.00306	2.96351
		61.1	2.66022	3.36243	3.34543	3.92871	7.67596	9.2303			61.1	3.20823	2.19468	2.17489	3.86922	2.97766	2.94477
		61.15	2.5312	3.1182	3.45053	4.10299	5.53211	8.91892			61.15	3.10702	2.25268	2.14883	3.96895	3.03554	2.89838
		61.2	2.6262	3.34763	3.2457	4.18862	5.65578	8.6999			61.2	3.0771	2.35573	2.23358	3.89129	2.95619	2.93942
		61.25	2.63194	3.48744	3.24425	4.02283	5.49317	9.45372			61.25	3.18035	2.29429	2.16856	3.95194	3.02423	2.94625
		61.3	2.77605	3.51004	3.28171	4.15471	6.92253	9.42753			61.3	3.19234	2.27395	2.315	3.9394	3.01461	2.96924
		61.35	2.61014	3.49774	3.06284	4.10368	7.21216	9.30372			61.35	3.15938	2.21386	2.26229	3.83335	3.01805	2.87896
		61.4	2.4997	3.63427	3.29844	4.25187	5.03462	9.47855			61.4	3.2086	2.23435	2.22656	3.80881	3.13251	2.85529
		61.45	2.52582	3.34362	3.3982	4.11583	5.01028	9.12246			61.45	3.16298	2.27909	2.33219	3.80653	3.04642	2.82962
		61.5	2.83669	3.516	2.90722	4.32368	6.08361	8.92794			61.5	3.15674	2.31606	2.28855	3.84705	3.05049	2.90928
		61.55	2.68646	3.35687	3.20875	4.17748	6.84075	8.76666			61.55	3.09292	2.35459	2.30557	3.78009	3.13433	2.91265
		61.6	2.59719	3.42512	3.17187	4.11996	7.27619	8.69185			61.6	3.0787	2.40727	2.23901	3.8303	3.15511	2.89191
		61.65	2.64117	3.59422	3.05094	4.1557	7.01305	8.63616			61.65	3.09273	2.30307	2.25034	3.85656	3.12104	2.876
		61.7	2.49359	3.34811	3.38253	3.83136	7.48972	8.95449			61.7	3.05015	2.37847	2.16298	3.87191	3.14336	2.82482
		61.75	2.74242	3.54554	3.41703	4.12989	7.39049	8.77914			61.75	3.10187	2.32758	2.25177	3.95102	3.12856	2.87931
		61.8	2.68413	3.622	3.2329	4.15047	7.4056	8.79735			61.8	3.16171	2.24965	2.27851	3.8931	3.11289	2.95691
		61.85	2.57993	3.41652	3.43556	4.38518	6.93888	8.74927			61.85	3.10015	2.21333	2.27155	3.89301	3.06748	2.87664
		61.9	2.56761	3.60984	3.54541	4.26387	6.86614	9.35672			61.9	3.21008	2.23256	2.23101	3.92517	3.05986	2.84323
		61.95	2.74584	3.31506	3.86232	4.08402	8.09048	9.59163			61.95	3.24177	2.2156	2.22058	3.82985	3.12481	2.91415
		62	2.65014	3.34619	3.74459	4.0501	8.44126	9.79804			62	3.29108	2.25605	2.22185	3.89397	3.10236	2.86013
		62.05	2.63535	3.4234	3.59689	4.00254	7.70261	10.0718			62.05	3.39761	2.30996	2.1378	3.92123	3.1514	2.90412
		62.1	2.72442	3.31218	3.5527	3.9654	8.19304	9.74249			62.1	3.28118	2.31239	2.11622	3.79765	3.11683	2.97842
		62.15	2.63272	3.35582	3.6852	4.13351	7.8967	9.83676			62.15	3.3413	2.23565	2.14329	3.96123	3.05046	2.87597
		62.2	2.75939	3.38666	4.20094	4.11301	7.53989	9.22338			62.2	3.18863	2.26906	2.19264	3.89931	3.08	2.97381
		62.25	2.59495	3.15225	3.64978	4.3974	8.14992	8.98626			62.25	3.20466	2.261	2.1069	3.88383	3.13122	2.92626
		62.3	2.61477	3.30056	3.64173	4.2188	6.80431	8.91131			62.3	3.11345	2.1995	2.07203	3.86043	3.02648	2.91812
		62.35	2.45689	3.35393	3.85343	4.08545	6.45311	8.77911			62.35	3.12229	2.24519	2.07282	3.87322	3.07259	2.88615
		62.4	2.47335	3.55085	4.0573	4.0866	7.22495	9.3259			62.4	3.24174	2.19143	2.08685	3.85996	3.04275	2.94231
		62.45	2.53696	3.28887	3.89987	4.07667	6.71358	9.0643			62.45	3.18089	2.19647	2.01885	3.86977	3.08635	2.88719
		62.5	2.38002	3.40904	3.84346	3.83107	6.86595	9.3579			62.5	3.22022	2.22553	2.06603	3.80738	3.07327	2.82217
		62.55	2.52378	3.38576	3.99526	3.91925	6.7822	9.34636			62.55	3.23509	2.07668	2.02303	3.84994	3.18405	2.81767
		62.6	2.50269	3.43209	3.69602	4.30175	6.66531	9.25246			62.6	3.2063	2.16982	2.00561	3.83133	3.12396	2.86355
		62.65	2.53796	3.49018	3.74105	4.44984	6.5607	9.30772			62.65	3.13024	2.15229	2.07628	3.88763	3.11704	2.80122
		62.7	2.54199	3.47933	3.74305	4.19767	6.51815	9.43924			62.7	3.23442	2.06702	2.04287	3.82841	3.18109	2.9255
		62.75	2.62355	3.59025	3.64893	4.45679	6.91682	9.40068			62.75	3.27351	2.10311	2.09259	3.94931	3.09562	2.96348
		62.8	2.45809	3.40515	3.56422	4.43427	7.37155	9.59194			62.8	3.21665	2.12811	2.1972	3.87948	3.14821	2.88877
		62.85	2.54445	3.52803	3.93206	4.33435	6.83786	9.69122			62.85	3.19272	2.19179	2.06661	3.89068	3.12964	2.85577
		62.9	2.54639	3.46854	3.71964	4.76759	7.49277	9.25752			62.9	3.10142	2.18508	2.13508	3.96656	3.09562	2.83086
		62.95	2.46132	3.35182	3.13319	4.95966	7.45263	9.38169			62.95	3.19924	2.06191	2.09109	3.80332	3.12178	2.90264
		63	2.25669	3.22725	3.1997	4.68113	7.73608	9.35156			63	3.16548	2.06768	2.148	3.88928	3.12232	2.80644
		63.05	2.55128	3.53547	3.86805	5.00567	6.95962	9.85938			63.05	3.28991	2.07366	2.25834	3.85006	3.10796	2.87339
		63.1	2.60188	3.35233	3.61477	4.54631	6.68463	9.47312			63.1	3.17746	2.1316	2.15448	3.86616	2.97427	2.87078
		63.15	2.56006	3.3328	3.65188	4.56759	7.03048	9.56512			63.15	3.19155	1.99577	2.32354	3.89405	3.14228	2.86256
		63.2	2.64961	3.38451	3.31831	4.47885	6.73109	8.52239			63.2	3.15285	1.99926	2.16217	3.82077	3.02638	2.84954
		63.25	2.65125	3.40155	3.72949	4.89028	7.2048	9.18637			63.25	3.20459	2.0126	2.16206	3.96296	3.003	2.93508
		63.3	2.53466	3.32547	3.68402	4.99348	6.00028	9.22014			63.3	3.1979	2.04214	2.1719	3.93452	3.0503	2.78452
		63.35	2.51278	3.42508	3.88427	5.05292	6.60049	8.50901			63.35	3.16847	2.05632	2.15226	3.85463	3.07014	2.85889
		63.4	2.69169	3.45851	3.78607	5.06289	6.6133	9.96936			63.4	3.33435	2.06699	2.20595	3.8391	3.07361	2.88513
		63.45	2.66603	3.2447	3.53787	4.93952	6.46053	10.1364			63.45	3.33775	2.0975	2.18245	3.91425	3.07849	2.89117
		63.5	2.75436	3.39738	3.33015	4.91218	5.56905	9.97242			63.5	3.27523	2.08902	2.20446	3.88836	3.05203	2.95207
		63.55	2.67142	3.22505	3.23124	4.97601	5.8891	9.57659			63.55	3.23938	2.15552	2.09238	3.90611	3.00064	2.97407
		63.6	2.5924	3.43228	3.4382	4.87124	5.8305	9.18873			63.6	3.22704	2.08197	2.15979	3.7744	2.997	2.87297
		63.65	2.68938	3.20196	3.42142	4.82995	5.52153	9.91752			63.65	3.28321	2.16601	2.08535	3.84196	2.94386	2.92099
		63.7	2.69686	3.36781	3.65294	4.93272	6.68693	9.36793			63.7	3.18794	2.1224	2.06219	3.89721	3.02988	2.89184
		63.75	2.64664	3.53121	3.59198	5.02539	7.49014	9.09458			63.75	3.11534	2.09271	2.11119	3.95817	3.05722	2.86784
		63.8	2.51209	3.52957	3.71759	4.60865	6.04853	9.26497			63.8	3.17937	2.07633	2.08965	3.85839	3.08382	2.8638
		63.85	2.59137	3.50534	3.13759	4.84115	6.63525	9.08667			63.85	3.15517	2.13316	2.14214	3.88117	3.06543	2.86507
		63.9	2.61112	3.54241	3.8384	4.72806	6.34513	8.81835			63.9	3.08852	2.13916	2.09124	3.84864	3.05312	2.77088
		63.95	2.61215	3.33899	3.66103	4.71661	6.56152	8.717			63.95	3.08587	2.10342	2.06444	3.88388	2.98653	2.93239
		64	2.60481	3.24709	3.16567	4.64263	6.18416	8.83486			64	3.14933	2.11741	2.09718	3.88601	3.02079	2.91221
		64.05	2.60668	3.35252	3.55593	4.64534	5.27197	8.29922			64.05	3.16141	2.06954	2.1396	3.96414	3.06083	2.88207
		64.1	2.59485	3.37945	3.4047	4.51551	5.40661	8.65085			64.1	3.12833	2.05286	2.02277	3.90062	3.09741	2.96665
		64.15	2.60662	3.40276	3.42082	4.53792	5.4253	9.05667			64.15	3.15823	2.06127	2.17982	3.86043	3.08498	2.89307
		64.2	2.49471	3.37122	3.57172	4.93756	5.74436	8.77028			64.2	3.17255	2.07317	2.11998	3.7768	3.03666	2.74357
		64.25	2.64125	3.36209	3.53658	4.74028	5.08677	8.72538			64.25	3.07876	2.13007	2.11896	3.88179	3.00704	2.87683
		64.3	2.60499	3.30887	3.7386	4.26684	5.75147	8.71205			64.3	3.14911	2.2318	2.11206	3.92151	3.04389	2.94095
		64.35	2.60559	3.27979	3.53001	4.83678	6.2276	8.72899			64.35	3.19286	2.23124	2.04916	3.90817	3.05318	2.85311
		64.4	2.56746	3.29104	3.56528	4.74837	6.60234	9.45472			64.4	3.37641	2.18232	2.10435	3.82551	3.02211	2.86161
		64.45	2.60805	3.2112	3.75404	4.94231	6.56906	8.88433			64.45	3.17258	2.21675	2.04834	3.84615	3.02469	2.87019
		64.5	2.73847	3.42074	3.50057	4.85623	6.10568	9.11451			64.5	3.25041	2.22388	2.1184	3.84931	3.07342	3.00651
		64.55	2.59403	3.54758	3.63046	4.66708	5.92928	8.96341			64.55	3.26342	2.18158	2.137	3.8638	3.1015	2.90208
		64.6	2.58144	3.39128	3.40569	4.72245	6.91273	8.77804			64.6	3.16822	2.13312	2.07203	3.81201	3.015	2.97643
		64.65	2.63212	3.26035	3.90553	5.00577	5.77658	8.55199			64.65	3.16001	2.15942	2.14021	3.82037	3.04513	2.97454
		64.7	2.65266	3.52853	3.35821	5.13633	5.50943	8.69569			64.7	3.16789	2.14083	2.17779	3.85116	3.08351	2.96833
		64.75	2.61555	3.52642	3.18646	4.96241	6.97012	7.80148			64.75	3.1029	2.1918	2.17814	3.91325	3.12827	3.0219
		64.8	2.64403	3.40511	3.4229	4.96446	6.95603	8.03354			64.8	3.15967	2.10648	2.17445	3.99381	3.07016	2.93373
		64.85	2.72255	3.1652	3.85086	5.10394	7.3251	9.05623			64.85	3.21717	2.08136	2.04066	3.91602	3.2123	3.0108
		64.9	2.58655	3.3979	2.97279	5.08922	7.7375	8.74513			64.9	3.16255	2.09931	2.18059	3.96966	3.05661	2.94799
		64.95	2.63912	3.36972	3.3153	4.53656	7.20323	9.35116			64.95	3.22216	2.05646	2.21064	3.90529	3.12169	2.97604
		65	2.67707	3.31688	3.20721	4.57783	7.62284	8.80319			65	3.1699	2.11304	2.09297	3.94643	3.14636	2.87681
		65.05	2.66238	3.42651	3.42231	4.65604	7.49185	9.02849			65.05	3.24091	2.04517	2.05799	3.89606	3.14567	2.91486
		65.1	2.62253	3.65349	3.15525	4.58183	7.34277	8.61869			65.1	3.27516	2.13873	2.11454	3.96668	3.1661	2.91207
		65.15	2.52748	3.64349	3.53949	4.54149	6.37655	8.54973			65.15	3.25048	2.15917	2.0734	3.86698	3.14895	2.94179
		65.2	2.60845	3.63436	3.15145	4.28915	6.20757	9.42946			65.2	3.32322	2.20979	2.13878	3.92029	3.17044	2.89776
		65.25	2.50768	3.56132	3.01851	4.32302	6.32252	9.08001			65.25	3.3121	2.20828	2.14503	3.96433	3.17239	2.84914
		65.3	2.50207	3.45374	3.55389	4.6121	7.00012	8.53514			65.3	3.30266	2.26478	2.02778	3.93507	3.14236	2.84574
		65.35	2.54458	3.3367	3.57982	4.96726	6.5264	8.18123			65.35	3.27553	2.20086	1.97923	3.86783	3.11964	2.90684
		65.4	2.44266	3.30252	3.54124	4.7222	6.38591	8.63339			65.4	3.30129	2.23004	2.03454	3.8978	3.13146	2.88314
		65.45	2.43185	3.27851	3.22105	4.85157	6.3633	8.46732			65.45	3.28559	2.39125	2.04851	3.97276	3.10865	2.87692
		65.5	2.48442	3.29312	3.15282	4.74461	5.59408	8.62898			65.5	3.24937	2.37453	2.14313	4.01751	3.06462	2.78945
		65.55	2.48271	3.66169	3.04639	5.02443	5.19123	8.73908			65.55	3.31697	2.4209	2.13406	3.89669	3.13905	2.87456
		65.6	2.59492	3.58719	3.48858	4.88246	5.90608	8.43872			65.6	3.19087	2.40281	2.21268	3.94014	3.08507	2.91991
		65.65	2.58942	3.64862	3.10546	4.81523	5.20131	9.2344			65.65	3.25144	2.38035	2.18946	3.93537	3.15815	2.92198
		65.7	2.57227	3.49765	3.11386	5.04463	5.56979	8.42502			65.7	3.22666	2.4661	2.17942	3.97347	3.16556	2.93593
		65.75	2.55583	3.58313	3.07549	4.75135	6.59419	8.35022			65.75	3.26098	2.37547	2.16029	3.96987	3.27524	2.8984
		65.8	2.52958	3.58398	3.03538	4.83464	6.24446	8.79863			65.8	3.28303	2.24202	2.12248	4.0205	3.12002	2.85144
		65.85	2.45577	3.71209	3.32378	4.90929	7.27392	8.8639			65.85	3.32369	2.28279	2.20843	3.8974	3.10895	3.02046
		65.9	2.66871	3.63158	3.11271	4.85239	6.4998	8.93723			65.9	3.2392	2.27567	2.16582	3.98988	3.15803	3.02378
		65.95	2.66486	3.36653	3.10086	4.69491	5.08479	8.68315			65.95	3.21633	2.23201	2.0838	4.04654	3.20812	2.98915
		66	2.56934	3.43534	2.92363	4.64976	4.5638	8.82027			66	3.18843	2.22567	2.09338	4.02144	3.09225	2.87065
		66.05	2.61116	3.53796	2.75516	4.94617	5.12664	9.16027			66.05	3.28838	2.25976	2.16484	4.11989	3.19832	2.97927
		66.1	2.66481	3.48514	3.33375	5.03553	5.81147	8.83853			66.1	3.21619	2.34204	2.19835	4.12415	3.18056	2.97448
		66.15	2.52681	3.53172	3.16437	4.98748	6.54164	9.2136			66.15	3.29821	2.31528	2.17762	4.12522	3.13212	2.91299
		66.2	2.66546	3.37033	3.39244	4.89002	5.53067	9.08818			66.2	3.30786	2.24936	2.15777	4.12003	3.17415	2.97876
		66.25	2.60385	3.32375	3.37616	4.76441	5.64859	9.34108			66.25	3.32462	2.32847	2.19606	4.19532	3.18496	2.91327
		66.3	2.66484	3.36107	3.46154	4.91789	5.75354	9.60647			66.3	3.37742	2.29593	2.10381	4.17973	3.1877	2.95122
		66.35	2.57445	3.47662	3.28879	4.92728	4.99805	9.46454			66.35	3.36666	2.39279	2.17039	4.12778	3.18634	2.89543
		66.4	2.50635	3.40901	3.42085	5.05411	5.52516	9.60506			66.4	3.33841	2.36126	2.04786	4.05917	3.19424	2.92757
		66.45	2.54544	3.34741	3.65111	4.84325	4.30882	9.06252			66.45	3.30741	2.26164	2.14938	4.07051	3.0995	2.88041
		66.5	2.58877	3.66147	3.16839	4.97733	5.42373	9.28255			66.5	3.21484	2.32779	2.12704	4.07997	3.10873	2.89783
		66.55	2.55153	3.41473	3.18634	4.92917	5.08203	9.42475			66.55	3.27121	2.37789	2.09933	4.24648	3.24178	2.85633
		66.6	2.60264	3.44711	3.29576	4.92311	5.11121	9.6852			66.6	3.34768	2.32417	2.14468	4.19075	3.14096	2.94272
		66.65	2.55418	3.11515	3.08865	5.03286	4.95299	9.39804			66.65	3.2802	2.29008	2.08908	4.18549	3.19972	2.91269
		66.7	2.42537	3.31968	3.48846	5.01023	4.53516	9.50272			66.7	3.30226	2.29952	2.1646	4.04999	3.07598	2.88363
		66.75	2.48729	3.50646	3.68899	4.80123	4.94705	9.65544			66.75	3.31428	2.32638	2.11104	4.15249	3.07586	2.87133
		66.8	2.57714	3.23691	3.51287	4.92618	5.16896	9.9056			66.8	3.25824	2.28336	2.0889	4.19396	3.10182	2.98046
		66.85	2.51912	3.30153	3.3061	4.90959	5.03611	9.58798			66.85	3.27916	2.29868	2.04581	4.15683	3.04551	2.89346
		66.9	2.55141	3.51575	3.20239	4.90801	4.39664	9.61863			66.9	3.31422	2.3389	2.06547	4.14252	3.13118	2.86931
		66.95	2.63504	3.26145	3.03601	4.84905	5.36432	9.2585			66.95	3.23138	2.29245	2.0276	4.12568	3.1342	2.90758
		67	2.56008	3.42775	3.09522	4.84322	5.49148	10.0112			67	3.38146	2.19789	2.11176	4.04008	3.21126	2.89804
		67.05	2.56073	3.33332	3.15131	5.30908	6.61183	10.1281			67.05	3.29135	2.24068	2.0509	4.14718	3.2052	2.81057
		67.1	2.55749	3.2099	3.21853	5.06868	6.32888	9.57627			67.1	3.31213	2.30931	2.11774	4.05887	3.21372	2.83235
		67.15	2.5502	3.21107	3.44158	4.89347	5.64793	9.81931			67.15	3.27559	2.3289	2.0358	4.03585	3.24514	2.84374
		67.2	2.74607	3.15401	3.20628	5.07746	4.78025	9.47069			67.2	3.25855	2.26815	2.12022	3.94825	3.18259	2.96984
		67.25	2.57977	3.26229	3.63235	4.93823	4.17094	9.45321			67.25	3.22079	2.24663	2.06619	4.12159	3.21102	2.90087
		67.3	2.56161	3.26412	3.17699	5.2241	4.73637	9.25202			67.3	3.28364	2.25536	2.14336	3.99154	3.20854	2.87711
		67.35	2.63946	3.30341	3.72047	4.9479	5.40562	9.48224			67.35	3.23219	2.28124	2.15834	4.00726	3.13566	2.92159
		67.4	2.58433	3.20666	3.3135	4.94951	3.85445	9.80695			67.4	3.36902	2.30938	2.06917	4.10562	3.01923	3.01673
		67.45	2.65882	3.23531	3.45851	5.12895	5.17205	9.70787			67.45	3.27545	2.34832	1.99899	4.00992	3.08193	2.90048
		67.5	2.60561	3.44548	3.16173	4.96667	4.29363	9.62075			67.5	3.23284	2.27516	2.15218	4.00421	3.12861	2.9219
		67.55	2.60253	3.31207	3.23475	4.69474	3.57198	9.72957			67.55	3.31547	2.28296	2.15885	3.93525	3.10556	2.92892
		67.6	2.56289	3.37887	3.21544	5.02819	4.60985	10.2919			67.6	3.37848	2.40523	2.07836	4.0433	3.1288	2.92455
		67.65	2.48927	3.29529	3.60487	4.99379	4.36308	9.79438			67.65	3.40914	2.28956	2.04838	3.97143	3.14549	2.86962
		67.7	2.58487	3.21982	3.29894	4.76762	4.56784	9.37331			67.7	3.29416	2.30982	2.09843	3.99656	3.11369	2.87649
		67.75	2.62994	3.25232	3.66539	5.12409	3.87148	9.66625			67.75	3.26914	2.18832	2.05437	3.9135	3.10005	2.88418
		67.8	2.63262	3.51534	3.12765	5.25958	4.08336	9.85854			67.8	3.28537	2.28408	2.11288	3.96335	3.10287	2.96499
		67.85	2.66137	3.4529	3.07145	5.1713	4.0325	9.92284			67.85	3.26082	2.22302	2.15597	3.97855	3.1993	2.95077
		67.9	2.59789	3.43686	3.42579	4.76395	3.99131	10.2389			67.9	3.37171	2.21576	2.21818	4.13543	3.15923	2.9879
		67.95	2.57002	3.3972	3.39999	4.73709	4.93915	10.3097			67.95	3.40331	2.18874	2.18409	4.13638	3.24194	2.96156
		68	2.64967	3.3347	3.33087	4.71366	6.54367	9.7636			68	3.35772	2.28666	2.07933	4.16615	3.11663	3.0374
		68.05	2.5663	3.31638	3.20532	4.765	4.99259	10.3157			68.05	3.44362	2.23836	2.09539	4.27299	3.14412	2.97357
		68.1	2.68001	3.30574	3.46071	4.87105	6.50513	9.89607			68.1	3.38484	2.2432	2.11498	3.98651	3.13375	2.95713
		68.15	2.57856	3.26989	3.28654	4.96646	6.4492	9.76685			68.15	3.34932	2.29894	2.13572	4.02035	3.13086	2.88872
		68.2	2.49339	3.69452	3.22613	4.6988	5.35444	9.78517			68.2	3.32104	2.25885	2.17364	4.116	3.14623	2.87245
		68.25	2.53213	3.28494	3.68551	4.72152	4.92263	9.49076			68.25	3.37925	2.25349	2.15844	3.97215	3.07172	2.89973
		68.3	2.46361	3.20598	3.37552	4.53408	6.13875	9.55849			68.3	3.28498	2.32988	2.14631	4.0575	3.0457	2.87222
		68.35	2.48434	3.36896	3.39301	4.97235	4.93201	10.2165			68.35	3.40422	2.28835	2.13733	4.02267	3.16902	2.93088
		68.4	2.58561	3.35298	3.299	5.00602	5.23128	9.83027			68.4	3.29862	2.38423	2.21023	3.92126	3.14129	2.93804
		68.45	2.58331	3.17435	3.85608	4.92209	5.82689	9.96337			68.45	3.28526	2.29676	2.10124	3.86598	3.12932	2.93219
		68.5	2.62301	3.2662	3.18851	5.12719	5.11683	10.1365			68.5	3.3324	2.2939	2.14135	3.92889	3.11314	2.90903
		68.55	2.54842	3.28923	3.19821	5.08301	5.18915	10.1351			68.55	3.27275	2.34261	2.19363	3.99692	3.09245	2.83002
		68.6	2.51737	3.3325	3.26456	4.98645	5.13929	9.8686			68.6	3.27893	2.19762	2.15002	3.91301	3.13352	2.82977
		68.65	2.57832	3.43754	2.90455	5.0239	4.7327	10.3189			68.65	3.36244	2.14772	2.19869	3.99401	3.13072	2.84194
		68.7	2.63379	3.50525	3.31456	4.79522	5.38433	10.4328			68.7	3.29035	2.25221	2.15756	4.01398	3.07431	2.84623
		68.75	2.54288	3.46622	3.30352	4.90681	4.46616	10.0569			68.75	3.1796	2.26504	2.16263	3.95595	3.13445	2.79153
		68.8	2.48004	3.35066	3.24012	5.10216	5.54093	9.82875			68.8	3.34798	2.24095	2.21952	3.96405	3.02268	2.78015
		68.85	2.47062	3.08268	3.72915	4.96358	5.5815	9.71622			68.85	3.30168	2.3099	2.20588	3.99376	3.1227	2.85677
		68.9	2.5494	3.14903	3.69589	4.83106	5.04184	9.66036			68.9	3.23824	2.21532	2.19351	3.99612	3.07547	2.8448
		68.95	2.5313	3.22521	3.18555	5.33931	5.70691	9.40893			68.95	3.2347	2.32897	2.12779	4.03631	3.06304	2.78272
		69	2.43801	3.20198	3.55173	4.98321	4.53523	9.65524			69	3.29614	2.27377	2.16847	4.02615	3.08279	2.8145
		69.05	2.42491	3.08194	3.64933	4.76076	4.79941	9.63749			69.05	3.29894	2.27486	2.07492	3.85022	3.19051	2.80477
		69.1	2.47302	3.27753	3.44675	4.90098	5.41	9.29095			69.1	3.42989	2.2571	2.14967	3.96697	3.15707	2.86104
		69.15	2.44817	3.11263	3.54308	5.10172	6.8627	9.48572			69.15	3.36088	2.14347	2.10874	3.91465	3.19209	2.85236
		69.2	2.37098	3.33223	3.54881	4.89304	7.52972	9.86247			69.2	3.30486	2.18877	2.07734	3.8614	3.15955	2.81121
		69.25	2.52801	3.45893	3.45521	5.02019	7.09713	10.1197			69.25	3.3213	2.20141	2.15361	4.03921	3.24362	2.88437
		69.3	2.48528	3.15795	3.59985	5.27088	7.65088	9.60446			69.3	3.28496	2.2087	2.07231	4.0081	3.21265	2.9317
		69.35	2.49504	3.24016	3.33523	5.51311	6.98009	10.1651			69.35	3.36031	2.20382	2.13886	3.98139	3.22874	2.89066
		69.4	2.44464	3.37963	3.49884	5.47824	7.36823	9.85702			69.4	3.37139	2.18448	2.22646	3.98553	3.0559	2.90604
		69.45	2.72137	3.2832	3.36374	5.27026	8.1385	9.97008			69.45	3.3095	2.2793	2.08288	3.9542	3.18552	2.90472
		69.5	2.46486	3.24355	3.3582	5.07599	8.06254	10.1855			69.5	3.2694	2.18655	2.04125	3.99396	3.11731	2.82443
		69.55	2.6519	3.14428	3.33444	5.15542	8.67459	9.97764			69.55	3.26761	2.25015	2.09825	4.08281	3.1365	2.95802
		69.6	2.54924	3.34513	3.26358	4.94825	8.90517	9.6253			69.6	3.28641	2.27572	2.10386	4.01211	3.0328	2.93793
		69.65	2.54597	3.3157	3.31594	5.1507	9.44294	10.1836			69.65	3.27783	2.31585	2.05939	3.93862	3.09998	3.02248
		69.7	2.56312	3.31617	3.28219	4.84129	8.36209	9.95948			69.7	3.31181	2.24146	2.07855	3.96383	3.13462	2.952
		69.75	2.56948	3.50749	3.292	4.74	7.09632	9.97939			69.75	3.27433	2.19529	2.1596	3.88894	3.17919	3.03753
		69.8	2.55517	3.48149	3.3483	4.73187	7.97936	9.93303			69.8	3.30355	2.23019	2.2372	3.95669	3.19882	2.99271
		69.85	2.63321	3.45435	3.36063	4.85786	7.71386	10.3249			69.85	3.42087	2.32323	2.1767	3.91652	3.26048	2.95617
		69.9	2.61797	3.4006	3.69565	4.82482	8.35312	9.62737			69.9	3.30535	2.28905	2.21173	3.94849	3.26485	2.96072
		69.95	2.44623	3.24298	3.38452	4.74163	8.95957	9.46598			69.95	3.29438	2.23268	2.18824	3.95889	3.18412	2.86378
		70	2.66787	3.29592	3.29318	4.83585	8.14735	9.81145			70	3.28973	2.35032	2.18064	4.0176	3.13446	3.00061
		70.05	2.51815	3.22015	3.25442	5.08252	8.3998	10.2817			70.05	3.32795	2.24944	2.17209	4.01082	3.14894	2.94178
		70.1	2.56073	3.46742	3.36296	4.69637	8.50359	10.3281			70.1	3.41387	2.28097	2.26637	3.99946	3.17819	2.82746
		70.15	2.50489	3.6671	3.35116	4.74811	8.86675	10.1317			70.15	3.36995	2.24854	2.18408	4.06608	3.20706	2.88105
		70.2	2.57892	3.26951	3.16557	4.63189	7.63617	9.79774			70.2	3.31433	2.17694	2.26162	4.01128	3.188	2.8474
		70.25	2.60665	3.25147	3.33292	4.47123	7.43416	9.88722			70.25	3.34193	2.13413	2.29819	3.9444	3.20414	2.8831
		70.3	2.49088	3.28914	3.03934	4.3114	7.49329	10.0585			70.3	3.39202	2.20475	2.2678	3.9447	3.27451	2.96535
		70.35	2.53773	3.21741	3.242	4.53931	7.5831	9.73902			70.35	3.4492	2.20131	2.25553	3.97142	3.20281	2.89647
		70.4	2.50615	3.38544	2.85851	4.52029	7.12921	9.8472			70.4	3.44216	2.27212	2.21461	3.96022	3.21328	2.84835
		70.45	2.5074	3.14117	3.41291	4.34344	7.21981	9.40585			70.45	3.40078	2.2182	2.17283	3.96458	3.27089	2.94839
		70.5	2.54507	3.5099	3.34284	4.44394	7.00406	9.9264			70.5	3.48481	2.27992	2.2353	3.97084	3.31993	2.88241
		70.55	2.46146	3.32295	3.41742	4.67188	8.00378	9.77255			70.55	3.41314	2.28306	2.22271	3.8889	3.2958	2.9379
		70.6	2.59575	3.50619	3.55216	4.3932	7.79568	9.77712			70.6	3.38402	2.26049	2.21218	3.8807	3.36489	2.97061
		70.65	2.55282	3.2788	3.42688	4.49735	7.41687	9.84029			70.65	3.44026	2.3708	2.13164	3.97503	3.3533	2.85619
		70.7	2.48443	3.50359	2.99501	4.78343	7.33831	9.95173			70.7	3.49903	2.2643	2.19024	4.01467	3.26581	2.85923
		70.75	2.48628	3.26975	3.0756	4.58006	8.23159	10.3105			70.75	3.58445	2.20307	2.19723	4.02603	3.25368	2.8771
		70.8	2.59007	3.22317	3.72232	4.42615	7.37252	10.1792			70.8	3.4816	2.28181	2.15434	4.02957	3.23049	2.92092
		70.85	2.59079	3.33384	3.32444	4.24613	7.87501	10.0346			70.85	3.56475	2.21336	2.20261	3.98764	3.21308	2.90531
		70.9	2.50853	3.13916	3.08248	4.46664	9.27973	9.40176			70.9	3.40188	2.29663	2.08938	4.02028	3.36622	2.86744
		70.95	2.50778	3.43864	3.03079	4.39452	8.03404	9.72308			70.95	3.488	2.29993	2.22891	4.09443	3.29414	2.85058
		71	2.58636	3.2236	3.14297	4.66541	7.7392	9.37649			71	3.47572	2.2145	2.19832	4.04512	3.42974	2.90351
		71.05	2.57564	3.27773	3.08017	4.59843	8.24313	9.62683			71.05	3.44132	2.14433	2.12561	4.04447	3.31651	2.84317
		71.1	2.47844	3.42139	3.63867	4.84689	8.50357	10.0596			71.1	3.49955	2.18098	2.20026	4.06319	3.32295	2.87392
		71.15	2.60087	3.32056	3.05421	4.66794	8.00573	9.23156			71.15	3.3783	2.13324	2.25583	3.97695	3.2323	2.91488
		71.2	2.58713	3.4202	3.43326	4.74761	7.77703	9.48538			71.2	3.4237	2.2378	2.19861	3.95201	3.32695	2.94585
		71.25	2.59105	3.35155	3.53568	4.91473	7.98799	9.51926			71.25	3.37514	2.20657	2.2862	3.94187	3.18864	2.97324
		71.3	2.56062	3.32405	2.96716	4.59271	7.49762	9.60004			71.3	3.31796	2.21282	2.22838	3.96214	3.34157	2.99135
		71.35	2.47614	3.45658	3.03442	4.65807	7.1046	9.43654			71.35	3.34883	2.25079	2.19168	3.9904	3.2925	2.95767
		71.4	2.49763	3.29676	3.47496	4.85679	6.87416	9.56541			71.4	3.45841	2.12623	2.11903	3.97354	3.28575	2.89097
		71.45	2.51203	3.46689	3.35875	4.61922	7.13163	9.80729			71.45	3.41489	2.19207	2.14768	3.95309	3.41727	2.89815
		71.5	2.50451	3.49001	3.18526	4.437	6.15095	9.63225			71.5	3.53015	2.25803	2.20001	3.96718	3.22645	2.80808
		71.55	2.50973	3.22464	3.44956	4.59758	7.59719	9.57951			71.55	3.44873	2.25795	2.15862	4.00331	3.23082	2.79921
		71.6	2.44566	3.45839	3.42369	4.66714	7.87124	9.41418			71.6	3.45536	2.19155	2.18463	4.00936	3.35564	2.85352
		71.65	2.51546	3.31034	3.17696	4.6552	7.42259	9.38922			71.65	3.47809	2.2334	2.18862	3.97894	3.31502	2.87011
		71.7	2.54689	3.35809	3.37051	4.7677	7.07623	9.58756			71.7	3.57526	2.14262	2.13103	4.12668	3.2408	2.85032
		71.75	2.58076	3.5912	3.39274	4.46912	7.26069	9.22138			71.75	3.57288	2.20765	2.23237	4.08017	3.29656	2.97488
		71.8	2.58114	3.31004	3.51312	4.61357	7.91214	9.77608			71.8	3.56168	2.13481	2.21569	3.99036	3.26309	2.91845
		71.85	2.6363	3.15794	3.2733	4.56808	6.05347	8.9376			71.85	3.60914	2.15302	2.15193	4.00907	3.31224	2.88403
		71.9	2.61376	3.40916	2.77265	4.48582	5.32052	9.78818			71.9	3.64899	2.14148	2.22619	4.04135	3.23959	2.92318
		71.95	2.47594	3.2065	3.14329	4.6077	5.7094	9.1169			71.95	3.58641	2.19963	2.17696	4.06101	3.25586	2.88851
		72	2.6371	3.43128	3.6065	4.64722	6.83924	9.38085			72	3.50853	2.3362	2.22293	4.06623	3.30991	2.89247
		72.05	2.52354	3.50891	3.36663	4.6383	7.13068	9.05928			72.05	3.55161	2.24265	2.29511	4.063	3.22802	2.85417
		72.1	2.53614	3.44984	3.23608	4.38875	6.58231	9.1911			72.1	3.435	2.17286	2.21331	4.01393	3.27774	2.86349
		72.15	2.53885	3.70405	3.41217	4.52652	6.9315	9.46078			72.15	3.39317	2.35638	2.23911	4.14116	3.27528	2.92293
		72.2	2.41292	3.72589	3.3357	4.45762	5.80449	9.77303			72.2	3.42419	2.39096	2.23579	4.04736	3.35446	2.84582
		72.25	2.51881	3.62706	3.50433	4.77474	6.83444	9.48741			72.25	3.5707	2.51115	2.21799	4.11275	3.42896	2.86944
		72.3	2.54195	3.66323	3.3548	4.84368	6.68137	9.25887			72.3	3.37026	2.46139	2.20531	4.05234	3.27403	2.80261
		72.35	2.5093	3.27704	3.09633	4.91369	7.01677	9.25354			72.35	3.41046	2.44596	2.16288	4.01616	3.2584	2.9192
		72.4	2.42974	3.46194	3.2381	4.83938	5.91075	9.37503			72.4	3.4827	2.37441	2.13187	4.13346	3.34693	2.89465
		72.45	2.51715	3.12783	3.55394	4.92608	7.10217	9.83538			72.45	3.48163	2.26253	2.17723	4.13673	3.19991	2.92175
		72.5	2.48386	3.27733	3.40406	5.17339	6.19972	9.71426			72.5	3.41196	2.36738	2.15771	4.06433	3.1608	2.9933
		72.55	2.59819	3.17701	3.344	5.31612	8.00452	10.0264			72.55	3.55009	2.28862	2.09764	4.01137	3.18165	3.10086
		72.6	2.49298	3.27885	3.38384	5.27569	7.16298	9.69112			72.6	3.51648	2.24993	2.11312	4.05203	3.31871	2.91435
		72.65	2.47182	3.76445	3.63356	5.13911	8.35787	9.89661			72.65	3.46148	2.28832	2.23408	3.98433	3.30369	3.03768
		72.7	2.60897	3.63461	3.55505	4.85844	6.69666	9.0155			72.7	3.26949	2.46686	2.19429	3.94463	3.24927	3.05166
		72.75	2.53143	3.71445	3.55458	4.77307	7.20029	9.19447			72.75	3.32345	2.44275	2.20776	3.98837	3.23346	2.97874
		72.8	2.47265	3.45397	3.4844	4.79608	8.24609	9.23159			72.8	3.32538	2.35993	2.16074	3.88989	3.34692	2.97283
		72.85	2.60366	3.50521	3.5948	4.83656	7.60989	9.40913			72.85	3.34073	2.38082	2.14836	4.00982	3.30565	3.04783
		72.9	2.56178	3.46048	3.41146	4.79766	7.05246	9.50516			72.9	3.23855	2.36658	2.11675	4.01535	3.19527	3.00062
		72.95	2.53407	3.58229	3.17998	4.59131	7.23629	9.11864			72.95	3.18444	2.28517	2.14146	3.97152	3.25827	2.9691
		73	2.51291	3.3623	3.16462	4.48357	6.55401	9.67577			73	3.24819	2.2964	2.16867	3.90439	3.32966	3.04362
		73.05	2.55257	3.60113	3.26607	4.68077	7.08643	9.13994			73.05	3.17272	2.25696	2.23499	3.88092	3.27996	3.03001
		73.1	2.56154	3.5779	3.17597	4.60055	7.1365	9.37455			73.1	3.13741	2.23947	2.15907	3.94699	3.25072	3.02699
		73.15	2.5351	3.2702	3.55443	4.69731	7.90291	9.17803			73.15	3.0904	2.3549	2.17298	3.95341	3.27906	2.91262
		73.2	2.60674	3.18613	3.30551	4.45452	8.45067	9.01743			73.2	3.09725	2.34917	2.1334	3.92959	3.22016	2.95891
		73.25	2.5819	3.40161	3.47246	4.79185	7.45863	8.90698			73.25	3.12009	2.32058	2.14956	3.89995	3.27151	2.97685
		73.3	2.58206	3.59625	3.13139	4.75485	7.40427	9.03069			73.3	3.22821	2.28682	2.15833	3.9631	3.26949	2.95108
		73.35	2.67078	3.47572	3.33052	4.7815	6.90962	9.5491			73.35	3.29217	2.30667	2.25651	3.9306	3.25739	2.99245
		73.4	2.64031	3.36739	3.25408	4.6451	7.02242	10.0309			73.4	3.34698	2.33905	2.16179	4.02004	3.3094	3.03896
		73.45	2.59246	3.50947	3.50676	4.4275	6.59023	9.64687			73.45	3.28804	2.19777	2.15733	4.06811	3.36648	2.98156
		73.5	2.57934	3.37132	3.28376	4.84489	7.99339	8.98535			73.5	3.27084	2.22809	2.21214	3.92872	3.37137	2.96446
		73.55	2.54784	3.32676	3.2008	4.74275	8.10467	9.18747			73.55	3.25761	2.26877	2.16789	4.0247	3.40611	2.86133
		73.6	2.7712	3.50269	3.63672	4.7513	8.26544	9.56629			73.6	3.25555	2.29882	2.17041	3.95981	3.31038	3.05686
		73.65	2.59753	3.20678	3.41589	4.87506	7.28457	9.21266			73.65	3.23734	2.23348	2.14013	4.01477	3.25979	2.98184
		73.7	2.55268	3.19694	3.2594	4.69578	6.75377	8.96058			73.7	3.21723	2.29193	2.01656	3.90687	3.28476	2.93236
		73.75	2.55549	3.17621	3.81978	4.59854	7.03534	8.90063			73.75	3.20445	2.24909	2.04946	3.926	3.31355	2.92841
		73.8	2.54098	3.07174	3.85348	4.66171	6.58576	8.9112			73.8	3.1893	2.3078	2.18537	3.84118	3.37595	2.92149
		73.85	2.47719	3.29938	4.19287	4.56957	8.26396	9.23986			73.85	3.09237	2.29527	2.11027	3.95691	3.37428	2.98311
		73.9	2.53869	3.39	3.6091	4.81396	8.41904	9.26087			73.9	3.16336	2.28869	2.15967	3.966	3.39092	2.87993
		73.95	2.58171	3.28782	3.6623	4.66127	9.32352	9.58751			73.95	3.20393	2.38604	2.14995	4.02067	3.23882	2.89819
		74	2.64402	3.31709	3.60733	4.59045	8.84537	8.89752			74	3.11573	2.261	2.09994	3.99997	3.41007	2.95388
		74.05	2.64098	3.17202	3.60083	4.70039	8.83964	8.98799			74.05	3.15254	2.244	2.13887	4.0873	3.31219	2.91745
		74.1	2.48895	3.21372	3.62955	4.66326	8.48104	9.11235			74.1	3.1393	2.21313	2.16557	4.06007	3.41801	2.88785
		74.15	2.5492	3.24346	3.68089	4.61715	8.01716	9.80429			74.15	3.21491	2.19985	2.14893	3.95654	3.33437	2.87324
		74.2	2.55929	3.26891	3.87821	4.68404	8.30838	9.44734			74.2	3.25878	2.26231	2.14121	4.04807	3.42519	2.89015
		74.25	2.56928	3.20552	3.77245	4.72206	7.05588	9.83103			74.25	3.14155	2.29095	2.12359	4.10667	3.35911	2.90958
		74.3	2.50658	3.1891	4.03165	4.78285	7.91006	8.93395			74.3	3.16544	2.30872	2.10492	4.01553	3.49149	2.89408
		74.35	2.53777	3.30065	3.62927	4.76562	6.55729	9.29187			74.35	3.19642	2.2588	2.09124	3.95945	3.55377	2.95033
		74.4	2.51676	3.25771	3.87716	4.58538	6.03676	9.1999			74.4	3.23714	2.23077	2.07012	4.04068	3.36675	2.95523
		74.45	2.58938	3.15492	3.66376	4.70803	7.02793	8.7764			74.45	3.15469	2.20276	2.10383	4.00585	3.43108	2.93342
		74.5	2.57449	3.1744	3.55606	4.66655	8.47502	8.80038			74.5	3.19052	2.17667	2.04143	4.02028	3.54468	2.89685
		74.55	2.56563	3.30186	3.46632	4.69693	8.3897	9.15347			74.55	3.21902	2.24772	2.14212	4.00079	3.41338	2.95269
		74.6	2.55169	3.12571	3.70744	4.64231	7.48982	9.16476			74.6	3.22236	2.11704	2.11046	3.92519	3.3592	2.97356
		74.65	2.58737	3.25079	3.34957	4.64847	7.18385	8.64344			74.65	3.15853	2.19486	2.1134	3.96903	3.35671	2.9453
		74.7	2.60381	3.34371	3.35561	4.64782	8.02171	8.86801			74.7	3.15638	2.17053	2.10203	3.99028	3.34229	2.97425
		74.75	2.71574	3.58227	3.69518	4.67658	9.10961	8.97364			74.75	3.17363	2.13837	2.12129	3.9288	3.26781	2.96835
		74.8	2.65913	3.25946	3.39601	4.66848	7.46867	8.57151			74.8	3.1639	2.20233	2.09449	3.94618	3.31037	2.95079
		74.85	2.50975	3.39297	3.35034	4.43045	7.09779	8.9094			74.85	3.1772	2.13884	2.17469	3.88133	3.26214	2.91898
		74.9	2.58487	3.18353	3.68988	4.70086	6.25919	8.89435			74.9	3.18651	2.21183	2.13489	4.01483	3.25501	3.05499
		74.95	2.6044	3.40339	3.28895	4.62162	7.49112	9.03442			74.95	3.27245	2.21803	2.1693	3.93417	3.25587	2.90579
		75	2.57741	3.28155	3.53245	4.50518	6.47544	9.25178			75	3.18388	2.2466	2.11055	3.90975	3.34604	2.94385
		75.05	2.4932	3.16295	3.807	4.61318	6.33803	9.54098			75.05	3.27856	2.16641	2.1178	3.91433	3.26766	2.92704
		75.1	2.56785	3.35737	3.81139	4.52925	6.45423	9.92254			75.1	3.20608	2.19569	2.06175	3.98523	3.32243	2.91782
		75.15	2.47294	3.28874	3.74699	4.5894	6.90664	9.9275			75.15	3.26587	2.13317	2.06605	3.97197	3.34637	2.89164
		75.2	2.59117	3.27196	3.94224	4.52098	6.88026	9.30398			75.2	3.17643	2.17968	2.02656	3.89366	3.27433	2.95824
		75.25	2.5379	3.26664	3.9507	4.53541	6.60986	9.04387			75.25	3.14469	2.17905	2.11612	4.02248	3.28873	2.92232
		75.3	2.5518	3.55911	3.48637	4.32216	7.00255	9.20074			75.3	3.08039	2.14535	2.16679	4.07151	3.22511	2.90602
		75.35	2.47803	3.36084	3.53694	4.37867	7.06403	9.26184			75.35	3.07196	2.21084	2.17528	3.93952	3.10383	2.89858
		75.4	2.49319	2.9893	3.79463	4.33756	6.53546	9.6353			75.4	3.20938	2.18611	2.08667	4.00624	3.05985	2.97966
		75.45	2.54322	3.2399	3.82882	4.32658	7.44044	9.63775			75.45	3.23595	2.23177	2.14442	4.0187	3.1136	2.93514
		75.5	2.55836	3.18656	3.53014	4.43534	7.41575	9.29749			75.5	3.14528	2.18627	2.06555	3.93736	3.20258	2.87827
		75.55	2.57116	3.03956	3.30272	4.325	7.47649	9.41224			75.55	3.23199	2.14299	2.0545	3.96567	3.1505	3.02992
		75.6	2.64706	3.09216	3.43739	4.18363	8.17662	9.25317			75.6	3.19913	2.16963	2.06729	3.98868	3.14036	2.98002
		75.65	2.58803	3.21259	3.50692	4.54974	7.00339	9.37085			75.65	3.18497	2.15032	2.00366	3.9737	3.21	3.03006
		75.7	2.50796	2.93838	3.37801	4.37103	6.49621	9.65588			75.7	3.18188	2.1481	2.10014	3.98693	3.10981	2.95308
		75.75	2.6658	2.9545	3.31483	4.59694	7.38114	9.10501			75.75	3.1402	2.16323	2.02523	4.02472	3.17535	2.92666
		75.8	2.63758	3.21682	3.2601	4.3079	6.72894	9.16844			75.8	3.18333	2.20278	2.1083	4.14607	3.15066	3.01868
		75.85	2.64247	3.39982	3.10731	4.16522	7.65505	8.62216			75.85	3.13081	2.22122	2.08877	4.1096	3.03212	2.92801
		75.9	2.64698	3.09986	3.20742	4.2799	6.6192	9.51011			75.9	3.28796	2.16275	2.0593	4.01483	3.04749	2.99411
		75.95	2.59155	3.00122	3.30082	4.36253	6.49735	8.95265			75.95	3.13961	2.22613	2.02009	3.99972	3.05014	2.90499
		76	2.66983	3.21418	3.28893	4.29534	6.9208	8.46984			76	3.0974	2.16447	1.99558	4.04111	3.18046	3.00598
		76.05	2.65688	3.11579	3.18557	4.37277	5.94306	7.75779			76.05	2.99815	2.25401	2.031	4.05395	3.16251	3.03601
		76.1	2.58006	3.24083	3.43968	4.61786	5.24767	8.09053			76.1	2.91549	2.20992	2.02834	4.02286	3.08901	2.94142
		76.15	2.57977	2.97274	3.30392	4.45793	6.46696	7.99868			76.15	3.02099	2.2194	1.98399	3.99198	3.16372	2.91383
		76.2	2.64018	3.35483	2.96558	4.43956	6.95418	9.07745			76.2	3.18335	2.23474	2.00663	4.03218	3.23565	2.91836
		76.25	2.63695	3.2594	3.24313	4.51116	6.80004	8.93124			76.25	3.03704	2.25451	2.07744	4.04258	3.1853	2.93715
		76.3	2.57463	3.29299	3.28386	4.65423	5.70975	8.65862			76.3	3.08431	2.23788	2.03582	4.0467	3.17096	2.77625
		76.35	2.57628	3.29482	3.17647	4.38537	7.39518	8.52056			76.35	3.03411	2.20591	2.08226	4.05923	3.16801	2.82049
		76.4	2.59065	3.19852	3.23766	4.35985	7.50619	8.61275			76.4	3.03333	2.22552	2.05903	4.09932	3.29384	2.85186
		76.45	2.47285	3.19064	3.82067	4.47639	7.57771	9.09678			76.45	3.03489	2.19862	2.04803	3.99975	3.26054	2.84399
		76.5	2.6312	3.16319	3.46101	4.60697	7.0223	9.26072			76.5	3.12305	2.17958	2.0383	4.05494	3.17206	2.84139
		76.55	2.48657	3.03547	3.18902	4.58607	6.89237	9.13127			76.55	3.29169	2.23639	2.09844	4.08457	3.22428	2.829
		76.6	2.49807	3.28655	3.39556	4.70605	6.06689	9.29792			76.6	3.12993	2.26957	2.11555	4.02943	3.29537	2.83405
		76.65	2.53737	3.30536	3.16502	4.71147	6.4784	8.46908			76.65	3.04959	2.18194	2.14594	4.08467	3.17029	2.80679
		76.7	2.51911	3.40516	3.25742	4.66282	6.80108	8.83641			76.7	3.0843	2.17384	2.09284	4.02869	3.176	2.87197
		76.75	2.57513	3.33504	3.47969	4.76479	7.19671	8.42603			76.75	2.99708	2.1608	2.09323	4.07761	3.26308	2.82323
		76.8	2.55906	3.22888	3.55894	4.66982	8.06798	8.69921			76.8	2.95929	2.20081	2.11176	4.09022	3.19738	2.83612
		76.85	2.56228	3.37748	3.32017	4.80678	8.14913	9.00706			76.85	3.001	2.17005	2.13773	4.10407	3.21636	2.7653
		76.9	2.60098	3.65377	3.4521	4.577	7.81578	9.14551			76.9	3.03109	2.23632	2.16945	4.01066	3.33755	2.85569
		76.95	2.53571	3.49686	3.43012	4.72905	7.12996	8.83362			76.95	3.00095	2.28412	2.19497	4.11712	3.24917	2.81248
		77	2.50607	3.39126	3.60053	4.80613	6.27235	9.09844			77	3.06627	2.26962	2.13603	4.06352	3.28452	2.83432
		77.05	2.57243	3.10994	3.662	4.63044	7.08336	9.29986			77.05	3.10079	2.27437	2.12903	3.96841	3.30336	2.86466
		77.1	2.59309	3.47695	3.80743	4.92409	7.05433	9.04108			77.1	3.12	2.28886	2.01831	3.94854	3.26636	2.91511
		77.15	2.64163	3.55114	3.58889	4.7788	7.83138	8.86669			77.15	3.03939	2.18409	2.11435	4.0573	3.26554	2.95326
		77.2	2.62543	3.13154	3.49338	4.64542	6.90728	9.0814			77.2	3.10938	2.26744	2.0582	4.11924	3.2396	2.9059
		77.25	2.62558	3.39903	3.48859	4.72355	8.13109	9.01988			77.25	3.16252	2.26421	2.10749	4.12875	3.30483	2.88791
		77.3	2.57923	3.38583	3.68229	4.79556	7.51455	8.55101			77.3	3.19555	2.21859	2.05378	4.08122	3.41854	2.90059
		77.35	2.51536	3.2469	3.73335	4.77591	7.82115	9.40761			77.35	3.13794	2.22968	2.04438	4.04363	3.29102	2.95154
		77.4	2.53806	3.41951	3.46454	4.78106	7.46239	9.16016			77.4	3.10106	2.30623	2.0482	4.07414	3.4408	2.83345
		77.45	2.70019	3.29067	3.93222	4.6611	8.49517	8.81201			77.45	3.07231	2.22627	2.01922	4.09427	3.39477	2.92617
		77.5	2.46548	3.05698	3.86218	4.65437	8.02966	9.41612			77.5	3.11313	2.22127	1.98699	4.00082	3.37912	2.86319
		77.55	2.47682	3.36063	4.03381	4.77642	7.45487	9.29061			77.55	3.05378	2.27026	2.12357	4.01203	3.40155	2.91322
		77.6	2.45252	3.09354	3.89056	4.61984	7.94995	9.57808			77.6	3.14795	2.28942	2.04856	4.08847	3.28607	2.87269
		77.65	2.57741	3.12634	3.84101	4.44437	8.32656	9.56895			77.65	3.14023	2.28224	2.02698	4.0771	3.42003	2.94345
		77.7	2.60932	3.23812	3.58575	4.62283	7.22585	9.58398			77.7	3.15269	2.22321	2.01972	4.02251	3.38942	2.90326
		77.75	2.57648	3.30348	3.29301	4.58277	8.26679	8.81393			77.75	2.99919	2.14464	2.03904	4.01595	3.3564	3.02297
		77.8	2.5326	3.33991	3.39093	4.62615	7.07364	8.12736			77.8	2.94332	2.19604	2.02211	3.99133	3.37412	2.9131
		77.85	2.51479	2.98912	3.85647	4.74941	8.59768	7.85197			77.85	2.88728	2.15889	1.90835	4.12017	3.40064	2.81323
		77.9	2.57038	2.96428	3.60511	4.7747	8.38794	8.35535			77.9	2.97341	2.06728	1.97393	4.11177	3.32358	2.86294
		77.95	2.49899	3.18021	3.90578	4.68843	7.79348	8.81968			77.95	3.01693	2.14118	2.06014	4.09194	3.33189	2.91122
		78	2.48861	3.37706	3.46373	4.70793	7.58053	8.5662			78	3.07926	2.20121	2.03337	4.10721	3.39607	2.89423
		78.05	2.56396	3.22143	3.72714	4.82133	8.70705	8.09393			78.05	2.8637	2.18531	1.97134	4.0582	3.42402	2.91575
		78.1	2.57166	3.32354	3.50356	4.45903	8.01943	8.23027			78.1	2.92831	2.11675	2.09622	4.0941	3.3697	2.98298
		78.15	2.54317	3.28747	3.85019	4.69264	8.15573	8.9457			78.15	3.03879	2.09812	2.10621	4.10671	3.3439	2.9978
		78.2	2.51855	3.38576	3.56912	4.62496	9.00139	8.40471			78.2	3.0591	2.17489	2.0321	4.07936	3.3977	3.02181
		78.25	2.60498	3.36922	3.47983	4.83867	9.07531	8.76509			78.25	3.10269	2.15612	2.07593	4.05641	3.40827	2.90247
		78.3	2.47565	3.23646	3.7666	4.8115	7.96009	8.54181			78.3	3.04121	1.98312	2.09707	3.99169	3.34724	2.85726
		78.35	2.58585	3.05577	3.77754	4.6507	7.61813	8.63256			78.35	2.93909	2.03336	2.18771	4.03118	3.2879	2.94655
		78.4	2.57921	3.16991	3.88809	4.70678	7.16699	8.49412			78.4	3.0336	2.25625	2.13182	4.03993	3.38097	2.91574
		78.45	2.49885	3.29171	3.94638	4.76502	7.52779	8.34786			78.45	2.91663	2.25839	2.13578	3.97497	3.41457	2.86127
		78.5	2.62238	3.27686	3.44891	4.54663	7.46625	9.03848			78.5	3.08392	2.23897	2.17423	3.96682	3.42699	2.93028
		78.55	2.57372	3.15382	3.55717	4.56555	7.43905	8.81274			78.55	2.88921	2.34905	2.12101	4.00993	3.34143	2.91008
		78.6	2.5677	3.0915	3.47529	4.57654	6.80997	8.29859			78.6	2.89834	2.43858	2.11535	4.02842	3.40933	2.99571
		78.65	2.61096	3.37161	3.32982	4.27554	7.55019	7.91919			78.65	2.86155	2.32343	2.13932	4.10673	3.39289	2.95922
		78.7	2.51115	3.39018	3.59584	4.42413	8.03201	8.6807			78.7	2.96191	2.33668	2.13631	3.89044	3.37565	2.89189
		78.75	2.62327	3.27464	3.43488	4.58192	7.87622	8.40578			78.75	2.89193	2.33604	2.11285	3.98928	3.38056	2.91021
		78.8	2.68362	3.0865	3.36718	4.40301	7.54989	7.89221			78.8	2.86714	2.32558	2.10307	3.96476	3.53592	2.94302
		78.85	2.70968	3.34674	3.36	4.59923	7.20735	8.85464			78.85	2.95888	2.22326	2.11114	3.96097	3.47366	2.8941
		78.9	2.7919	3.32288	3.94163	4.57968	7.93061	8.68052			78.9	2.99299	2.24502	2.14126	4.01154	3.55902	2.92903
		78.95	2.68153	3.4486	3.86466	4.49723	8.50443	8.74959			78.95	2.95832	2.16786	2.16723	3.96784	3.42845	2.90273
		79	2.82326	3.38833	3.57477	4.43821	8.43885	8.53014			79	2.98549	2.15436	2.22007	4.03439	3.41914	3.00863
		79.05	2.60029	3.20134	3.49637	4.41332	9.21921	8.74893			79.05	2.95343	2.05599	2.22896	4.05331	3.52537	3.00196
		79.1	2.57841	3.31689	3.8637	4.68222	8.5987	8.97422			79.1	2.98524	2.23851	2.09727	4.04289	3.46762	2.94559
		79.15	2.67335	3.36557	3.59315	4.88037	6.9956	8.99431			79.15	3.09694	2.21571	2.13519	3.95054	3.56161	2.973
		79.2	2.5709	3.45656	3.52456	5.05051	7.3667	8.73601			79.2	3.0147	2.19587	2.20279	3.99686	3.42763	2.9388
		79.25	2.51023	3.45262	3.42957	5.05169	6.99626	8.54287			79.25	2.96737	2.16382	2.14457	4.03437	3.46156	2.99154
		79.3	2.5644	3.30028	3.92359	4.83054	7.51547	8.23286			79.3	2.9544	2.13254	2.1303	4.06113	3.48424	2.92135
		79.35	2.69349	3.28967	4.00628	4.83739	8.66802	8.86573			79.35	2.9786	2.2047	2.19316	4.06538	3.48151	2.96639
		79.4	2.59777	3.27098	3.74657	4.64892	8.76516	8.5318			79.4	2.90964	2.15822	2.14752	3.90578	3.46125	2.91651
		79.45	2.56313	3.36859	4.05782	4.69702	7.51175	9.13956			79.45	3.00976	2.20259	2.14932	4.04653	3.60538	2.87685
		79.5	2.50871	3.24173	3.95195	4.97375	8.43152	8.53812			79.5	3.02213	2.21242	2.19128	4.13832	3.49411	2.9578
		79.55	2.54966	3.44347	3.75214	4.65726	7.98398	8.90942			79.55	3.07965	2.24476	2.18292	4.04499	3.58131	2.87337
		79.6	2.46485	3.36281	3.68333	4.69322	8.33609	8.92674			79.6	3.09848	2.22285	2.1818	3.91217	3.48212	2.91665
		79.65	2.76866	3.43594	3.90666	4.8112	6.83858	8.63416			79.65	3.02588	2.19496	2.1797	3.92625	3.58334	2.94623
		79.7	2.51322	3.34705	3.67432	4.72532	7.02141	8.93042			79.7	3.03781	2.19121	2.17612	3.94548	3.56477	2.95013
		79.75	2.51737	3.57552	3.9065	4.84628	8.54803	8.7592			79.75	3.01249	2.19966	2.20716	4.00745	3.49171	2.93457
		79.8	2.54771	3.33948	3.38174	4.71864	8.31991	9.00034			79.8	3.06714	2.22409	2.22931	3.99936	3.51916	2.9025
		79.85	2.44074	3.36067	3.88549	4.94559	8.69906	8.9469			79.85	3.02862	2.1033	2.21095	4.0099	3.49915	2.86445
		79.9	2.52619	3.40988	4.14122	4.75188	7.74712	8.93605			79.9	3.10948	2.08164	2.15296	3.99952	3.40046	2.98216
		79.95	2.52129	3.07834	4.10068	4.83521	9.01008	8.99842			79.95	3.07131	2.13524	2.21046	4.05232	3.46341	2.824
		80	2.56528	3.25571	3.83736	4.81728	8.14517	8.91809			80	2.98752	2.16733	2.15896	4.08998	3.47504	2.95107
		80.05	2.64308	3.30141	3.99675	4.80329	7.94373	8.75998			80.05	3.1045	2.16124	2.08489	4.04448	3.43238	2.88906
		80.1	2.52681	3.19179	3.89309	4.71423	6.36499	8.84524			80.1	3.02919	2.2484	2.12531	4.10111	3.32693	2.83269
		80.15	2.52752	3.23399	3.7824	4.68343	7.35746	8.92827			80.15	3.06682	2.30892	2.08744	4.12677	3.37489	2.87251
		80.2	2.57741	3.33836	3.38843	4.63833	7.98648	9.3183			80.2	3.10673	2.36506	2.07347	4.09667	3.37406	2.87914
		80.25	2.59198	3.25983	3.57749	4.65617	7.12498	9.27443			80.25	3.05516	2.33746	2.11451	4.15115	3.51314	2.9135
		80.3	2.65899	3.20078	3.51538	4.78551	6.83047	9.42219			80.3	3.11662	2.26662	2.10219	4.06274	3.4314	2.94573
		80.35	2.44825	3.3967	3.42784	4.8693	6.63062	9.54541			80.35	3.09104	2.32838	2.15956	4.17013	3.48332	2.88896
		80.4	2.56044	3.37899	4.00362	4.77254	7.95631	8.85447			80.4	2.97789	2.27422	2.10817	4.11178	3.41023	2.90124
		80.45	2.41358	3.36649	3.43998	4.74046	7.55114	8.94396			80.45	3.08153	2.21935	2.11692	4.08968	3.41118	2.89452
		80.5	2.4703	3.40829	3.74958	4.87831	7.09786	8.89785			80.5	3.04134	2.15226	2.1174	4.01058	3.52507	2.80595
		80.55	2.62522	3.15284	3.77687	4.77392	7.38891	8.67812			80.55	2.99019	2.08889	2.05905	4.05554	3.56847	2.95804
		80.6	2.55574	3.19294	3.32206	4.76246	8.4629	9.12567			80.6	3.00268	2.23531	2.03016	4.07993	3.49268	3.01796
		80.65	2.58104	3.53392	3.15554	4.64016	8.50637	9.01993			80.65	3.04152	2.11229	2.10776	4.03584	3.40795	2.96024
		80.7	2.67088	3.63179	3.6614	4.48935	8.24551	9.22106			80.7	3.02144	2.18211	2.12023	4.06313	3.39432	2.9301
		80.75	2.4825	3.18728	3.31961	4.71107	8.70571	8.91753			80.75	2.99432	2.16148	2.14614	4.05309	3.3836	2.94216
		80.8	2.53414	3.27227	3.3257	4.71576	8.90238	8.86465			80.8	2.99401	2.1968	2.10183	4.16788	3.45631	2.95043
		80.85	2.60906	3.33119	3.36928	4.61767	8.37391	9.38034			80.85	3.07255	2.1526	2.17425	4.19946	3.40108	2.97867
		80.9	2.40322	3.26127	3.87543	4.69472	8.2336	9.22286			80.9	3.0188	2.28719	2.16831	4.11738	3.37519	2.96861
		80.95	2.64631	3.14501	3.23762	4.80631	8.56302	8.74807			80.95	2.98431	2.23575	2.15986	4.05155	3.45776	3.03937
		81	2.55392	3.2305	3.72259	4.85354	8.941	8.77706			81	2.99691	2.15999	2.14585	4.13714	3.34514	2.91651
		81.05	2.64165	3.40085	3.80525	4.93665	7.78916	8.91497			81.05	3.07282	2.15931	2.20965	4.15426	3.31428	2.95583
		81.1	2.54217	3.40371	4.03574	4.86488	7.87914	8.81264			81.1	3.02854	2.07201	2.22007	4.21356	3.39784	3.00661
		81.15	2.49537	3.17892	3.93598	4.83192	6.70803	9.05114			81.15	3.07448	2.16272	2.17365	4.19592	3.29776	2.95027
		81.2	2.54721	3.0536	3.55179	4.58252	6.77093	8.8849			81.2	3.00236	2.15477	2.1271	4.12656	3.28816	3.00172
		81.25	2.49558	3.12397	3.07891	4.8337	7.08587	9.2306			81.25	2.97484	2.13273	2.19379	4.09017	3.31147	2.93391
		81.3	2.58595	3.24001	3.70718	4.70787	7.30732	8.74314			81.3	2.93532	2.09764	2.07347	4.10502	3.2067	2.96815
		81.35	2.53289	3.0746	3.38024	4.71852	7.31161	8.57297			81.35	2.98676	2.06842	2.1824	3.9611	3.38034	2.92865
		81.4	2.54249	3.1005	3.69263	4.68517	7.32596	8.9277			81.4	3.03677	2.06884	2.06839	4.0295	3.264	2.89365
		81.45	2.41913	3.35422	4.12421	4.70366	7.37457	8.6495			81.45	2.96742	2.04876	2.05425	4.00354	3.42674	2.86275
		81.5	2.59334	3.14169	3.9315	4.83903	7.76885	8.7105			81.5	3.0066	2.03614	2.13478	3.90468	3.418	2.98023
		81.55	2.52092	3.42093	3.6036	4.55116	7.96314	9.02497			81.55	3.06075	2.06313	2.06594	3.91596	3.28822	2.94548
		81.6	2.38476	3.34872	3.74631	4.55855	8.4153	8.79056			81.6	3.03269	2.17486	2.10167	3.95873	3.42391	2.88579
		81.65	2.5311	3.22298	3.66036	4.56667	7.95631	8.79183			81.65	2.95699	2.09877	2.11894	3.99155	3.25539	2.95223
		81.7	2.51205	3.23839	3.38234	4.55756	7.10192	9.05323			81.7	2.99242	2.11496	2.08167	3.96688	3.35663	3.01353
		81.75	2.53324	3.09205	3.70518	4.47297	6.39614	8.83086			81.75	3.07106	2.14295	2.09241	4.1024	3.26094	2.92639
		81.8	2.54485	3.10867	3.9731	4.77836	7.17067	9.06591			81.8	3.06278	2.06298	2.08778	4.06566	3.35503	2.93991
		81.85	2.51059	3.25216	3.93199	4.74579	6.95387	8.94068			81.85	3.06863	2.1227	2.17324	4.05356	3.32394	2.98602
		81.9	2.5446	2.94055	3.55972	4.67176	7.34749	9.27315			81.9	3.04271	1.99801	2.10168	3.91531	3.24334	2.89167
		81.95	2.37791	3.47829	3.77636	4.71423	8.27594	8.91607			81.95	2.95557	2.10753	2.2317	4.00899	3.29502	3.00392
		82	2.54129	3.54438	3.64663	4.81173	8.1674	8.80214			82	2.97565	2.09447	2.19961	4.04396	3.31071	3.01814
		82.05	2.5115	3.57376	3.35548	4.72866	7.60643	8.56236			82.05	2.91855	2.02919	2.24852	4.00557	3.25023	3.0289
		82.1	2.46784	3.53451	3.67382	4.85174	6.98377	8.76144			82.1	3.00172	2.0077	2.24923	3.997	3.28929	3.02303
		82.15	2.45432	3.53706	3.47399	4.88268	7.56982	8.65382			82.15	2.98955	2.04348	2.15407	4.00828	3.28169	2.96975
		82.2	2.56586	3.37906	3.32756	4.95077	7.32845	8.28102			82.2	3.00871	2.05076	2.19827	4.0417	3.31691	2.98858
		82.25	2.46949	3.46917	3.69754	4.89752	8.28109	9.22297			82.25	3.13439	2.02729	2.17473	4.00026	3.28846	3.02072
		82.3	2.68572	3.53103	3.2957	4.93237	8.50863	9.04858			82.3	3.17485	2.00912	2.20764	4.0224	3.39866	3.1323
		82.35	2.45704	3.70372	3.23616	4.922	7.90748	9.60132			82.35	3.27169	2.05316	2.20493	4.01965	3.27056	2.9684
		82.4	2.57307	3.3644	3.24608	4.94234	7.80906	9.02843			82.4	3.11489	1.9305	2.17053	3.91099	3.38094	3.03741
		82.45	2.56722	3.69549	3.11123	4.69677	7.80126	9.55123			82.45	3.15062	1.99538	2.28414	3.95711	3.27007	3.07138
		82.5	2.58119	3.47386	3.35278	4.65879	8.55811	9.63009			82.5	3.15998	2.08854	2.17499	3.98432	3.34513	3.01351
		82.55	2.58255	3.45366	3.13822	4.72898	7.99263	8.92467			82.55	2.99891	2.07345	2.16758	4.08734	3.24282	2.94526
		82.6	2.51416	3.61482	3.19456	4.90636	7.57089	9.31106			82.6	3.12917	2.0642	2.1858	4.08922	3.35102	3.06148
		82.65	2.49835	3.74882	3.19876	4.67958	6.97947	9.37671			82.65	3.13142	2.03494	2.20637	4.09258	3.3986	2.92952
		82.7	2.51252	3.68866	3.30921	4.61092	6.16722	9.3079			82.7	2.98573	2.05949	2.28725	4.08908	3.32712	3.03366
		82.75	2.52508	3.61512	3.44207	4.66788	6.58669	9.06629			82.75	2.98473	2.02717	2.17152	4.05024	3.30335	2.93196
		82.8	2.5187	3.57352	3.27277	4.74961	7.5568	8.87123			82.8	3.07469	2.08522	2.12477	4.07912	3.37518	3.00582
		82.85	2.58469	3.65107	3.39655	4.71462	7.35543	9.26981			82.85	2.98478	2.10643	2.1913	4.13242	3.35506	2.99778
		82.9	2.39241	3.52524	2.79373	4.62637	7.57012	9.15443			82.9	3.04625	2.0745	2.19726	4.0681	3.31718	2.95736
		82.95	2.44778	3.64892	3.0428	4.71791	7.49465	9.0129			82.95	3.01586	2.0195	2.16501	4.13924	3.29955	2.92887
		83	2.42576	3.58941	3.1308	4.62286	7.90879	8.70109			83	2.99739	2.11507	2.05596	4.02599	3.28612	3.00272
		83.05	2.4027	3.6715	3.53642	4.63428	8.21747	7.86791			83.05	2.90423	2.05484	2.14384	4.06225	3.35963	3.0292
		83.1	2.52603	3.51472	3.42652	4.76028	7.63412	8.22743			83.1	3.03359	2.11035	2.11933	4.01466	3.2587	2.9319
		83.15	2.48821	3.67549	3.08711	4.50608	7.97451	8.40212			83.15	2.91614	2.03023	2.21784	4.12898	3.34449	2.94544
		83.2	2.48049	3.59329	3.28607	4.53265	8.08216	8.44304			83.2	3.00303	2.06396	2.21133	4.04465	3.26697	2.91897
		83.25	2.70181	3.36089	3.75386	4.48207	7.9608	9.10459			83.25	3.04412	2.04826	2.17021	4.16354	3.26543	2.97536
		83.3	2.45899	3.44318	3.70499	4.33956	8.2723	8.83416			83.3	2.98202	2.05558	2.2268	4.06522	3.31791	2.9076
		83.35	2.5195	3.41844	3.64246	4.40655	8.09668	8.85466			83.35	2.95548	2.07737	2.1427	4.13796	3.27348	2.97524
		83.4	2.5384	3.5811	3.83046	4.18883	7.6399	8.65081			83.4	2.99856	2.14748	2.12999	4.14148	3.2661	2.9506
		83.45	2.39798	3.59595	3.9945	4.29365	7.54383	8.52717			83.45	2.9012	2.16162	2.15663	4.15601	3.25646	2.91742
		83.5	2.54102	3.50106	3.53902	4.34703	7.92688	8.52698			83.5	3.0042	2.14128	2.15296	4.17172	3.3126	2.87795
		83.55	2.48683	3.22872	3.82492	4.57288	7.96116	8.86015			83.55	2.97329	2.09634	2.06726	4.21308	3.26663	2.88436
		83.6	2.46738	3.31597	3.55804	4.49752	7.69235	8.79836			83.6	3.02126	2.03364	2.12057	4.21396	3.2582	2.86327
		83.65	2.5426	3.59069	3.59352	4.33154	8.0198	8.65477			83.65	2.97179	2.1191	2.13486	4.27309	3.21782	3.046
		83.7	2.48735	3.57516	3.49797	4.31645	7.74147	8.51925			83.7	3.05744	2.07092	2.21358	4.18884	3.20524	2.91294
		83.75	2.41689	3.56735	3.38127	4.55021	9.1225	8.78857			83.75	3.08703	2.09917	2.10229	4.20488	3.2192	2.79552
		83.8	2.37131	3.70632	3.60543	4.68235	7.93499	9.30593			83.8	3.0297	2.04483	2.21727	4.12272	3.24946	2.79286
		83.85	2.50849	3.43975	3.19963	4.56306	7.05731	9.21366			83.85	3.13173	2.0238	2.20734	4.13859	3.25308	2.88232
		83.9	2.649	3.61405	3.30763	4.32719	8.00061	8.80733			83.9	3.06347	2.14053	2.25847	4.09288	3.30528	2.94778
		83.95	2.70246	3.6599	3.70389	4.44835	8.15247	9.04867			83.95	3.1173	2.01917	2.34145	4.20759	3.2504	2.89797
		84	2.59637	3.3758	3.36694	4.68166	7.8943	8.65372			84	3.10151	1.98327	2.23886	4.14107	3.29447	2.85558
		84.05	2.49245	3.5282	3.56186	4.46419	8.19736	8.64618			84.05	3.07574	1.99518	2.31444	4.05601	3.24469	2.84702
		84.1	2.42647	3.4918	3.18347	4.41346	8.77735	8.74593			84.1	3.08876	2.114	2.22292	4.13486	3.2563	2.85336
		84.15	2.58623	3.48324	3.50574	4.19333	8.81854	8.80577			84.15	3.03392	2.03828	2.19083	4.22739	3.2452	2.92705
		84.2	2.63839	3.28421	3.78277	4.29073	7.91596	8.82027			84.2	3.08592	2.08197	2.09177	4.09781	3.22013	2.88018
		84.25	2.5009	3.45144	3.10561	4.46083	8.47557	8.92137			84.25	2.9981	2.03398	2.14517	4.1058	3.22461	2.88337
		84.3	2.67709	3.52602	3.48037	4.50466	9.25434	9.22005			84.3	3.06954	2.0932	2.10231	4.15003	3.12327	2.95801
		84.35	2.65914	3.58029	3.64598	4.46885	8.91484	8.67319			84.35	2.95919	2.11004	2.07292	4.1637	3.05006	3.00907
		84.4	2.44517	3.74076	3.75151	4.68757	9.07249	8.91221			84.4	3.09771	1.99538	2.15163	4.12515	3.08291	2.94595
		84.45	2.53115	3.72355	3.32426	4.6532	8.27524	8.86793			84.45	3.11877	2.02241	2.13389	4.1666	3.18619	2.95746
		84.5	2.5544	3.61714	3.71234	4.43572	6.66198	8.97486			84.5	3.15443	2.05127	2.15716	4.11393	3.15107	3.01964
		84.55	2.69128	3.70665	3.58926	4.58141	9.0993	8.93023			84.55	3.04202	1.99777	2.17848	4.21446	3.19848	3.03926
		84.6	2.51058	3.56079	3.9872	4.38116	8.27647	8.81841			84.6	3.00985	2.02537	2.19765	4.00075	3.16634	2.96697
		84.65	2.56185	3.66681	3.81314	4.52086	8.97504	8.46522			84.65	3.07001	2.02167	2.18773	4.14464	3.1963	3.0034
		84.7	2.52405	3.46762	3.42201	4.44649	8.16577	8.59873			84.7	3.06601	1.99457	2.26751	4.20912	3.15485	2.97894
		84.75	2.66895	3.85241	3.55685	4.63844	8.76475	8.71244			84.75	3.05931	1.99488	2.22785	4.11245	3.23331	3.00211
		84.8	2.47782	3.76952	3.6112	4.5235	8.95561	8.94576			84.8	3.01536	2.07884	2.15292	4.2604	3.25844	2.94389
		84.85	2.68862	3.70578	3.62157	4.60646	8.93032	8.79495			84.85	2.97368	1.98021	2.19223	4.1682	3.22463	3.02523
		84.9	2.52085	3.48384	3.75118	4.76061	8.82016	8.45126			84.9	3.04679	2.06398	2.19103	4.14194	3.28693	3.07269
		84.95	2.6403	3.72125	3.45445	4.73349	7.93661	8.97912			84.95	3.11397	2.04675	2.23519	4.15102	3.28991	3.06098
		85	2.48878	3.84872	3.16999	4.726	6.75858	8.84967			85	3.02874	1.98883	2.2719	4.13333	3.29247	3.01833
		85.05	2.56716	3.80305	2.80324	5.0212	7.33911	8.82755			85.05	3.00398	1.98972	2.2276	4.11677	3.25994	3.06219
		85.1	2.47146	3.64345	3.12716	4.80115	8.06598	8.71066			85.1	3.02488	1.93837	2.17958	4.14208	3.34923	3.00932
		85.15	2.63985	3.47606	3.4427	4.70974	7.70963	8.91785			85.15	3.16927	2.02026	2.14749	4.14144	3.18083	2.9875
		85.2	2.51814	3.45528	3.48237	4.66832	8.25401	9.24348			85.2	3.13503	2.03678	2.17459	4.10223	3.3181	2.97343
		85.25	2.66423	3.34281	3.26182	4.62324	8.14734	8.69605			85.25	3.06114	2.07252	2.13152	4.06458	3.27725	3.05558
		85.3	2.56897	3.84522	3.55031	4.57243	7.55141	9.01445			85.3	3.09094	2.05782	2.14412	4.09986	3.30305	2.92402
		85.35	2.60136	3.58418	3.86632	4.30719	7.52415	9.15575			85.35	3.15662	2.04809	2.16182	3.99096	3.43609	3.02393
		85.4	2.57108	3.4499	3.72394	4.44648	8.76462	9.0779			85.4	3.21935	2.05765	2.06055	4.03996	3.23852	2.97841
		85.45	2.46682	3.27134	3.27387	4.3201	9.05745	9.01573			85.45	3.07505	2.11583	2.0278	4.11709	3.38386	2.98189
		85.5	2.53491	3.35581	3.81678	4.36339	7.81704	8.67362			85.5	3.07258	1.99504	2.03554	4.06794	3.35462	2.92808
		85.55	2.60413	3.27771	3.26751	4.45431	7.46852	8.70789			85.55	3.18862	2.00304	2.02621	4.0418	3.31677	2.89424
		85.6	2.68661	3.33184	3.07566	4.39836	7.44934	8.99365			85.6	3.21453	2.04149	1.96937	4.0267	3.31207	2.90465
		85.65	2.64649	3.30225	3.11006	4.65322	7.59804	8.74876			85.65	3.24374	2.00972	2.08882	4.13009	3.33052	2.89476
		85.7	2.70738	3.29796	3.77354	4.41549	8.68129	8.59372			85.7	3.15064	2.10429	1.99295	4.10128	3.34779	3.03163
		85.75	2.62165	3.06965	3.69142	4.66623	7.75528	8.70224			85.75	3.13665	2.09746	2.00273	4.10586	3.31004	2.97748
		85.8	2.57655	3.2055	3.5149	4.76242	8.18685	8.84228			85.8	3.13142	2.12891	2.11282	4.0724	3.31597	2.97303
		85.85	2.67195	3.22342	3.84062	4.81628	8.44597	8.54715			85.85	3.16528	2.09849	2.06711	4.17237	3.26013	2.97633
		85.9	2.52643	3.13503	3.58084	4.82291	7.56282	8.41005			85.9	3.11554	2.09079	2.04682	4.03501	3.22642	2.92447
		85.95	2.31484	3.02302	3.64039	4.55811	7.73711	8.21918			85.95	3.18141	2.07683	2.03717	4.04426	3.21202	2.81797
		86	2.41063	3.28265	3.33525	4.64675	8.60637	8.35325			86	3.24975	2.26243	2.08786	4.05632	3.17328	2.79066
		86.05	2.62343	3.14713	3.64787	4.68354	8.2211	8.94362			86.05	3.34532	2.27313	2.09812	4.02326	3.12088	2.8812
		86.1	2.42421	3.25035	3.33881	4.58707	8.05797	8.34614			86.1	3.20309	2.1606	2.03212	4.0555	3.13768	2.79404
		86.15	2.51421	3.22207	3.31089	4.81563	7.73068	8.24833			86.15	3.13175	2.11177	2.13305	4.06795	3.12414	2.83966
		86.2	2.4524	3.14562	3.32066	4.57393	7.43932	7.96506			86.2	3.20543	2.15418	2.06791	4.09205	3.06977	2.89971
		86.25	2.52985	3.08016	3.56248	4.74989	8.28515	8.26388			86.25	3.18814	2.09314	2.07969	4.09044	3.16575	2.85484
		86.3	2.51187	3.2392	3.89812	4.61977	9.02445	8.03153			86.3	3.10306	2.21307	2.04624	4.0763	3.217	2.90423
		86.35	2.55469	3.14431	3.79954	4.49182	9.09122	8.49242			86.35	3.22404	2.25051	2.01863	4.11701	3.14562	2.99534
		86.4	2.62973	3.2901	4.01891	4.34559	9.01885	9.33806			86.4	3.35033	2.21868	2.13437	4.18796	3.10914	2.94423
		86.45	2.56081	3.33928	3.84895	4.33495	7.85501	8.57908			86.45	3.31141	2.1993	2.09135	4.1972	3.18018	3.03667
		86.5	2.61814	3.3412	3.81455	4.5002	7.23019	8.88992			86.5	3.22699	2.07775	2.1149	4.09451	3.11269	3.01494
		86.55	2.55359	3.39115	3.85972	4.30782	8.158	8.97106			86.55	3.27502	2.10988	2.12102	4.02122	3.15772	2.89946
		86.6	2.6853	3.44878	4.0522	4.39101	7.54173	8.88741			86.6	3.27944	2.30849	2.10308	4.07584	3.16804	2.9744
		86.65	2.61249	3.55264	3.8705	4.49108	8.12505	8.74236			86.65	3.22371	2.31707	2.1004	4.09191	3.03616	2.97729
		86.7	2.68396	3.59947	3.93646	4.38536	8.20802	8.97562			86.7	3.24485	2.30174	2.21994	4.09731	3.23444	3.01506
		86.75	2.58408	3.43706	3.47905	4.48193	7.7969	8.69841			86.75	3.21509	2.21995	2.05085	4.16356	3.18261	3.02222
		86.8	2.52941	3.45505	3.8088	4.42879	8.3868	8.50604			86.8	3.21773	2.19004	2.15551	4.22496	3.08775	2.96822
		86.85	2.62279	3.33017	4.04373	4.39497	7.53447	8.78083			86.85	3.26325	2.21065	2.11569	4.15841	3.13022	2.99913
		86.9	2.56782	3.28683	3.79569	4.48706	8.1455	9.21002			86.9	3.19577	2.16019	2.19061	4.06298	3.09221	2.93066
		86.95	2.59108	3.50943	3.98512	4.46758	8.44334	8.78047			86.95	3.18279	2.17414	2.16537	4.01896	3.09075	2.9245
		87	2.60478	3.49505	3.48019	4.51432	9.346	8.68179			87	3.17024	2.09241	2.09096	4.10035	3.14964	2.86796
		87.05	2.51624	3.54382	3.20843	4.49929	8.3119	8.94455			87.05	3.26922	2.04357	2.16937	4.1271	3.13234	2.92301
		87.1	2.53402	3.41029	3.06652	4.33063	9.0037	8.99043			87.1	3.22881	2.18584	2.18769	4.21042	3.2077	2.94163
		87.15	2.46996	3.25206	3.30498	4.56595	8.64643	8.98678			87.15	3.27913	2.04653	2.11223	4.16572	3.1797	2.91569
		87.2	2.59915	3.36689	3.73289	4.43305	7.89958	9.15185			87.2	3.23118	1.99729	2.10294	4.25263	3.1887	2.88979
		87.25	2.52074	3.648	3.20879	4.4706	8.57284	9.42552			87.25	3.20959	2.0492	2.08283	4.17216	3.11713	2.94302
		87.3	2.55031	3.74334	3.43196	4.43692	7.78149	9.2253			87.3	3.20654	2.16236	2.07628	4.28066	3.16397	2.89441
		87.35	2.51957	3.87388	3.06837	4.45882	7.28546	9.14201			87.35	3.1645	2.10912	2.13782	4.20424	3.14179	2.93126
		87.4	2.44673	3.61495	3.03721	4.37816	7.33775	8.78583			87.4	3.11862	2.10764	2.1132	4.187	3.19103	2.90776
		87.45	2.47566	3.42198	3.41557	4.2987	7.49286	9.12301			87.45	3.27299	2.11337	2.18863	4.14835	3.16799	2.82796
		87.5	2.59263	3.2723	3.59844	4.36094	7.71331	8.44517			87.5	3.18995	2.17584	2.13535	4.14329	3.17518	2.97494
		87.55	2.38668	3.52957	3.48689	4.36277	6.49746	8.53154			87.55	3.09208	2.15446	2.12435	4.18974	3.21074	2.98763
		87.6	2.49289	3.43442	3.53188	4.41393	7.35079	8.61419			87.6	3.19905	2.08103	2.06693	4.1144	3.21177	2.95032
		87.65	2.59788	3.67934	3.27516	4.63856	6.98758	8.39053			87.65	3.17354	2.23602	2.09562	4.13962	3.28675	3.03092
		87.7	2.57675	3.54221	3.41407	4.51082	7.19616	8.97581			87.7	3.28643	2.13828	2.12795	4.16319	3.27748	3.0123
		87.75	2.65107	3.56754	3.1227	4.32979	5.81424	8.88461			87.75	3.32459	2.21087	2.11157	4.16141	3.157	2.95855
		87.8	2.58907	3.52932	3.08815	4.24889	7.47153	9.27808			87.8	3.31197	2.13627	2.13073	4.12824	3.24634	2.98118
		87.85	2.73858	3.79209	2.943	4.27825	5.98166	9.1017			87.85	3.23464	2.14407	2.21055	4.11267	3.27418	2.9926
		87.9	2.50992	3.71247	3.33202	4.3715	6.58927	9.11361			87.9	3.18058	2.17274	2.11126	4.18061	3.24006	2.95374
		87.95	2.5911	3.50731	3.26023	4.33338	6.48862	8.84697			87.95	3.21818	2.05978	2.14621	4.26117	3.11413	2.84911
		88	2.52059	3.51939	3.43871	4.30288	4.82885	8.84521			88	3.25762	2.05816	2.05317	4.17638	3.17047	2.91771
		88.05	2.50705	3.31406	3.29078	4.0372	5.34868	9.45879			88.05	3.32048	2.11508	2.04513	4.21866	3.1975	2.98512
		88.1	2.50649	3.56271	3.0429	4.04967	4.58941	9.00444			88.1	3.26464	2.06617	2.07473	4.11926	3.24797	2.9899
		88.15	2.49552	3.70348	3.0406	4.32102	4.54084	8.68182			88.15	3.26417	2.18503	2.15174	4.22071	3.21866	3.04325
		88.2	2.44906	3.33284	3.17127	4.23958	4.78893	8.32675			88.2	3.15735	2.13046	2.07434	4.22046	3.15171	2.95635
		88.25	2.64828	3.26246	3.81054	4.3659	4.85331	8.94716			88.25	3.32279	2.13448	2.07977	4.15953	3.25918	3.00201
		88.3	2.5059	3.48374	3.81178	4.28716	5.09435	8.64727			88.3	3.22848	2.12492	2.14637	4.21806	3.3003	2.88547
		88.35	2.57939	3.46215	4.02857	4.18692	4.9824	8.29046			88.35	3.14852	2.16062	2.15238	4.2128	3.17184	2.88138
		88.4	2.59076	3.45695	3.69983	4.1962	5.27363	9.53788			88.4	3.28436	2.16114	2.13375	4.21201	3.15658	2.89577
		88.45	2.44122	3.31476	3.30919	4.34683	4.97533	9.44613			88.45	3.30884	2.08074	2.10089	4.24994	3.20476	2.82708
		88.5	2.37451	3.3909	3.41492	4.12057	5.09569	9.35335			88.5	3.32276	2.2623	2.09351	4.09286	3.19262	2.82688
		88.55	2.44889	3.54114	3.1375	4.05945	5.48261	9.28853			88.55	3.30445	2.04545	2.06177	4.23431	3.13622	2.84712
		88.6	2.47705	3.49069	3.60545	3.99273	4.4592	8.79633			88.6	3.27944	2.26575	2.05721	4.15661	3.16304	2.83267
		88.65	2.41029	3.39904	3.25835	4.08914	4.30803	8.41449			88.65	3.23375	2.20723	2.08203	4.11488	3.1591	3.0015
		88.7	2.43498	3.56311	3.21184	4.13642	4.44471	8.26875			88.7	3.21917	2.16955	2.13297	4.12943	3.13994	3.02885
		88.75	2.4778	3.55972	3.23192	4.09628	4.80652	8.61268			88.75	3.19185	2.16235	2.12368	4.13884	3.09732	2.90399
		88.8	2.43387	3.44238	3.5107	4.23602	4.47629	8.82817			88.8	3.30313	2.12438	2.09243	4.13142	3.0944	2.87606
		88.85	2.41239	3.34853	3.85902	4.12481	4.91464	9.09095			88.85	3.27851	2.30876	2.09896	4.15184	3.02186	2.97905
		88.9	2.59414	3.38393	3.38652	4.02479	5.07423	8.39579			88.9	3.21919	2.21941	2.03274	4.1868	3.048	2.88354
		88.95	2.54168	3.66549	3.53186	4.29625	4.9524	8.90311			88.95	3.23144	2.11024	2.15055	4.13574	3.15868	2.94215
		89	2.58526	3.44877	2.93326	4.18877	5.07345	8.59813			89	3.16974	2.17588	2.07545	4.18511	3.28059	2.85834
		89.05	2.56366	3.3062	3.3747	4.14465	5.10242	8.37001			89.05	3.13101	2.08265	2.08135	4.20249	3.09617	2.79965
		89.1	2.44278	3.38627	3.30381	4.03494	5.09944	8.77654			89.1	3.23874	2.09699	2.07634	4.1224	3.17133	2.83371
		89.15	2.40397	3.27695	3.26234	4.19068	4.83533	8.50296			89.15	3.28963	2.09335	2.0295	4.1662	3.14472	2.87383
		89.2	2.39887	3.50921	2.97943	3.96884	4.91727	8.23535			89.2	3.15949	2.11494	2.0487	4.17614	3.20561	2.82919
		89.25	2.61929	3.54884	3.00452	3.89234	4.7622	8.81692			89.25	3.26372	2.21008	2.12811	4.11317	3.17308	2.84498
		89.3	2.5702	3.36237	3.37189	4.19309	5.06569	8.63445			89.3	3.3048	2.22582	2.10751	4.15829	3.14823	2.92032
		89.35	2.48505	3.41984	3.46981	4.20111	5.26343	8.62934			89.35	3.20806	2.17128	2.1636	4.15851	3.14874	2.8933
		89.4	2.60494	3.3654	3.50674	4.07686	5.2141	9.24515			89.4	3.26428	2.1551	2.1597	4.12804	3.15602	2.8565
		89.45	2.62058	3.26233	2.91608	4.12225	4.64409	8.7317			89.45	3.15388	2.15544	2.11684	4.16642	3.27768	2.9148
		89.5	2.4077	3.39656	3.52279	4.09479	4.74849	9.19292			89.5	3.24151	2.05145	2.13439	4.23225	3.15269	2.84424
		89.55	2.48537	3.28672	3.43044	4.23789	4.53461	8.52932			89.55	3.28809	2.16188	2.17219	4.13299	3.16606	2.93313
		89.6	2.4285	3.34717	2.98589	4.21731	4.58667	8.52236			89.6	3.29963	2.10618	2.19791	4.10803	3.26273	2.88664
		89.65	2.48907	3.18445	3.19984	4.32334	3.85521	7.34385			89.65	3.08524	2.08679	2.15121	4.18604	3.28782	2.86256
		89.7	2.53352	3.4795	2.97741	4.52645	5.25013	8.39461			89.7	3.173	2.1539	2.11954	4.16372	3.23299	2.93524
		89.75	2.45703	3.51062	3.08536	4.41296	5.0435	8.79036			89.75	3.1927	2.20476	2.2631	4.1028	3.244	2.93409
		89.8	2.50671	3.59432	2.99838	4.38252	4.29457	9.54267			89.8	3.24267	2.1384	2.19478	4.16117	3.22296	2.94955
		89.85	2.61269	3.65658	2.9844	4.37849	5.6567	9.53768			89.85	3.31316	2.1393	2.26831	4.15958	3.11841	2.93255
		89.9	2.50622	3.58395	3.04427	4.39988	5.81849	9.52762			89.9	3.32495	2.08322	2.214	4.17664	3.22602	2.86446
		89.95	2.49508	3.64133	2.8924	4.51775	6.28641	9.60005			89.95	3.31734	2.1591	2.23214	4.13138	3.21345	2.83218
		90	2.45272	3.55349	3.19961	4.38028	5.99763	8.6901			90	3.17588	2.1603	2.14411	4.16193	3.30446	2.95439
		90.05	2.48046	3.54635	3.15495	4.44111	4.7426	8.97408			90.05	3.24179	2.18737	2.16007	4.25953	3.20837	2.87999
		90.1	2.51139	3.44336	3.18739	4.50913	4.65032	9.30316			90.1	3.39336	2.20383	2.205	4.23209	3.23064	2.88572
		90.15	2.4497	3.22274	3.53479	4.3601	4.88192	8.99704			90.15	3.31849	2.09762	2.11925	4.15373	3.27093	2.8651
		90.2	2.59033	3.07694	3.307	4.34804	4.53763	9.24635			90.2	3.36999	2.19554	2.17504	4.12012	3.29298	2.92681
		90.25	2.55153	3.55159	3.84596	4.40775	3.97813	8.90377			90.25	3.17044	2.12806	2.13958	4.09891	3.28327	2.94888
		90.3	2.56501	3.50724	3.78845	4.2348	4.47356	9.04817			90.3	3.25158	2.11969	2.20618	4.1691	3.2732	2.88075
		90.35	2.37538	3.36712	3.8018	4.44496	5.012	8.81258			90.35	3.25565	2.15339	2.20193	4.13013	3.28228	2.84747
		90.4	2.42545	3.2646	3.86905	4.37022	5.19735	8.21471			90.4	3.19987	2.06728	2.11207	4.13896	3.27326	2.91741
		90.45	2.44729	3.33967	4.05137	4.32503	5.02231	8.42919			90.45	3.28657	2.11356	2.11029	4.11244	3.25835	2.87958
		90.5	2.64087	3.40636	3.77769	4.4258	5.65236	8.74528			90.5	3.25084	2.1896	2.20329	4.16889	3.32267	2.95629
		90.55	2.65182	3.32219	3.7069	4.31406	5.44505	8.857			90.55	3.2091	2.16953	2.17564	4.13436	3.30175	2.96178
		90.6	2.69073	3.50104	3.74563	4.52162	5.12274	9.55966			90.6	3.32002	2.27585	2.19083	4.04311	3.30949	2.94036
		90.65	2.70168	3.18765	3.54845	4.40048	5.19309	9.14582			90.65	3.21604	2.16079	2.16823	4.09029	3.26986	2.94136
		90.7	2.75112	3.51083	3.24278	4.27687	4.8646	9.51023			90.7	3.34024	2.20305	2.11415	4.09732	3.19442	3.05891
		90.75	2.68577	3.39937	2.98175	4.34836	4.91352	9.29585			90.75	3.3014	2.20313	2.12103	4.0873	3.20695	3.00551
		90.8	2.71644	3.41235	3.12015	4.35448	5.01291	9.52238			90.8	3.34229	2.16857	2.09122	4.04211	3.18055	3.01625
		90.85	2.78835	3.32565	3.39596	4.35363	4.36948	9.29861			90.85	3.30743	2.1328	2.07052	4.09136	3.1499	2.95629
		90.9	2.74525	3.67451	3.70785	4.31077	4.32301	9.03051			90.9	3.29628	2.25151	2.13161	4.1308	3.23527	2.94582
		90.95	2.81878	3.49728	3.82405	4.34838	4.66358	9.84845			90.95	3.28045	2.23608	2.08898	4.10616	3.28462	2.92757
		91	2.86597	3.61727	3.60494	4.28167	4.92223	9.77886			91	3.37463	2.22092	2.0929	4.13194	3.33256	2.97067
		91.05	2.75947	3.75826	3.83212	4.45726	4.56064	10.0547			91.05	3.42811	2.1068	2.12721	4.07828	3.293	2.94761
		91.1	2.7557	3.49547	3.28988	4.36834	5.38327	9.63734			91.1	3.38655	2.15512	2.14053	4.10628	3.26538	2.92444
		91.15	2.80999	3.57297	3.68783	4.32717	6.18262	9.14955			91.15	3.2701	2.21751	2.09853	4.08387	3.30173	2.84821
		91.2	2.70673	3.2386	3.79432	4.38823	6.39289	9.55243			91.2	3.37851	2.24362	2.0959	4.03649	3.28749	2.9167
		91.25	2.60609	3.52664	3.78182	4.32472	6.08647	9.33289			91.25	3.36155	2.15938	2.14971	4.05777	3.29724	2.98155
		91.3	2.73215	3.22103	3.36648	4.21158	5.36773	8.94635			91.3	3.25433	2.12207	2.06278	4.11739	3.34465	2.96592
		91.35	2.76839	3.55305	3.4467	4.10851	5.14189	8.72412			91.35	3.26218	2.25571	2.10449	4.10501	3.3147	2.99096
		91.4	2.68215	3.31785	3.86613	4.22642	5.34715	9.2165			91.4	3.20781	2.14331	2.08371	4.0793	3.36761	2.97757
		91.45	2.64462	3.21577	3.13372	4.32411	5.03408	8.93357			91.45	3.23433	2.18223	2.07983	4.089	3.40746	2.97177
		91.5	2.63214	3.51933	3.10228	4.37259	5.75485	8.76383			91.5	3.2786	2.24713	2.07336	4.01431	3.3739	2.99745
		91.55	2.47844	3.14063	3.16683	4.33624	4.8602	9.03326			91.55	3.26363	2.24306	2.0573	4.08092	3.34884	2.93602
		91.6	2.63226	3.44549	3.07788	4.34682	5.53466	8.85052			91.6	3.30816	2.20243	2.08731	3.98446	3.37244	3.00967
		91.65	2.5079	3.32199	3.26147	4.25996	4.61274	8.9937			91.65	3.21367	2.19625	2.09206	4.00413	3.3897	2.92032
		91.7	2.62409	3.25754	3.24415	4.41498	5.26654	9.07872			91.7	3.27477	2.20173	2.01478	4.09425	3.34906	2.86562
		91.75	2.74965	3.31311	3.56501	4.20717	5.18719	8.81301			91.75	3.27268	2.36559	2.11107	4.03278	3.43436	2.96141
		91.8	2.84259	3.4526	3.37243	4.20958	5.59608	8.85851			91.8	3.23556	2.38759	2.11516	4.01318	3.36972	3.06411
		91.85	2.79585	3.32254	3.03867	4.20023	4.91888	9.02416			91.85	3.19264	2.25713	2.05416	4.07189	3.44542	2.94687
		91.9	2.82198	3.17916	2.92164	4.27063	5.6004	8.54293			91.9	3.03722	2.23195	2.15871	4.05708	3.4124	3.03191
		91.95	2.71979	3.50814	3.39726	4.03203	5.11656	8.88069			91.95	3.17887	2.20273	2.16009	4.04383	3.38019	2.93276
		92	2.75097	3.51748	3.30809	4.11014	4.85353	8.93828			92	3.29505	2.28296	2.14297	4.06967	3.31502	2.9561
		92.05	2.75409	3.25023	2.60096	4.19209	5.40986	8.63487			92.05	3.25679	2.2524	2.09757	4.0634	3.25329	2.98892
		92.1	2.73999	3.43283	2.90886	4.2889	5.38665	9.02904			92.1	3.24323	2.17446	2.05786	4.06067	3.29073	2.95238
		92.15	2.70305	3.39207	3.16448	4.26519	5.52087	8.86862			92.15	3.26274	2.15257	2.15457	4.07364	3.24855	3.0023
		92.2	2.68141	3.74035	2.93504	4.43908	5.25404	9.56351			92.2	3.30228	2.16172	2.1079	4.04862	3.23874	2.91824
		92.25	2.68484	3.50247	2.84221	4.5511	5.44583	9.17965			92.25	3.30315	2.23431	2.14788	3.99411	3.21835	2.93478
		92.3	2.55732	3.4458	2.92327	4.39356	5.01428	8.30671			92.3	3.2682	2.17931	2.24933	4.07581	3.3402	2.91469
		92.35	2.654	3.41866	3.08357	4.25382	5.02555	8.11301			92.35	3.14816	2.21997	2.25753	4.05401	3.21444	2.93139
		92.4	2.66345	3.40881	2.70713	4.32731	5.23544	7.90098			92.4	3.05573	2.25794	2.21168	3.9655	3.2102	3.0112
		92.45	2.75777	3.6709	2.83922	4.32112	5.21825	8.1967			92.45	3.08678	2.2133	2.23098	4.0013	3.12696	2.96968
		92.5	2.66704	3.25257	2.82624	4.22388	5.19812	7.90477			92.5	3.08466	2.18625	2.20383	4.01878	3.21524	2.95556
		92.55	2.6916	3.32454	2.73045	4.48294	5.21906	8.09616			92.55	3.11519	2.19024	2.10381	4.12221	3.20734	2.98254
		92.6	2.73004	3.38267	2.97917	4.34413	5.06908	7.72149			92.6	3.08103	2.20321	2.23112	4.07671	3.21981	2.88106
		92.65	2.6811	3.48454	3.199	4.1337	5.3437	8.5466			92.65	3.24021	2.20424	2.19502	4.08873	3.22731	2.86467
		92.7	2.75284	3.54058	2.93756	4.07952	4.72307	8.82896			92.7	3.18265	2.20008	2.08541	4.0629	3.2051	2.95296
		92.75	2.66512	3.54423	2.87209	4.12018	4.86637	8.35229			92.75	3.17704	2.25558	2.13008	4.14419	3.1988	2.94223
		92.8	2.75648	3.45674	3.27355	3.94655	4.30997	7.94167			92.8	3.1064	2.20054	2.17054	4.10223	3.26019	2.93697
		92.85	2.73445	3.57592	3.10894	4.08221	4.48513	8.24585			92.85	3.15095	2.21926	2.15885	4.14587	3.32278	2.96539
		92.9	2.68801	3.43742	3.25101	4.45083	4.96499	8.37383			92.9	3.05952	2.25144	2.03567	4.18299	3.3102	2.84313
		92.95	2.76712	3.44437	3.58604	4.06736	4.55219	7.69588			92.95	3.03853	2.23862	2.07919	4.19302	3.25932	2.96067
		93	2.59897	3.38389	3.56196	4.3036	4.9541	7.6735			93	3.0469	2.26576	2.09839	4.13645	3.37075	2.94232
		93.05	2.65673	3.61273	3.26759	4.34049	4.5698	8.04365			93.05	3.11827	2.30906	2.14172	4.10313	3.25299	2.94384
		93.1	2.72477	3.3333	3.28145	3.96881	5.15494	8.28154			93.1	3.12462	2.29864	2.02949	4.16528	3.31446	2.97693
		93.15	2.70911	3.49417	3.65567	4.3506	4.88579	8.37881			93.15	3.13007	2.25214	2.12179	4.07218	3.21356	2.98422
		93.2	2.56384	3.36534	3.21	4.27618	4.82667	8.64572			93.2	3.08532	2.23751	2.10685	4.15028	3.31217	2.96352
		93.25	2.70159	3.59172	3.80511	4.42892	6.08363	7.85895			93.25	3.0001	2.19394	2.07936	4.19883	3.33349	2.95607
		93.3	2.72989	3.55505	3.14371	4.1978	5.14868	8.22309			93.3	3.11258	2.3954	2.20341	4.03646	3.27128	2.94965
		93.35	2.65038	3.45759	3.3133	4.45557	4.83489	7.94691			93.35	2.9995	2.43294	2.26195	4.18551	3.2578	2.93286
		93.4	2.71471	3.51025	3.71419	4.32252	4.36901	8.11268			93.4	3.11927	2.4464	2.19242	4.10261	3.34609	3.00013
		93.45	2.6424	3.44636	3.88237	4.30789	4.40423	8.35143			93.45	3.12374	2.39164	2.13956	4.14059	3.18962	3.00766
		93.5	2.68303	3.39463	3.59593	4.50782	4.59503	8.3387			93.5	3.07641	2.30368	2.09094	4.16826	3.21438	3.02299
		93.55	2.69889	3.31226	3.90747	4.69374	4.38291	8.62928			93.55	3.10387	2.29127	2.10027	4.1384	3.24002	2.93037
		93.6	2.60085	3.32505	3.319	4.14554	4.82367	8.21871			93.6	3.07155	2.35885	2.06938	4.22088	3.21423	2.94741
		93.65	2.67288	3.18552	3.48652	4.47084	5.1012	7.64136			93.65	2.98893	2.26357	2.10263	4.19753	3.19484	3.00858
		93.7	2.60509	3.01761	2.65617	4.2751	5.18889	7.77224			93.7	3.02752	2.31184	2.14188	4.1197	3.16248	3.08128
		93.75	2.5856	3.46578	2.97825	4.44175	4.5548	7.21392			93.75	3.0497	2.28045	2.14105	4.07234	3.18959	2.98337
		93.8	2.64989	3.54264	3.07311	4.64357	4.72116	7.62949			93.8	2.99616	2.24112	2.23801	4.14472	3.18011	3.01635
		93.85	2.70497	3.1948	2.81587	4.39747	4.62629	7.72031			93.85	3.05476	2.20001	2.13226	4.14945	3.24198	3.00308
		93.9	2.6778	3.20581	3.2451	4.50282	4.33465	7.55471			93.9	2.99057	2.17909	2.10524	4.0617	3.33196	2.99253
		93.95	2.65166	3.32891	3.64158	4.36575	4.36772	7.90424			93.95	3.02815	2.22954	2.09385	4.11773	3.20523	2.90594
		94	2.6595	3.02796	3.38334	4.50546	3.62114	7.64286			94	3.08929	2.20213	2.10958	4.10869	3.20297	2.90276
		94.05	2.58802	2.99327	3.25612	4.68253	3.74548	8.07811			94.05	3.10422	2.25971	2.05942	4.11882	3.27387	2.86189
		94.1	2.50107	3.2134	3.31211	4.77511	3.9017	7.91439			94.1	3.19558	2.21299	2.07939	4.04297	3.18529	2.87412
		94.15	2.51894	3.36863	3.13631	4.65888	4.797	8.58164			94.15	3.18011	2.18009	2.12693	4.0832	3.22302	2.81331
		94.2	2.49959	3.38248	3.07244	4.47686	4.6759	8.39521			94.2	3.10088	2.18953	2.14149	4.10065	3.19485	2.8434
		94.25	2.41255	3.29575	3.13235	4.59843	5.35865	8.23908			94.25	3.13322	2.23815	2.17091	4.13981	3.16258	2.85332
		94.3	2.66942	3.50744	3.192	4.55246	5.79855	8.1931			94.3	3.19815	2.2278	2.16177	4.03895	3.23687	2.89083
		94.35	2.66561	3.41067	2.92434	4.80893	5.35368	8.7821			94.35	3.24829	2.2793	2.15192	4.04989	3.23545	2.86123
		94.4	2.6447	3.40211	3.06944	4.62468	4.8338	8.74205			94.4	3.24375	2.2481	2.15861	4.03014	3.30017	2.88868
		94.45	2.69214	3.51542	3.20598	4.83906	5.00681	7.98459			94.45	3.12874	2.25497	2.13059	4.01665	3.29225	2.91995
		94.5	2.61602	3.5685	3.21949	4.81963	4.01165	8.25041			94.5	3.16595	2.15603	2.22285	4.00076	3.21514	2.92146
		94.55	2.59146	3.6079	3.1651	4.90027	3.48644	7.51332			94.55	3.15347	2.21571	2.16949	4.05853	3.23376	2.86846
		94.6	2.55896	3.57603	3.30924	4.87284	4.27445	7.3869			94.6	3.0967	2.19213	2.17064	4.05545	3.24842	2.8184
		94.65	2.56177	3.31466	3.18197	4.74634	4.50934	7.21267			94.65	3.10457	2.15906	2.10706	4.07908	3.25039	2.92195
		94.7	2.57091	3.44124	3.36452	4.50874	4.28546	7.51434			94.7	3.14415	2.18423	2.1913	4.01165	3.27377	2.89252
		94.75	2.83459	3.52893	2.76896	4.58804	4.3391	7.16677			94.75	3.15743	2.23454	2.14548	3.99603	3.31595	2.91599
		94.8	2.74478	3.25116	3.21425	4.59416	4.66151	7.52164			94.8	3.11209	2.20883	2.14311	4.09564	3.31362	2.97964
		94.85	2.63581	3.47836	3.29236	4.73022	4.69438	7.41041			94.85	3.19432	2.2762	2.18735	4.08195	3.21676	2.87006
		94.9	2.66677	3.43862	3.2302	4.59881	4.67372	7.99136			94.9	3.23912	2.20484	2.17033	4.12038	3.26914	2.91379
		94.95	2.62552	3.5552	3.4016	4.47485	4.78523	8.01515			94.95	3.22238	2.23588	2.16216	4.03102	3.27633	2.88425
		95	2.59175	3.6145	3.12803	4.49794	4.58624	8.28772			95	3.27638	2.24132	2.25055	3.99854	3.0985	2.83028
		95.05	2.51549	3.64675	2.72943	4.35677	4.28554	9.24618			95.05	3.23377	2.28417	2.2561	4.04876	3.30505	2.84533
		95.1	2.51865	3.464	2.92324	4.5626	3.65076	9.27426			95.1	3.31578	2.24904	2.17334	4.04998	3.27583	2.88212
		95.15	2.47909	3.23732	3.14361	4.50825	3.6914	9.47977			95.15	3.31785	2.15624	2.13268	4.08177	3.27635	2.87789
		95.2	2.74531	3.35615	2.90117	4.70976	4.69094	9.14904			95.2	3.3255	2.17336	2.0674	4.03849	3.23053	2.90127
		95.25	2.45989	3.34666	3.46721	4.5921	4.53018	8.22503			95.25	3.11911	2.3161	2.08787	4.02116	3.28705	2.86134
		95.3	2.5864	3.316	3.32602	4.47294	4.64687	8.76029			95.3	3.29458	2.30654	2.11254	3.96033	3.262	2.9414
		95.35	2.57944	3.48608	3.28847	4.35708	4.29494	8.49723			95.35	3.22261	2.37206	2.1513	4.00226	3.27926	2.87951
		95.4	2.58152	3.35799	3.46335	4.48015	4.7916	8.22852			95.4	3.24975	2.34234	2.16375	3.99708	3.27006	2.85051
		95.45	2.60226	3.26047	3.00083	4.56436	4.83122	7.93788			95.45	3.29991	2.26161	2.31238	4.04173	3.17101	2.94642
		95.5	2.55992	3.0932	3.13565	4.40502	4.3176	8.213			95.5	3.2525	2.28633	2.23872	3.95495	3.32988	2.96558
		95.55	2.5387	3.40536	3.00753	4.42753	3.95432	8.49107			95.55	3.22593	2.28815	2.14663	3.93017	3.32299	2.91475
		95.6	2.54793	2.97681	2.77908	4.46814	3.99086	8.12852			95.6	3.12887	2.19223	2.09161	3.99955	3.35639	2.88284
		95.65	2.69039	3.19819	2.93603	4.30025	3.99888	7.64717			95.65	3.07496	2.22596	2.09257	4.10371	3.44356	2.91231
		95.7	2.59846	3.47946	3.03268	4.28457	4.76391	8.13245			95.7	3.24356	2.25666	2.14527	4.02398	3.43393	2.99049
		95.75	2.75811	3.41342	2.59303	4.38132	4.52182	7.66487			95.75	3.19199	2.18141	2.10952	3.9999	3.42908	2.98109
		95.8	2.67539	3.30977	2.92435	4.42436	4.74213	7.39506			95.8	3.14569	2.27492	2.06405	3.95473	3.50484	3.05443
		95.85	2.69421	3.43111	3.02579	4.36512	4.54303	7.27061			95.85	3.13457	2.24323	2.11741	3.95151	3.41709	2.95852
		95.9	2.7644	3.37576	3.06682	4.56772	4.30627	7.44273			95.9	3.14393	2.28222	2.07496	4.00164	3.40314	2.98487
		95.95	2.76422	3.32398	3.2895	4.15145	5.07406	7.25919			95.95	3.09411	2.28345	2.16242	4.09614	3.29195	2.90959
		96	2.53285	3.49596	3.51532	4.18254	5.31215	7.11864			96	3.10056	2.39325	2.09869	4.04903	3.3716	2.85494
		96.05	2.60973	3.63424	3.54985	4.08858	3.81104	7.39688			96.05	3.18849	2.27835	2.07353	4.04385	3.43926	2.908
		96.1	2.526	3.21965	3.88821	4.05355	4.72676	7.19892			96.1	3.1508	2.35012	2.03108	3.99472	3.34151	2.95163
		96.15	2.57974	3.29159	4.0083	4.05533	5.77708	7.09534			96.15	3.12545	2.31509	2.06101	4.04129	3.31453	2.93595
		96.2	2.53603	3.35797	3.62116	4.15258	5.64628	6.97683			96.2	3.07134	2.34232	2.16127	4.05961	3.28284	2.9241
		96.25	2.61808	3.32501	3.37442	3.96829	5.60134	6.98851			96.25	3.03598	2.37237	2.14423	4.02005	3.36955	2.96296
		96.3	2.59355	3.54066	3.84646	3.99086	4.88333	6.59431			96.3	3.05477	2.3777	2.04842	4.08642	3.33373	2.8341
		96.35	2.48063	3.38588	3.89117	4.2873	5.03883	6.81186			96.35	3.09132	2.26727	2.00511	4.07229	3.32577	2.90289
		96.4	2.61381	3.46212	4.16061	4.01203	4.13617	6.7996			96.4	3.00252	2.188	2.04451	3.98752	3.35032	2.89385
		96.45	2.45697	3.63616	4.11708	4.27801	4.9686	7.03512			96.45	3.03111	2.22122	2.09927	4.01389	3.29438	2.95527
		96.5	2.5687	3.53022	3.59036	4.10313	5.6628	7.13862			96.5	3.01569	2.23345	2.12345	4.12728	3.20864	3.04694
		96.55	2.53172	3.25113	3.61168	3.9879	5.35901	7.37583			96.55	3.09895	2.15548	2.04321	4.08745	3.25625	3.01807
		96.6	2.64819	3.45696	3.51531	4.09605	4.76329	7.17776			96.6	3.10321	2.21287	2.08445	4.10146	3.26643	2.91877
		96.65	2.66821	3.41775	3.61221	4.06526	5.09577	7.02119			96.65	3.08238	2.22513	2.10761	4.18939	3.30057	2.93252
		96.7	2.58797	3.3662	2.77877	4.11912	4.96408	6.66924			96.7	3.15037	2.22848	2.12076	4.16566	3.26985	2.99849
		96.75	2.59054	3.23303	3.32369	4.22846	5.0173	7.07252			96.75	3.08856	2.17618	2.05364	4.13791	3.28662	2.87709
		96.8	2.5313	3.18499	3.4412	4.33195	5.18514	6.91798			96.8	3.05194	2.13888	2.02121	4.08834	3.27569	2.95725
		96.85	2.54014	3.39629	3.42518	4.29598	4.52709	6.63176			96.85	3.02656	2.18719	2.06384	4.02157	3.23218	2.88701
		96.9	2.48504	3.35625	2.915	4.26187	5.07417	7.01065			96.9	3.1201	2.1921	2.20664	4.00277	3.2325	2.98704
		96.95	2.52653	3.47825	3.2611	4.54857	5.09068	6.76254			96.95	3.1083	2.24314	2.20364	4.04479	3.36705	2.9613
		97	2.52969	3.81218	3.6873	4.26898	4.68391	6.9812			97	3.16074	2.18562	2.20245	4.00693	3.27879	2.81811
		97.05	2.57359	3.41481	3.53939	4.17229	4.2739	7.26433			97.05	3.13528	2.2117	2.15423	4.05513	3.33255	2.83874
		97.1	2.58129	3.49385	3.75028	4.13306	3.66058	6.66			97.1	3.16869	2.25592	2.13532	4.00803	3.31829	2.8473
		97.15	2.61807	3.46618	4.14605	4.19348	4.35537	7.09465			97.15	3.08556	2.29781	2.17718	4.11154	3.30492	2.81891
		97.2	2.65525	3.46243	4.03533	4.21367	4.39951	7.53346			97.2	3.04729	2.31024	2.07891	4.0639	3.37193	2.84899
		97.25	2.68054	3.12154	4.23977	4.32054	3.9962	7.13044			97.25	3.05994	2.27608	2.1244	4.09683	3.26636	2.8466
		97.3	2.68884	3.23105	3.96251	4.12189	4.41567	7.36499			97.3	3.13789	2.21311	2.13321	4.02313	3.32026	2.87349
		97.35	2.70906	3.40326	3.71557	4.20239	3.37866	7.71831			97.35	3.16542	2.24443	2.25286	3.98452	3.4078	2.84878
		97.4	2.72214	3.3634	3.91596	4.23533	4.36296	7.355			97.4	3.1081	2.23794	2.19343	4.01234	3.27757	2.91017
		97.45	2.71278	3.21093	3.9787	4.2775	5.24597	7.59485			97.45	3.1154	2.29764	2.17041	3.9519	3.34186	2.95894
		97.5	2.77854	3.13059	4.04857	4.05782	5.33701	7.58338			97.5	3.1215	2.23564	2.09974	3.95072	3.32296	2.88306
		97.55	2.74588	3.47301	4.02611	4.29935	5.68149	7.46102			97.55	3.12785	2.37258	2.11307	4.02513	3.41622	2.81496
		97.6	2.78587	3.56682	3.83925	4.34146	6.22845	7.17196			97.6	3.11856	2.21882	2.17428	3.98634	3.3456	2.83095
		97.65	2.71488	3.3944	3.663	4.28211	6.86726	7.44268			97.65	3.11716	2.24464	2.13405	4.0133	3.28251	2.89266
		97.7	2.78362	3.35747	3.43494	4.35719	6.47497	7.3496			97.7	3.20082	2.27859	2.12237	3.96057	3.19696	2.91981
		97.75	2.76377	3.44186	3.5688	4.29915	6.14971	7.40489			97.75	3.17277	2.20796	2.08372	3.96617	3.28806	2.88451
		97.8	2.83741	2.99951	3.98571	4.30873	7.14817	7.29955			97.8	3.12652	2.32013	2.07816	4.0101	3.25435	2.91527
		97.85	2.7552	3.3978	3.99525	4.25391	6.87235	7.48806			97.85	3.12149	2.31948	2.03944	3.91627	3.45516	2.85867
		97.9	2.71743	3.5537	3.50358	4.29058	6.23155	7.58051			97.9	3.09708	2.43279	2.05752	4.05935	3.41486	2.86061
		97.95	2.79058	3.30612	3.72996	4.15628	5.92782	7.70388			97.95	3.14116	2.3085	2.05809	3.98289	3.37109	2.90518
		98	2.70993	3.21127	3.62843	4.11771	4.74809	7.80107			98	3.08922	2.15803	2.03045	3.92935	3.27102	2.85574
		98.05	2.80033	3.33869	3.97146	4.35187	4.40783	7.5762			98.05	3.14688	2.2349	2.11929	4.03853	3.32027	2.89649
		98.1	2.7734	3.28628	3.94275	4.17925	4.75923	7.71696			98.1	3.04601	2.2548	2.00791	3.93648	3.29788	2.89988
		98.15	2.77552	3.47757	3.96295	4.18271	4.00895	7.53147			98.15	3.05247	2.23897	2.10598	3.96889	3.30131	2.99013
		98.2	2.77812	3.38498	3.31188	4.3898	4.18434	7.59161			98.2	3.07544	2.31066	2.08567	4.01528	3.22481	2.94962
		98.25	2.66502	3.41892	3.20305	4.3166	4.17835	7.46469			98.25	2.9912	2.415	2.08405	4.13367	3.17881	2.91377
		98.3	2.77557	3.53256	3.25146	4.31989	3.83982	7.73499			98.3	2.99017	2.344	2.09794	4.02199	3.2408	2.97561
		98.35	2.80853	3.31544	3.01061	4.28458	4.24797	7.23485			98.35	3.027	2.24543	2.08914	4.1205	3.24082	2.8601
		98.4	2.75623	3.72516	2.83694	4.37896	4.55773	7.32388			98.4	3.00092	2.24028	2.0792	4.09728	3.30644	2.86269
		98.45	2.88099	3.59304	3.02914	4.24778	4.68038	7.49652			98.45	2.99695	2.29918	2.04229	4.16185	3.30022	2.94485
		98.5	2.73959	3.66282	3.01038	4.28064	4.50117	7.07211			98.5	3.05972	2.35127	2.04563	4.16176	3.30638	2.93312
		98.55	2.80108	3.64846	3.13577	4.21202	4.45775	7.56659			98.55	3.01122	2.33385	2.02318	4.13706	3.32577	2.87161
		98.6	2.7837	3.7634	3.44246	4.11913	3.8185	7.00463			98.6	3.11927	2.37282	2.07704	4.1705	3.32976	2.92695
		98.65	2.7328	3.41555	3.28939	4.15249	4.17191	7.61547			98.65	3.0437	2.30971	2.03141	4.1826	3.28889	2.94015
		98.7	2.76525	3.59488	3.41381	4.21909	4.23776	7.34689			98.7	2.98751	2.35419	2.05992	4.126	3.3087	2.90134
		98.75	2.68422	3.43041	3.24904	4.23974	4.84874	7.60125			98.75	3.05569	2.31429	2.07048	4.12342	3.22407	2.91108
		98.8	2.80831	3.59688	3.24896	4.15015	4.49653	7.29949			98.8	3.01447	2.35827	2.20002	4.15204	3.1656	2.89539
		98.85	2.84862	3.5683	3.36714	4.26421	4.05899	7.30647			98.85	3.0053	2.28755	2.12108	4.19346	3.21909	2.92566
		98.9	2.84835	3.4712	3.01329	4.22544	3.97953	7.58851			98.9	3.08193	2.35846	2.17032	4.16868	3.18901	2.9359
		98.95	2.78316	3.56837	3.2219	4.0861	3.55072	7.33629			98.95	3.0354	2.30445	2.15847	4.12575	3.29108	2.8514
[truncated: 2,021 more rows]

## Sheet: figure S10
	Supplementary Fig. 10d
	WT	Y82A	S95A	Y99A	E157A	L160A	S176A	D177A	F236A	F239A	L240A		ANOVA summary
	0.942659	0.947582	0.951636	0.0603823	0.0194642	0.403707	0.859542	767.616	0.991022	0.918621	0.51086		F	41.53
	0.999421	0.942079	0.821315	0.0478361	0.0897668	0.418477	0.813785	0.0446343	1.07269	0.912829	0.534318		P value	<0.0001
	1.05763	0.823921	0.802201	0.0858219	0.498045	0.400232	0.975384	0.0835047	0.937156	0.847379	0.515783		P value summary	****
													Significant diff. among means (P < 0.05)?	Yes
													R squared	0.9478
	Supplementary Fig. 10e
	mol/L	WT			Y82A			S95A			Y99A			E157A			L160A
	0	0	0	0	0	0	0	0	0	0	0	0	0	0	0	0	0	0	0
	-9	-0.00486139	-0.00187059	-0.00103367	-0.00435745	-0.000255436	-0.00705641	-0.003857	-0.00328252	-0.00413911	-0.000225424	-0.000347354	-0.00075643	-0.0077378	-0.00168454	-0.0034368	-0.00219354	-0.00327357	-0.00352366
	-8	-0.00709766	-0.00177378	-0.00163791	-0.0028741	-0.00492701	-0.00198947	-0.0034665	-0.00428133	-0.00322995	-0.000560545	-0.00123378	-0.0038705	-0.00284354	-0.000284689	-0.0033446	-0.0035647	-0.00288242	-0.00516356
	-7	-0.00595264	-0.00405379	-0.00480328	-0.00397487	-0.00434378	-0.00349327	-0.00381241	-0.0043121	-0.00418004	-0.00317443	-0.00186469	-0.000503585	-0.00353579	-0.00267947	-0.0037453	-0.00546347	-0.00244457	-0.00618356
	-6	-0.0141125	-0.0142537	-0.0137735	-0.00396817	-0.00422344	-0.0026331	-0.00561853	-0.00730151	-0.00643081	-0.000613736	-0.000662681	-0.00192352	-0.00334726	-0.00373577	-0.00383544	-0.00473462	-0.00436342	-0.00419344
	-5	-0.0343803	-0.0322535	-0.0297759	-0.00842609	-0.0115788	-0.00957327	-0.0261006	-0.0226125	-0.0216473	-0.00202247	-0.00234358	-0.00113468	-0.00396741	-0.0033634	-0.00343511	-0.00742457	-0.00942333	-0.00813533
	-4	-0.0311175	-0.0353768	-0.0397496	-0.0191543	-0.0194781	-0.0156977	-0.0339236	-0.0302897	-0.0308844	-0.00281836	-0.000574684	-0.00153352	-0.00395796	-0.00373471	-0.00476719	-0.0169236	-0.0121358	-0.0158325
	-3	-0.0389948	-0.03489	-0.0365625	-0.0333407	-0.0341752	-0.0293876	-0.0340204	-0.0304135	-0.0283175	-0.00290734	-0.00237942	-0.00236776	-0.00425475	-0.00354357	-0.00395353	-0.0153424	-0.0188457	-0.0168249
	Supplementary Fig. 10f
	mol/L	WT			S176A			D177A			F236A			L240A			F239A
	0	0	0	0	0	0	0	0	0	0	0	0	0	0	0	0	0	0	0
	-9	-0.00486139	-0.00187059	-0.00103367	-0.00343463	-0.00287635	-0.00276035	-0.00178935	-0.00168464	-0.001454	-0.0034	-0.00331	-0.00048	-0.00258946	-0.00533684	-0.00477894	-0.003857	-0.00328252	-0.00413911
	-8	-0.00709766	-0.00177378	-0.00163791	-0.00522462	-0.0032348	-0.00315035	-0.00244636	-0.00218125	-0.00134696	-0.00214	-0.0018	-0.00218	-0.00664569	-0.000946	0.000231825	-0.0034665	-0.00428133	-0.00322995
	-7	-0.00595264	-0.00405379	-0.00480328	-0.00563348	-0.0057235	-0.00428249	-0.000348657	-0.00184337	-0.00273464	-0.00466	-0.00266	-0.00357	-0.000346679	-0.00275305	-0.00150308	-0.00381241	-0.0043121	-0.00418004
	-6	-0.0141125	-0.0142537	-0.0137735	-0.00477467	-0.00522409	-0.00218464	-0.00335783	-0.00174672	-0.00344654	-0.00248	-0.00165	-0.00169	-0.00112827	-0.00191431	-0.00147746	-0.0131185	-0.0138015	-0.0124308
	-5	-0.0343803	-0.0322535	-0.0297759	-0.0154632	-0.0136634	-0.0150724	-0.0016133	-0.00436114	-0.00275	-0.021261	-0.02272	-0.02419	-0.00713782	-0.00938466	-0.00763423	-0.0281006	-0.0286125	-0.0246473
	-4	-0.0311175	-0.0353768	-0.0397496	-0.0306162	-0.0277897	-0.0274424	-0.00259346	-0.00194276	-0.00357464	-0.03411	-0.03481	-0.03067	-0.0158736	-0.0167647	-0.0118579	-0.0339236	-0.0312897	-0.0328844
	-3	-0.0389948	-0.03489	-0.0365625	-0.0317705	-0.0303654	-0.0370261	-0.00124636	-0.00255324	-0.00435761	-0.03499	-0.03801	-0.03267	-0.0192466	-0.0207877	-0.0196335	-0.0340204	-0.0364135	-0.0313175

## Sheet: figure S11
		Supplementary Fig. 11c
		mol/L	BAM8-22			CNF-Tx2			Hemoglobin b-chain(34-42)			y1-MSH			P60(part of C5orf29)
		0	0	0	0	0	0	0	/	/	/	/	/	/	/	/	/
		-9	0.0063025	0.00105356	-0.000971091	-0.00485939	-0.00180079	-0.00103447	0	0	0	0	0	0	0	0	0
		-8	0.00708256	-0.00616658	0.00236086	-0.00709769	-0.0015766	-0.00167361	0.00029	-0.00259	-0.001934	-0.00189	-0.00148	-0.00348	-0.00278	-0.00483	-0.000134
		-7	-0.00452382	-0.00854261	-0.00458763	-0.00596284	-0.00405949	-0.00480751	-0.00309	-0.00178	0.000247	-0.00624	0.005585	0.003028	-0.00802	0.008146	0.005791
		-6	-0.0201059	-0.0222605	-0.0268425	-0.0141143	-0.0142594	-0.0137784	0.005891	-0.00133	-0.00611	-0.00535	-0.01168	0.0036	-0.01256	0.00181	-0.0093
		-5	-0.0623337	-0.064017	-0.061211	-0.034381	-0.0322531	-0.0297797	0.00242	-0.00402	-0.01033	-0.0309	-0.0429	-0.01743	-0.03187	-0.01415	-0.02032
		-4	-0.067484	-0.0707702	-0.0722174	-0.0311144	-0.0359818	-0.0387485	-0.0276	-0.01639	-0.02282	-0.04916	-0.03948	-0.03529	-0.04498	-0.03492	-0.03628
		-3	-0.0717592	-0.0805271	-0.0755823	-0.0379078	-0.0408896	-0.03157	-0.03263	-0.04746	-0.04346	-0.04309	-0.05597	-0.03414	-0.04095	-0.04005	-0.03688
		Supplementary Fig. 11f
		mol/L	BAM8-22			CNF-Tx2			Chloroquine
		0	0	0	0	0	0	0
		-9	0.0063025	0.00105356	-0.000971091	-0.00485939	-0.00180079	-0.00103447
		-8	0.00708256	-0.00616658	0.00236086	-0.00709769	-0.0015766	-0.00167361	0	0	0
		-7	-0.00452382	-0.00854261	-0.00458763	-0.00596284	-0.00405949	-0.00480751	0.000533141	-0.000751121	0.000542494
		-6	-0.0201059	-0.0222605	-0.0268425	-0.0141143	-0.0142594	-0.0137784	-0.000854828	0.000436623	0.00164563
		-5	-0.0623337	-0.064017	-0.061211	-0.034381	-0.0322531	-0.0297797	-0.00129141	-0.00123865	-0.00157243
		-4	-0.067484	-0.0707702	-0.0722174	-0.0311144	-0.0359818	-0.0387485	-0.011184	-0.0122115	-0.0134302
		-3	-0.0717592	-0.0805271	-0.0755823	-0.0379078	-0.0408896	-0.03157	-0.0138027	-0.0127263	-0.0140255
		Supplementary Fig. 11g
		mol/L	BAM8-22			CNF-Tx2			Chloroquine
		0	0	0	0	0	0	0
		-9	-0.00021018	-0.00252292	-0.00129579	0.00037485	-0.000377417	0.000796228
		-8	-0.000327813	-0.00323478	-0.00247762	0.000389745	-0.000542633	0.00179475	0	0	0
		-7	-0.00158349	-0.00593071	-0.00447405	-0.00030861	0.00171231	-0.000331671	-0.00189633	0.00101849	2.4631e-05
		-6	-0.0171214	-0.0131466	-0.0188635	-0.000655175	-0.000341631	0.00097777	-0.000203235	-0.000991411	-0.00092789
		-5	-0.0200489	-0.0167711	-0.0235535	-0.00798734	-0.01062	-0.00808127	-0.00579523	-0.00710173	-0.00713
		-4	-0.0193086	-0.018943	-0.0248386	-0.0115092	-0.0118794	-0.0125726	-0.0114343	-0.00982936	-0.010396
		-3	-0.0244227	-0.0180146	-0.0231646	-0.0122757	-0.0117602	-0.0112449	-0.00585098	-0.00925324	-0.010909

[truncated: 2 more sheets: figure S12, figure S13]
